# Supplementary material for: An integrated workflow for crosslinking mass spectrometry
Source: Mol Syst Biol. 2019 Sep 20;15(9):e8994. doi: 10.15252/msb.20198994 (PMC6753376; doi:10.15252/msb.20198994)
Supplement: Supplementary file 3 — Dataset EV1 [file MSB-15-e8994-s003.xlsx]

## Sheet: Overview
Sheet	Description
Notes	Column Description of tables for identified residue pairs by Xi and search IDs from XiSearch
SD7PM	Unique residue pairs identified in the sequential digestion of the seven protein mixture
R7PM	Unique residue pairs identified in the trypsin digestion replicates of the seven protein mixture
ID7PM	Unique residue pairs identified in the individual digestions of the seven protein mixture
OCCM complex	Unique residue pairs identified in the sequential digestion of the OCCM complex
26S proteasome	Unique residue pairs identified in the sequential digestion of the 26S proteasome
26S proteasome Xi	Unique residue pairs identified in the tryptic digestion of the 26S Proteasome without weighting the likelihood of K, S, T, Y
26S proteasome Xi suggested	Unique residue pairs identified in the tryptic digestion of the 26S Proteasome weighting the likelihood of K, S, T, Y
26S proteasome - kojak+peptideProphet analysis	Unique residue pairs identified in the tryptic digestion of the 26S Proteasome analysed by kojak+peptideProphet
26S proteasome - pLink analysis	Unique residue pairs identified in the sequential digestion of the 26S proteasome
Cytosol	Unique residue pairs identified in the sequential digestion of the cytosol samples from K562 cells
UGGT	Unique residue pairs identified in the sequential digestion of the UGGT
C3b	Unique residue pairs quantified in the sequential digestion of the C3b

## Sheet: Notes
Column Description of tables for identified residue pairs by Xi
Column Name	Description
Protein 1	The name of protein 1
SeqPos 1	The location of the cross-linked residue in protein 1
LinkedRes 1	The cross-linked residue in protein 1
Protein 2	The name of protein 2
SeqPos 2	The location of the cross-linked residue in protein 2
LinkedRes 2	The cross-linked residue in protein 2
Highest Score	The score of the link
Match Count	PSM matches
Search_x	Residue pairs found in the search x
tryptic link	identified link tryptic
non-tryptic link	identified link non-tryptic
Search IDs from XiSearch
Search IDs	Trypsin	Trypsin+AspN	Trypsin+Chymo	Trypsin+GluC
SD7PM	11678, 11677, 11676	11690, 11689, 11688	11687, 11686, 11685	11684, 11683, 11682
ID7PM	11678, 11677, 11676	12366	11808, 11807, 11806	11785
OCCM complex	10414, 10413, 10412	10785	10424, 10423, 10422	10419, 10418, 10417
26S proteasome	10471, 10472, 10473	10787	10484, 10482, 10480	10478, 10477, 10476
UGGT	11335	11341	11339	11337
Search IDs	Trypsin
R7PM	11678, 11677, 11676, 11675, 11674, 11673, 11672, 11671, 11670, 11669, 11668, 11667 (12 raw files)
Search IDs	Trypsin	Trypsin+AspN	Trypsin+Chymo	Trypsin+GluC
Cytosolic samples Fr1	11410	11413	11412	11411
Cytosolic samples Fr2	11414	11735	11734	11779
Cytosolic samples Fr3	11415	11418	11417	11416
Cytosolic samples Fr4	11423	11426	11425	11424
Cytosolic samples Fr5	11427	11430	11429	11428
Cytosolic samples Fr6	11286	11388	11387	11386
Cytosolic samples Fr7	11419	11422	11421	11420

## Sheet: SD7PM
SD7PM
Protein 1	SeqPos 1	LinkedRes 1	Protein 2	SeqPos 2	LinkedRes 2	Highest Score	Match Count	Search_11676	Search_11677	Search_11678	Search_11682	Search_11683	Search_11684	Search_11685	Search_11686	Search_11687	Search_11688	Search_11689	Search_11690	Tryptic Link	Non tryptic link
sp|P02768|ALBU_HUMAN	521	K	sp|P02768|ALBU_HUMAN	556	K	17.63	32	X	X	X				X	X	X				X
sp|P02768|ALBU_HUMAN	398	K	sp|P02768|ALBU_HUMAN	521	K	15.48	4	X			X									X
sp|P02768|ALBU_HUMAN	428	K	sp|P02768|ALBU_HUMAN	435	K	15.41	34	X	X	X	X	X	X	X	X	X	X	X	X	X
sp|P02768|ALBU_HUMAN	208	K	sp|P02768|ALBU_HUMAN	347	K	15.34	11			X		X	X	X		X	X	X	X	X
sp|P00563|KCRM_RABIT	235	K	sp|P00563|KCRM_RABIT	291	K	15.29	71	X	X	X	X	X	X	X	X		X	X	X	X
sp|P02789|TRFE_CHICK	441	S	sp|P02789|TRFE_CHICK	443	T	14.66	3			X	X					X				X
sp|P02789|TRFE_CHICK	371	K	sp|P02789|TRFE_CHICK	539	K	14.42	7	X		X	X	X							X	X
sp|P02789|TRFE_CHICK	141	S	sp|P02789|TRFE_CHICK	352	K	13.99	4	X				X			X		X			X
sp|P00432|CATA_BOVIN	473	K	sp|P00432|CATA_BOVIN	477	K	13.86	14	X	X	X	X	X		X	X		X		X	X
sp|P02789|TRFE_CHICK	442	K	sp|P02789|TRFE_CHICK	665	K	13.77	4			X								X		X
sp|P02768|ALBU_HUMAN	515	K	sp|P02768|ALBU_HUMAN	521	K	13.63	3	X											X	X
sp|P02789|TRFE_CHICK	297	T	sp|P02789|TRFE_CHICK	299	S	13.55	3		X				X			X				X
sp|P02768|ALBU_HUMAN	191	K	sp|P02768|ALBU_HUMAN	195	K	13.46	39	X	X	X	X	X	X	X	X	X	X	X	X	X
sp|P02768|ALBU_HUMAN	133	K	sp|P02768|ALBU_HUMAN	158	K	13.22	2	X	X											X
sp|P02768|ALBU_HUMAN	235	T	sp|P02768|ALBU_HUMAN	239	T	13.09	6		X					X	X			X		X
sp|P00563|KCRM_RABIT	8	K	sp|P00563|KCRM_RABIT	33	K	12.91	27	X	X	X										X
sp|P02789|TRFE_CHICK	37	K	sp|P02789|TRFE_CHICK	310	K	12.88	38	X	X	X		X	X			X	X	X	X	X
sp|P02768|ALBU_HUMAN	186	K	sp|P02768|ALBU_HUMAN	515	K	12.84	13		X								X	X	X	X
sp|P02768|ALBU_HUMAN	521	K	sp|P02768|ALBU_HUMAN	541	K	12.79	1	X												X
sp|P00563|KCRM_RABIT	330	S	sp|P00563|KCRM_RABIT	338	S	12.73	4				X	X									X
sp|P02768|ALBU_HUMAN	347	K	sp|P02768|ALBU_HUMAN	471	K	12.73	14	X			X	X	X	X	X		X	X	X	X
sp|P02789|TRFE_CHICK	539	K	sp|P02789|TRFE_CHICK	553	K	12.68	11	X	X		X							X	X	X
sp|P02768|ALBU_HUMAN	8	K	sp|P02768|ALBU_HUMAN	133	K	12.59	2		X				X							X
sp|P02789|TRFE_CHICK	515	S	sp|P02789|TRFE_CHICK	539	K	12.58	2	X										X		X
sp|P02768|ALBU_HUMAN	428	K	sp|P02768|ALBU_HUMAN	515	K	12.44	10	X	X	X								X	X	X
sp|P02789|TRFE_CHICK	309	K	sp|P02789|TRFE_CHICK	315	K	12.22	2	X	X											X
sp|P02789|TRFE_CHICK	371	K	sp|P02789|TRFE_CHICK	374	K	12.13	4					X							X		X
sp|P02789|TRFE_CHICK	352	K	sp|P02789|TRFE_CHICK	619	K	12.11	5	X	X					X			X			X
sp|P02789|TRFE_CHICK	218	K	sp|P02789|TRFE_CHICK	221	K	12.11	2					X	X								X
sp|P02768|ALBU_HUMAN	221	K	sp|P02768|ALBU_HUMAN	272	K	12.09	9	X									X	X		X
sp|P02789|TRFE_CHICK	641	K	sp|P02789|TRFE_CHICK	661	K	12.02	4	X	X										X	X
sp|P00563|KCRM_RABIT	122	S	sp|P00563|KCRM_RABIT	291	K	11.93	2	X												X
sp|P02768|ALBU_HUMAN	195	K	sp|P02768|ALBU_HUMAN	347	K	11.91	11	X	X		X	X	X		X	X	X	X		X
sp|P02768|ALBU_HUMAN	191	K	sp|P02768|ALBU_HUMAN	432	K	11.87	28	X	X	X			X		X	X		X	X	X
sp|P02768|ALBU_HUMAN	186	K	sp|P02768|ALBU_HUMAN	432	K	11.69	21	X	X	X				X	X			X	X	X
sp|P68082|MYG_HORSE	87	K	sp|P68082|MYG_HORSE	145	K	11.65	30	X	X	X	X	X					X	X		X
sp|P02768|ALBU_HUMAN	191	K	sp|P02768|ALBU_HUMAN	435	K	11.62	32	X	X	X		X	X			X		X	X	X
sp|P00563|KCRM_RABIT	291	K	sp|P00563|KCRM_RABIT	362	K	11.61	12	X	X	X				X				X		X
sp|P02789|TRFE_CHICK	200	K	sp|P02789|TRFE_CHICK	221	K	11.59	5	X	X									X	X	X
sp|P00563|KCRM_RABIT	109	K	sp|P00563|KCRM_RABIT	374	K	11.55	2	X												X
sp|P02789|TRFE_CHICK	539	K	sp|P02789|TRFE_CHICK	543	Y	11.54	2								X	X					X
sp|P02789|TRFE_CHICK	471	K	sp|P02789|TRFE_CHICK	553	K	11.46	3							X					X	X
sp|P02789|TRFE_CHICK	468	K	sp|P02789|TRFE_CHICK	471	K	11.45	4		X	X		X			X					X
sp|P00563|KCRM_RABIT	122	S	sp|P00563|KCRM_RABIT	235	K	11.43	8	X	X		X									X
sp|P00563|KCRM_RABIT	98	K	sp|P00563|KCRM_RABIT	101	T	11.43	7	X		X		X	X	X				X		X
sp|P02768|ALBU_HUMAN	474	T	sp|P02768|ALBU_HUMAN	515	K	11.4	3	X									X	X		X
sp|P00563|KCRM_RABIT	159	T	sp|P00563|KCRM_RABIT	165	K	11.37	1							X						X
sp|P02768|ALBU_HUMAN	158	K	sp|P02768|ALBU_HUMAN	474	T	11.35	7			X		X	X		X			X	X	X
sp|P02768|ALBU_HUMAN	208	K	sp|P02768|ALBU_HUMAN	236	K	11.15	6	X									X	X		X
sp|P00563|KCRM_RABIT	98	K	sp|P00563|KCRM_RABIT	258	K	10.95	3	X												X
sp|P00563|KCRM_RABIT	109	K	sp|P00563|KCRM_RABIT	240	K	10.86	3	X												X
sp|P02768|ALBU_HUMAN	8	K	sp|P02768|ALBU_HUMAN	258	K	10.84	6	X	X			X						X	X	X
sp|P00432|CATA_BOVIN	473	K	sp|P00432|CATA_BOVIN	501	K	10.74	2	X										X		X
sp|P02768|ALBU_HUMAN	432	K	sp|P02768|ALBU_HUMAN	440	K	10.65	7			X		X				X		X	X	X
sp|P02768|ALBU_HUMAN	155	K	sp|P02768|ALBU_HUMAN	277	K	10.56	8	X	X	X	X									X
sp|P02768|ALBU_HUMAN	8	K	sp|P02768|ALBU_HUMAN	47	K	10.5	3		X					X				X		X
sp|P02768|ALBU_HUMAN	191	K	sp|P02768|ALBU_HUMAN	428	K	10.49	9			X		X	X			X	X		X	X
sp|P00563|KCRM_RABIT	300	K	sp|P00563|KCRM_RABIT	374	K	10.42	4	X	X									X		X
sp|P02768|ALBU_HUMAN	398	K	sp|P02768|ALBU_HUMAN	537	K	10.39	4	X					X					X		X
sp|P68082|MYG_HORSE	42	K	sp|P68082|MYG_HORSE	98	K	10.35	10	X	X		X	X					X	X		X
sp|P02768|ALBU_HUMAN	133	K	sp|P02768|ALBU_HUMAN	474	T	10.33	2					X				X				X
sp|P02768|ALBU_HUMAN	186	K	sp|P02768|ALBU_HUMAN	428	K	10.28	17	X	X						X	X		X	X	X
sp|P02768|ALBU_HUMAN	474	T	sp|P02768|ALBU_HUMAN	569	K	10.09	3		X						X					X
sp|P02789|TRFE_CHICK	632	K	sp|P02789|TRFE_CHICK	665	K	9.99	3	X		X								X		X
sp|P02768|ALBU_HUMAN	374	K	sp|P02768|ALBU_HUMAN	474	T	9.98	2	X											X	X
sp|P02789|TRFE_CHICK	37	K	sp|P02789|TRFE_CHICK	309	K	9.96	20	X		X		X			X		X	X	X	X
sp|P02768|ALBU_HUMAN	133	K	sp|P02768|ALBU_HUMAN	155	K	9.89	1	X												X
sp|P02768|ALBU_HUMAN	432	K	sp|P02768|ALBU_HUMAN	515	K	9.88	4	X									X		X	X
sp|P02768|ALBU_HUMAN	189	S	sp|P02768|ALBU_HUMAN	195	K	9.87	5					X		X	X	X				X
sp|P02789|TRFE_CHICK	573	K	sp|P02789|TRFE_CHICK	652	K	9.87	7	X	X											X
sp|P02768|ALBU_HUMAN	60	K	sp|P02768|ALBU_HUMAN	69	K	9.78	3								X				X		X
sp|P00563|KCRM_RABIT	121	S	sp|P00563|KCRM_RABIT	235	K	9.7	2	X												X
sp|P02789|TRFE_CHICK	371	K	sp|P02789|TRFE_CHICK	402	K	9.63	7		X	X								X	X	X
sp|P00563|KCRM_RABIT	296	S	sp|P00563|KCRM_RABIT	300	K	9.58	3				X			X						X
sp|P02768|ALBU_HUMAN	170	K	sp|P02768|ALBU_HUMAN	474	T	9.58	1											X			X
sp|P02768|ALBU_HUMAN	37	K	sp|P02768|ALBU_HUMAN	69	K	9.56	5											X	X		X
sp|P02768|ALBU_HUMAN	410	K	sp|P02768|ALBU_HUMAN	537	K	9.53	4		X			X					X			X
sp|P02768|ALBU_HUMAN	155	K	sp|P02768|ALBU_HUMAN	158	K	9.51	3	X	X		X									X
sp|P02768|ALBU_HUMAN	195	K	sp|P02768|ALBU_HUMAN	432	K	9.49	10		X	X		X	X		X	X				X
sp|P02768|ALBU_HUMAN	521	K	sp|P02768|ALBU_HUMAN	537	K	9.47	8	X	X				X	X		X		X		X
sp|P02789|TRFE_CHICK	471	K	sp|P02789|TRFE_CHICK	539	K	9.43	3	X			X						X			X
sp|P00563|KCRM_RABIT	33	K	sp|P00563|KCRM_RABIT	38	K	9.37	10										X	X	X		X
sp|P02768|ALBU_HUMAN	1	S	sp|P02768|ALBU_HUMAN	133	K	9.36	1			X										X
sp|P00563|KCRM_RABIT	13	Y	sp|P00563|KCRM_RABIT	18	K	9.35	7						X			X	X	X			X
sp|P02768|ALBU_HUMAN	1	S	sp|P02768|ALBU_HUMAN	8	K	9.33	5		X				X			X		X		X
sp|P02768|ALBU_HUMAN	89	K	sp|P02768|ALBU_HUMAN	102	K	9.31	16		X		X	X		X	X			X	X	X
sp|P02768|ALBU_HUMAN	319	K	sp|P02768|ALBU_HUMAN	347	K	9.31	1	X												X
sp|P00563|KCRM_RABIT	131	K	sp|P00563|KCRM_RABIT	258	K	9.3	10	X	X	X	X		X	X	X		X	X		X
sp|P02768|ALBU_HUMAN	208	K	sp|P02768|ALBU_HUMAN	348	T	8.62	2								X	X					X
sp|P02768|ALBU_HUMAN	270	K	sp|P02768|ALBU_HUMAN	440	K	9.2	5	X	X	X		X						X		X
sp|P02789|TRFE_CHICK	188	K	sp|P02789|TRFE_CHICK	200	K	9.18	5	X	X										X	X
sp|P02789|TRFE_CHICK	33	S	sp|P02789|TRFE_CHICK	38	K	9.15	1								X					X
sp|P00563|KCRM_RABIT	232	S	sp|P00563|KCRM_RABIT	291	K	9.15	1	X												X
sp|P02768|ALBU_HUMAN	466	S	sp|P02768|ALBU_HUMAN	471	K	9.02	2								X			X		X
sp|P02768|ALBU_HUMAN	133	K	sp|P02768|ALBU_HUMAN	521	K	8.96	1	X												X
sp|P02768|ALBU_HUMAN	366	Y	sp|P02768|ALBU_HUMAN	374	K	8.93	1	X												X
sp|P00563|KCRM_RABIT	165	K	sp|P00563|KCRM_RABIT	216	K	8.91	2	X												X
sp|P02789|TRFE_CHICK	259	K	sp|P02789|TRFE_CHICK	673	K	8.89	3	X									X			X
sp|P02789|TRFE_CHICK	536	S	sp|P02789|TRFE_CHICK	540	Y	8.88	3	X	X					X						X
sp|P02789|TRFE_CHICK	188	K	sp|P02789|TRFE_CHICK	221	K	8.81	3	X			X						X			X
sp|P02768|ALBU_HUMAN	347	K	sp|P02768|ALBU_HUMAN	474	T	8.8	3					X			X			X		X
sp|P02768|ALBU_HUMAN	520	K	sp|P02768|ALBU_HUMAN	556	K	8.79	5	X		X				X						X
sp|P02768|ALBU_HUMAN	129	T	sp|P02768|ALBU_HUMAN	133	K	8.68	2	X												X
sp|P02768|ALBU_HUMAN	72	T	sp|P02768|ALBU_HUMAN	515	K	8.66	1											X			X
sp|P02789|TRFE_CHICK	66	K	sp|P02789|TRFE_CHICK	352	K	8.63	3										X				X
sp|P00563|KCRM_RABIT	133	Y	sp|P00563|KCRM_RABIT	149	K	8.56	1	X												X
sp|P02768|ALBU_HUMAN	132	K	sp|P02768|ALBU_HUMAN	158	K	8.56	5	X									X		X	X
sp|P02789|TRFE_CHICK	188	K	sp|P02789|TRFE_CHICK	352	K	8.54	1										X			X
sp|P02768|ALBU_HUMAN	191	K	sp|P02768|ALBU_HUMAN	440	K	8.53	1		X											X
sp|P02789|TRFE_CHICK	649	S	sp|P02789|TRFE_CHICK	657	K	8.48	6		X	X		X								X
sp|P00563|KCRM_RABIT	109	K	sp|P00563|KCRM_RABIT	362	K	8.46	1	X												X
sp|P02768|ALBU_HUMAN	560	K	sp|P02768|ALBU_HUMAN	562	T	8.42	3					X	X							X
sp|P00563|KCRM_RABIT	235	K	sp|P00563|KCRM_RABIT	315	T	8.33	4	X												X
sp|P02768|ALBU_HUMAN	195	K	sp|P02768|ALBU_HUMAN	208	K	8.33	2	X	X											X
sp|P00563|KCRM_RABIT	134	T	sp|P00563|KCRM_RABIT	149	K	6.12	4	X	X		X									X
sp|P02768|ALBU_HUMAN	347	K	sp|P02768|ALBU_HUMAN	374	K	8.27	2	X									X			X
sp|P02768|ALBU_HUMAN	515	K	sp|P02768|ALBU_HUMAN	520	K	8.26	3											X			X
sp|P02768|ALBU_HUMAN	37	K	sp|P02768|ALBU_HUMAN	132	K	8.24	1												X		X
sp|P02789|TRFE_CHICK	61	Y	sp|P02789|TRFE_CHICK	352	K	8.16	1		X											X
sp|P02789|TRFE_CHICK	327	K	sp|P02789|TRFE_CHICK	705	K	8.05	7	X	X								X	X		X
sp|P00432|CATA_BOVIN	234	K	sp|P00432|CATA_BOVIN	240	K	8.05	1					X									X
sp|P02768|ALBU_HUMAN	69	K	sp|P02768|ALBU_HUMAN	374	K	8.03	1										X				X
sp|P02768|ALBU_HUMAN	347	K	sp|P02768|ALBU_HUMAN	410	K	8.02	4	X				X		X				X		X
sp|P00432|CATA_BOVIN	454	K	sp|P00432|CATA_BOVIN	496	K	8.01	2											X			X
sp|P68082|MYG_HORSE	39	T	sp|P68082|MYG_HORSE	42	K	8	1						X								X
sp|P00698|LYSC_CHICK	89	T	sp|P02768|ALBU_HUMAN	515	K	7.98	1										X			X
sp|P02768|ALBU_HUMAN	191	K	sp|P02768|ALBU_HUMAN	198	S	7.96	5			X					X	X				X
sp|P00563|KCRM_RABIT	76	T	sp|P00563|KCRM_RABIT	98	K	7.88	1										X				X
sp|P02768|ALBU_HUMAN	313	K	sp|P02768|ALBU_HUMAN	374	K	7.87	1										X				X
sp|P00563|KCRM_RABIT	252	K	sp|P00563|KCRM_RABIT	259	K	7.78	2	X												X
sp|P00563|KCRM_RABIT	94	K	sp|P00563|KCRM_RABIT	100	K	7.74	7	X			X		X	X	X			X		X
sp|P02768|ALBU_HUMAN	132	K	sp|P02768|ALBU_HUMAN	155	K	7.72	3	X												X
sp|P00432|CATA_BOVIN	496	K	sp|P00432|CATA_BOVIN	501	K	7.67	1									X					X
sp|P02768|ALBU_HUMAN	337	Y	sp|P02768|ALBU_HUMAN	338	S	7.63	1												X		X
sp|P02768|ALBU_HUMAN	398	K	sp|P02768|ALBU_HUMAN	541	K	7.62	1											X			X
sp|P00563|KCRM_RABIT	291	K	sp|P00563|KCRM_RABIT	300	K	7.62	5				X						X			X
sp|P02789|TRFE_CHICK	231	T	sp|P02789|TRFE_CHICK	243	Y	7.62	4							X	X	X					X
sp|P02789|TRFE_CHICK	231	T	sp|P02789|TRFE_CHICK	240	K	7.62	4							X	X						X
sp|P02768|ALBU_HUMAN	186	K	sp|P02768|ALBU_HUMAN	195	K	7.54	4		X					X						X
sp|P00432|CATA_BOVIN	465	K	sp|P00432|CATA_BOVIN	477	K	7.5	2				X	X								X
sp|P02789|TRFE_CHICK	194	K	sp|P02789|TRFE_CHICK	221	K	7.48	3		X	X								X		X
sp|P00563|KCRM_RABIT	291	K	sp|P00563|KCRM_RABIT	358	K	7.42	1	X												X
sp|P02789|TRFE_CHICK	228	K	sp|P02789|TRFE_CHICK	243	Y	7.36	5	X	X						X					X
sp|P00563|KCRM_RABIT	235	K	sp|P00563|KCRM_RABIT	297	K	7.3	1		X											X
sp|P02768|ALBU_HUMAN	158	K	sp|P02768|ALBU_HUMAN	170	K	7.3	2											X			X
sp|P02789|TRFE_CHICK	539	K	sp|P02789|TRFE_CHICK	573	K	7.26	1	X												X
sp|P02768|ALBU_HUMAN	201	K	sp|P02768|ALBU_HUMAN	462	K	7.26	3											X	X		X
sp|P00563|KCRM_RABIT	291	K	sp|P00563|KCRM_RABIT	296	S	7.25	1							X							X
sp|P00563|KCRM_RABIT	291	K	sp|P00563|KCRM_RABIT	297	K	7.25	2							X	X						X
sp|P00563|KCRM_RABIT	8	K	sp|P00563|KCRM_RABIT	18	K	7.24	3				X			X	X						X
sp|P02768|ALBU_HUMAN	195	K	sp|P02768|ALBU_HUMAN	474	T	7.21	4		X			X				X		X		X
sp|P02789|TRFE_CHICK	194	K	sp|P02789|TRFE_CHICK	211	S	7.2	2										X	X		X
sp|P02789|TRFE_CHICK	371	K	sp|P02789|TRFE_CHICK	652	K	7	3	X	X											X
sp|P02768|ALBU_HUMAN	309	K	sp|P02768|ALBU_HUMAN	315	Y	7.1	3							X			X		X		X
sp|P02789|TRFE_CHICK	131	K	sp|P02789|TRFE_CHICK	141	S	7.04	1										X				X
sp|P00563|KCRM_RABIT	232	S	sp|P00563|KCRM_RABIT	240	K	6.94	3		X			X				X				X
sp|P02768|ALBU_HUMAN	208	K	sp|P02768|ALBU_HUMAN	474	T	6.91	1					X								X
sp|P00563|KCRM_RABIT	25	K	sp|P00563|KCRM_RABIT	94	K	6.89	1	X												X
sp|P02789|TRFE_CHICK	327	K	sp|P02789|TRFE_CHICK	688	K	6.86	4											X	X		X
sp|P00563|KCRM_RABIT	216	K	sp|P00563|KCRM_RABIT	235	K	6.82	6	X	X											X
sp|P00563|KCRM_RABIT	291	K	sp|P00563|KCRM_RABIT	359	K	6.8	2			X					X					X
sp|P02789|TRFE_CHICK	352	K	sp|P02789|TRFE_CHICK	371	K	6.75	2		X							X				X
sp|P02768|ALBU_HUMAN	308	S	sp|P02768|ALBU_HUMAN	313	K	6.69	2											X			X
sp|P02768|ALBU_HUMAN	347	K	sp|P02768|ALBU_HUMAN	366	Y	6.68	3					X			X			X		X
sp|P00432|CATA_BOVIN	473	K	sp|P00432|CATA_BOVIN	496	K	6.65	2	X	X											X
sp|P02768|ALBU_HUMAN	368	K	sp|P02768|ALBU_HUMAN	374	K	6.58	1											X			X
sp|P00563|KCRM_RABIT	149	K	sp|P00563|KCRM_RABIT	151	S	6.58	2								X	X					X
sp|P00563|KCRM_RABIT	358	K	sp|P00563|KCRM_RABIT	362	K	6.56	4	X	X				X							X
sp|P02768|ALBU_HUMAN	471	K	sp|P02768|ALBU_HUMAN	485	S	6.53	1				X									X
sp|P00563|KCRM_RABIT	109	K	sp|P00563|KCRM_RABIT	118	Y	6.5	8				X	X		X	X	X	X				X
sp|P02768|ALBU_HUMAN	221	K	sp|P02768|ALBU_HUMAN	270	K	6.49	1											X		X
sp|P02789|TRFE_CHICK	38	K	sp|P02789|TRFE_CHICK	310	K	6.47	9	X									X	X		X
sp|P02789|TRFE_CHICK	92	K	sp|P02789|TRFE_CHICK	402	K	6.43	3										X				X
sp|P00563|KCRM_RABIT	235	K	sp|P00563|KCRM_RABIT	320	T	6.43	4	X	X		X									X
sp|P02768|ALBU_HUMAN	416	T	sp|P02768|ALBU_HUMAN	462	K	6.34	1												X		X
sp|P02768|ALBU_HUMAN	47	K	sp|P02768|ALBU_HUMAN	133	K	6.33	1	X												X
sp|P02768|ALBU_HUMAN	556	K	sp|P02768|ALBU_HUMAN	562	T	6.33	3						X		X					X
sp|P02768|ALBU_HUMAN	415	S	sp|P02768|ALBU_HUMAN	462	K	6.32	1											X			X
sp|P00563|KCRM_RABIT	100	K	sp|P02768|ALBU_HUMAN	463	T	6.32	1				X									X
sp|P02789|TRFE_CHICK	420	T	sp|P02789|TRFE_CHICK	434	Y	6.3	4				X	X									X
sp|P02768|ALBU_HUMAN	347	K	sp|P02768|ALBU_HUMAN	355	K	6.29	1												X		X
sp|P00563|KCRM_RABIT	189	K	sp|P02768|ALBU_HUMAN	300	S	6.28	1					X								X
sp|P02768|ALBU_HUMAN	201	K	sp|P02768|ALBU_HUMAN	471	K	6.28	2	X									X			X
sp|P02789|TRFE_CHICK	471	K	sp|P02789|TRFE_CHICK	515	S	6.27	1	X												X
sp|P02768|ALBU_HUMAN	258	K	sp|P02768|ALBU_HUMAN	282	K	6.25	2	X										X		X
sp|P02768|ALBU_HUMAN	69	K	sp|P02768|ALBU_HUMAN	170	K	6.24	2											X			X
sp|P02789|TRFE_CHICK	30	T	sp|P02789|TRFE_CHICK	37	K	6.22	1										X			X
sp|P02768|ALBU_HUMAN	474	T	sp|P02768|ALBU_HUMAN	521	K	6.2	1						X							X
sp|P02789|TRFE_CHICK	502	Y	sp|P02789|TRFE_CHICK	504	S	6.16	1									X					X
sp|P02768|ALBU_HUMAN	133	K	sp|P02768|ALBU_HUMAN	410	K	6.16	1											X		X
sp|P00563|KCRM_RABIT	149	K	sp|P00563|KCRM_RABIT	165	K	6.15	1		X											X
sp|P00563|KCRM_RABIT	118	Y	sp|P00563|KCRM_RABIT	291	K	6.13	1	X												X
sp|P02789|TRFE_CHICK	396	T	sp|P02789|TRFE_CHICK	402	K	6.1	5										X	X			X
sp|P02789|TRFE_CHICK	188	K	sp|P02789|TRFE_CHICK	198	K	6.1	1	X												X
sp|P02789|TRFE_CHICK	260	T	sp|P02789|TRFE_CHICK	352	K	6.08	1												X	X
sp|P00563|KCRM_RABIT	131	K	sp|P00563|KCRM_RABIT	149	K	6.08	1	X												X
sp|P02789|TRFE_CHICK	30	T	sp|P02789|TRFE_CHICK	33	S	6.07	1									X				X
sp|P02768|ALBU_HUMAN	308	S	sp|P02768|ALBU_HUMAN	347	K	6.06	1											X			X
sp|P02789|TRFE_CHICK	104	T	sp|P02789|TRFE_CHICK	112	Y	6.05	1								X						X
sp|P00563|KCRM_RABIT	325	S	sp|P02789|TRFE_CHICK	150	T	6.02	1									X					X
sp|P02789|TRFE_CHICK	652	K	sp|P02789|TRFE_CHICK	657	K	6.02	2				X	X									X
sp|P02789|TRFE_CHICK	420	T	sp|P02789|TRFE_CHICK	420	T	5.94	2							X		X					X
sp|P00698|LYSC_CHICK	13	K	sp|P00698|LYSC_CHICK	116	K	5.94	1								X					X
sp|P02768|ALBU_HUMAN	191	K	sp|P02768|ALBU_HUMAN	474	T	5.93	1									X				X
sp|P02768|ALBU_HUMAN	155	K	sp|P02768|ALBU_HUMAN	272	K	5.86	2		X	X										X
sp|P02789|TRFE_CHICK	211	S	sp|P02789|TRFE_CHICK	309	K	5.84	2										X			X
sp|P02768|ALBU_HUMAN	186	K	sp|P02789|TRFE_CHICK	46	T	5.81	1					X								X
sp|P02768|ALBU_HUMAN	428	K	sp|P02768|ALBU_HUMAN	474	T	5.81	1			X										X
sp|P02768|ALBU_HUMAN	186	K	sp|P02768|ALBU_HUMAN	435	K	5.8	7	X									X	X	X	X
sp|P02768|ALBU_HUMAN	410	K	sp|P02768|ALBU_HUMAN	463	T	5.8	1								X					X
sp|P02789|TRFE_CHICK	673	K	sp|P02789|TRFE_CHICK	679	K	5.79	1											X			X
sp|P00563|KCRM_RABIT	118	Y	sp|P02789|TRFE_CHICK	438	S	5.78	1				X									X
sp|P02789|TRFE_CHICK	397	K	sp|P02789|TRFE_CHICK	540	Y	5.78	1	X												X
sp|P02768|ALBU_HUMAN	195	K	sp|P02768|ALBU_HUMAN	435	K	5.73	2	X												X
sp|P02789|TRFE_CHICK	198	K	sp|P02789|TRFE_CHICK	221	K	5.73	2		X											X
sp|P02768|ALBU_HUMAN	208	K	sp|P02768|ALBU_HUMAN	374	K	5.71	1											X		X
sp|P02789|TRFE_CHICK	673	K	sp|P02789|TRFE_CHICK	688	K	5.71	2										X	X			X
sp|P02789|TRFE_CHICK	442	K	sp|P02789|TRFE_CHICK	632	K	5.69	2										X		X		X
sp|P02768|ALBU_HUMAN	474	T	sp|P02768|ALBU_HUMAN	485	S	5.68	5					X				X			X	X
sp|P02768|ALBU_HUMAN	201	K	sp|P02768|ALBU_HUMAN	347	K	5.67	2	X	X											X
sp|P02789|TRFE_CHICK	221	K	sp|P02789|TRFE_CHICK	230	T	5.65	1												X	X
sp|P02789|TRFE_CHICK	352	K	sp|P02789|TRFE_CHICK	402	K	5.63	1											X		X
sp|P02768|ALBU_HUMAN	198	S	sp|P02768|ALBU_HUMAN	201	K	5.63	2									X					X
sp|P02768|ALBU_HUMAN	69	K	sp|P02789|TRFE_CHICK	443	T	5.59	1											X		X
sp|P02768|ALBU_HUMAN	69	K	sp|P02789|TRFE_CHICK	441	S	5.59	1											X		X
sp|P02789|TRFE_CHICK	315	K	sp|P02789|TRFE_CHICK	322	S	5.57	1										X			X
sp|P00563|KCRM_RABIT	189	K	sp|P00563|KCRM_RABIT	235	K	5.57	3	X									X	X		X
sp|P02768|ALBU_HUMAN	431	S	sp|P02768|ALBU_HUMAN	435	K	5.54	4					X	X		X					X
sp|P02789|TRFE_CHICK	371	K	sp|P02789|TRFE_CHICK	376	K	5.53	1											X			X
sp|P02789|TRFE_CHICK	610	T	sp|P02789|TRFE_CHICK	619	K	5.51	4					X		X	X					X
sp|P00563|KCRM_RABIT	109	K	sp|P02789|TRFE_CHICK	344	Y	5.48	1									X				X
sp|P02789|TRFE_CHICK	259	K	sp|P02789|TRFE_CHICK	327	K	5.48	3											X	X	X
sp|P00563|KCRM_RABIT	38	K	sp|P00563|KCRM_RABIT	362	K	5.47	1										X				X
sp|P02789|TRFE_CHICK	38	K	sp|P02789|TRFE_CHICK	309	K	5.46	4	X	X								X			X
sp|P02789|TRFE_CHICK	240	K	sp|P02789|TRFE_CHICK	243	Y	5.44	1					X									X
sp|P00432|CATA_BOVIN	20	K	sp|P00432|CATA_BOVIN	25	T	5.44	1				X										X
sp|P02768|ALBU_HUMAN	347	K	sp|P02768|ALBU_HUMAN	440	K	5.4	1		X											X
sp|P02789|TRFE_CHICK	198	K	sp|P02789|TRFE_CHICK	610	T	5.39	1										X				X
sp|P00563|KCRM_RABIT	18	K	sp|P00563|KCRM_RABIT	94	K	5.36	2	X												X
sp|P02789|TRFE_CHICK	657	K	sp|P02789|TRFE_CHICK	661	K	5.31	1									X					X
sp|P02789|TRFE_CHICK	188	K	sp|P02789|TRFE_CHICK	194	K	5.27	1	X												X
sp|P02768|ALBU_HUMAN	239	T	sp|P02768|ALBU_HUMAN	258	K	5.27	3				X		X								X
sp|P02768|ALBU_HUMAN	476	S	sp|P02768|ALBU_HUMAN	515	K	5.23	1											X			X
sp|P00432|CATA_BOVIN	35	K	sp|P00432|CATA_BOVIN	38	S	5.22	3							X	X						X
sp|P02768|ALBU_HUMAN	191	K	sp|P02768|ALBU_HUMAN	536	T	5.21	2	X												X
sp|P02768|ALBU_HUMAN	1	S	sp|P02768|ALBU_HUMAN	258	K	5.2	1	X												X
sp|P02789|TRFE_CHICK	536	S	sp|P02789|TRFE_CHICK	562	S	5.19	1								X						X
sp|P02789|TRFE_CHICK	515	S	sp|P02789|TRFE_CHICK	553	K	5.14	1										X				X
sp|P00004|CYC_HORSE	25	K	sp|P02768|ALBU_HUMAN	398	K	5.13	2				X	X								X
sp|P00432|CATA_BOVIN	240	K	sp|P00432|CATA_BOVIN	243	S	5.11	1								X						X
sp|P02768|ALBU_HUMAN	170	K	sp|P02768|ALBU_HUMAN	374	K	5.1	1										X				X
sp|P02789|TRFE_CHICK	164	S	sp|P02789|TRFE_CHICK	405	K	5.08	1											X			X
sp|P00563|KCRM_RABIT	109	K	sp|P00563|KCRM_RABIT	235	K	5.08	2	X												X
sp|P02789|TRFE_CHICK	211	S	sp|P02789|TRFE_CHICK	221	K	5.07	1	X												X
sp|P02789|TRFE_CHICK	210	Y	sp|P02789|TRFE_CHICK	221	K	5.07	1	X												X
sp|P00563|KCRM_RABIT	300	K	sp|P02789|TRFE_CHICK	622	K	5.06	2				X	X								X
sp|P00563|KCRM_RABIT	94	K	sp|P00563|KCRM_RABIT	101	T	5.05	1				X									X
sp|P00563|KCRM_RABIT	4	K	sp|P00563|KCRM_RABIT	33	K	5.03	1	X												X
sp|P00563|KCRM_RABIT	7	Y	sp|P00563|KCRM_RABIT	126	T	5	1								X						X
sp|P00563|KCRM_RABIT	8	K	sp|P00563|KCRM_RABIT	126	T	5	3								X						X
sp|P02789|TRFE_CHICK	208	S	sp|P02789|TRFE_CHICK	218	K	5	1								X						X
sp|P02789|TRFE_CHICK	600	Y	sp|P02789|TRFE_CHICK	619	K	4.99	2								X	X				X
sp|P02789|TRFE_CHICK	259	K	sp|P02789|TRFE_CHICK	705	K	4.94	2										X	X		X
sp|P02789|TRFE_CHICK	199	T	sp|P02789|TRFE_CHICK	218	K	4.92	1	X												X
sp|P02789|TRFE_CHICK	539	K	sp|P02789|TRFE_CHICK	649	S	4.92	2											X		X
sp|P02789|TRFE_CHICK	578	K	sp|P02789|TRFE_CHICK	590	T	4.91	2								X	X				X
sp|P02789|TRFE_CHICK	649	S	sp|P02789|TRFE_CHICK	660	T	4.88	3	X		X										X
sp|P02768|ALBU_HUMAN	157	Y	sp|P02789|TRFE_CHICK	573	K	4.88	1			X										X
sp|P02768|ALBU_HUMAN	69	K	sp|P02768|ALBU_HUMAN	72	T	4.86	2								X						X
sp|P00004|CYC_HORSE	7	K	sp|P00004|CYC_HORSE	27	K	4.84	1	X												X
sp|P02768|ALBU_HUMAN	89	K	sp|P02768|ALBU_HUMAN	562	T	4.84	1						X							X
sp|P02768|ALBU_HUMAN	283	S	sp|P02768|ALBU_HUMAN	511	T	4.8	1												X	X
sp|P02768|ALBU_HUMAN	308	S	sp|P02768|ALBU_HUMAN	368	K	4.76	2											X	X		X
sp|P00563|KCRM_RABIT	94	K	sp|P00563|KCRM_RABIT	98	K	4.75	1										X			X
sp|P02768|ALBU_HUMAN	521	K	sp|P02768|ALBU_HUMAN	560	K	4.75	4	X	X											X
sp|P00004|CYC_HORSE	86	K	sp|P00563|KCRM_RABIT	296	S	4.74	1	X												X
sp|P02789|TRFE_CHICK	194	K	sp|P02789|TRFE_CHICK	310	K	4.69	1	X												X
sp|P00432|CATA_BOVIN	509	Y	sp|P00563|KCRM_RABIT	109	K	4.69	1								X					X
sp|P00563|KCRM_RABIT	9	S	sp|P68082|MYG_HORSE	63	K	4.67	1	X												X
sp|P02768|ALBU_HUMAN	54	S	sp|P02768|ALBU_HUMAN	60	K	4.66	1					X								X
sp|P00432|CATA_BOVIN	26	T	sp|P00432|CATA_BOVIN	38	S	4.62	2	X												X
sp|P00563|KCRM_RABIT	76	T	sp|P00563|KCRM_RABIT	94	K	4.6	2											X	X		X
sp|P00563|KCRM_RABIT	100	K	sp|P00563|KCRM_RABIT	109	K	4.58	1												X	X
sp|P00563|KCRM_RABIT	109	K	sp|P00563|KCRM_RABIT	121	S	4.52	1				X									X
sp|P00563|KCRM_RABIT	109	K	sp|P00563|KCRM_RABIT	122	S	4.52	1				X									X
sp|P00432|CATA_BOVIN	1	N	sp|P02789|TRFE_CHICK	119	K	4.49	1			X										X
sp|P00563|KCRM_RABIT	17	S	sp|P00563|KCRM_RABIT	25	K	4.47	1	X												X
sp|P02768|ALBU_HUMAN	435	K	sp|P02768|ALBU_HUMAN	515	K	4.46	1											X		X
sp|P02789|TRFE_CHICK	531	K	sp|P02789|TRFE_CHICK	553	K	4.46	1										X			X
sp|P00563|KCRM_RABIT	100	K	sp|P00563|KCRM_RABIT	258	K	4.45	1	X												X
sp|P00563|KCRM_RABIT	8	K	sp|P00563|KCRM_RABIT	98	K	4.43	3							X		X					X
sp|P02768|ALBU_HUMAN	8	K	sp|P02789|TRFE_CHICK	705	K	4.37	1									X				X
sp|P02768|ALBU_HUMAN	410	K	sp|P02768|ALBU_HUMAN	462	K	4.32	1											X		X
sp|P68082|MYG_HORSE	87	K	sp|P68082|MYG_HORSE	146	Y	4.3	2	X												X
sp|P02768|ALBU_HUMAN	195	K	sp|P02768|ALBU_HUMAN	440	K	4.3	1			X										X
sp|P00563|KCRM_RABIT	33	K	sp|P00563|KCRM_RABIT	42	S	4.29	1												X	X
sp|P02789|TRFE_CHICK	30	T	sp|P02789|TRFE_CHICK	652	K	4.29	1	X												X
sp|P00563|KCRM_RABIT	315	T	sp|P02789|TRFE_CHICK	211	S	4.27	1								X					X
sp|P02768|ALBU_HUMAN	520	K	sp|P02768|ALBU_HUMAN	560	K	4.27	1	X												X
sp|P02768|ALBU_HUMAN	313	K	sp|P02768|ALBU_HUMAN	347	K	4.25	1											X		X
sp|P02768|ALBU_HUMAN	513	S	sp|P02768|ALBU_HUMAN	575	S	4.24	1									X				X
sp|P02768|ALBU_HUMAN	352	T	sp|P02768|ALBU_HUMAN	355	K	4.23	1					X								X
sp|P02768|ALBU_HUMAN	347	K	sp|P02768|ALBU_HUMAN	368	K	4.21	1											X		X
sp|P00563|KCRM_RABIT	38	K	sp|P00563|KCRM_RABIT	189	K	4.19	2											X			X
sp|P02789|TRFE_CHICK	94	K	sp|P02789|TRFE_CHICK	402	K	4.15	5										X				X
sp|P02789|TRFE_CHICK	33	S	sp|P02789|TRFE_CHICK	309	K	4.15	1										X			X
sp|P68082|MYG_HORSE	62	K	sp|P68082|MYG_HORSE	118	K	4.14	2										X			X
sp|P02789|TRFE_CHICK	371	K	sp|P02789|TRFE_CHICK	649	S	4.1	4											X	X	X
sp|P02768|ALBU_HUMAN	450	S	sp|P02768|ALBU_HUMAN	463	T	4.1	3	X	X											X
sp|P02789|TRFE_CHICK	442	K	sp|P02789|TRFE_CHICK	661	K	4.1	1												X	X
sp|P00432|CATA_BOVIN	465	K	sp|P00432|CATA_BOVIN	474	K	4.08	1	X												X
sp|P00563|KCRM_RABIT	118	Y	sp|P00563|KCRM_RABIT	362	K	4.08	1										X			X
sp|P00563|KCRM_RABIT	18	K	sp|P00563|KCRM_RABIT	131	K	4.05	2				X									X
sp|P00563|KCRM_RABIT	75	Y	sp|P00563|KCRM_RABIT	98	K	4.02	1											X		X
sp|P00432|CATA_BOVIN	26	T	sp|P00432|CATA_BOVIN	35	K	4	1				X									X
sp|P02789|TRFE_CHICK	141	S	sp|P02789|TRFE_CHICK	228	K	3.99	2										X				X
sp|P02768|ALBU_HUMAN	208	K	sp|P02768|ALBU_HUMAN	408	T	3.97	4		X	X							X	X		X
sp|P02768|ALBU_HUMAN	195	K	sp|P02768|ALBU_HUMAN	476	S	3.95	1											X		X
sp|P02789|TRFE_CHICK	33	S	sp|P02789|TRFE_CHICK	37	K	3.95	1												X	X
sp|P00563|KCRM_RABIT	170	K	sp|P00563|KCRM_RABIT	362	K	3.95	1				X									X
sp|P02789|TRFE_CHICK	641	K	sp|P02789|TRFE_CHICK	649	S	3.94	1											X		X
sp|P02789|TRFE_CHICK	240	K	sp|P02789|TRFE_CHICK	259	K	3.89	2						X								X
sp|P00563|KCRM_RABIT	28	T	sp|P00563|KCRM_RABIT	240	K	3.89	4								X	X					X
sp|P00563|KCRM_RABIT	163	K	sp|P00563|KCRM_RABIT	235	K	3.89	1					X								X
sp|P02789|TRFE_CHICK	632	K	sp|P02789|TRFE_CHICK	641	K	3.87	1										X			X
sp|P02768|ALBU_HUMAN	355	K	sp|P02768|ALBU_HUMAN	368	K	3.79	2										X			X
sp|P68082|MYG_HORSE	87	K	sp|P68082|MYG_HORSE	147	K	3.75	2				X										X
sp|P02789|TRFE_CHICK	553	K	sp|P02789|TRFE_CHICK	563	T	3.73	1					X								X
sp|P02768|ALBU_HUMAN	352	T	sp|P02768|ALBU_HUMAN	450	S	3.73	3								X						X
sp|P68082|MYG_HORSE	56	K	sp|P68082|MYG_HORSE	118	K	3.72	3										X		X		X
sp|P00563|KCRM_RABIT	8	K	sp|P00563|KCRM_RABIT	100	K	3.68	3							X		X					X
sp|P02789|TRFE_CHICK	33	S	sp|P02789|TRFE_CHICK	310	K	3.62	2										X	X		X
sp|P02789|TRFE_CHICK	470	K	sp|P02789|TRFE_CHICK	600	Y	3.57	2	X												X
sp|P00563|KCRM_RABIT	40	T	sp|P00563|KCRM_RABIT	109	K	3.56	2					X	X							X
sp|P00563|KCRM_RABIT	38	K	sp|P00563|KCRM_RABIT	76	T	3.52	3										X	X	X	X
sp|P02768|ALBU_HUMAN	186	K	sp|P02768|ALBU_HUMAN	191	K	3.38	3	X												X
sp|P02789|TRFE_CHICK	243	Y	sp|P02789|TRFE_CHICK	297	T	3.34	2		X	X										X
sp|P00563|KCRM_RABIT	118	Y	sp|P00563|KCRM_RABIT	235	K	3.09	3	X	X	X										X
sp|P00563|KCRM_RABIT	94	K	sp|P00563|KCRM_RABIT	235	K	2.86	2					X								X

## Sheet: R7PM
R7PM
Protein 1	SeqPos 1	LinkedRes 1	Protein 2	SeqPos 2	LinkedRes 2	Highest Score	Match Count	Search_11667	Search_11668	Search_11669	Search_11670	Search_11671	Search_11672	Search_11673	Search_11674	Search_11675	Search_11676	Search_11677	Search_11678
sp|P02768|ALBU_HUMAN	521	K	sp|P02768|ALBU_HUMAN	556	K	18.79	75	X	X	X	X	X	X	X	X	X	X	X	X
sp|P00563|KCRM_RABIT	235	K	sp|P00563|KCRM_RABIT	291	K	18.35	89	X	X	X	X	X	X	X	X	X	X	X	X
sp|P02789|TRFE_CHICK	119	K	sp|P02789|TRFE_CHICK	240	K	15.83	3	X			X			X
sp|P68082|MYG_HORSE	42	K	sp|P68082|MYG_HORSE	98	K	15.56	21	X	X	X	X	X	X	X	X		X	X
sp|P68082|MYG_HORSE	87	K	sp|P68082|MYG_HORSE	145	K	15.51	85	X	X	X	X	X	X	X	X	X	X	X	X
sp|P02768|ALBU_HUMAN	398	K	sp|P02768|ALBU_HUMAN	521	K	15.48	8	X	X		X				X		X
sp|P02768|ALBU_HUMAN	208	K	sp|P02768|ALBU_HUMAN	347	K	15.34	8	X	X		X		X	X		X			X
sp|P02789|TRFE_CHICK	442	K	sp|P02789|TRFE_CHICK	665	K	15.01	8	X	X			X			X				X
sp|P02768|ALBU_HUMAN	191	K	sp|P02768|ALBU_HUMAN	195	K	14.78	45	X	X	X	X	X		X	X	X	X	X	X
sp|P02768|ALBU_HUMAN	347	K	sp|P02768|ALBU_HUMAN	471	K	14.77	12	X	X		X	X			X	X	X
sp|P02789|TRFE_CHICK	441	S	sp|P02789|TRFE_CHICK	443	T	14.66	4		X			X			X				X
sp|P02768|ALBU_HUMAN	221	K	sp|P02768|ALBU_HUMAN	272	K	14.52	13	X	X		X		X	X	X	X	X
sp|P02789|TRFE_CHICK	371	K	sp|P02789|TRFE_CHICK	539	K	14.42	11	X	X		X			X	X		X		X
sp|P02768|ALBU_HUMAN	428	K	sp|P02768|ALBU_HUMAN	435	K	14.41	35		X	X		X	X		X	X	X	X	X
sp|P02768|ALBU_HUMAN	186	K	sp|P02768|ALBU_HUMAN	428	K	14.24	28	X	X	X		X	X	X	X	X	X	X
sp|P00563|KCRM_RABIT	8	K	sp|P00563|KCRM_RABIT	33	K	14.15	85	X	X	X	X	X	X	X	X	X	X	X	X
sp|P02789|TRFE_CHICK	141	S	sp|P02789|TRFE_CHICK	352	K	13.99	4	X				X			X		X
sp|P00432|CATA_BOVIN	473	K	sp|P00432|CATA_BOVIN	477	K	13.86	14	X		X	X	X		X	X	X	X	X	X
sp|P02768|ALBU_HUMAN	235	T	sp|P02768|ALBU_HUMAN	239	T	13.84	6		X		X	X		X				X
sp|P02768|ALBU_HUMAN	195	K	sp|P02768|ALBU_HUMAN	347	K	13.65	12		X	X	X	X	X	X	X		X	X
sp|P02789|TRFE_CHICK	539	K	sp|P02789|TRFE_CHICK	553	K	13.62	12	X	X		X	X		X	X		X	X
sp|P00563|KCRM_RABIT	98	K	sp|P00563|KCRM_RABIT	101	T	13.58	5		X		X	X					X		X
sp|P02768|ALBU_HUMAN	8	K	sp|P02768|ALBU_HUMAN	258	K	13.57	12	X	X		X	X		X		X	X	X
sp|P02789|TRFE_CHICK	297	T	sp|P02789|TRFE_CHICK	299	S	13.55	4			X		X		X				X
sp|P02768|ALBU_HUMAN	191	K	sp|P02768|ALBU_HUMAN	428	K	13.45	9		X	X		X	X		X	X			X
sp|P02768|ALBU_HUMAN	132	K	sp|P02768|ALBU_HUMAN	158	K	13.39	11	X			X			X	X		X
sp|P02768|ALBU_HUMAN	133	K	sp|P02768|ALBU_HUMAN	158	K	13.22	9		X	X		X			X		X	X
sp|P02789|TRFE_CHICK	200	K	sp|P02789|TRFE_CHICK	221	K	13	16	X	X	X		X		X	X		X	X
sp|P02768|ALBU_HUMAN	8	K	sp|P02768|ALBU_HUMAN	133	K	12.9	7		X			X			X	X		X
sp|P02789|TRFE_CHICK	37	K	sp|P02789|TRFE_CHICK	310	K	12.88	59	X	X		X	X		X	X	X	X	X	X
sp|P02768|ALBU_HUMAN	521	K	sp|P02768|ALBU_HUMAN	541	K	12.79	3				X			X			X
sp|P02768|ALBU_HUMAN	186	K	sp|P02768|ALBU_HUMAN	432	K	12.7	40	X	X		X	X	X	X	X	X	X	X	X
sp|P02768|ALBU_HUMAN	89	K	sp|P02768|ALBU_HUMAN	102	K	12.66	2	X										X
sp|P02768|ALBU_HUMAN	158	K	sp|P02768|ALBU_HUMAN	474	T	12.59	5		X				X			X			X
sp|P02789|TRFE_CHICK	515	S	sp|P02789|TRFE_CHICK	539	K	12.58	4	X			X			X			X
sp|P02768|ALBU_HUMAN	191	K	sp|P02768|ALBU_HUMAN	435	K	12.47	45	X	X	X	X	X	X	X	X	X	X	X	X
sp|P02789|TRFE_CHICK	471	K	sp|P02789|TRFE_CHICK	539	K	12.29	4	X			X			X			X
sp|P02789|TRFE_CHICK	309	K	sp|P02789|TRFE_CHICK	315	K	12.22	3					X					X	X
sp|P02768|ALBU_HUMAN	191	K	sp|P02768|ALBU_HUMAN	432	K	12.18	36	X	X	X		X	X		X	X	X	X	X
sp|P00563|KCRM_RABIT	122	S	sp|P00563|KCRM_RABIT	235	K	12.15	21		X		X	X	X		X	X	X	X
sp|P02789|TRFE_CHICK	352	K	sp|P02789|TRFE_CHICK	619	K	12.11	15	X			X	X		X			X	X
sp|P02768|ALBU_HUMAN	195	K	sp|P02768|ALBU_HUMAN	432	K	11.98	12	X	X	X		X	X			X		X	X
sp|P00563|KCRM_RABIT	122	S	sp|P00563|KCRM_RABIT	291	K	11.93	2										X
sp|P02768|ALBU_HUMAN	428	K	sp|P02768|ALBU_HUMAN	515	K	11.81	14	X	X			X		X	X		X	X	X
sp|P02768|ALBU_HUMAN	8	K	sp|P02768|ALBU_HUMAN	47	K	11.76	5	X	X				X		X			X
sp|P02768|ALBU_HUMAN	186	K	sp|P02768|ALBU_HUMAN	515	K	11.75	9	X	X		X	X		X	X			X
sp|P00563|KCRM_RABIT	291	K	sp|P00563|KCRM_RABIT	362	K	11.61	21	X	X		X	X		X	X		X	X	X
sp|P02789|TRFE_CHICK	37	K	sp|P02789|TRFE_CHICK	309	K	11.58	17	X	X	X	X	X		X			X		X
sp|P02768|ALBU_HUMAN	186	K	sp|P02768|ALBU_HUMAN	195	K	11.55	8	X	X							X		X
sp|P00563|KCRM_RABIT	109	K	sp|P00563|KCRM_RABIT	374	K	11.55	6				X			X			X
sp|P02768|ALBU_HUMAN	374	K	sp|P02768|ALBU_HUMAN	474	T	11.42	4		X		X				X		X
sp|P02789|TRFE_CHICK	371	K	sp|P02789|TRFE_CHICK	472	S	11.25	1		X
sp|P02768|ALBU_HUMAN	133	K	sp|P02768|ALBU_HUMAN	410	K	11.07	2				X				X
sp|P02789|TRFE_CHICK	188	K	sp|P02789|TRFE_CHICK	221	K	10.98	3	X				X					X
sp|P00563|KCRM_RABIT	98	K	sp|P00563|KCRM_RABIT	258	K	10.95	6		X			X			X		X
sp|P02768|ALBU_HUMAN	201	K	sp|P02768|ALBU_HUMAN	347	K	10.92	7		X			X			X		X	X
sp|P00563|KCRM_RABIT	109	K	sp|P00563|KCRM_RABIT	240	K	10.86	11	X			X	X			X		X
sp|P00563|KCRM_RABIT	300	K	sp|P00563|KCRM_RABIT	374	K	10.8	10		X			X			X	X	X	X
sp|P00432|CATA_BOVIN	473	K	sp|P00432|CATA_BOVIN	501	K	10.74	3								X		X
sp|P02789|TRFE_CHICK	259	K	sp|P02789|TRFE_CHICK	673	K	10.74	6			X	X	X			X		X
sp|P02789|TRFE_CHICK	472	S	sp|P02789|TRFE_CHICK	553	K	7.25	1					X
sp|P02768|ALBU_HUMAN	155	K	sp|P02768|ALBU_HUMAN	277	K	10.72	25	X	X		X	X		X	X	X	X	X	X
sp|P02789|TRFE_CHICK	536	S	sp|P02789|TRFE_CHICK	540	Y	10.7	6		X	X		X			X		X	X
sp|P02768|ALBU_HUMAN	133	K	sp|P02768|ALBU_HUMAN	521	K	10.49	6		X		X				X		X
sp|P02789|TRFE_CHICK	468	K	sp|P02789|TRFE_CHICK	471	K	10.48	4		X									X	X
sp|P02768|ALBU_HUMAN	520	K	sp|P02768|ALBU_HUMAN	556	K	10.46	11	X	X	X	X	X	X		X	X	X		X
sp|P02768|ALBU_HUMAN	347	K	sp|P02768|ALBU_HUMAN	410	K	10.46	6	X	X			X		X	X		X
sp|P00432|CATA_BOVIN	473	K	sp|P00432|CATA_BOVIN	496	K	10.4	9	X	X		X	X		X			X	X
sp|P02768|ALBU_HUMAN	398	K	sp|P02768|ALBU_HUMAN	537	K	10.39	7		X		X					X	X
sp|P00563|KCRM_RABIT	131	K	sp|P00563|KCRM_RABIT	258	K	10.28	12	X	X	X	X	X	X	X		X	X	X	X
sp|P02768|ALBU_HUMAN	474	T	sp|P02768|ALBU_HUMAN	569	K	10.23	4		X			X			X			X
sp|P02768|ALBU_HUMAN	1	S	sp|P02768|ALBU_HUMAN	8	K	10.22	4		X				X		X			X
sp|P00563|KCRM_RABIT	133	Y	sp|P00563|KCRM_RABIT	149	K	10.16	6	X			X	X					X
sp|P02768|ALBU_HUMAN	347	K	sp|P02768|ALBU_HUMAN	366	Y	10.08	1		X
sp|P02789|TRFE_CHICK	632	K	sp|P02789|TRFE_CHICK	665	K	10.01	8		X	X	X	X		X	X		X		X
sp|P02789|TRFE_CHICK	471	K	sp|P02789|TRFE_CHICK	553	K	9.98	4	X	X		X			X
sp|P02768|ALBU_HUMAN	133	K	sp|P02768|ALBU_HUMAN	155	K	9.89	1										X
sp|P02768|ALBU_HUMAN	432	K	sp|P02768|ALBU_HUMAN	515	K	9.88	2							X			X
sp|P02789|TRFE_CHICK	573	K	sp|P02789|TRFE_CHICK	652	K	9.87	22	X	X		X	X		X	X		X	X
sp|P02768|ALBU_HUMAN	54	S	sp|P02768|ALBU_HUMAN	69	K	9.8	3	X	X		X
sp|P00563|KCRM_RABIT	121	S	sp|P00563|KCRM_RABIT	235	K	9.7	3		X								X
sp|P00563|KCRM_RABIT	94	K	sp|P00563|KCRM_RABIT	100	K	9.69	4					X		X			X
sp|P02768|ALBU_HUMAN	258	K	sp|P02768|ALBU_HUMAN	277	K	9.65	1				X
sp|P02789|TRFE_CHICK	371	K	sp|P02789|TRFE_CHICK	402	K	9.63	8		X			X			X			X	X
sp|P02768|ALBU_HUMAN	410	K	sp|P02768|ALBU_HUMAN	537	K	9.62	8	X			X	X				X		X
sp|P02768|ALBU_HUMAN	521	K	sp|P02768|ALBU_HUMAN	537	K	9.57	8		X			X				X	X	X
sp|P02768|ALBU_HUMAN	155	K	sp|P02768|ALBU_HUMAN	158	K	9.51	6	X				X		X	X		X	X
sp|P02789|TRFE_CHICK	352	K	sp|P02789|TRFE_CHICK	371	K	9.41	3		X			X						X
sp|P68082|MYG_HORSE	56	K	sp|P68082|MYG_HORSE	118	K	9.41	3				X			X
sp|P02768|ALBU_HUMAN	1	S	sp|P02768|ALBU_HUMAN	133	K	9.36	4			X			X			X			X
sp|P02768|ALBU_HUMAN	319	K	sp|P02768|ALBU_HUMAN	347	K	9.31	1										X
sp|P02789|TRFE_CHICK	539	K	sp|P02789|TRFE_CHICK	573	K	9.24	5		X	X	X	X					X
sp|P00563|KCRM_RABIT	165	K	sp|P00563|KCRM_RABIT	216	K	9.21	6				X			X	X		X
sp|P02789|TRFE_CHICK	188	K	sp|P02789|TRFE_CHICK	200	K	9.18	8	X	X				X				X	X
sp|P00563|KCRM_RABIT	232	S	sp|P00563|KCRM_RABIT	291	K	9.15	3							X	X		X
sp|P02768|ALBU_HUMAN	521	K	sp|P02768|ALBU_HUMAN	560	K	6.03	11	X		X	X			X		X	X	X
sp|P00563|KCRM_RABIT	131	K	sp|P00563|KCRM_RABIT	149	K	9.08	7	X			X	X					X
sp|P02768|ALBU_HUMAN	208	K	sp|P02768|ALBU_HUMAN	236	K	9.02	13	X	X		X			X	X		X
sp|P02768|ALBU_HUMAN	366	Y	sp|P02768|ALBU_HUMAN	374	K	8.93	5		X		X				X		X
sp|P02768|ALBU_HUMAN	133	K	sp|P02768|ALBU_HUMAN	520	K	8.9	1								X
sp|P00563|KCRM_RABIT	235	K	sp|P00563|KCRM_RABIT	320	T	8.87	8	X	X		X				X		X	X
sp|P00563|KCRM_RABIT	134	T	sp|P00563|KCRM_RABIT	149	K	8.8	17		X		X	X		X	X		X	X
sp|P00563|KCRM_RABIT	235	K	sp|P00563|KCRM_RABIT	315	T	8.79	10	X	X		X	X					X
sp|P00698|LYSC_CHICK	13	K	sp|P00698|LYSC_CHICK	116	K	8.76	3		X			X
sp|P02768|ALBU_HUMAN	432	K	sp|P02768|ALBU_HUMAN	440	K	8.7	9		X	X		X			X	X			X
sp|P02768|ALBU_HUMAN	129	T	sp|P02768|ALBU_HUMAN	133	K	8.68	2										X
sp|P02789|TRFE_CHICK	38	K	sp|P02789|TRFE_CHICK	356	T	8.57	1						X
sp|P02789|TRFE_CHICK	371	K	sp|P02789|TRFE_CHICK	652	K	7.62	16	X	X		X	X		X	X		X	X
sp|P02768|ALBU_HUMAN	191	K	sp|P02768|ALBU_HUMAN	440	K	8.53	3					X			X			X
sp|P02768|ALBU_HUMAN	60	K	sp|P02768|ALBU_HUMAN	72	T	8.52	2		X			X
sp|P02789|TRFE_CHICK	649	S	sp|P02789|TRFE_CHICK	657	K	8.48	15		X	X	X		X	X	X			X	X
sp|P00563|KCRM_RABIT	109	K	sp|P00563|KCRM_RABIT	362	K	8.46	1										X
sp|P02768|ALBU_HUMAN	258	K	sp|P02768|ALBU_HUMAN	282	K	8.43	5				X			X			X
sp|P02768|ALBU_HUMAN	466	S	sp|P02768|ALBU_HUMAN	471	K	7.69	1					X
sp|P02768|ALBU_HUMAN	195	K	sp|P02768|ALBU_HUMAN	208	K	8.33	4					X			X		X	X
sp|P02789|TRFE_CHICK	61	Y	sp|P02789|TRFE_CHICK	352	K	8.16	4		X			X			X			X
sp|P00563|KCRM_RABIT	291	K	sp|P00563|KCRM_RABIT	300	K	8.01	2				X			X
sp|P02768|ALBU_HUMAN	201	K	sp|P02768|ALBU_HUMAN	471	K	7.91	7	X	X			X			X		X
sp|P00563|KCRM_RABIT	216	K	sp|P00563|KCRM_RABIT	235	K	7.86	13				X	X			X		X	X
sp|P00563|KCRM_RABIT	252	K	sp|P00563|KCRM_RABIT	259	K	7.78	2										X
sp|P02768|ALBU_HUMAN	132	K	sp|P02768|ALBU_HUMAN	155	K	7.72	3										X
sp|P02768|ALBU_HUMAN	186	K	sp|P02768|ALBU_HUMAN	435	K	7.65	10	X	X		X	X		X			X
sp|P02789|TRFE_CHICK	194	K	sp|P02789|TRFE_CHICK	221	K	7.48	11	X	X	X		X	X		X			X	X
sp|P00563|KCRM_RABIT	291	K	sp|P00563|KCRM_RABIT	358	K	7.42	1										X
sp|P02768|ALBU_HUMAN	428	K	sp|P02768|ALBU_HUMAN	474	T	7.37	3			X						X			X
sp|P02789|TRFE_CHICK	228	K	sp|P02789|TRFE_CHICK	243	Y	7.36	6	X	X		X						X	X
sp|P00563|KCRM_RABIT	235	K	sp|P00563|KCRM_RABIT	297	K	7.3	3					X						X
sp|P02768|ALBU_HUMAN	195	K	sp|P02768|ALBU_HUMAN	474	T	7.24	3			X					X			X
sp|P02768|ALBU_HUMAN	221	K	sp|P02768|ALBU_HUMAN	270	K	7.19	1		X
sp|P00563|KCRM_RABIT	94	K	sp|P02789|TRFE_CHICK	458	K	7.14	1							X
sp|P02789|TRFE_CHICK	198	K	sp|P02789|TRFE_CHICK	221	K	7.1	6		X		X			X				X
sp|P02768|ALBU_HUMAN	474	T	sp|P02768|ALBU_HUMAN	515	K	6.98	1										X
sp|P00563|KCRM_RABIT	232	S	sp|P00563|KCRM_RABIT	240	K	6.94	2		X									X
sp|P00432|CATA_BOVIN	38	S	sp|P02789|TRFE_CHICK	443	T	6.9	1							X
sp|P00563|KCRM_RABIT	25	K	sp|P00563|KCRM_RABIT	94	K	6.89	2							X			X
sp|P02768|ALBU_HUMAN	191	K	sp|P02768|ALBU_HUMAN	198	S	6.86	3			X			X						X
sp|P02768|ALBU_HUMAN	158	K	sp|P02768|ALBU_HUMAN	476	S	6.81	1		X
sp|P00563|KCRM_RABIT	291	K	sp|P00563|KCRM_RABIT	359	K	6.8	2						X						X
sp|P00563|KCRM_RABIT	358	K	sp|P00563|KCRM_RABIT	362	K	6.76	7		X			X		X			X	X
sp|P68082|MYG_HORSE	79	K	sp|P68082|MYG_HORSE	145	K	6.71	5	X			X
sp|P02789|TRFE_CHICK	38	K	sp|P02789|TRFE_CHICK	310	K	6.66	9	X	X		X						X
sp|P02789|TRFE_CHICK	194	K	sp|P02789|TRFE_CHICK	218	K	6.6	6	X	X		X	X			X
sp|P00432|CATA_BOVIN	26	T	sp|P00432|CATA_BOVIN	38	S	6.59	4					X			X		X
sp|P00432|CATA_BOVIN	89	T	sp|P02768|ALBU_HUMAN	511	T	6.57	1	X
sp|P02768|ALBU_HUMAN	155	K	sp|P02768|ALBU_HUMAN	272	K	6.55	4								X	X		X	X
sp|P02768|ALBU_HUMAN	258	K	sp|P02768|ALBU_HUMAN	272	K	6.54	1				X
sp|P02768|ALBU_HUMAN	1	S	sp|P02768|ALBU_HUMAN	258	K	6.51	2	X									X
sp|P02789|TRFE_CHICK	535	S	sp|P02789|TRFE_CHICK	540	Y	6.5	1								X
sp|P02789|TRFE_CHICK	188	K	sp|P02789|TRFE_CHICK	198	K	6.4	2	X									X
sp|P02768|ALBU_HUMAN	270	K	sp|P02768|ALBU_HUMAN	440	K	6.39	4								X		X	X	X
sp|P02789|TRFE_CHICK	327	K	sp|P02789|TRFE_CHICK	705	K	6.33	5		X				X	X			X	X
sp|P02768|ALBU_HUMAN	47	K	sp|P02768|ALBU_HUMAN	133	K	6.33	1										X
sp|P02789|TRFE_CHICK	471	K	sp|P02789|TRFE_CHICK	515	S	6.27	1										X
sp|P02768|ALBU_HUMAN	515	K	sp|P02768|ALBU_HUMAN	521	K	6.26	4	X						X			X
sp|P00432|CATA_BOVIN	85	T	sp|P02768|ALBU_HUMAN	511	T	6.24	1				X
sp|P02789|TRFE_CHICK	259	K	sp|P02789|TRFE_CHICK	327	K	6.15	2					X			X
sp|P00563|KCRM_RABIT	149	K	sp|P00563|KCRM_RABIT	165	K	6.15	2					X						X
sp|P00563|KCRM_RABIT	118	Y	sp|P02768|ALBU_HUMAN	352	T	6.14	1					X
sp|P00563|KCRM_RABIT	118	Y	sp|P00563|KCRM_RABIT	291	K	6.13	2	X									X
sp|P02768|ALBU_HUMAN	221	K	sp|P02768|ALBU_HUMAN	277	K	6.12	2				X					X
sp|P02768|ALBU_HUMAN	191	K	sp|P02768|ALBU_HUMAN	536	T	6.04	7	X	X			X			X		X
sp|P02768|ALBU_HUMAN	102	K	sp|P02768|ALBU_HUMAN	133	K	5.97	2	X						X
sp|P02789|TRFE_CHICK	211	S	sp|P02789|TRFE_CHICK	221	K	5.94	4				X			X		X	X
sp|P00563|KCRM_RABIT	297	K	sp|P00563|KCRM_RABIT	312	K	5.93	2	X		X
sp|P02789|TRFE_CHICK	32	S	sp|P02789|TRFE_CHICK	32	S	5.92	1		X
sp|P02789|TRFE_CHICK	641	K	sp|P02789|TRFE_CHICK	661	K	5.91	3						X				X	X
sp|P02768|ALBU_HUMAN	428	K	sp|P02768|ALBU_HUMAN	521	K	5.85	1								X
sp|P02789|TRFE_CHICK	573	K	sp|P02789|TRFE_CHICK	657	K	5.79	3				X	X			X
sp|P02768|ALBU_HUMAN	270	K	sp|P02768|ALBU_HUMAN	277	K	5.78	1		X
sp|P02789|TRFE_CHICK	397	K	sp|P02789|TRFE_CHICK	540	Y	5.78	2	X									X
sp|P00563|KCRM_RABIT	109	K	sp|P00563|KCRM_RABIT	235	K	5.77	8	X				X	X	X	X		X
sp|P00432|CATA_BOVIN	465	K	sp|P00432|CATA_BOVIN	477	K	5.77	1		X
sp|P00563|KCRM_RABIT	4	K	sp|P00563|KCRM_RABIT	13	Y	5.74	1				X
sp|P02768|ALBU_HUMAN	195	K	sp|P02768|ALBU_HUMAN	435	K	5.73	5							X	X		X
sp|P02768|ALBU_HUMAN	523	T	sp|P02768|ALBU_HUMAN	560	K	5.73	1				X
sp|P02768|ALBU_HUMAN	432	K	sp|P02768|ALBU_HUMAN	474	T	5.72	1		X
sp|P02768|ALBU_HUMAN	54	S	sp|P02768|ALBU_HUMAN	61	S	5.72	1			X
sp|P02768|ALBU_HUMAN	189	S	sp|P02768|ALBU_HUMAN	195	K	5.7	1								X
sp|P68082|MYG_HORSE	45	K	sp|P68082|MYG_HORSE	98	K	5.69	3			X	X			X
sp|P00563|KCRM_RABIT	17	S	sp|P00563|KCRM_RABIT	320	T	5.65	1									X
sp|P00563|KCRM_RABIT	296	S	sp|P00563|KCRM_RABIT	300	K	5.58	1							X
sp|P00563|KCRM_RABIT	189	K	sp|P00563|KCRM_RABIT	235	K	5.57	2	X									X
sp|P00563|KCRM_RABIT	98	K	sp|P00563|KCRM_RABIT	109	K	5.57	1	X
sp|P00563|KCRM_RABIT	232	S	sp|P02768|ALBU_HUMAN	440	K	5.55	1	X
sp|P02768|ALBU_HUMAN	450	S	sp|P02768|ALBU_HUMAN	463	T	5.55	4								X		X	X
sp|P02768|ALBU_HUMAN	195	K	sp|P02768|ALBU_HUMAN	476	S	5.47	2		X						X
sp|P02789|TRFE_CHICK	259	K	sp|P02789|TRFE_CHICK	705	K	5.46	4		X			X			X
sp|P00563|KCRM_RABIT	4	K	sp|P00563|KCRM_RABIT	33	K	5.46	4	X	X								X
sp|P02768|ALBU_HUMAN	347	K	sp|P02768|ALBU_HUMAN	440	K	5.4	3	X				X						X
sp|P00563|KCRM_RABIT	18	K	sp|P00563|KCRM_RABIT	94	K	5.36	2										X
sp|P02789|TRFE_CHICK	240	K	sp|P02789|TRFE_CHICK	259	K	5.33	1	X
sp|P02768|ALBU_HUMAN	216	S	sp|P02768|ALBU_HUMAN	521	K	5.33	1		X
sp|P00563|KCRM_RABIT	7	Y	sp|P00563|KCRM_RABIT	32	Y	5.32	1						X
sp|P00563|KCRM_RABIT	8	K	sp|P00563|KCRM_RABIT	32	Y	5.32	1						X
sp|P02789|TRFE_CHICK	188	K	sp|P02789|TRFE_CHICK	539	K	5.29	2	X	X
sp|P02789|TRFE_CHICK	188	K	sp|P02789|TRFE_CHICK	194	K	5.27	1										X
sp|P02789|TRFE_CHICK	133	S	sp|P02789|TRFE_CHICK	352	K	5.26	1		X
sp|P02789|TRFE_CHICK	371	K	sp|P02789|TRFE_CHICK	535	S	5.23	1					X
sp|P00563|KCRM_RABIT	98	K	sp|P02768|ALBU_HUMAN	355	K	5.2	2		X
sp|P02768|ALBU_HUMAN	170	K	sp|P02768|ALBU_HUMAN	474	T	5.17	1		X
sp|P68082|MYG_HORSE	87	K	sp|P68082|MYG_HORSE	147	K	5.12	10	X	X		X			X	X
sp|P02789|TRFE_CHICK	198	K	sp|P02789|TRFE_CHICK	211	S	5.1	1						X
sp|P02789|TRFE_CHICK	632	K	sp|P02789|TRFE_CHICK	641	K	5.1	1								X
sp|P02789|TRFE_CHICK	131	K	sp|P02789|TRFE_CHICK	352	K	5.07	2	X			X
sp|P02789|TRFE_CHICK	210	Y	sp|P02789|TRFE_CHICK	221	K	5.07	2				X						X
sp|P02768|ALBU_HUMAN	398	K	sp|P02768|ALBU_HUMAN	523	T	5.07	1							X
sp|P02768|ALBU_HUMAN	397	Y	sp|P02768|ALBU_HUMAN	523	T	5.07	1							X
sp|P02768|ALBU_HUMAN	208	K	sp|P02768|ALBU_HUMAN	408	T	5.06	3					X						X	X
sp|P02768|ALBU_HUMAN	347	K	sp|P02768|ALBU_HUMAN	536	T	5.06	3		X			X			X
sp|P02789|TRFE_CHICK	194	K	sp|P02789|TRFE_CHICK	310	K	5.01	2		X								X
sp|P00563|KCRM_RABIT	7	Y	sp|P02768|ALBU_HUMAN	466	S	4.96	1	X
sp|P00563|KCRM_RABIT	8	K	sp|P02768|ALBU_HUMAN	466	S	4.96	1	X
sp|P00432|CATA_BOVIN	1	N	sp|P02789|TRFE_CHICK	553	K	4.95	1									X
sp|P00563|KCRM_RABIT	94	K	sp|P00563|KCRM_RABIT	101	T	4.94	1								X
sp|P02789|TRFE_CHICK	199	T	sp|P02789|TRFE_CHICK	218	K	4.92	1										X
sp|P02789|TRFE_CHICK	649	S	sp|P02789|TRFE_CHICK	660	T	4.88	3										X		X
sp|P02768|ALBU_HUMAN	157	Y	sp|P02789|TRFE_CHICK	573	K	4.88	1												X
sp|P02768|ALBU_HUMAN	195	K	sp|P02768|ALBU_HUMAN	440	K	4.87	2		X										X
sp|P00004|CYC_HORSE	7	K	sp|P00004|CYC_HORSE	27	K	4.84	1										X
sp|P00563|KCRM_RABIT	131	K	sp|P00563|KCRM_RABIT	252	K	4.83	1	X
sp|P68082|MYG_HORSE	87	K	sp|P68082|MYG_HORSE	98	K	4.82	2	X							X
sp|P02789|TRFE_CHICK	33	S	sp|P02789|TRFE_CHICK	310	K	4.76	1					X
sp|P00004|CYC_HORSE	86	K	sp|P00563|KCRM_RABIT	296	S	4.74	1										X
sp|P02789|TRFE_CHICK	471	K	sp|P02789|TRFE_CHICK	475	T	4.73	1		X
sp|P02789|TRFE_CHICK	539	K	sp|P02789|TRFE_CHICK	643	K	4.7	2	X
sp|P02789|TRFE_CHICK	536	S	sp|P02789|TRFE_CHICK	643	K	4.7	1	X
sp|P00563|KCRM_RABIT	9	S	sp|P68082|MYG_HORSE	63	K	4.67	1										X
sp|P00563|KCRM_RABIT	126	T	sp|P00563|KCRM_RABIT	140	S	4.66	1			X
sp|P02768|ALBU_HUMAN	8	K	sp|P02768|ALBU_HUMAN	146	Y	4.66	1								X
sp|P02789|TRFE_CHICK	610	T	sp|P68082|MYG_HORSE	51	T	4.65	1		X
sp|P00563|KCRM_RABIT	133	Y	sp|P02789|TRFE_CHICK	578	K	4.62	1			X
sp|P02768|ALBU_HUMAN	132	K	sp|P02768|ALBU_HUMAN	191	K	4.58	1	X
sp|P02789|TRFE_CHICK	119	K	sp|P02789|TRFE_CHICK	472	S	4.56	1		X
sp|P02768|ALBU_HUMAN	347	K	sp|P02768|ALBU_HUMAN	374	K	4.55	1										X
sp|P00432|CATA_BOVIN	10	K	sp|P00698|LYSC_CHICK	36	S	4.54	1		X
sp|P68082|MYG_HORSE	98	K	sp|P68082|MYG_HORSE	147	K	4.5	1		X
sp|P00432|CATA_BOVIN	1	N	sp|P02789|TRFE_CHICK	119	K	4.49	1												X
sp|P02768|ALBU_HUMAN	556	K	sp|P02768|ALBU_HUMAN	562	T	4.48	1		X
sp|P00563|KCRM_RABIT	17	S	sp|P00563|KCRM_RABIT	25	K	4.47	1										X
sp|P00563|KCRM_RABIT	100	K	sp|P00563|KCRM_RABIT	258	K	4.45	1										X
sp|P02768|ALBU_HUMAN	397	Y	sp|P02768|ALBU_HUMAN	520	K	4.35	1	X
sp|P68082|MYG_HORSE	87	K	sp|P68082|MYG_HORSE	146	Y	4.3	2										X
sp|P02789|TRFE_CHICK	30	T	sp|P02789|TRFE_CHICK	652	K	4.29	1										X
sp|P02768|ALBU_HUMAN	520	K	sp|P02768|ALBU_HUMAN	560	K	4.27	1										X
sp|P02789|TRFE_CHICK	320	K	sp|P02789|TRFE_CHICK	322	S	4.15	1								X
sp|P00432|CATA_BOVIN	465	K	sp|P00432|CATA_BOVIN	474	K	4.08	1										X
sp|P02789|TRFE_CHICK	470	K	sp|P02789|TRFE_CHICK	600	Y	3.57	2										X
sp|P02789|TRFE_CHICK	38	K	sp|P02789|TRFE_CHICK	309	K	3.53	2										X	X
sp|P02768|ALBU_HUMAN	186	K	sp|P02768|ALBU_HUMAN	191	K	3.38	3										X
sp|P02789|TRFE_CHICK	243	Y	sp|P02789|TRFE_CHICK	297	T	3.34	2											X	X
sp|P00563|KCRM_RABIT	118	Y	sp|P00563|KCRM_RABIT	235	K	3.09	3										X	X	X

## Sheet: ID7PM
ID7PM
Protein 1	SeqPos 1	LinkedRes 1	Protein 2	SeqPos 2	LinkedRes 2	Highest Score	Match Count	Search_11676	Search_11677	Search_11678	Search_11785	Search_11806	Search_11807	Search_11808	Search_12366	Search_11807	Search_11808	Tryptic Link	Non tryptic link
sp|P02768|ALBU_HUMAN	521	K	sp|P02768|ALBU_HUMAN	556	K	17.63	18	X	X	X	X							X
sp|P02768|ALBU_HUMAN	398	K	sp|P02768|ALBU_HUMAN	521	K	15.48	3	X										X
sp|P02768|ALBU_HUMAN	208	K	sp|P02768|ALBU_HUMAN	347	K	15.34	2			X								X
sp|P00563|KCRM_RABIT	235	K	sp|P00563|KCRM_RABIT	291	K	15.29	30	X	X	X								X
sp|P02768|ALBU_HUMAN	277	K	sp|P02768|ALBU_HUMAN	282	K	15.21	3								X				X
sp|P02789|TRFE_CHICK	441	S	sp|P02789|TRFE_CHICK	443	T	14.66	1			X								X
sp|P02789|TRFE_CHICK	371	K	sp|P02789|TRFE_CHICK	539	K	14.42	2	X		X								X
sp|P02789|TRFE_CHICK	141	S	sp|P02789|TRFE_CHICK	352	K	13.99	1	X										X
sp|P00432|CATA_BOVIN	473	K	sp|P00432|CATA_BOVIN	477	K	13.86	5	X	X	X								X
sp|P02789|TRFE_CHICK	442	K	sp|P02789|TRFE_CHICK	665	K	13.77	4			X					X			X
sp|P02789|TRFE_CHICK	297	T	sp|P02789|TRFE_CHICK	299	S	13.55	1		X									X
sp|P02768|ALBU_HUMAN	191	K	sp|P02768|ALBU_HUMAN	195	K	13.46	13	X	X	X								X
sp|P02768|ALBU_HUMAN	133	K	sp|P02768|ALBU_HUMAN	158	K	13.22	2	X	X									X
sp|P68082|MYG_HORSE	42	K	sp|P68082|MYG_HORSE	102	K	12.99	4					X	X						X
sp|P02768|ALBU_HUMAN	428	K	sp|P02768|ALBU_HUMAN	435	K	12.96	9	X	X	X						X		X
sp|P00563|KCRM_RABIT	8	K	sp|P00563|KCRM_RABIT	33	K	12.91	27	X	X	X								X
sp|P02789|TRFE_CHICK	37	K	sp|P02789|TRFE_CHICK	310	K	12.88	17	X	X	X								X
sp|P02768|ALBU_HUMAN	521	K	sp|P02768|ALBU_HUMAN	541	K	12.79	1	X										X
sp|P02768|ALBU_HUMAN	347	K	sp|P02768|ALBU_HUMAN	471	K	12.73	3	X										X
sp|P02789|TRFE_CHICK	539	K	sp|P02789|TRFE_CHICK	553	K	12.68	3	X	X									X
sp|P02768|ALBU_HUMAN	8	K	sp|P02768|ALBU_HUMAN	133	K	12.59	1		X									X
sp|P02789|TRFE_CHICK	515	S	sp|P02789|TRFE_CHICK	539	K	12.58	1	X										X
sp|P02768|ALBU_HUMAN	37	K	sp|P02768|ALBU_HUMAN	69	K	12.42	4								X				X
sp|P02789|TRFE_CHICK	371	K	sp|P02789|TRFE_CHICK	402	K	12.31	3		X	X					X			X
sp|P02789|TRFE_CHICK	309	K	sp|P02789|TRFE_CHICK	315	K	12.22	2	X	X									X
sp|P02789|TRFE_CHICK	352	K	sp|P02789|TRFE_CHICK	619	K	12.11	3	X	X									X
sp|P02768|ALBU_HUMAN	221	K	sp|P02768|ALBU_HUMAN	272	K	12.09	4	X										X
sp|P00563|KCRM_RABIT	122	S	sp|P00563|KCRM_RABIT	291	K	11.93	2	X										X
sp|P02768|ALBU_HUMAN	191	K	sp|P02768|ALBU_HUMAN	432	K	11.87	12	X	X	X								X
sp|P02768|ALBU_HUMAN	428	K	sp|P02768|ALBU_HUMAN	515	K	11.81	5	X	X	X								X
sp|P02789|TRFE_CHICK	259	K	sp|P02789|TRFE_CHICK	327	K	11.79	3								X				X
sp|P02768|ALBU_HUMAN	195	K	sp|P02768|ALBU_HUMAN	347	K	11.74	4	X	X									X
sp|P02768|ALBU_HUMAN	186	K	sp|P02768|ALBU_HUMAN	432	K	11.69	9	X	X	X						X	X	X
sp|P68082|MYG_HORSE	87	K	sp|P68082|MYG_HORSE	145	K	11.65	24	X	X	X		X	X	X				X
sp|P00563|KCRM_RABIT	291	K	sp|P00563|KCRM_RABIT	362	K	11.61	7	X	X	X								X
sp|P02789|TRFE_CHICK	200	K	sp|P02789|TRFE_CHICK	221	K	11.59	3	X	X									X
sp|P00563|KCRM_RABIT	109	K	sp|P00563|KCRM_RABIT	374	K	11.55	6	X							X			X
sp|P00563|KCRM_RABIT	122	S	sp|P00563|KCRM_RABIT	235	K	11.43	7	X	X									X
sp|P02768|ALBU_HUMAN	158	K	sp|P02768|ALBU_HUMAN	474	T	11.35	1			X								X
sp|P02768|ALBU_HUMAN	191	K	sp|P02768|ALBU_HUMAN	435	K	11.3	15	X	X	X								X
sp|P00563|KCRM_RABIT	98	K	sp|P00563|KCRM_RABIT	101	T	11.01	2	X		X								X
sp|P02789|TRFE_CHICK	327	K	sp|P02789|TRFE_CHICK	688	K	11	6								X				X
sp|P00563|KCRM_RABIT	98	K	sp|P00563|KCRM_RABIT	258	K	10.95	3	X										X
sp|P02768|ALBU_HUMAN	308	S	sp|P02768|ALBU_HUMAN	313	K	10.95	4								X				X
sp|P00563|KCRM_RABIT	109	K	sp|P00563|KCRM_RABIT	240	K	10.86	3	X										X
sp|P02768|ALBU_HUMAN	8	K	sp|P02768|ALBU_HUMAN	258	K	10.84	3	X	X									X
sp|P00432|CATA_BOVIN	473	K	sp|P00432|CATA_BOVIN	501	K	10.74	1	X										X
sp|P02768|ALBU_HUMAN	155	K	sp|P02768|ALBU_HUMAN	277	K	10.56	7	X	X	X								X
sp|P02789|TRFE_CHICK	468	K	sp|P02789|TRFE_CHICK	471	K	10.48	2		X	X								X
sp|P00563|KCRM_RABIT	300	K	sp|P00563|KCRM_RABIT	374	K	10.42	3	X	X									X
sp|P02768|ALBU_HUMAN	398	K	sp|P02768|ALBU_HUMAN	537	K	10.39	2	X										X
sp|P68082|MYG_HORSE	42	K	sp|P68082|MYG_HORSE	98	K	10.35	10	X	X			X	X					X
sp|P02768|ALBU_HUMAN	8	K	sp|P02768|ALBU_HUMAN	47	K	10.32	1		X							X		X
sp|P02768|ALBU_HUMAN	186	K	sp|P02768|ALBU_HUMAN	428	K	10.28	7	X	X									X
sp|P02789|TRFE_CHICK	632	K	sp|P02789|TRFE_CHICK	665	K	9.99	2	X		X								X
sp|P02768|ALBU_HUMAN	374	K	sp|P02768|ALBU_HUMAN	474	T	9.98	1	X										X
sp|P00563|KCRM_RABIT	33	K	sp|P00563|KCRM_RABIT	38	K	9.96	9								X				X
sp|P02789|TRFE_CHICK	37	K	sp|P02789|TRFE_CHICK	309	K	9.96	5	X		X								X
sp|P02768|ALBU_HUMAN	235	T	sp|P02768|ALBU_HUMAN	239	T	9.92	1		X									X
sp|P02768|ALBU_HUMAN	133	K	sp|P02768|ALBU_HUMAN	155	K	9.89	1	X										X
sp|P02768|ALBU_HUMAN	432	K	sp|P02768|ALBU_HUMAN	515	K	9.88	1	X										X
sp|P02789|TRFE_CHICK	573	K	sp|P02789|TRFE_CHICK	652	K	9.87	7	X	X									X
sp|P00563|KCRM_RABIT	121	S	sp|P00563|KCRM_RABIT	235	K	9.7	2	X										X
sp|P02768|ALBU_HUMAN	186	K	sp|P02768|ALBU_HUMAN	515	K	9.55	1		X									X
sp|P02768|ALBU_HUMAN	410	K	sp|P02768|ALBU_HUMAN	537	K	9.53	2		X									X
sp|P02768|ALBU_HUMAN	155	K	sp|P02768|ALBU_HUMAN	158	K	9.51	2	X	X									X
sp|P02768|ALBU_HUMAN	195	K	sp|P02768|ALBU_HUMAN	432	K	9.49	4		X	X								X
sp|P02768|ALBU_HUMAN	521	K	sp|P02768|ALBU_HUMAN	537	K	9.47	2	X	X									X
sp|P02789|TRFE_CHICK	471	K	sp|P02789|TRFE_CHICK	539	K	9.43	1	X										X
sp|P02768|ALBU_HUMAN	1	S	sp|P02768|ALBU_HUMAN	133	K	9.36	1			X								X
sp|P02768|ALBU_HUMAN	1	S	sp|P02768|ALBU_HUMAN	8	K	9.33	1		X									X
sp|P02789|TRFE_CHICK	358	S	sp|P02789|TRFE_CHICK	374	K	9.31	2								X				X
sp|P02768|ALBU_HUMAN	89	K	sp|P02768|ALBU_HUMAN	102	K	9.31	2		X						X			X
sp|P02768|ALBU_HUMAN	319	K	sp|P02768|ALBU_HUMAN	347	K	9.31	1	X										X
sp|P00563|KCRM_RABIT	34	K	sp|P00563|KCRM_RABIT	38	K	9.3	10								X				X
sp|P00563|KCRM_RABIT	131	K	sp|P00563|KCRM_RABIT	258	K	9.3	4	X	X	X								X
sp|P02789|TRFE_CHICK	188	K	sp|P02789|TRFE_CHICK	200	K	9.18	4	X	X									X
sp|P00563|KCRM_RABIT	359	K	sp|P00563|KCRM_RABIT	362	K	9.17	15				X	X	X		X				X
sp|P00563|KCRM_RABIT	232	S	sp|P00563|KCRM_RABIT	291	K	9.15	1	X								X		X
sp|P02789|TRFE_CHICK	228	K	sp|P02789|TRFE_CHICK	310	K	9.13	11								X				X
sp|P02789|TRFE_CHICK	442	K	sp|P02789|TRFE_CHICK	632	K	9.08	9								X				X
sp|P02768|ALBU_HUMAN	133	K	sp|P02768|ALBU_HUMAN	521	K	8.96	1	X										X
sp|P02768|ALBU_HUMAN	366	Y	sp|P02768|ALBU_HUMAN	374	K	8.93	1	X										X
sp|P00563|KCRM_RABIT	165	K	sp|P00563|KCRM_RABIT	216	K	8.91	2	X										X
sp|P02789|TRFE_CHICK	259	K	sp|P02789|TRFE_CHICK	673	K	8.89	4	X							X			X
sp|P02789|TRFE_CHICK	536	S	sp|P02789|TRFE_CHICK	540	Y	8.82	2	X	X									X
sp|P02789|TRFE_CHICK	188	K	sp|P02789|TRFE_CHICK	221	K	8.81	1	X										X
sp|P02768|ALBU_HUMAN	520	K	sp|P02768|ALBU_HUMAN	556	K	8.79	3	X		X								X
sp|P00563|KCRM_RABIT	38	K	sp|P00563|KCRM_RABIT	79	K	8.74	3					X	X			X			X
sp|P02789|TRFE_CHICK	310	K	sp|P02789|TRFE_CHICK	315	K	8.7	1					X							X
sp|P02768|ALBU_HUMAN	129	T	sp|P02768|ALBU_HUMAN	133	K	8.68	2	X										X
sp|P00563|KCRM_RABIT	133	Y	sp|P00563|KCRM_RABIT	149	K	8.56	1	X										X
sp|P02768|ALBU_HUMAN	191	K	sp|P02768|ALBU_HUMAN	440	K	8.53	1		X									X
sp|P02789|TRFE_CHICK	649	S	sp|P02789|TRFE_CHICK	657	K	8.48	5		X	X								X
sp|P00563|KCRM_RABIT	109	K	sp|P00563|KCRM_RABIT	362	K	8.46	1	X										X
sp|P02789|TRFE_CHICK	92	K	sp|P02789|TRFE_CHICK	402	K	8.42	5								X				X
sp|P02789|TRFE_CHICK	374	K	sp|P02789|TRFE_CHICK	402	K	8.4	3								X				X
sp|P02768|ALBU_HUMAN	89	K	sp|P02768|ALBU_HUMAN	170	K	8.36	1								X				X
sp|P00563|KCRM_RABIT	235	K	sp|P00563|KCRM_RABIT	315	T	8.33	4	X										X
sp|P02768|ALBU_HUMAN	195	K	sp|P02768|ALBU_HUMAN	208	K	8.33	2	X	X									X
sp|P00563|KCRM_RABIT	134	T	sp|P00563|KCRM_RABIT	149	K	6.12	3	X	X									X
sp|P02768|ALBU_HUMAN	132	K	sp|P02768|ALBU_HUMAN	158	K	8.23	3	X										X
sp|P02789|TRFE_CHICK	61	Y	sp|P02789|TRFE_CHICK	352	K	8.16	1		X									X
sp|P02789|TRFE_CHICK	358	S	sp|P02789|TRFE_CHICK	371	K	8.14	2								X				X
sp|P02789|TRFE_CHICK	358	S	sp|P02789|TRFE_CHICK	402	K	8.1	5								X				X
sp|P02768|ALBU_HUMAN	432	K	sp|P02768|ALBU_HUMAN	440	K	8.07	2			X								X
sp|P02768|ALBU_HUMAN	272	K	sp|P02768|ALBU_HUMAN	277	K	8.04	2								X		X		X
sp|P02789|TRFE_CHICK	396	T	sp|P02789|TRFE_CHICK	402	K	7.9	3								X				X
sp|P02789|TRFE_CHICK	221	K	sp|P02789|TRFE_CHICK	228	K	7.83	2					X		X					X
sp|P00563|KCRM_RABIT	252	K	sp|P00563|KCRM_RABIT	259	K	7.78	2	X										X
sp|P00563|KCRM_RABIT	94	K	sp|P00563|KCRM_RABIT	100	K	7.74	4	X							X			X
sp|P02768|ALBU_HUMAN	132	K	sp|P02768|ALBU_HUMAN	155	K	7.72	3	X										X
sp|P02789|TRFE_CHICK	374	K	sp|P02789|TRFE_CHICK	622	K	7.61	1								X				X
sp|P00563|KCRM_RABIT	109	K	sp|P02789|TRFE_CHICK	376	K	7.6	4								X				X
sp|P02768|ALBU_HUMAN	186	K	sp|P02768|ALBU_HUMAN	195	K	7.54	2		X									X
sp|P00563|KCRM_RABIT	291	K	sp|P00563|KCRM_RABIT	297	K	7.53	3					X							X
sp|P02789|TRFE_CHICK	194	K	sp|P02789|TRFE_CHICK	221	K	7.48	2		X	X								X
sp|P02768|ALBU_HUMAN	347	K	sp|P02768|ALBU_HUMAN	410	K	7.46	1	X										X
sp|P00563|KCRM_RABIT	291	K	sp|P00563|KCRM_RABIT	358	K	7.42	1	X										X
sp|P68082|MYG_HORSE	56	K	sp|P68082|MYG_HORSE	63	K	7.4	2					X							X
sp|P02789|TRFE_CHICK	228	K	sp|P02789|TRFE_CHICK	243	Y	7.36	2	X	X									X
sp|P00432|CATA_BOVIN	93	K	sp|P00432|CATA_BOVIN	423	S	7.35	1						X			X			X
sp|P68082|MYG_HORSE	145	K	sp|P68082|MYG_HORSE	147	K	7.33	2					X		X			X		X
sp|P00563|KCRM_RABIT	235	K	sp|P00563|KCRM_RABIT	297	K	7.3	1		X									X
sp|P00563|KCRM_RABIT	8	K	sp|P00563|KCRM_RABIT	38	K	7.27	4					X	X			X			X
sp|P02789|TRFE_CHICK	539	K	sp|P02789|TRFE_CHICK	573	K	7.26	1	X										X
sp|P00563|KCRM_RABIT	76	T	sp|P00563|KCRM_RABIT	189	K	7.24	1								X				X
sp|P02789|TRFE_CHICK	371	K	sp|P02789|TRFE_CHICK	652	K	7	3	X	X									X
sp|P02789|TRFE_CHICK	259	K	sp|P02789|TRFE_CHICK	705	K	7.11	2								X				X
sp|P02789|TRFE_CHICK	94	K	sp|P02789|TRFE_CHICK	402	K	7.01	6								X				X
sp|P02768|ALBU_HUMAN	474	T	sp|P02768|ALBU_HUMAN	515	K	6.98	1	X										X
sp|P00563|KCRM_RABIT	232	S	sp|P00563|KCRM_RABIT	240	K	6.94	1		X									X
sp|P02768|ALBU_HUMAN	170	K	sp|P02768|ALBU_HUMAN	553	K	6.93	1								X				X
sp|P00563|KCRM_RABIT	76	T	sp|P00563|KCRM_RABIT	94	K	6.93	1								X				X
sp|P00563|KCRM_RABIT	25	K	sp|P00563|KCRM_RABIT	94	K	6.89	1	X										X
sp|P02768|ALBU_HUMAN	191	K	sp|P02768|ALBU_HUMAN	198	S	6.86	1			X						X		X
sp|P00563|KCRM_RABIT	216	K	sp|P00563|KCRM_RABIT	235	K	6.82	6	X	X									X
sp|P00563|KCRM_RABIT	8	K	sp|P00563|KCRM_RABIT	25	K	6.82	3					X	X						X
sp|P00563|KCRM_RABIT	291	K	sp|P00563|KCRM_RABIT	359	K	6.8	1			X								X
sp|P02789|TRFE_CHICK	352	K	sp|P02789|TRFE_CHICK	371	K	6.72	1		X									X
sp|P02789|TRFE_CHICK	228	K	sp|P02789|TRFE_CHICK	309	K	6.71	6								X				X
sp|P02789|TRFE_CHICK	327	K	sp|P02789|TRFE_CHICK	705	K	6.66	6	X	X						X			X
sp|P00432|CATA_BOVIN	473	K	sp|P00432|CATA_BOVIN	496	K	6.65	2	X	X									X
sp|P00563|KCRM_RABIT	8	K	sp|P00563|KCRM_RABIT	18	K	6.61	1					X							X
sp|P02789|TRFE_CHICK	402	K	sp|P02789|TRFE_CHICK	622	K	6.59	1								X				X
sp|P00563|KCRM_RABIT	358	K	sp|P00563|KCRM_RABIT	362	K	6.56	3	X	X									X
sp|P68082|MYG_HORSE	50	K	sp|P68082|MYG_HORSE	56	K	6.55	1								X				X
sp|P02768|ALBU_HUMAN	462	K	sp|P02768|ALBU_HUMAN	496	K	6.53	1								X	X			X
sp|P00563|KCRM_RABIT	8	K	sp|P00563|KCRM_RABIT	34	K	6.47	1						X						X
sp|P00563|KCRM_RABIT	100	K	sp|P00563|KCRM_RABIT	109	K	6.47	6								X				X
sp|P00563|KCRM_RABIT	76	T	sp|P00563|KCRM_RABIT	98	K	6.46	2								X				X
sp|P00563|KCRM_RABIT	235	K	sp|P00563|KCRM_RABIT	320	T	6.43	3	X	X									X
sp|P02768|ALBU_HUMAN	270	K	sp|P02768|ALBU_HUMAN	440	K	6.39	3	X	X	X								X
sp|P02768|ALBU_HUMAN	47	K	sp|P02768|ALBU_HUMAN	133	K	6.33	1	X										X
sp|P02789|TRFE_CHICK	471	K	sp|P02789|TRFE_CHICK	515	S	6.27	1	X										X
sp|P02768|ALBU_HUMAN	515	K	sp|P02768|ALBU_HUMAN	521	K	6.26	1	X								X	X	X
sp|P02789|TRFE_CHICK	58	K	sp|P02789|TRFE_CHICK	66	K	6.26	2								X				X
sp|P02768|ALBU_HUMAN	258	K	sp|P02768|ALBU_HUMAN	282	K	6.25	11	X							X			X
sp|P02768|ALBU_HUMAN	347	K	sp|P02768|ALBU_HUMAN	355	K	6.21	4						X	X					X
sp|P02789|TRFE_CHICK	259	K	sp|P02789|TRFE_CHICK	298	K	6.15	1								X	X			X
sp|P00563|KCRM_RABIT	149	K	sp|P00563|KCRM_RABIT	165	K	6.15	1		X									X
sp|P02768|ALBU_HUMAN	60	K	sp|P02768|ALBU_HUMAN	69	K	6.14	3								X				X
sp|P00563|KCRM_RABIT	118	Y	sp|P00563|KCRM_RABIT	291	K	6.13	1	X										X
sp|P00563|KCRM_RABIT	17	S	sp|P02789|TRFE_CHICK	327	K	6.12	1						X						X
sp|P02789|TRFE_CHICK	188	K	sp|P02789|TRFE_CHICK	198	K	6.1	1	X										X
sp|P00563|KCRM_RABIT	131	K	sp|P00563|KCRM_RABIT	149	K	6.08	1	X										X
sp|P02768|ALBU_HUMAN	236	K	sp|P02768|ALBU_HUMAN	258	K	6.06	1								X				X
sp|P00563|KCRM_RABIT	33	K	sp|P00563|KCRM_RABIT	189	K	6.06	1					X							X
sp|P02789|TRFE_CHICK	66	K	sp|P02789|TRFE_CHICK	622	K	6.05	1								X				X
sp|P02768|ALBU_HUMAN	208	K	sp|P02768|ALBU_HUMAN	236	K	5.97	3	X										X
sp|P02768|ALBU_HUMAN	258	K	sp|P02768|ALBU_HUMAN	277	K	5.89	1								X				X
sp|P02768|ALBU_HUMAN	155	K	sp|P02768|ALBU_HUMAN	272	K	5.86	2		X	X								X
sp|P02768|ALBU_HUMAN	428	K	sp|P02768|ALBU_HUMAN	474	T	5.81	1			X								X
sp|P02768|ALBU_HUMAN	186	K	sp|P02768|ALBU_HUMAN	435	K	5.8	2	X								X		X
sp|P02789|TRFE_CHICK	397	K	sp|P02789|TRFE_CHICK	540	Y	5.78	1	X										X
sp|P02768|ALBU_HUMAN	195	K	sp|P02768|ALBU_HUMAN	435	K	5.73	2	X										X
sp|P02789|TRFE_CHICK	198	K	sp|P02789|TRFE_CHICK	221	K	5.73	2		X									X
sp|P02768|ALBU_HUMAN	201	K	sp|P02768|ALBU_HUMAN	347	K	5.67	2	X	X									X
sp|P00563|KCRM_RABIT	38	K	sp|P00563|KCRM_RABIT	189	K	5.61	3								X				X
sp|P00563|KCRM_RABIT	189	K	sp|P00563|KCRM_RABIT	235	K	5.57	1	X										X
sp|P02789|TRFE_CHICK	396	T	sp|P02789|TRFE_CHICK	405	K	5.56	1								X				X
sp|P68082|MYG_HORSE	42	K	sp|P68082|MYG_HORSE	147	K	5.5	1						X						X
sp|P00563|KCRM_RABIT	25	K	sp|P00563|KCRM_RABIT	165	K	5.47	1					X							X
sp|P02768|ALBU_HUMAN	201	K	sp|P02768|ALBU_HUMAN	471	K	5.46	1	X										X
sp|P02768|ALBU_HUMAN	195	K	sp|P02768|ALBU_HUMAN	474	T	5.44	1		X									X
sp|P02768|ALBU_HUMAN	347	K	sp|P02768|ALBU_HUMAN	440	K	5.4	1		X									X
sp|P00563|KCRM_RABIT	18	K	sp|P00563|KCRM_RABIT	94	K	5.36	2	X										X
sp|P02789|TRFE_CHICK	358	S	sp|P02789|TRFE_CHICK	376	K	5.32	1								X				X
sp|P02789|TRFE_CHICK	288	K	sp|P02789|TRFE_CHICK	298	K	5.3	2								X				X
sp|P02789|TRFE_CHICK	188	K	sp|P02789|TRFE_CHICK	194	K	5.27	1	X										X
sp|P02789|TRFE_CHICK	396	T	sp|P02789|TRFE_CHICK	688	K	5.27	1								X				X
sp|P00432|CATA_BOVIN	35	K	sp|P00432|CATA_BOVIN	240	K	5.21	1								X				X
sp|P02768|ALBU_HUMAN	191	K	sp|P02768|ALBU_HUMAN	536	T	5.21	2	X										X
sp|P02768|ALBU_HUMAN	1	S	sp|P02768|ALBU_HUMAN	258	K	5.2	1	X										X
sp|P00563|KCRM_RABIT	34	K	sp|P00563|KCRM_RABIT	76	T	5.14	2								X				X
sp|P02789|TRFE_CHICK	641	K	sp|P02789|TRFE_CHICK	661	K	5.1	2	X	X							X	X	X
sp|P02768|ALBU_HUMAN	534	K	sp|P02768|ALBU_HUMAN	541	K	5.09	1				X								X
sp|P00563|KCRM_RABIT	109	K	sp|P00563|KCRM_RABIT	235	K	5.08	2	X										X
sp|P02789|TRFE_CHICK	211	S	sp|P02789|TRFE_CHICK	221	K	5.07	1	X										X
sp|P02789|TRFE_CHICK	210	Y	sp|P02789|TRFE_CHICK	221	K	5.07	1	X										X
sp|P02768|ALBU_HUMAN	191	K	sp|P02768|ALBU_HUMAN	428	K	5.03	2			X								X
sp|P00563|KCRM_RABIT	4	K	sp|P00563|KCRM_RABIT	33	K	5.03	1	X										X
sp|P02789|TRFE_CHICK	38	K	sp|P02789|TRFE_CHICK	310	K	5	3	X										X
sp|P02789|TRFE_CHICK	199	T	sp|P02789|TRFE_CHICK	218	K	4.92	1	X										X
sp|P02789|TRFE_CHICK	356	T	sp|P02789|TRFE_CHICK	402	K	4.89	3								X		X		X
sp|P68082|MYG_HORSE	87	K	sp|P68082|MYG_HORSE	147	K	4.89	2						X	X					X
sp|P02789|TRFE_CHICK	649	S	sp|P02789|TRFE_CHICK	660	T	4.88	3	X		X								X
sp|P02768|ALBU_HUMAN	157	Y	sp|P02789|TRFE_CHICK	573	K	4.88	1			X								X
sp|P02768|ALBU_HUMAN	37	K	sp|P02768|ALBU_HUMAN	47	K	4.87	1								X				X
sp|P00004|CYC_HORSE	7	K	sp|P00004|CYC_HORSE	27	K	4.84	1	X										X
sp|P02789|TRFE_CHICK	632	K	sp|P02789|TRFE_CHICK	643	K	4.82	2								X				X
sp|P02768|ALBU_HUMAN	521	K	sp|P02768|ALBU_HUMAN	560	K	4.75	4	X	X									X
sp|P00004|CYC_HORSE	86	K	sp|P00563|KCRM_RABIT	296	S	4.74	1	X										X
sp|P68082|MYG_HORSE	42	K	sp|P68082|MYG_HORSE	96	K	4.74	2					X		X					X
sp|P02768|ALBU_HUMAN	496	K	sp|P02768|ALBU_HUMAN	556	K	4.72	3				X								X
sp|P02768|ALBU_HUMAN	208	K	sp|P68082|MYG_HORSE	133	K	4.71	1				X								X
sp|P00563|KCRM_RABIT	94	K	sp|P00563|KCRM_RABIT	98	K	4.7	4								X				X
sp|P02789|TRFE_CHICK	194	K	sp|P02789|TRFE_CHICK	310	K	4.69	1	X										X
sp|P00563|KCRM_RABIT	9	S	sp|P68082|MYG_HORSE	63	K	4.67	1	X										X
sp|P00432|CATA_BOVIN	26	T	sp|P00432|CATA_BOVIN	38	S	4.62	2	X										X
sp|P02768|ALBU_HUMAN	474	T	sp|P02768|ALBU_HUMAN	569	K	4.58	1		X									X
sp|P02768|ALBU_HUMAN	229	K	sp|P02768|ALBU_HUMAN	258	K	4.58	1								X				X
sp|P02768|ALBU_HUMAN	309	K	sp|P02768|ALBU_HUMAN	368	K	4.58	1				X								X
sp|P02768|ALBU_HUMAN	132	K	sp|P02789|TRFE_CHICK	573	K	4.55	1				X								X
sp|P02768|ALBU_HUMAN	347	K	sp|P02768|ALBU_HUMAN	374	K	4.55	1	X										X
sp|P02768|ALBU_HUMAN	553	K	sp|P02768|ALBU_HUMAN	570	K	4.51	2								X				X
sp|P00432|CATA_BOVIN	1	N	sp|P02789|TRFE_CHICK	119	K	4.49	1			X								X
sp|P00563|KCRM_RABIT	17	S	sp|P00563|KCRM_RABIT	25	K	4.47	1	X										X
sp|P00563|KCRM_RABIT	100	K	sp|P00563|KCRM_RABIT	258	K	4.45	1	X										X
sp|P68082|MYG_HORSE	87	K	sp|P68082|MYG_HORSE	146	Y	4.3	2	X										X
sp|P02768|ALBU_HUMAN	195	K	sp|P02768|ALBU_HUMAN	440	K	4.3	1			X								X
sp|P02789|TRFE_CHICK	30	T	sp|P02789|TRFE_CHICK	652	K	4.29	1	X										X
sp|P02768|ALBU_HUMAN	520	K	sp|P02768|ALBU_HUMAN	560	K	4.27	1	X										X
sp|P02768|ALBU_HUMAN	450	S	sp|P02768|ALBU_HUMAN	463	T	4.1	3	X	X									X
sp|P00432|CATA_BOVIN	465	K	sp|P00432|CATA_BOVIN	474	K	4.08	1	X										X
sp|P02768|ALBU_HUMAN	208	K	sp|P02768|ALBU_HUMAN	408	T	3.97	2		X	X								X
sp|P02789|TRFE_CHICK	470	K	sp|P02789|TRFE_CHICK	600	Y	3.57	2	X										X
sp|P02789|TRFE_CHICK	38	K	sp|P02789|TRFE_CHICK	309	K	3.53	2	X	X									X
sp|P00563|KCRM_RABIT	240	K	sp|P00563|KCRM_RABIT	362	K	3.51	3				X								X
sp|P00432|CATA_BOVIN	135	T	sp|P02789|TRFE_CHICK	600	Y	3.39	1				X								X
sp|P00432|CATA_BOVIN	132	K	sp|P02789|TRFE_CHICK	600	Y	3.39	2				X								X
sp|P02768|ALBU_HUMAN	186	K	sp|P02768|ALBU_HUMAN	191	K	3.38	3	X										X
sp|P02789|TRFE_CHICK	58	K	sp|P02789|TRFE_CHICK	310	K	3.37	1								X				X
sp|P02789|TRFE_CHICK	58	K	sp|P02789|TRFE_CHICK	309	K	3.37	1								X				X
sp|P02789|TRFE_CHICK	243	Y	sp|P02789|TRFE_CHICK	297	T	3.34	2		X	X								X
sp|P02789|TRFE_CHICK	442	K	sp|P02789|TRFE_CHICK	643	K	3.22	10								X				X
sp|P00563|KCRM_RABIT	118	Y	sp|P00563|KCRM_RABIT	235	K	3.09	3	X	X	X								X
sp|P02768|ALBU_HUMAN	102	K	sp|P02768|ALBU_HUMAN	270	K	3.07	1								X				X
sp|P02789|TRFE_CHICK	228	K	sp|P02789|TRFE_CHICK	251	S	2.94	1								X				X
sp|P00563|KCRM_RABIT	362	K	sp|P00698|LYSC_CHICK	13	K	2.85	1				X								X
sp|P02768|ALBU_HUMAN	493	Y	sp|P02789|TRFE_CHICK	643	K	2.81	1				X								X
sp|P00563|KCRM_RABIT	338	S	sp|P02768|ALBU_HUMAN	1	S	2.72	1				X								X
sp|P02768|ALBU_HUMAN	236	K	sp|P68082|MYG_HORSE	147	K	2.7	1				X								X
sp|P02768|ALBU_HUMAN	300	S	sp|P02789|TRFE_CHICK	38	K	2.62	1				X								X
sp|P02768|ALBU_HUMAN	282	K	sp|P02789|TRFE_CHICK	335	S	2.6	1				X								X
sp|P00563|KCRM_RABIT	18	K	sp|P02789|TRFE_CHICK	573	K	2.51	1				X								X
sp|P00563|KCRM_RABIT	64	T	sp|P02789|TRFE_CHICK	524	S	2.47	1				X								X
sp|P00563|KCRM_RABIT	362	K	sp|P02789|TRFE_CHICK	38	K	2.47	1				X								X
sp|P00432|CATA_BOVIN	1	N	sp|P02768|ALBU_HUMAN	121	T	2.38	1				X								X
sp|P00563|KCRM_RABIT	74	S	sp|P02789|TRFE_CHICK	397	K	2.34	1				X								X
sp|P00563|KCRM_RABIT	100	K	sp|P68082|MYG_HORSE	45	K	2.31	1				X								X

## Sheet: OCCM complex
OCCM complex
Protein 1	SeqPos 1	LinkedRes 1	Protein 2	SeqPos 2	LinkedRes 2	Highest Score	Match Count	Search_10412	Search_10413	Search_10414	Search_10417	Search_10418	Search_10419	Search_10422	Search_10423	Search_10424	Search_10785	Tryptic Link	Non tryptic link
sp|Mcm3|Mcm3	313	T	sp|Mcm3|Mcm3	319	T	15.12	2				X						X	X
sp|Orc4|Orc4	33	K	sp|Orc4|Orc4	43	K	14.4	5	X	X		X							X
sp|Orc4|Orc4	2	T	sp|Orc4|Orc4	33	K	14.15	7	X		X	X		X				X	X
sp|Orc1|Orc1	42	K	sp|Orc1|Orc1	49	K	14.14	11		X	X						X	X	X
sp|Mcm3|Mcm3	158	K	sp|Mcm3|Mcm3	285	K	13.71	6	X						X			X	X
sp|Cdc6|Cdc6	409	K	sp|Orc6|Orc6	50	K	13.66	2		X			X						X
sp|Cdc6|Cdc6	349	K	sp|Cdc6|Cdc6	392	K	13.1	2	X	X									X
sp|Mcm7|Mcm7	59	K	sp|Mcm7|Mcm7	69	K	13.02	21	X	X		X	X				X		X
sp|Mcm3|Mcm3	693	K	sp|Mcm3|Mcm3	695	S	12.94	3								X	X		X
sp|Mcm4|Mcm4	834	K	sp|Mcm4|Mcm4	854	K	12.82	6	X				X			X			X
sp|Cdt1|Cdt1	387	K	sp|Cdt1|Cdt1	392	T	12.57	2		X									X
sp|Mcm3|Mcm3	158	K	sp|Mcm3|Mcm3	287	K	12.56	3	X	X									X
sp|Mcm3|Mcm3	692	T	sp|Mcm3|Mcm3	694	K	12.52	3		X							X	X	X
sp|Orc4|Orc4	2	T	sp|Orc5|Orc5	84	K	12.47	1			X								X
sp|Mcm2|Mcm2	558	K	sp|Mcm6|Mcm6	564	K	12.38	3			X							X	X
sp|Cdt1|Cdt1	446	K	sp|Mcm6|Mcm6	134	K	12.25	4										X	X
sp|Cdc6|Cdc6	94	K	sp|Orc3|Orc3	9	K	12.24	12	X	X		X	X			X	X		X
sp|Cdt1|Cdt1	440	K	sp|Mcm6|Mcm6	134	K	12.23	4										X	X
sp|Cdc6|Cdc6	323	K	sp|Cdc6|Cdc6	333	K	12.15	4	X		X					X			X
sp|Orc2|Orc2	67	K	sp|Orc2|Orc2	73	K	12.15	3		X	X								X
sp|Mcm5|Mcm5	719	K	sp|Mcm5|Mcm5	757	K	12.14	8	X				X		X	X		X	X
sp|Mcm6|Mcm6	183	K	sp|Mcm6|Mcm6	306	K	12.05	8	X	X		X	X					X	X
sp|Orc2|Orc2	110	K	sp|Orc2|Orc2	126	K	11.86	6		X	X					X			X
sp|Mcm7|Mcm7	743	K	sp|Mcm7|Mcm7	750	K	11.79	15	X						X	X	X	X	X
sp|Mcm3|Mcm3	187	T	sp|Mcm3|Mcm3	189	T	11.77	1	X										X
sp|Mcm4|Mcm4	874	K	sp|Mcm4|Mcm4	915	K	11.75	3	X						X				X
sp|Mcm4|Mcm4	711	K	sp|Mcm4|Mcm4	834	K	11.66	19	X	X	X	X			X	X	X		X
sp|Mcm4|Mcm4	834	K	sp|Mcm4|Mcm4	844	K	11.62	5		X			X			X	X		X
sp|Orc2|Orc2	44	K	sp|Orc4|Orc4	2	T	11.61	1			X								X
sp|Mcm7|Mcm7	750	K	sp|Mcm7|Mcm7	767	K	11.58	10		X				X		X	X	X	X
sp|Mcm4|Mcm4	844	K	sp|Mcm4|Mcm4	860	K	11.58	2		X				X					X
sp|Mcm6|Mcm6	102	K	sp|Mcm6|Mcm6	183	K	11.5	6	X	X			X			X			X
sp|Cdc6|Cdc6	446	K	sp|Mcm7|Mcm7	678	K	11.47	2	X			X							X
sp|Orc2|Orc2	223	K	sp|Orc2|Orc2	226	K	11.46	3			X							X	X
sp|Orc1|Orc1	633	K	sp|Orc1|Orc1	641	K	11.46	1				X								X
sp|Orc1|Orc1	719	K	sp|Orc1|Orc1	727	Y	11.32	4	X	X	X								X
sp|Orc1|Orc1	425	K	sp|Orc1|Orc1	428	K	11.26	2						X				X		X
sp|Mcm3|Mcm3	634	K	sp|Mcm3|Mcm3	639	K	11.18	3					X				X	X		X
sp|Cdt1|Cdt1	450	K	sp|Cdt1|Cdt1	466	S	11.05	1										X	X
sp|Mcm7|Mcm7	218	K	sp|Mcm7|Mcm7	231	K	11.05	3	X	X			X						X
sp|Orc2|Orc2	226	K	sp|Orc6|Orc6	279	K	10.98	5		X	X	X	X						X
sp|Mcm6|Mcm6	963	K	sp|Orc4|Orc4	2	T	10.96	1						X					X
sp|Mcm3|Mcm3	205	K	sp|Mcm3|Mcm3	240	K	10.95	8	X				X		X	X		X	X
sp|Mcm4|Mcm4	854	K	sp|Mcm4|Mcm4	860	K	10.93	5	X				X		X	X			X
sp|Mcm3|Mcm3	79	K	sp|Mcm3|Mcm3	158	K	10.83	1										X		X
sp|Mcm4|Mcm4	394	K	sp|Mcm4|Mcm4	458	K	10.82	10		X		X		X		X	X	X	X
sp|Mcm5|Mcm5	621	K	sp|Mcm5|Mcm5	750	K	10.79	1										X		X
sp|Orc4|Orc4	2	T	sp|Orc5|Orc5	286	K	10.78	4		X		X					X	X	X
sp|Mcm4|Mcm4	96	S	sp|Mcm6|Mcm6	110	K	10.77	3								X	X	X	X
sp|Mcm4|Mcm4	583	K	sp|Mcm7|Mcm7	449	K	10.75	6		X	X					X		X	X
sp|Mcm4|Mcm4	854	K	sp|Orc1|Orc1	902	K	10.75	7	X	X	X	X				X		X	X
sp|Mcm5|Mcm5	427	K	sp|Mcm5|Mcm5	431	K	10.7	2				X						X		X
sp|Mcm5|Mcm5	99	K	sp|Mcm5|Mcm5	249	K	10.66	3					X	X				X		X
sp|Orc4|Orc4	2	T	sp|Orc4|Orc4	34	K	10.66	2	X	X									X
sp|Cdc6|Cdc6	442	K	sp|Orc1|Orc1	902	K	10.61	6							X	X	X	X	X
sp|Orc1|Orc1	49	K	sp|Orc1|Orc1	197	K	8.34	7		X		X				X		X	X
sp|Mcm3|Mcm3	82	K	sp|Mcm3|Mcm3	158	K	10.6	2		X									X
sp|Cdc6|Cdc6	139	K	sp|Cdc6|Cdc6	139	K	10.57	1						X					X
sp|Mcm3|Mcm3	158	K	sp|Mcm3|Mcm3	333	S	10.56	1				X							X
sp|Cdt1|Cdt1	440	K	sp|Cdt1|Cdt1	450	K	10.55	4			X		X					X	X
sp|Orc4|Orc4	33	K	sp|Orc5|Orc5	84	K	10.52	2		X								X	X
sp|Cdc6|Cdc6	509	K	sp|Mcm7|Mcm7	678	K	10.51	3		X		X						X	X
sp|Orc2|Orc2	178	K	sp|Orc2|Orc2	209	K	10.5	1										X		X
sp|Mcm3|Mcm3	624	K	sp|Mcm3|Mcm3	639	K	10.5	1										X		X
sp|Cdc6|Cdc6	59	K	sp|Cdc6|Cdc6	139	K	10.48	2			X						X		X
sp|Orc3|Orc3	98	K	sp|Orc4|Orc4	2	T	10.47	1									X		X
sp|Cdc6|Cdc6	446	K	sp|Orc1|Orc1	902	K	10.43	2	X			X							X
sp|Orc2|Orc2	73	K	sp|Orc2|Orc2	83	K	10.38	4	X		X							X	X
sp|Cdt1|Cdt1	387	K	sp|Cdt1|Cdt1	440	K	10.36	9	X	X			X	X				X	X
sp|Cdc6|Cdc6	426	K	sp|Cdc6|Cdc6	442	K	10.35	1								X				X
sp|Mcm4|Mcm4	860	K	sp|Mcm4|Mcm4	915	K	10.34	1					X						X
sp|Orc2|Orc2	44	K	sp|Orc2|Orc2	58	K	10.34	2			X						X		X
sp|Orc1|Orc1	428	K	sp|Orc4|Orc4	193	K	10.31	1										X	X
sp|Orc4|Orc4	2	T	sp|Orc4|Orc4	41	K	10.26	3		X	X							X	X
sp|Orc1|Orc1	441	K	sp|Orc1|Orc1	641	K	10.2	3	X			X				X			X
sp|Orc4|Orc4	2	T	sp|Orc4|Orc4	43	K	10.19	5	X						X	X	X		X
sp|Mcm3|Mcm3	82	K	sp|Mcm7|Mcm7	475	K	10.19	3				X	X				X		X
sp|Mcm7|Mcm7	735	K	sp|Mcm7|Mcm7	750	K	10.16	4				X	X	X		X				X
sp|Orc4|Orc4	2	T	sp|Orc4|Orc4	9	S	10.13	1						X						X
sp|Orc1|Orc1	411	K	sp|Orc4|Orc4	193	K	10.1	4						X		X	X	X	X
sp|Cdc6|Cdc6	333	K	sp|Cdc6|Cdc6	396	K	10.1	2				X		X					X
sp|Mcm7|Mcm7	742	T	sp|Mcm7|Mcm7	746	T	10.09	1						X					X
sp|Orc4|Orc4	33	K	sp|Orc4|Orc4	41	K	10.08	3		X				X					X
sp|Cdc6|Cdc6	333	K	sp|Cdc6|Cdc6	509	K	10.07	1					X							X
sp|Orc6|Orc6	89	K	sp|Orc6|Orc6	92	K	10.07	5				X						X		X
sp|Orc2|Orc2	110	K	sp|Orc2|Orc2	135	K	10.07	1									X		X
sp|Orc1|Orc1	36	K	sp|Orc1|Orc1	198	K	7.9	1			X								X
sp|Orc2|Orc2	83	K	sp|Orc2|Orc2	94	K	10.04	3		X	X								X
sp|Cdc6|Cdc6	396	K	sp|Cdc6|Cdc6	409	K	9.98	1					X						X
sp|Cdc6|Cdc6	94	K	sp|Cdc6|Cdc6	139	K	9.97	6	X	X						X	X		X
sp|Cdc6|Cdc6	376	K	sp|Cdc6|Cdc6	392	K	9.94	2	X									X	X
sp|Cdt1|Cdt1	292	K	sp|Orc6|Orc6	251	K	9.94	5		X				X			X	X	X
sp|Orc4|Orc4	2	T	sp|Orc5|Orc5	48	K	9.92	1			X								X
sp|Cdc6|Cdc6	94	K	sp|Cdc6|Cdc6	125	K	9.89	9	X			X						X	X
sp|Orc4|Orc4	41	K	sp|Orc4|Orc4	45	S	9.85	1					X						X
sp|Orc6|Orc6	247	K	sp|Orc6|Orc6	260	K	9.82	2			X			X					X
sp|Mcm6|Mcm6	416	K	sp|Mcm6|Mcm6	428	K	9.82	2								X		X		X
sp|Mcm4|Mcm4	834	K	sp|Mcm4|Mcm4	860	K	9.81	1								X			X
sp|Orc2|Orc2	83	K	sp|Orc2|Orc2	93	K	9.81	3		X	X					X			X
sp|Cdc6|Cdc6	29	K	sp|Cdc6|Cdc6	139	K	9.81	4	X	X		X							X
sp|Mcm4|Mcm4	141	S	sp|Mcm6|Mcm6	428	K	9.79	3	X	X									X
sp|Cdc6|Cdc6	396	K	sp|Cdc6|Cdc6	509	K	9.76	1		X									X
sp|Mcm3|Mcm3	178	K	sp|Mcm5|Mcm5	57	K	9.72	1								X			X
sp|Mcm6|Mcm6	564	K	sp|Mcm6|Mcm6	762	K	9.72	2		X						X			X
sp|Cdc6|Cdc6	509	K	sp|Mcm7|Mcm7	735	K	9.71	6	X				X		X	X		X	X
sp|Orc4|Orc4	2	T	sp|Orc6|Orc6	149	K	9.68	1									X		X
sp|Mcm2|Mcm2	785	K	sp|Orc6|Orc6	260	K	9.67	5			X		X				X		X
sp|Orc2|Orc2	107	K	sp|Orc2|Orc2	126	K	9.66	1									X		X
sp|Mcm6|Mcm6	101	K	sp|Mcm6|Mcm6	183	K	9.6	1									X			X
sp|Cdc6|Cdc6	112	T	sp|Cdc6|Cdc6	115	T	9.59	4	X			X							X
sp|Orc3|Orc3	119	K	sp|Orc3|Orc3	233	K	9.58	2								X	X			X
sp|Orc4|Orc4	2	T	sp|Orc4|Orc4	369	K	9.57	2		X								X	X
sp|Orc2|Orc2	26	K	sp|Orc4|Orc4	2	T	9.56	3			X							X	X
sp|Mcm3|Mcm3	82	K	sp|Mcm3|Mcm3	333	S	9.56	1		X									X
sp|Orc2|Orc2	226	K	sp|Orc6|Orc6	301	K	9.56	3		X		X						X	X
sp|Mcm7|Mcm7	223	K	sp|Mcm7|Mcm7	475	K	9.55	2		X			X						X
sp|Cdc6|Cdc6	132	S	sp|Cdc6|Cdc6	139	K	9.54	2					X				X			X
sp|Cdc6|Cdc6	333	K	sp|Cdc6|Cdc6	446	K	9.53	1				X							X
sp|Mcm4|Mcm4	715	K	sp|Mcm4|Mcm4	860	K	9.48	1	X										X
sp|Orc3|Orc3	134	K	sp|Orc3|Orc3	149	K	9.46	3				X								X
sp|Cdt1|Cdt1	466	S	sp|Mcm6|Mcm6	767	K	9.45	2										X	X
sp|Mcm6|Mcm6	586	K	sp|Mcm6|Mcm6	601	K	9.45	1										X	X
sp|Orc5|Orc5	48	K	sp|Orc5|Orc5	84	K	9.44	1										X	X
sp|Cdc6|Cdc6	139	K	sp|Orc4|Orc4	2	T	9.43	1			X								X
sp|Mcm4|Mcm4	860	K	sp|Orc1|Orc1	902	K	9.42	1				X							X
sp|Mcm4|Mcm4	96	S	sp|Mcm4|Mcm4	141	S	9.41	1			X								X
sp|Cdt1|Cdt1	292	K	sp|Orc6|Orc6	247	K	9.4	8	X	X		X	X		X			X	X
sp|Mcm4|Mcm4	458	K	sp|Mcm6|Mcm6	428	K	9.34	4	X			X	X					X	X
sp|Cdc6|Cdc6	94	K	sp|Cdc6|Cdc6	101	S	9.31	1	X										X
sp|Orc2|Orc2	26	K	sp|Orc2|Orc2	44	K	9.3	3		X	X								X
sp|Cdt1|Cdt1	450	K	sp|Mcm6|Mcm6	134	K	9.26	3	X									X	X
sp|Mcm5|Mcm5	304	K	sp|Mcm6|Mcm6	428	K	9.25	1	X										X
sp|Cdc6|Cdc6	59	K	sp|Cdc6|Cdc6	94	K	9.24	5	X			X				X		X	X
sp|Mcm7|Mcm7	735	K	sp|Mcm7|Mcm7	749	K	9.2	2		X						X			X
sp|Mcm3|Mcm3	624	K	sp|Mcm3|Mcm3	658	K	9.19	2					X					X		X
sp|Cdt1|Cdt1	439	S	sp|Cdt1|Cdt1	441	T	9.18	1			X								X
sp|Mcm3|Mcm3	694	K	sp|Orc2|Orc2	546	K	9.17	2					X				X		X
sp|Cdt1|Cdt1	446	K	sp|Cdt1|Cdt1	451	S	9.15	1			X								X
sp|Cdc6|Cdc6	125	K	sp|Cdc6|Cdc6	139	K	9.11	1		X									X
sp|Cdc6|Cdc6	376	K	sp|Cdc6|Cdc6	509	K	9.08	3						X		X		X		X
sp|Orc3|Orc3	98	K	sp|Orc3|Orc3	119	K	9.07	2				X					X			X
sp|Orc2|Orc2	73	K	sp|Orc2|Orc2	97	K	9.05	2			X								X
sp|Orc3|Orc3	134	K	sp|Orc5|Orc5	431	K	9.05	2				X		X					X
sp|Orc2|Orc2	19	K	sp|Orc4|Orc4	2	T	9.02	1									X		X
sp|Cdt1|Cdt1	440	K	sp|Cdt1|Cdt1	466	S	9.01	1										X	X
sp|Orc1|Orc1	695	K	sp|Orc1|Orc1	902	K	8.99	2				X	X						X
sp|Cdt1|Cdt1	429	K	sp|Cdt1|Cdt1	440	K	8.98	3				X						X		X
sp|Cdc6|Cdc6	349	K	sp|Cdc6|Cdc6	376	K	8.98	2	X	X									X
sp|Cdc6|Cdc6	59	K	sp|Cdc6|Cdc6	509	K	8.98	2					X				X			X
sp|Cdc6|Cdc6	46	K	sp|Cdc6|Cdc6	376	K	8.96	4				X	X					X		X
sp|Mcm6|Mcm6	110	K	sp|Mcm6|Mcm6	183	K	8.96	2								X	X			X
sp|Orc2|Orc2	58	K	sp|Orc4|Orc4	2	T	8.94	1								X			X
sp|Mcm5|Mcm5	377	S	sp|Mcm5|Mcm5	431	K	8.94	4										X		X
sp|Orc2|Orc2	110	K	sp|Orc4|Orc4	2	T	8.92	1		X									X
sp|Orc3|Orc3	435	K	sp|Orc3|Orc3	438	S	8.92	1								X				X
sp|Orc2|Orc2	226	K	sp|Orc2|Orc2	238	S	8.92	1		X									X
sp|Orc2|Orc2	191	K	sp|Orc2|Orc2	202	K	8.89	5				X	X			X				X
sp|Orc1|Orc1	668	T	sp|Orc1|Orc1	672	T	8.88	4				X	X						X
sp|Orc4|Orc4	417	K	sp|Orc5|Orc5	369	K	8.87	4	X	X				X					X
sp|Cdc6|Cdc6	59	K	sp|Cdc6|Cdc6	376	K	8.84	1			X								X
sp|Orc2|Orc2	97	K	sp|Orc2|Orc2	110	K	8.83	7		X	X						X		X
sp|Mcm3|Mcm3	723	K	sp|Mcm3|Mcm3	784	K	8.78	3			X		X			X			X
sp|Cdc6|Cdc6	10	K	sp|Cdc6|Cdc6	94	K	8.78	2								X				X
sp|Mcm3|Mcm3	639	K	sp|Mcm3|Mcm3	727	K	8.76	3	X									X	X
sp|Mcm4|Mcm4	458	K	sp|Mcm6|Mcm6	416	K	8.76	2								X			X
sp|Orc4|Orc4	34	K	sp|Orc4|Orc4	43	K	7.89	3	X	X									X
sp|Cdc6|Cdc6	446	K	sp|Mcm7|Mcm7	735	K	8.75	2				X			X				X
sp|Cdc6|Cdc6	446	K	sp|Orc1|Orc1	695	K	8.75	2		X						X			X
sp|Orc6|Orc6	251	K	sp|Orc6|Orc6	260	K	8.73	3		X	X			X					X
sp|Orc6|Orc6	149	K	sp|Orc6|Orc6	206	K	8.7	1										X	X
sp|Orc6|Orc6	149	K	sp|Orc6|Orc6	152	K	8.68	3	X			X							X
sp|Mcm4|Mcm4	594	K	sp|Mcm4|Mcm4	636	K	8.67	1				X								X
sp|Cdc6|Cdc6	139	K	sp|Orc1|Orc1	380	K	8.66	3	X			X							X
sp|Orc2|Orc2	73	K	sp|Orc2|Orc2	93	K	8.66	1			X								X
sp|Mcm4|Mcm4	711	K	sp|Mcm7|Mcm7	672	K	8.64	6	X	X							X		X
sp|Cdc6|Cdc6	139	K	sp|Cdc6|Cdc6	392	K	8.63	1		X									X
sp|Orc1|Orc1	371	K	sp|Orc1|Orc1	380	K	8.6	4	X									X	X
sp|Mcm3|Mcm3	681	K	sp|Mcm3|Mcm3	723	K	8.56	3					X	X		X				X
sp|Cdc6|Cdc6	139	K	sp|Cdc6|Cdc6	200	K	8.55	2	X										X
sp|Orc2|Orc2	58	K	sp|Orc2|Orc2	83	K	8.55	2				X				X			X
sp|Cdc6|Cdc6	29	K	sp|Cdc6|Cdc6	333	K	8.55	1	X										X
sp|Orc2|Orc2	258	K	sp|Orc4|Orc4	2	T	8.54	1									X		X
sp|Mcm3|Mcm3	727	K	sp|Mcm3|Mcm3	784	K	8.52	4				X						X		X
sp|Orc2|Orc2	500	K	sp|Orc2|Orc2	611	K	8.49	2				X	X							X
sp|Cdc6|Cdc6	376	K	sp|Cdc6|Cdc6	446	K	8.49	1					X						X
sp|Orc2|Orc2	107	K	sp|Orc2|Orc2	135	K	8.45	1									X		X
sp|Orc2|Orc2	19	K	sp|Orc2|Orc2	44	K	8.4	2									X	X		X
sp|Cdc6|Cdc6	2	S	sp|Cdc6|Cdc6	139	K	8.39	1			X								X
sp|Orc2|Orc2	434	K	sp|Orc3|Orc3	134	K	8.39	2				X	X						X
sp|Cdt1|Cdt1	450	K	sp|Cdt1|Cdt1	467	K	8.38	3	X	X				X					X
sp|Mcm4|Mcm4	711	K	sp|Mcm4|Mcm4	854	K	8.37	5	X						X	X			X
sp|Orc6|Orc6	275	K	sp|Orc6|Orc6	279	K	7.51	7	X	X		X						X	X
sp|Cdc6|Cdc6	139	K	sp|Cdc6|Cdc6	215	K	8.36	2		X			X						X
sp|Mcm4|Mcm4	594	K	sp|Mcm7|Mcm7	678	K	8.35	2				X						X	X
sp|Orc1|Orc1	409	K	sp|Orc4|Orc4	2	T	8.34	1						X					X
sp|Orc2|Orc2	126	K	sp|Orc2|Orc2	131	K	8.34	3					X					X		X
sp|Orc2|Orc2	103	K	sp|Orc2|Orc2	107	K	8.34	1			X								X
sp|Orc2|Orc2	225	K	sp|Orc2|Orc2	228	Y	8.34	1					X						X
sp|Cdc6|Cdc6	10	K	sp|Orc1|Orc1	695	K	8.32	1								X			X
sp|Mcm4|Mcm4	854	K	sp|Mcm4|Mcm4	915	K	8.31	4				X						X		X
sp|Cdc6|Cdc6	139	K	sp|Cdc6|Cdc6	509	K	8.29	2		X									X
sp|Orc2|Orc2	93	K	sp|Orc2|Orc2	103	K	8.28	1						X					X
sp|Cdt1|Cdt1	387	K	sp|Cdt1|Cdt1	397	K	8.26	1					X						X
sp|Mcm3|Mcm3	694	K	sp|Mcm7|Mcm7	571	Y	8.24	1										X	X
sp|Orc3|Orc3	48	K	sp|Orc3|Orc3	352	K	8.24	3										X		X
sp|Cdc6|Cdc6	59	K	sp|Cdc6|Cdc6	349	K	8.22	2		X									X
sp|Mcm2|Mcm2	582	K	sp|Mcm2|Mcm2	633	K	8.22	12	X	X		X		X	X	X		X	X
sp|Orc2|Orc2	44	K	sp|Orc2|Orc2	83	K	8.19	2			X							X	X
sp|Orc1|Orc1	209	K	sp|Orc1|Orc1	212	T	8.17	1				X								X
sp|Mcm3|Mcm3	82	K	sp|Mcm7|Mcm7	223	K	8.16	2		X	X								X
sp|Cdc6|Cdc6	139	K	sp|Orc6|Orc6	149	K	8.16	1					X						X
sp|Cdc6|Cdc6	32	K	sp|Cdc6|Cdc6	139	K	8.13	4	X	X					X				X
sp|Mcm3|Mcm3	784	K	sp|Mcm7|Mcm7	678	K	8.11	4	X	X								X	X
sp|Mcm4|Mcm4	140	T	sp|Mcm6|Mcm6	110	K	8.1	1			X								X
sp|Orc2|Orc2	93	K	sp|Orc2|Orc2	97	K	8.08	5	X	X	X								X
sp|Orc4|Orc4	2	T	sp|Orc4|Orc4	18	K	8.08	2		X									X
sp|Cdc6|Cdc6	446	K	sp|Cdc6|Cdc6	509	K	8.08	2				X				X				X
sp|Mcm7|Mcm7	549	S	sp|Mcm7|Mcm7	555	T	8.07	1				X								X
sp|Mcm3|Mcm3	694	K	sp|Mcm7|Mcm7	678	K	8.07	4				X	X					X	X
sp|Cdc6|Cdc6	29	K	sp|Orc4|Orc4	2	T	8.06	2	X									X	X
sp|Mcm7|Mcm7	69	K	sp|Mcm7|Mcm7	205	K	8.04	5	X	X		X							X
sp|Orc2|Orc2	103	K	sp|Orc2|Orc2	110	K	8.04	1			X								X
sp|Cdc6|Cdc6	392	K	sp|Cdc6|Cdc6	409	K	8.02	1										X	X
sp|Orc2|Orc2	58	K	sp|Orc2|Orc2	73	K	8.01	3			X						X		X
sp|Mcm2|Mcm2	379	K	sp|Mcm6|Mcm6	428	K	8.01	1	X										X
sp|Mcm4|Mcm4	454	K	sp|Mcm6|Mcm6	428	K	8.01	3	X			X	X						X
sp|Orc6|Orc6	137	K	sp|Orc6|Orc6	206	K	8	1			X								X
sp|Orc2|Orc2	226	K	sp|Orc2|Orc2	235	S	7.97	1	X										X
sp|Mcm6|Mcm6	101	K	sp|Mcm6|Mcm6	110	K	7.96	3		X				X				X	X
sp|Orc3|Orc3	119	K	sp|Orc4|Orc4	2	T	7.93	1						X					X
sp|Cdc6|Cdc6	139	K	sp|Orc2|Orc2	44	K	7.93	1			X								X
sp|Cdt1|Cdt1	446	K	sp|Cdt1|Cdt1	466	S	7.92	1										X	X
sp|Mcm4|Mcm4	99	S	sp|Mcm6|Mcm6	110	K	7.91	2			X						X		X
sp|Cdc6|Cdc6	59	K	sp|Cdc6|Cdc6	333	K	7.91	1		X									X
sp|Orc2|Orc2	178	K	sp|Orc2|Orc2	191	K	7.91	2										X		X
sp|Orc2|Orc2	500	K	sp|Orc5|Orc5	447	K	7.9	2	X							X			X
sp|Mcm2|Mcm2	279	T	sp|Orc3|Orc3	9	K	7.9	1	X										X
sp|Cdc6|Cdc6	139	K	sp|Cdc6|Cdc6	446	K	7.88	2		X						X			X
sp|Mcm2|Mcm2	582	K	sp|Mcm5|Mcm5	442	K	7.87	1										X	X
sp|Mcm3|Mcm3	158	K	sp|Mcm3|Mcm3	334	T	7.87	1										X	X
sp|Cdt1|Cdt1	292	K	sp|Cdt1|Cdt1	450	K	7.87	1				X							X
sp|Orc3|Orc3	134	K	sp|Orc5|Orc5	439	K	7.86	8				X		X				X	X
sp|Mcm6|Mcm6	510	S	sp|Mcm6|Mcm6	521	K	7.86	3							X	X				X
sp|Mcm5|Mcm5	427	K	sp|Mcm5|Mcm5	442	K	7.82	2	X									X	X
sp|Orc1|Orc1	667	T	sp|Orc1|Orc1	672	T	7.82	1		X									X
sp|Mcm2|Mcm2	530	K	sp|Mcm5|Mcm5	431	K	7.81	5		X	X			X	X				X
sp|Orc6|Orc6	204	S	sp|Orc6|Orc6	207	S	7.78	2										X		X
sp|Orc6|Orc6	149	K	sp|Orc6|Orc6	201	K	7.76	1										X		X
sp|Orc4|Orc4	18	K	sp|Orc4|Orc4	33	K	7.75	1						X						X
sp|Orc4|Orc4	2	T	sp|Orc4|Orc4	124	K	7.75	1				X								X
sp|Cdc6|Cdc6	29	K	sp|Cdc6|Cdc6	32	K	7.74	7	X	X				X					X
sp|Orc4|Orc4	402	K	sp|Orc5|Orc5	369	K	7.71	1				X							X
sp|Orc2|Orc2	73	K	sp|Orc2|Orc2	94	K	7.71	1			X								X
sp|Mcm4|Mcm4	119	S	sp|Mcm4|Mcm4	141	S	7.7	1			X								X
sp|Orc2|Orc2	178	K	sp|Orc3|Orc3	435	K	7.7	1										X	X
sp|Mcm6|Mcm6	901	K	sp|Mcm6|Mcm6	963	K	7.7	3					X					X		X
sp|Mcm5|Mcm5	750	K	sp|Orc2|Orc2	226	K	7.69	1				X							X
sp|Cdt1|Cdt1	387	K	sp|Mcm6|Mcm6	204	K	7.68	5	X	X									X
sp|Mcm2|Mcm2	530	K	sp|Mcm5|Mcm5	427	K	7.67	2		X			X						X
sp|Mcm6|Mcm6	428	K	sp|Mcm7|Mcm7	306	K	7.64	1		X									X
sp|Orc1|Orc1	411	K	sp|Orc4|Orc4	2	T	7.61	1										X	X
sp|Mcm3|Mcm3	681	K	sp|Mcm3|Mcm3	727	K	7.6	2				X						X		X
sp|Mcm7|Mcm7	69	K	sp|Mcm7|Mcm7	130	K	7.6	8	X			X	X					X	X
sp|Mcm3|Mcm3	764	K	sp|Mcm5|Mcm5	631	K	7.6	1		X									X
sp|Mcm6|Mcm6	183	K	sp|Mcm6|Mcm6	253	S	7.59	2	X								X		X
sp|Mcm7|Mcm7	387	K	sp|Mcm7|Mcm7	475	K	7.56	2				X						X		X
sp|Mcm4|Mcm4	458	K	sp|Mcm7|Mcm7	252	K	7.56	2					X		X				X
sp|Orc4|Orc4	33	K	sp|Orc4|Orc4	369	K	7.54	5	X				X					X	X
sp|Orc1|Orc1	156	S	sp|Orc1|Orc1	162	K	7.53	1	X										X
sp|Cdt1|Cdt1	467	K	sp|Mcm6|Mcm6	767	K	7.53	9	X	X			X			X			X
sp|Mcm7|Mcm7	223	K	sp|Mcm7|Mcm7	637	K	7.52	2				X						X		X
sp|Mcm7|Mcm7	617	T	sp|Orc3|Orc3	323	Y	7.51	1							X				X
sp|Mcm3|Mcm3	379	K	sp|Mcm3|Mcm3	624	K	7.51	1										X		X
sp|Orc1|Orc1	695	K	sp|Orc1|Orc1	708	K	7.51	4			X						X	X	X
sp|Cdc6|Cdc6	139	K	sp|Cdc6|Cdc6	349	K	7.5	1		X									X
sp|Cdc6|Cdc6	59	K	sp|Cdc6|Cdc6	392	K	7.49	1		X									X
sp|Orc1|Orc1	180	T	sp|Orc1|Orc1	183	K	7.47	1					X							X
sp|Cdc6|Cdc6	405	T	sp|Cdc6|Cdc6	506	S	7.44	1					X							X
sp|Mcm7|Mcm7	731	T	sp|Mcm7|Mcm7	735	K	7.44	1		X									X
sp|Orc2|Orc2	500	K	sp|Orc3|Orc3	603	K	7.43	1	X										X
sp|Cdc6|Cdc6	139	K	sp|Orc1|Orc1	42	K	7.43	1			X								X
sp|Cdt1|Cdt1	440	K	sp|Cdt1|Cdt1	446	K	7.43	2									X	X		X
sp|Orc6|Orc6	206	K	sp|Orc6|Orc6	251	K	7.42	2		X							X		X
sp|Mcm2|Mcm2	582	K	sp|Mcm6|Mcm6	428	K	7.4	2										X	X
sp|Cdc6|Cdc6	392	K	sp|Mcm3|Mcm3	967	K	7.39	1										X	X
sp|Mcm4|Mcm4	554	K	sp|Mcm6|Mcm6	586	K	7.37	2					X					X	X
sp|Orc4|Orc4	2	T	sp|Orc4|Orc4	420	K	7.35	1					X							X
sp|Mcm6|Mcm6	101	K	sp|Mcm6|Mcm6	249	S	7.35	1		X									X
sp|Orc6|Orc6	126	K	sp|Orc6|Orc6	137	K	7.34	2			X						X		X
sp|Orc2|Orc2	42	S	sp|Orc2|Orc2	44	K	7.34	1			X								X
sp|Mcm4|Mcm4	915	K	sp|Orc4|Orc4	2	T	7.32	3	X						X			X	X
sp|Orc2|Orc2	44	K	sp|Orc2|Orc2	51	S	7.32	1			X								X
sp|Orc2|Orc2	191	K	sp|Orc2|Orc2	209	K	7.3	4				X						X		X
sp|Orc1|Orc1	436	K	sp|Orc4|Orc4	193	K	7.3	1								X			X
sp|Cdc6|Cdc6	488	K	sp|Orc1|Orc1	893	K	7.28	1								X			X
sp|Cdc6|Cdc6	376	K	sp|Cdc6|Cdc6	396	K	7.27	1			X								X
sp|Orc1|Orc1	28	K	sp|Orc4|Orc4	2	T	7.25	1							X				X
sp|Mcm5|Mcm5	257	K	sp|Mcm5|Mcm5	304	K	7.25	5				X				X		X		X
sp|Orc2|Orc2	500	K	sp|Orc3|Orc3	9	K	7.25	2	X										X
sp|Orc4|Orc4	18	K	sp|Orc4|Orc4	43	K	7.25	3	X			X							X
sp|Mcm7|Mcm7	223	K	sp|Mcm7|Mcm7	231	K	7.24	5	X				X		X		X		X
sp|Cdt1|Cdt1	387	K	sp|Cdt1|Cdt1	446	K	7.22	2										X	X
sp|Orc2|Orc2	126	K	sp|Orc2|Orc2	135	K	7.22	5		X	X		X					X	X
sp|Orc1|Orc1	415	K	sp|Orc1|Orc1	428	K	7.22	1	X										X
sp|Mcm7|Mcm7	69	K	sp|Mcm7|Mcm7	129	T	7.19	7										X		X
sp|Orc2|Orc2	255	T	sp|Orc4|Orc4	34	K	7.19	1		X									X
sp|Orc3|Orc3	48	K	sp|Orc3|Orc3	56	K	7.17	1						X						X
sp|Mcm2|Mcm2	831	S	sp|Orc6|Orc6	260	K	7.16	1		X									X
sp|Mcm2|Mcm2	582	K	sp|Mcm3|Mcm3	205	K	7.16	1						X					X
sp|Cdc6|Cdc6	396	K	sp|Cdc6|Cdc6	446	K	7.14	1	X										X
sp|Cdt1|Cdt1	466	S	sp|Cdt1|Cdt1	472	Y	7.13	1										X	X
sp|Mcm7|Mcm7	678	K	sp|Mcm7|Mcm7	735	K	7.12	5	X								X	X	X
sp|Orc4|Orc4	402	K	sp|Orc4|Orc4	472	K	7.11	3					X			X	X			X
sp|Cdc6|Cdc6	46	K	sp|Cdc6|Cdc6	384	K	7.1	3	X			X						X	X
sp|Mcm6|Mcm6	408	T	sp|Mcm6|Mcm6	416	K	7.1	1								X				X
sp|Mcm5|Mcm5	32	K	sp|Mcm5|Mcm5	99	K	7.09	3					X					X		X
sp|Mcm7|Mcm7	742	T	sp|Mcm7|Mcm7	750	K	7.06	2				X	X						X
sp|Mcm3|Mcm3	178	K	sp|Mcm5|Mcm5	249	K	7.05	3				X				X			X
sp|Cdt1|Cdt1	10	K	sp|Cdt1|Cdt1	46	K	7.05	1										X		X
sp|Mcm5|Mcm5	631	K	sp|Mcm5|Mcm5	757	K	7.05	1										X		X
sp|Orc2|Orc2	44	K	sp|Orc2|Orc2	73	K	7.02	1			X								X
sp|Cdc6|Cdc6	139	K	sp|Cdc6|Cdc6	376	K	6.98	1						X					X
sp|Orc2|Orc2	73	K	sp|Orc2|Orc2	110	K	6.98	1		X									X
sp|Cdt1|Cdt1	450	K	sp|Cdt1|Cdt1	593	K	6.97	1										X	X
sp|Mcm3|Mcm3	560	S	sp|Mcm3|Mcm3	624	K	6.97	1										X		X
sp|Mcm2|Mcm2	379	K	sp|Mcm5|Mcm5	304	K	6.96	2	X								X		X
sp|Orc2|Orc2	434	K	sp|Orc5|Orc5	447	K	6.96	2	X										X
sp|Orc1|Orc1	36	K	sp|Orc1|Orc1	49	K	6.95	4		X	X						X		X
sp|Cdc6|Cdc6	214	K	sp|Orc3|Orc3	9	K	6.95	10		X				X	X			X	X
sp|Mcm4|Mcm4	894	S	sp|Orc2|Orc2	102	S	6.94	1	X										X
sp|Cdt1|Cdt1	440	K	sp|Mcm2|Mcm2	751	K	6.92	1	X										X
sp|Mcm4|Mcm4	141	S	sp|Mcm6|Mcm6	416	K	6.91	5	X						X	X			X
sp|Cdc6|Cdc6	139	K	sp|Orc1|Orc1	28	K	6.91	1								X			X
sp|Orc1|Orc1	409	K	sp|Orc4|Orc4	163	K	6.91	2										X	X
sp|Mcm2|Mcm2	441	K	sp|Mcm3|Mcm3	649	K	6.9	1								X			X
sp|Orc1|Orc1	162	K	sp|Orc4|Orc4	2	T	6.89	1									X		X
sp|Orc2|Orc2	73	K	sp|Orc2|Orc2	107	K	6.88	1			X								X
sp|Mcm4|Mcm4	844	K	sp|Orc1|Orc1	902	K	6.88	1					X						X
sp|Cdc6|Cdc6	46	K	sp|Cdc6|Cdc6	59	K	6.88	3					X					X		X
sp|Mcm7|Mcm7	733	K	sp|Mcm7|Mcm7	743	K	6.87	4					X					X		X
sp|Mcm5|Mcm5	431	K	sp|Orc6|Orc6	149	K	6.86	1	X										X
sp|Cdt1|Cdt1	312	K	sp|Cdt1|Cdt1	555	S	6.86	1	X										X
sp|Mcm3|Mcm3	149	S	sp|Mcm7|Mcm7	218	K	6.86	2				X						X	X
sp|Orc2|Orc2	121	K	sp|Orc2|Orc2	131	K	6.85	3										X		X
sp|Cdc6|Cdc6	375	K	sp|Cdc6|Cdc6	396	K	6.84	1										X	X
sp|Orc1|Orc1	531	K	sp|Orc4|Orc4	193	K	6.84	1								X			X
sp|Orc1|Orc1	49	K	sp|Orc4|Orc4	2	T	6.84	1										X	X
sp|Cdc6|Cdc6	139	K	sp|Cdc6|Cdc6	375	K	6.84	3				X					X			X
sp|Orc4|Orc4	2	T	sp|Orc4|Orc4	311	K	6.8	2						X	X					X
sp|Orc6|Orc6	31	K	sp|Orc6|Orc6	149	K	6.79	1										X	X
sp|Cdt1|Cdt1	63	T	sp|Orc6|Orc6	206	K	6.77	1										X	X
sp|Mcm6|Mcm6	396	K	sp|Mcm6|Mcm6	756	K	6.76	1										X		X
sp|Cdt1|Cdt1	292	K	sp|Orc6|Orc6	260	K	6.75	1			X								X
sp|Mcm7|Mcm7	678	K	sp|Mcm7|Mcm7	743	K	6.75	1										X		X
sp|Cdc6|Cdc6	139	K	sp|Cdc6|Cdc6	409	K	6.72	1		X									X
sp|Cdt1|Cdt1	467	K	sp|Cdt1|Cdt1	467	K	6.72	1		X									X
sp|Mcm3|Mcm3	560	S	sp|Mcm3|Mcm3	634	K	6.72	1										X	X
sp|Orc1|Orc1	42	K	sp|Orc4|Orc4	2	T	6.71	2						X				X	X
sp|Orc2|Orc2	26	K	sp|Orc2|Orc2	83	K	6.71	3		X							X	X	X
sp|Cdc6|Cdc6	442	K	sp|Mcm7|Mcm7	678	K	6.7	2										X	X
sp|Orc1|Orc1	719	K	sp|Orc1|Orc1	724	K	6.7	1								X				X
sp|Cdc6|Cdc6	59	K	sp|Cdc6|Cdc6	114	K	6.7	3	X			X			X				X
sp|Orc4|Orc4	472	K	sp|Orc5|Orc5	369	K	6.69	1						X					X
sp|Mcm2|Mcm2	582	K	sp|Mcm5|Mcm5	506	K	6.69	3				X			X			X	X
sp|Cdt1|Cdt1	417	S	sp|Cdt1|Cdt1	423	T	6.67	2							X					X
sp|Orc2|Orc2	94	K	sp|Orc2|Orc2	110	K	6.67	1		X									X
sp|Mcm3|Mcm3	759	K	sp|Mcm3|Mcm3	764	K	6.64	1										X		X
sp|Mcm3|Mcm3	285	K	sp|Mcm3|Mcm3	333	S	6.64	1										X		X
sp|Orc5|Orc5	439	K	sp|Orc5|Orc5	447	K	6.6	2										X		X
sp|Cdc6|Cdc6	64	K	sp|Cdc6|Cdc6	376	K	6.6	1	X										X
sp|Cdc6|Cdc6	392	K	sp|Cdc6|Cdc6	509	K	6.58	1	X										X
sp|Orc6|Orc6	137	K	sp|Orc6|Orc6	152	K	6.57	1	X										X
sp|Cdt1|Cdt1	445	S	sp|Cdt1|Cdt1	450	K	6.56	1		X									X
sp|Orc3|Orc3	9	K	sp|Orc3|Orc3	565	K	6.56	2					X							X
sp|Mcm4|Mcm4	711	K	sp|Orc1|Orc1	902	K	6.56	3								X			X
sp|Orc2|Orc2	110	K	sp|Orc2|Orc2	137	K	6.55	1		X									X
sp|Cdt1|Cdt1	446	K	sp|Cdt1|Cdt1	450	K	6.55	1		X									X
sp|Mcm7|Mcm7	678	K	sp|Mcm7|Mcm7	724	K	6.54	2	X									X	X
sp|Mcm7|Mcm7	129	T	sp|Mcm7|Mcm7	135	K	6.53	2	X	X									X
sp|Cdc6|Cdc6	409	K	sp|Cdc6|Cdc6	509	K	6.53	1					X							X
sp|Mcm4|Mcm4	874	K	sp|Mcm4|Mcm4	878	S	6.52	2				X								X
sp|Orc6|Orc6	244	K	sp|Orc6|Orc6	257	K	6.52	1										X		X
sp|Mcm7|Mcm7	475	K	sp|Mcm7|Mcm7	486	K	6.49	1										X	X
sp|Mcm5|Mcm5	750	K	sp|Mcm5|Mcm5	757	K	6.49	1								X				X
sp|Orc1|Orc1	436	K	sp|Orc1|Orc1	641	K	6.46	4	X					X					X
sp|Orc2|Orc2	69	K	sp|Orc2|Orc2	83	K	6.42	2		X								X	X
sp|Orc6|Orc6	50	K	sp|Orc6|Orc6	89	K	6.42	1								X				X
sp|Cdc6|Cdc6	2	S	sp|Cdc6|Cdc6	29	K	6.41	1										X		X
sp|Mcm2|Mcm2	212	K	sp|Orc6|Orc6	149	K	6.41	2	X									X	X
sp|Cdt1|Cdt1	466	S	sp|Cdt1|Cdt1	473	K	6.39	1			X								X
sp|Mcm6|Mcm6	756	K	sp|Mcm6|Mcm6	762	K	6.36	2			X			X					X
sp|Orc2|Orc2	110	K	sp|Orc2|Orc2	131	K	6.36	1		X									X
sp|Orc4|Orc4	2	T	sp|Orc4|Orc4	359	K	6.35	1	X										X
sp|Orc6|Orc6	207	S	sp|Orc6|Orc6	260	K	6.34	1									X		X
sp|Orc6|Orc6	137	K	sp|Orc6|Orc6	260	K	6.33	1								X			X
sp|Orc1|Orc1	668	T	sp|Orc1|Orc1	679	K	6.33	1				X							X
sp|Cdt1|Cdt1	450	K	sp|Cdt1|Cdt1	475	K	6.32	1				X							X
sp|Mcm4|Mcm4	457	Y	sp|Mcm4|Mcm4	459	T	6.32	2		X		X							X
sp|Cdc6|Cdc6	509	K	sp|Orc1|Orc1	695	K	6.32	2					X				X		X
sp|Cdc6|Cdc6	10	K	sp|Cdc6|Cdc6	32	K	6.32	1							X					X
sp|Mcm3|Mcm3	784	K	sp|Mcm5|Mcm5	631	K	6.3	4	X			X						X	X
sp|Orc2|Orc2	258	K	sp|Orc2|Orc2	500	K	6.28	1						X					X
sp|Cdc6|Cdc6	139	K	sp|Cdc6|Cdc6	384	K	6.25	1		X									X
sp|Cdc6|Cdc6	64	K	sp|Cdc6|Cdc6	333	K	6.25	1					X							X
sp|Cdc6|Cdc6	29	K	sp|Cdc6|Cdc6	409	K	6.23	1										X		X
sp|Cdc6|Cdc6	64	K	sp|Cdc6|Cdc6	139	K	6.22	1									X			X
sp|Orc2|Orc2	83	K	sp|Orc2|Orc2	126	K	6.21	1			X								X
sp|Cdc6|Cdc6	114	K	sp|Cdc6|Cdc6	125	K	6.21	4	X									X	X
sp|Mcm2|Mcm2	632	S	sp|Mcm2|Mcm2	638	T	6.2	2				X						X		X
sp|Mcm5|Mcm5	631	K	sp|Mcm5|Mcm5	750	K	6.18	3					X			X		X		X
sp|Mcm2|Mcm2	751	K	sp|Mcm2|Mcm2	766	Y	6.18	2		X									X
sp|Orc2|Orc2	135	K	sp|Orc2|Orc2	142	K	6.17	3								X		X		X
sp|Mcm6|Mcm6	390	K	sp|Mcm6|Mcm6	564	K	6.16	1									X		X
sp|Orc3|Orc3	8	K	sp|Orc3|Orc3	565	K	6.15	2										X		X
sp|Orc6|Orc6	201	K	sp|Orc6|Orc6	207	S	6.15	1										X		X
sp|Mcm4|Mcm4	538	K	sp|Mcm4|Mcm4	854	K	6.14	1										X	X
sp|Mcm3|Mcm3	784	K	sp|Mcm3|Mcm3	790	S	6.14	1		X									X
sp|Orc1|Orc1	183	K	sp|Orc1|Orc1	216	K	6.12	7	X						X	X		X	X
sp|Mcm3|Mcm3	82	K	sp|Mcm3|Mcm3	287	K	6.11	2		X							X		X
sp|Mcm4|Mcm4	583	K	sp|Mcm4|Mcm4	732	K	6.11	3								X		X		X
sp|Cdc6|Cdc6	59	K	sp|Cdc6|Cdc6	64	K	6.11	2					X					X		X
sp|Cdc6|Cdc6	29	K	sp|Cdc6|Cdc6	59	K	6.1	2										X		X
sp|Mcm7|Mcm7	743	K	sp|Mcm7|Mcm7	757	K	6.1	1	X										X
sp|Orc1|Orc1	157	K	sp|Orc1|Orc1	162	K	6.08	5					X		X	X				X
sp|Cdc6|Cdc6	59	K	sp|Cdc6|Cdc6	375	K	6.07	1								X			X
sp|Orc2|Orc2	67	K	sp|Orc2|Orc2	83	K	6.06	3			X					X		X	X
sp|Mcm5|Mcm5	719	K	sp|Orc2|Orc2	258	K	6.06	2						X			X		X
sp|Cdc6|Cdc6	59	K	sp|Cdc6|Cdc6	59	K	6.05	1						X					X
sp|Mcm7|Mcm7	135	K	sp|Mcm7|Mcm7	306	K	6.04	1	X										X
sp|Mcm3|Mcm3	496	T	sp|Mcm3|Mcm3	504	T	6.03	1	X										X
sp|Cdc6|Cdc6	101	S	sp|Cdc6|Cdc6	125	K	6.03	1				X							X
sp|Cdc6|Cdc6	94	K	sp|Cdc6|Cdc6	509	K	6.01	3	X			X				X			X
sp|Mcm7|Mcm7	571	Y	sp|Mcm7|Mcm7	678	K	6	1										X		X
sp|Orc6|Orc6	92	K	sp|Orc6|Orc6	149	K	5.99	1		X									X
sp|Cdc6|Cdc6	32	K	sp|Cdc6|Cdc6	59	K	5.99	3		X								X	X
sp|Orc2|Orc2	107	K	sp|Orc2|Orc2	110	K	5.98	1						X						X
sp|Cdt1|Cdt1	450	K	sp|Mcm6|Mcm6	517	K	5.98	3	X				X						X
sp|Mcm6|Mcm6	183	K	sp|Mcm6|Mcm6	249	S	5.97	1										X	X
sp|Cdc6|Cdc6	64	K	sp|Cdc6|Cdc6	509	K	5.96	1					X							X
sp|Mcm2|Mcm2	582	K	sp|Mcm5|Mcm5	304	K	5.96	2	X	X									X
sp|Orc2|Orc2	511	K	sp|Orc2|Orc2	611	K	5.96	1				X								X
sp|Orc1|Orc1	313	K	sp|Orc1|Orc1	322	S	5.96	3		X				X					X
sp|Cdc6|Cdc6	384	K	sp|Cdc6|Cdc6	396	K	5.92	1										X	X
sp|Orc6|Orc6	206	K	sp|Orc6|Orc6	260	K	5.91	1						X					X
sp|Cdt1|Cdt1	395	T	sp|Cdt1|Cdt1	397	K	5.89	1						X					X
sp|Orc1|Orc1	436	K	sp|Orc1|Orc1	494	K	5.87	1		X									X
sp|Cdc6|Cdc6	509	K	sp|Mcm7|Mcm7	733	K	5.87	3				X						X	X
sp|Mcm2|Mcm2	839	K	sp|Mcm2|Mcm2	850	K	5.84	1										X		X
sp|Cdc6|Cdc6	59	K	sp|Cdc6|Cdc6	446	K	5.82	1					X						X
sp|Cdt1|Cdt1	354	K	sp|Cdt1|Cdt1	387	K	5.82	1				X							X
sp|Mcm3|Mcm3	727	K	sp|Mcm3|Mcm3	764	K	5.81	2										X		X
sp|Mcm2|Mcm2	418	S	sp|Mcm2|Mcm2	860	S	5.8	2				X			X					X
sp|Cdc6|Cdc6	32	K	sp|Cdc6|Cdc6	94	K	5.79	2							X					X
sp|Orc2|Orc2	26	K	sp|Orc2|Orc2	73	K	5.78	1			X								X
sp|Cdc6|Cdc6	349	K	sp|Cdc6|Cdc6	384	K	5.76	1		X									X
sp|Orc2|Orc2	110	K	sp|Orc2|Orc2	121	K	5.75	1						X						X
sp|Cdc6|Cdc6	46	K	sp|Cdc6|Cdc6	139	K	5.74	1					X							X
sp|Mcm6|Mcm6	183	K	sp|Mcm6|Mcm6	255	S	5.73	2				X					X			X
sp|Mcm7|Mcm7	442	K	sp|Mcm7|Mcm7	449	K	5.73	2								X				X
sp|Orc2|Orc2	120	S	sp|Orc2|Orc2	126	K	5.73	2	X		X								X
sp|Mcm5|Mcm5	621	K	sp|Mcm5|Mcm5	631	K	5.71	2										X		X
sp|Cdc6|Cdc6	32	K	sp|Cdc6|Cdc6	349	K	5.7	1	X										X
sp|Orc1|Orc1	28	K	sp|Orc1|Orc1	36	K	5.69	1							X					X
sp|Mcm5|Mcm5	631	K	sp|Orc2|Orc2	258	K	5.68	2			X			X					X
sp|Orc2|Orc2	26	K	sp|Orc2|Orc2	58	K	5.68	3		X							X		X
sp|Mcm4|Mcm4	454	K	sp|Mcm4|Mcm4	612	K	5.66	2				X						X		X
sp|Orc2|Orc2	500	K	sp|Orc2|Orc2	546	K	5.64	1									X			X
sp|Orc6|Orc6	137	K	sp|Orc6|Orc6	149	K	5.64	3	X		X							X	X
sp|Cdc6|Cdc6	94	K	sp|Cdc6|Cdc6	105	Y	5.64	1	X										X
sp|Orc6|Orc6	31	K	sp|Orc6|Orc6	137	K	5.61	1	X										X
sp|Mcm3|Mcm3	82	K	sp|Mcm3|Mcm3	285	K	5.6	1		X									X
sp|Mcm7|Mcm7	678	K	sp|Mcm7|Mcm7	733	K	5.59	3	X	X								X	X
sp|Orc6|Orc6	179	K	sp|Orc6|Orc6	201	K	5.57	2										X		X
sp|Orc2|Orc2	41	S	sp|Orc2|Orc2	44	K	5.56	1			X								X
sp|Cdt1|Cdt1	450	K	sp|Cdt1|Cdt1	473	K	5.56	2		X								X	X
sp|Orc2|Orc2	97	K	sp|Orc2|Orc2	107	K	5.54	1		X									X
sp|Orc2|Orc2	83	K	sp|Orc2|Orc2	107	K	5.54	2	X	X									X
sp|Mcm4|Mcm4	120	S	sp|Mcm4|Mcm4	145	S	5.53	1		X									X
sp|Cdc6|Cdc6	29	K	sp|Orc2|Orc2	258	K	5.51	2		X								X	X
sp|Mcm7|Mcm7	471	K	sp|Mcm7|Mcm7	486	K	5.49	1										X	X
sp|Orc2|Orc2	258	K	sp|Orc3|Orc3	603	K	5.48	3			X							X	X
sp|Cdt1|Cdt1	467	K	sp|Cdt1|Cdt1	475	K	5.48	6				X		X	X					X
sp|Orc3|Orc3	119	K	sp|Orc3|Orc3	134	K	5.47	1					X							X
sp|Cdc6|Cdc6	64	K	sp|Cdc6|Cdc6	446	K	5.46	1					X							X
sp|Orc1|Orc1	409	K	sp|Orc1|Orc1	415	K	5.44	1		X									X
sp|Mcm2|Mcm2	850	K	sp|Orc5|Orc5	369	K	5.42	2		X		X							X
sp|Cdt1|Cdt1	446	K	sp|Cdt1|Cdt1	475	K	5.41	1				X							X
sp|Mcm7|Mcm7	483	T	sp|Mcm7|Mcm7	488	S	5.4	1										X	X
sp|Orc1|Orc1	428	K	sp|Orc1|Orc1	436	K	5.4	1								X				X
sp|Orc4|Orc4	43	K	sp|Orc4|Orc4	359	K	5.39	1	X										X
sp|Orc3|Orc3	8	K	sp|Orc3|Orc3	559	K	5.38	2										X		X
sp|Orc3|Orc3	34	K	sp|Orc3|Orc3	43	K	5.36	2		X								X	X
sp|Cdc6|Cdc6	139	K	sp|Cdc6|Cdc6	323	K	5.35	1						X					X
sp|Orc2|Orc2	511	K	sp|Orc2|Orc2	614	K	5.35	2	X										X
sp|Orc4|Orc4	2	T	sp|Orc4|Orc4	349	K	5.34	1	X										X
sp|Mcm4|Mcm4	454	K	sp|Mcm4|Mcm4	458	K	5.34	2								X	X			X
sp|Mcm7|Mcm7	319	S	sp|Mcm7|Mcm7	475	K	5.33	1					X							X
sp|Mcm2|Mcm2	418	S	sp|Mcm2|Mcm2	864	Y	5.32	1				X								X
sp|Mcm5|Mcm5	644	S	sp|Mcm5|Mcm5	750	K	5.29	2				X						X		X
sp|Cdc6|Cdc6	31	K	sp|Cdc6|Cdc6	31	K	5.26	1										X		X
sp|Cdc6|Cdc6	503	T	sp|Cdc6|Cdc6	509	K	5.26	1				X								X
sp|Orc1|Orc1	531	K	sp|Orc1|Orc1	559	K	5.24	1										X		X
sp|Orc2|Orc2	107	K	sp|Orc2|Orc2	137	K	5.21	1		X									X
sp|Orc6|Orc6	21	K	sp|Orc6|Orc6	31	K	5.2	1										X		X
sp|Cdc6|Cdc6	32	K	sp|Cdc6|Cdc6	46	K	5.2	2				X								X
sp|Orc2|Orc2	83	K	sp|Orc2|Orc2	131	K	5.19	1								X			X
sp|Mcm6|Mcm6	183	K	sp|Mcm6|Mcm6	251	T	5.19	2		X								X	X
sp|Mcm3|Mcm3	333	S	sp|Mcm3|Mcm3	658	K	5.19	1										X	X
sp|Cdt1|Cdt1	418	K	sp|Cdt1|Cdt1	446	K	5.19	1							X					X
sp|Mcm5|Mcm5	373	S	sp|Mcm5|Mcm5	431	K	5.18	1										X		X
sp|Orc2|Orc2	61	S	sp|Orc2|Orc2	69	K	5.16	1				X								X
sp|Mcm4|Mcm4	779	K	sp|Mcm4|Mcm4	834	K	5.13	4			X		X	X					X
sp|Mcm5|Mcm5	304	K	sp|Mcm5|Mcm5	312	S	5.12	1									X			X
sp|Cdt1|Cdt1	24	S	sp|Cdt1|Cdt1	175	T	5.08	1					X							X
sp|Mcm7|Mcm7	189	T	sp|Mcm7|Mcm7	617	T	5.08	2	X	X									X
sp|Orc1|Orc1	695	K	sp|Orc1|Orc1	719	K	5.06	1								X				X
sp|Cdc6|Cdc6	375	K	sp|Cdc6|Cdc6	376	K	5.05	1	X										X
sp|Cdc6|Cdc6	46	K	sp|Cdc6|Cdc6	333	K	5.01	1				X								X
sp|Orc2|Orc2	83	K	sp|Orc2|Orc2	97	K	5	1			X								X
sp|Orc6|Orc6	201	K	sp|Orc6|Orc6	209	T	4.99	1										X		X
sp|Cdc6|Cdc6	426	K	sp|Cdc6|Cdc6	446	K	4.96	1								X				X
sp|Mcm2|Mcm2	14	S	sp|Mcm2|Mcm2	477	T	4.95	1										X		X
sp|Orc2|Orc2	94	K	sp|Orc2|Orc2	126	K	4.95	1			X								X
sp|Mcm3|Mcm3	352	K	sp|Mcm3|Mcm3	639	K	4.95	1						X					X
sp|Cdc6|Cdc6	51	S	sp|Cdc6|Cdc6	384	K	4.94	1				X							X
sp|Orc1|Orc1	724	K	sp|Orc4|Orc4	2	T	4.93	3	X		X								X
sp|Orc2|Orc2	26	K	sp|Orc2|Orc2	43	K	4.92	1			X								X
sp|Mcm4|Mcm4	779	K	sp|Mcm4|Mcm4	841	K	4.88	2			X		X						X
sp|Orc1|Orc1	719	K	sp|Orc1|Orc1	729	Y	4.86	1		X									X
sp|Mcm3|Mcm3	784	K	sp|Mcm3|Mcm3	791	T	4.85	1										X	X
sp|Cdc6|Cdc6	29	K	sp|Cdc6|Cdc6	396	K	4.84	3	X									X	X
sp|Cdc6|Cdc6	101	S	sp|Cdc6|Cdc6	139	K	4.83	1					X						X
sp|Orc1|Orc1	302	T	sp|Orc1|Orc1	428	K	4.83	1			X								X
sp|Cdt1|Cdt1	439	S	sp|Cdt1|Cdt1	450	K	4.78	1						X					X
sp|Mcm7|Mcm7	69	K	sp|Mcm7|Mcm7	135	K	4.77	1								X				X
sp|Mcm5|Mcm5	645	S	sp|Mcm5|Mcm5	750	K	4.77	2				X								X
sp|Mcm7|Mcm7	749	K	sp|Mcm7|Mcm7	757	K	4.77	1										X	X
sp|Mcm7|Mcm7	223	K	sp|Mcm7|Mcm7	387	K	4.76	1	X										X
sp|Orc1|Orc1	428	K	sp|Orc1|Orc1	441	K	4.75	1				X							X
sp|Mcm5|Mcm5	503	S	sp|Mcm5|Mcm5	510	T	3.51	1	X										X
sp|Orc2|Orc2	44	K	sp|Orc2|Orc2	135	K	4.73	1						X					X
sp|Orc2|Orc2	199	K	sp|Orc2|Orc2	209	K	4.73	1					X						X
sp|Orc1|Orc1	633	K	sp|Orc1|Orc1	695	K	4.7	3				X			X	X				X
sp|Mcm3|Mcm3	694	K	sp|Mcm3|Mcm3	764	K	4.7	1						X					X
sp|Cdt1|Cdt1	354	K	sp|Cdt1|Cdt1	450	K	4.69	1				X							X
sp|Orc6|Orc6	50	K	sp|Orc6|Orc6	137	K	4.69	1				X							X
sp|Orc1|Orc1	425	K	sp|Orc1|Orc1	436	K	4.67	2					X					X		X
sp|Orc2|Orc2	83	K	sp|Orc2|Orc2	110	K	4.64	1		X									X
sp|Orc1|Orc1	347	S	sp|Orc1|Orc1	409	K	4.62	1										X	X
sp|Mcm3|Mcm3	764	K	sp|Mcm3|Mcm3	784	K	4.6	2		X								X	X
sp|Mcm7|Mcm7	29	K	sp|Mcm7|Mcm7	69	K	4.59	2										X		X
sp|Cdc6|Cdc6	349	K	sp|Cdc6|Cdc6	446	K	4.59	1	X										X
sp|Mcm4|Mcm4	715	K	sp|Mcm4|Mcm4	834	K	4.58	3	X		X								X
sp|Mcm2|Mcm2	269	K	sp|Mcm2|Mcm2	379	K	4.56	2				X						X		X
sp|Orc2|Orc2	93	K	sp|Orc2|Orc2	94	K	4.56	1			X								X
sp|Mcm3|Mcm3	723	K	sp|Mcm3|Mcm3	759	K	4.56	1	X										X
sp|Cdc6|Cdc6	46	K	sp|Cdc6|Cdc6	125	K	4.54	1										X		X
sp|Cdt1|Cdt1	429	K	sp|Cdt1|Cdt1	450	K	4.54	1										X		X
sp|Orc2|Orc2	19	K	sp|Orc2|Orc2	58	K	4.47	1									X			X
sp|Mcm6|Mcm6	517	K	sp|Mcm6|Mcm6	526	Y	4.46	1							X					X
sp|Orc3|Orc3	134	K	sp|Orc3|Orc3	163	K	4.46	1										X		X
sp|Orc2|Orc2	83	K	sp|Orc2|Orc2	137	K	4.45	1			X								X
sp|Mcm6|Mcm6	390	K	sp|Mcm6|Mcm6	756	K	4.44	1						X					X
sp|Mcm4|Mcm4	779	K	sp|Mcm4|Mcm4	844	K	4.42	1					X						X
sp|Cdc6|Cdc6	94	K	sp|Cdc6|Cdc6	250	K	4.4	1								X				X
sp|Mcm3|Mcm3	79	K	sp|Mcm3|Mcm3	82	K	4.4	1										X		X
sp|Orc1|Orc1	16	T	sp|Orc1|Orc1	274	S	4.39	1				X								X
sp|Cdt1|Cdt1	161	S	sp|Cdt1|Cdt1	203	K	4.38	1										X		X
sp|Cdc6|Cdc6	59	K	sp|Cdc6|Cdc6	384	K	4.38	1										X	X
sp|Cdc6|Cdc6	46	K	sp|Cdc6|Cdc6	64	K	4.36	1				X								X
sp|Mcm3|Mcm3	727	K	sp|Mcm3|Mcm3	759	K	4.35	1										X		X
sp|Orc5|Orc5	436	T	sp|Orc5|Orc5	443	Y	4.35	1				X							X
sp|Mcm3|Mcm3	719	K	sp|Mcm3|Mcm3	759	K	4.34	1										X		X
sp|Cdc6|Cdc6	349	K	sp|Cdc6|Cdc6	375	K	4.34	2	X	X									X
sp|Orc2|Orc2	113	S	sp|Orc2|Orc2	174	T	4.31	1						X						X
sp|Orc1|Orc1	411	K	sp|Orc1|Orc1	428	K	4.3	2										X	X
sp|Orc6|Orc6	247	K	sp|Orc6|Orc6	257	K	4.27	2										X		X
sp|Orc1|Orc1	719	K	sp|Orc1|Orc1	776	T	4.26	1										X		X
sp|Mcm6|Mcm6	899	K	sp|Mcm6|Mcm6	963	K	4.19	1					X						X
sp|Orc3|Orc3	163	K	sp|Orc3|Orc3	192	K	4.19	2										X		X
sp|Orc3|Orc3	34	K	sp|Orc3|Orc3	48	K	4.17	1				X							X
sp|Mcm3|Mcm3	313	T	sp|Mcm3|Mcm3	438	S	4.15	1				X								X
sp|Orc2|Orc2	51	S	sp|Orc2|Orc2	67	K	4.14	1		X									X
sp|Mcm4|Mcm4	121	S	sp|Mcm4|Mcm4	145	S	4.14	1		X									X
sp|Mcm4|Mcm4	888	K	sp|Mcm4|Mcm4	901	S	4.13	1					X							X
sp|Orc1|Orc1	215	S	sp|Orc1|Orc1	221	K	4.12	1			X								X
sp|Cdt1|Cdt1	397	K	sp|Cdt1|Cdt1	446	K	4.11	1										X	X
sp|Mcm4|Mcm4	722	K	sp|Mcm4|Mcm4	732	K	4.07	1										X		X
sp|Cdt1|Cdt1	326	S	sp|Cdt1|Cdt1	451	S	4.04	1					X							X
sp|Orc4|Orc4	41	K	sp|Orc4|Orc4	311	K	4.02	1								X				X
sp|Mcm5|Mcm5	385	K	sp|Mcm5|Mcm5	427	K	3.98	1				X								X
sp|Orc1|Orc1	425	K	sp|Orc1|Orc1	641	K	3.98	2		X		X							X
sp|Mcm2|Mcm2	601	K	sp|Mcm2|Mcm2	773	K	3.98	1										X		X
sp|Mcm7|Mcm7	484	T	sp|Mcm7|Mcm7	489	S	3.97	1										X	X
sp|Cdc6|Cdc6	64	K	sp|Cdc6|Cdc6	349	K	3.97	1	X										X
sp|Mcm4|Mcm4	529	S	sp|Mcm4|Mcm4	583	K	3.96	3				X	X					X		X
sp|Orc4|Orc4	33	K	sp|Orc4|Orc4	45	S	3.96	1					X							X
sp|Orc1|Orc1	49	K	sp|Orc1|Orc1	193	K	3.95	1					X						X
sp|Mcm5|Mcm5	624	S	sp|Mcm5|Mcm5	631	K	3.94	1		X									X
sp|Mcm4|Mcm4	508	K	sp|Mcm4|Mcm4	737	S	3.94	1										X		X
sp|Orc1|Orc1	377	K	sp|Orc1|Orc1	380	K	3.9	1	X										X
sp|Mcm4|Mcm4	711	K	sp|Mcm4|Mcm4	852	T	3.89	1						X						X
sp|Mcm3|Mcm3	149	S	sp|Mcm7|Mcm7	223	K	3.89	4	X			X						X	X
sp|Orc3|Orc3	503	K	sp|Orc3|Orc3	508	T	3.86	1									X			X
sp|Orc1|Orc1	409	K	sp|Orc1|Orc1	428	K	3.84	1										X	X
sp|Orc1|Orc1	840	K	sp|Orc1|Orc1	847	K	3.83	2								X		X		X
sp|Orc2|Orc2	199	K	sp|Orc2|Orc2	206	S	3.81	2		X									X
sp|Cdc6|Cdc6	139	K	sp|Cdc6|Cdc6	396	K	3.81	1		X									X
sp|Mcm3|Mcm3	624	K	sp|Mcm3|Mcm3	649	K	3.8	2								X				X
sp|Orc1|Orc1	654	T	sp|Orc1|Orc1	910	T	3.8	1		X									X
sp|Cdc6|Cdc6	94	K	sp|Cdc6|Cdc6	114	K	3.8	2				X				X				X
sp|Cdc6|Cdc6	375	K	sp|Cdc6|Cdc6	384	K	3.79	2							X	X				X
sp|Cdc6|Cdc6	112	T	sp|Cdc6|Cdc6	405	T	3.79	1										X	X
sp|Cdt1|Cdt1	354	K	sp|Cdt1|Cdt1	397	K	3.75	1					X						X
sp|Mcm3|Mcm3	287	K	sp|Mcm3|Mcm3	333	S	3.74	1						X					X
sp|Cdt1|Cdt1	387	K	sp|Cdt1|Cdt1	450	K	3.73	2					X					X	X
sp|Orc4|Orc4	18	K	sp|Orc4|Orc4	369	K	3.71	1	X										X
sp|Mcm5|Mcm5	427	K	sp|Mcm5|Mcm5	433	S	3.71	2				X				X				X
sp|Mcm3|Mcm3	681	K	sp|Mcm3|Mcm3	764	K	3.7	1					X							X
sp|Cdt1|Cdt1	440	K	sp|Cdt1|Cdt1	467	K	3.69	1					X							X
sp|Cdt1|Cdt1	472	Y	sp|Cdt1|Cdt1	475	K	3.68	1					X						X
sp|Cdt1|Cdt1	552	K	sp|Cdt1|Cdt1	579	K	3.68	2										X		X
sp|Orc1|Orc1	15	T	sp|Orc1|Orc1	42	K	3.66	1					X							X
sp|Orc1|Orc1	157	K	sp|Orc1|Orc1	193	K	3.66	1	X										X
sp|Mcm7|Mcm7	170	T	sp|Mcm7|Mcm7	820	T	3.63	1										X		X
sp|Cdc6|Cdc6	376	K	sp|Cdc6|Cdc6	442	K	3.62	1										X		X
sp|Mcm6|Mcm6	101	K	sp|Mcm6|Mcm6	253	S	3.61	1								X			X
sp|Orc1|Orc1	183	K	sp|Orc1|Orc1	209	K	3.59	1								X				X
sp|Orc2|Orc2	121	K	sp|Orc2|Orc2	137	K	3.57	1			X								X
sp|Mcm7|Mcm7	757	K	sp|Mcm7|Mcm7	767	K	3.57	2								X		X		X
sp|Orc4|Orc4	163	K	sp|Orc4|Orc4	193	K	3.56	2										X		X
sp|Orc4|Orc4	43	K	sp|Orc4|Orc4	349	K	3.55	2	X								X		X
sp|Cdc6|Cdc6	64	K	sp|Cdc6|Cdc6	94	K	3.54	3	X							X			X
sp|Cdc6|Cdc6	46	K	sp|Cdc6|Cdc6	509	K	3.53	1										X		X
sp|Orc4|Orc4	41	K	sp|Orc4|Orc4	359	K	3.5	1	X										X
sp|Orc2|Orc2	107	K	sp|Orc2|Orc2	131	K	3.49	1								X			X
sp|Orc2|Orc2	43	K	sp|Orc2|Orc2	58	K	3.48	1			X								X
sp|Orc2|Orc2	258	K	sp|Orc2|Orc2	592	K	3.47	1										X		X
sp|Orc6|Orc6	31	K	sp|Orc6|Orc6	72	K	3.44	1										X		X
sp|Cdc6|Cdc6	1	M	sp|Cdc6|Cdc6	482	T	3.43	1										X		X
sp|Cdc6|Cdc6	29	K	sp|Cdc6|Cdc6	376	K	3.42	1		X									X
sp|Orc6|Orc6	179	K	sp|Orc6|Orc6	206	K	3.4	2										X		X
sp|Mcm3|Mcm3	309	S	sp|Mcm3|Mcm3	319	T	3.4	1	X										X
sp|Mcm4|Mcm4	882	S	sp|Mcm4|Mcm4	908	S	3.39	1	X										X
sp|Orc4|Orc4	124	K	sp|Orc4|Orc4	156	K	3.39	1				X								X
sp|Mcm4|Mcm4	655	S	sp|Mcm4|Mcm4	663	T	3.38	1				X								X
sp|Mcm3|Mcm3	784	K	sp|Mcm3|Mcm3	794	S	3.37	1	X										X
sp|Mcm6|Mcm6	183	K	sp|Mcm6|Mcm6	252	T	3.36	1										X	X
sp|Orc2|Orc2	83	K	sp|Orc2|Orc2	135	K	3.34	2			X							X	X
sp|Orc3|Orc3	119	K	sp|Orc3|Orc3	197	K	3.33	2	X			X							X
sp|Orc1|Orc1	339	K	sp|Orc1|Orc1	347	S	3.32	1						X					X
sp|Mcm3|Mcm3	343	T	sp|Mcm3|Mcm3	352	K	3.31	1		X									X
sp|Orc1|Orc1	216	K	sp|Orc1|Orc1	229	K	3.31	1					X						X
sp|Orc4|Orc4	43	K	sp|Orc4|Orc4	311	K	3.27	1								X				X
sp|Mcm6|Mcm6	722	K	sp|Mcm6|Mcm6	767	K	3.27	1							X					X
sp|Orc2|Orc2	199	K	sp|Orc2|Orc2	205	T	3.26	1			X								X
sp|Mcm6|Mcm6	134	K	sp|Mcm6|Mcm6	191	K	3.24	2	X									X	X
sp|Mcm4|Mcm4	711	K	sp|Mcm4|Mcm4	860	K	3.23	2	X							X			X
sp|Mcm4|Mcm4	789	K	sp|Mcm4|Mcm4	844	K	3.23	1		X									X
sp|Cdc6|Cdc6	125	K	sp|Cdc6|Cdc6	376	K	3.23	1	X										X
sp|Orc6|Orc6	92	K	sp|Orc6|Orc6	137	K	3.22	1					X						X
sp|Orc2|Orc2	209	K	sp|Orc2|Orc2	223	K	3.22	1										X	X
sp|Orc2|Orc2	103	K	sp|Orc2|Orc2	126	K	3.22	1										X	X
sp|Orc2|Orc2	83	K	sp|Orc2|Orc2	103	K	3.21	1										X		X
sp|Mcm3|Mcm3	694	K	sp|Mcm3|Mcm3	758	S	3.21	1						X						X
sp|Cdt1|Cdt1	450	K	sp|Cdt1|Cdt1	599	K	3.19	1					X						X
sp|Mcm4|Mcm4	202	K	sp|Mcm4|Mcm4	252	K	3.14	1										X		X
sp|Orc6|Orc6	46	K	sp|Orc6|Orc6	357	S	3.13	1								X				X
sp|Cdc6|Cdc6	29	K	sp|Cdc6|Cdc6	349	K	3.09	1	X										X
sp|Orc2|Orc2	67	K	sp|Orc2|Orc2	70	T	3.08	1								X			X
sp|Orc4|Orc4	183	K	sp|Orc4|Orc4	193	K	3.06	1										X		X
sp|Cdt1|Cdt1	439	S	sp|Cdt1|Cdt1	446	K	3.02	1										X	X
sp|Cdc6|Cdc6	215	K	sp|Cdc6|Cdc6	509	K	3.01	2				X						X		X
sp|Orc1|Orc1	425	K	sp|Orc1|Orc1	434	Y	3	1										X	X
sp|Orc2|Orc2	258	K	sp|Orc2|Orc2	614	K	3	1		X									X
sp|Cdt1|Cdt1	432	K	sp|Cdt1|Cdt1	440	K	2.99	1										X		X
sp|Orc1|Orc1	49	K	sp|Orc1|Orc1	756	K	2.95	1						X						X
sp|Cdt1|Cdt1	446	K	sp|Cdt1|Cdt1	467	K	2.95	1									X			X
sp|Mcm7|Mcm7	252	K	sp|Mcm7|Mcm7	314	K	2.94	1								X				X
sp|Mcm3|Mcm3	135	S	sp|Mcm3|Mcm3	149	S	2.92	2						X						X
sp|Orc2|Orc2	258	K	sp|Orc2|Orc2	511	K	2.58	2									X	X		X
sp|Orc4|Orc4	160	S	sp|Orc4|Orc4	183	K	2.49	2				X						X		X

## Sheet: 26S Proteasome
26S Proteasome
Protein 1	SeqPos 1	LinkedRes 1	Protein 2	SeqPos 2	LinkedRes 2	Highest Score	Match Count	Search_10471	Search_10472	Search_10473	Search_10476	Search_10477	Search_10478	Search_10480	Search_10482	Search_10484	Search_10787	Tryptic Link	Non tryptic link
sp|P33299|PRS7_YEAST	70	K	sp|P40327|PRS4_YEAST	83	K	21.84	5		X		X	X			X		X	X
sp|Q04062|RPN9_YEAST	1	M	sp|Q04062|RPN9_YEAST	72	K	21.19	9	X	X		X		X				X		X
sp|P33299|PRS7_YEAST	282	K	sp|P33299|PRS7_YEAST	374	K	20.55	2	X	X									X
sp|P33297|PRS6A_YEAST	367	K	sp|P33297|PRS6A_YEAST	392	K	19.89	9	X			X		X					X
sp|P32565|RPN2_YEAST	867	K	sp|P32565|RPN2_YEAST	886	K	19.66	10		X	X	X		X		X			X
sp|P33299|PRS7_YEAST	374	K	sp|P53549|PRS10_YEAST	417	K	19.35	18	X	X								X	X
sp|P33297|PRS6A_YEAST	175	K	sp|P33297|PRS6A_YEAST	245	K	18.98	3	X										X
sp|P23638|PSA3_YEAST	51	K	sp|P23639|PSA2_YEAST	17	K	18.86	5	X	X					X		X	X	X
sp|P32565|RPN2_YEAST	401	K	sp|P43588|RPN11_YEAST	12	K	17.54	11	X	X		X							X
sp|P23638|PSA3_YEAST	51	K	sp|Q01939|PRS8_YEAST	402	K	18.51	2		X						X			X
sp|P43593|UBP6_YEAST	15	K	sp|P43593|UBP6_YEAST	33	K	18.49	6		X	X					X		X	X
sp|Q04062|RPN9_YEAST	1	M	sp|Q04062|RPN9_YEAST	68	K	18.48	10	X	X				X						X
sp|P40327|PRS4_YEAST	290	K	sp|P40327|PRS4_YEAST	347	K	18.39	2	X	X										X
sp|P32565|RPN2_YEAST	86	K	sp|P32565|RPN2_YEAST	132	K	18.35	21	X	X	X	X		X	X	X			X
sp|P53549|PRS10_YEAST	321	T	sp|P53549|PRS10_YEAST	327	T	18.33	7	X	X		X		X					X
sp|Q04062|RPN9_YEAST	1	M	sp|Q04062|RPN9_YEAST	36	K	18.31	2	X	X										X
sp|P40327|PRS4_YEAST	175	K	sp|P40327|PRS4_YEAST	234	K	18.24	2	X									X	X
sp|P32496|RPN12_YEAST	147	K	sp|P32496|RPN12_YEAST	159	K	18.21	7	X			X		X				X	X
sp|P33297|PRS6A_YEAST	168	K	sp|P33297|PRS6A_YEAST	273	K	17.86	6	X						X		X		X
sp|Q06103|RPN7_YEAST	2	V	sp|Q12377|RPN6_YEAST	167	K	17.85	7		X		X			X					X
sp|O13563|RPN13_YEAST	119	K	sp|P32565|RPN2_YEAST	911	K	17.71	5	X	X								X	X
sp|P40327|PRS4_YEAST	255	K	sp|P40327|PRS4_YEAST	347	K	17.67	3		X		X							X
sp|P23638|PSA3_YEAST	185	K	sp|P23638|PSA3_YEAST	218	K	17.57	2	X											X
sp|P40327|PRS4_YEAST	255	K	sp|Q01939|PRS8_YEAST	221	K	17.55	3			X			X					X
sp|P33297|PRS6A_YEAST	289	K	sp|P33297|PRS6A_YEAST	346	K	17.53	9	X	X	X				X				X
sp|Q12377|RPN6_YEAST	279	K	sp|Q12377|RPN6_YEAST	300	K	17.48	17	X	X		X						X	X
sp|P00549|KPYK1_YEAST	255	K	sp|P00549|KPYK1_YEAST	292	K	17.47	2	X									X	X
sp|P33297|PRS6A_YEAST	168	K	sp|P33299|PRS7_YEAST	374	K	17.45	6	X	X									X
sp|P32496|RPN12_YEAST	131	K	sp|P32496|RPN12_YEAST	140	S	17.38	4	X	X									X
sp|Q12377|RPN6_YEAST	263	K	sp|Q12377|RPN6_YEAST	323	K	17.29	13	X	X	X								X
sp|P23638|PSA3_YEAST	199	K	sp|Q06103|RPN7_YEAST	2	V	17.27	4		X	X	X								X
sp|P33299|PRS7_YEAST	70	K	sp|Q01939|PRS8_YEAST	77	K	17.21	8	X						X				X
sp|P32379|PSA5_YEAST	66	K	sp|P33299|PRS7_YEAST	456	K	17.2	2		X				X					X
sp|P33298|PRS6B_YEAST	337	K	sp|Q01939|PRS8_YEAST	392	K	17.15	8		X		X	X		X			X	X
sp|P43588|RPN11_YEAST	148	K	sp|P43588|RPN11_YEAST	218	K	17.15	10	X	X		X			X				X
sp|P23639|PSA2_YEAST	29	K	sp|Q01939|PRS8_YEAST	402	K	17.09	2										X		X
sp|P21243|PSA1_YEAST	167	K	sp|P21243|PSA1_YEAST	190	K	17	4			X	X		X		X			X
sp|P33298|PRS6B_YEAST	245	K	sp|P53549|PRS10_YEAST	346	K	16.98	10		X	X	X		X				X	X
sp|P30656|PSB5_YEAST	182	K	sp|P30656|PSB5_YEAST	198	K	16.96	1	X										X
sp|P33297|PRS6A_YEAST	392	K	sp|P33299|PRS7_YEAST	374	K	16.94	7	X	X								X	X
sp|P38764|RPN1_YEAST	57	K	sp|P38764|RPN1_YEAST	105	K	16.94	5	X			X					X		X
sp|P00359|G3P3_YEAST	63	K	sp|P00359|G3P3_YEAST	71	K	16.92	16	X	X	X	X		X				X	X
sp|P32565|RPN2_YEAST	151	K	sp|P32565|RPN2_YEAST	173	K	16.8	7	X	X	X			X		X			X
sp|Q06103|RPN7_YEAST	375	K	sp|Q06103|RPN7_YEAST	405	K	16.8	13	X	X		X		X	X	X		X	X
sp|P32565|RPN2_YEAST	689	K	sp|Q01939|PRS8_YEAST	100	K	16.71	16	X						X	X			X
sp|P38764|RPN1_YEAST	72	K	sp|P38764|RPN1_YEAST	78	S	16.54	4	X	X								X	X
sp|P33297|PRS6A_YEAST	120	K	sp|P53549|PRS10_YEAST	120	K	16.53	22		X	X	X		X		X	X	X	X
sp|P40327|PRS4_YEAST	37	K	sp|Q01939|PRS8_YEAST	77	K	16.49	16					X	X	X	X	X	X		X
sp|P33297|PRS6A_YEAST	346	K	sp|P33299|PRS7_YEAST	374	K	16.49	2		X									X
sp|P33298|PRS6B_YEAST	428	K	sp|P50086|PSD10_YEAST	207	K	16.48	3		X		X							X
sp|P23638|PSA3_YEAST	51	K	sp|P33298|PRS6B_YEAST	280	K	16.37	2		X									X
sp|P33297|PRS6A_YEAST	175	K	sp|P33297|PRS6A_YEAST	202	K	16.32	6	X	X									X
sp|P32324|EF2_YEAST	2	V	sp|P32324|EF2_YEAST	50	K	16.32	2		X		X								X
sp|Q12377|RPN6_YEAST	149	K	sp|Q12377|RPN6_YEAST	323	K	16.3	11	X	X	X				X				X
sp|P21243|PSA1_YEAST	232	K	sp|P38624|PSB1_YEAST	59	K	16.21	10		X	X	X		X				X	X
sp|O13563|RPN13_YEAST	104	K	sp|P32565|RPN2_YEAST	384	K	16.21	8	X	X		X						X	X
sp|P33299|PRS7_YEAST	70	K	sp|P40327|PRS4_YEAST	37	K	16.2	26	X	X	X			X		X	X	X	X
sp|P07264|LEUC_YEAST	639	K	sp|P07264|LEUC_YEAST	661	K	16.18	2	X										X
sp|P33298|PRS6B_YEAST	423	K	sp|P53549|PRS10_YEAST	346	K	16.14	5		X	X	X			X				X
sp|P33297|PRS6A_YEAST	346	K	sp|P53549|PRS10_YEAST	346	K	16.09	3		X						X		X	X
sp|P43588|RPN11_YEAST	150	K	sp|P43588|RPN11_YEAST	182	K	16.08	6	X	X				X	X				X
sp|P33299|PRS7_YEAST	70	K	sp|P38764|RPN1_YEAST	791	K	16.06	7	X										X
sp|Q12250|RPN5_YEAST	8	K	sp|Q12250|RPN5_YEAST	56	K	15.99	10	X	X			X		X	X			X
sp|P23638|PSA3_YEAST	199	K	sp|P23638|PSA3_YEAST	246	K	15.96	6	X	X						X		X	X
sp|Q04062|RPN9_YEAST	72	K	sp|Q04062|RPN9_YEAST	112	K	15.93	24	X	X	X	X	X	X		X	X	X	X
sp|P33299|PRS7_YEAST	70	K	sp|P40327|PRS4_YEAST	45	K	15.89	10	X					X				X	X
sp|Q06103|RPN7_YEAST	44	K	sp|Q06103|RPN7_YEAST	55	K	15.86	4	X		X								X
sp|P33299|PRS7_YEAST	50	K	sp|Q01939|PRS8_YEAST	286	K	15.85	4	X										X
sp|P40303|PSA4_YEAST	39	K	sp|P40303|PSA4_YEAST	182	K	15.82	14		X	X	X		X	X	X		X	X
sp|Q12377|RPN6_YEAST	288	K	sp|Q12377|RPN6_YEAST	300	K	15.79	10		X		X							X
sp|P00359|G3P3_YEAST	182	T	sp|P00359|G3P3_YEAST	185	T	15.75	18	X	X		X		X						X
sp|P21243|PSA1_YEAST	58	K	sp|P21243|PSA1_YEAST	174	K	15.71	4	X										X
sp|P33299|PRS7_YEAST	256	K	sp|P53549|PRS10_YEAST	427	K	15.68	4	X	X	X								X
sp|Q06103|RPN7_YEAST	2	V	sp|Q06103|RPN7_YEAST	116	K	15.61	4		X	X				X					X
sp|Q04062|RPN9_YEAST	72	K	sp|Q04062|RPN9_YEAST	113	K	15.58	5		X	X	X						X	X
sp|P0C0X0|RS28B_YEAST	2	D	sp|P26783|RS5_YEAST	203	K	15.55	1										X		X
sp|P53549|PRS10_YEAST	75	K	sp|Q04062|RPN9_YEAST	112	K	15.5	11		X			X	X		X		X	X
sp|Q01939|PRS8_YEAST	195	K	sp|Q01939|PRS8_YEAST	359	K	15.47	7	X									X	X
sp|P40327|PRS4_YEAST	234	K	sp|Q01939|PRS8_YEAST	221	K	15.46	1		X									X
sp|P33298|PRS6B_YEAST	288	S	sp|P40327|PRS4_YEAST	330	K	15.46	2		X									X
sp|P43588|RPN11_YEAST	267	K	sp|Q08723|RPN8_YEAST	300	K	15.44	13		X	X					X		X	X
sp|P33299|PRS7_YEAST	282	K	sp|P40327|PRS4_YEAST	255	K	15.41	3			X	X			X				X
sp|Q04062|RPN9_YEAST	1	M	sp|Q04062|RPN9_YEAST	113	K	15.41	3	X	X				X						X
sp|Q12377|RPN6_YEAST	134	K	sp|Q12377|RPN6_YEAST	167	K	15.39	5	X	X		X		X					X
sp|P40302|PSA6_YEAST	115	K	sp|P40302|PSA6_YEAST	122	S	15.37	3	X	X			X						X
sp|P33299|PRS7_YEAST	50	K	sp|P40327|PRS4_YEAST	58	K	9.08	1		X									X
sp|P33297|PRS6A_YEAST	245	K	sp|P33299|PRS7_YEAST	374	K	15.34	3	X										X
sp|Q08723|RPN8_YEAST	98	K	sp|Q12250|RPN5_YEAST	445	K	15.33	3			X	X		X					X
sp|P33297|PRS6A_YEAST	346	K	sp|P53549|PRS10_YEAST	202	K	15.29	3	X						X			X	X
sp|Q01939|PRS8_YEAST	155	K	sp|Q01939|PRS8_YEAST	313	K	15.29	11	X	X		X						X	X
sp|P40327|PRS4_YEAST	347	K	sp|P53549|PRS10_YEAST	346	K	15.27	2		X		X							X
sp|P33297|PRS6A_YEAST	175	K	sp|P33297|PRS6A_YEAST	392	K	15.27	1	X										X
sp|P33297|PRS6A_YEAST	120	K	sp|P33298|PRS6B_YEAST	245	K	15.24	8		X				X				X	X
sp|P40016|RPN3_YEAST	485	K	sp|Q08723|RPN8_YEAST	309	K	15.23	3								X	X		X
sp|P33297|PRS6A_YEAST	35	K	sp|Q04062|RPN9_YEAST	1	M	15.22	7	X	X				X	X	X				X
sp|Q04062|RPN9_YEAST	314	S	sp|Q04062|RPN9_YEAST	321	K	15.21	11	X	X					X				X
sp|Q04062|RPN9_YEAST	1	M	sp|Q04062|RPN9_YEAST	112	K	15.17	9	X	X	X	X	X							X
sp|P43588|RPN11_YEAST	150	K	sp|Q12250|RPN5_YEAST	404	K	15.17	2				X		X					X
sp|P22141|PSB4_YEAST	113	K	sp|P25451|PSB3_YEAST	39	K	15.16	3			X			X					X
sp|P21243|PSA1_YEAST	33	K	sp|P33298|PRS6B_YEAST	423	K	15.14	4	X			X							X
sp|Q04062|RPN9_YEAST	120	K	sp|Q08723|RPN8_YEAST	112	K	15.1	2	X			X							X
sp|P22141|PSB4_YEAST	29	K	sp|P30656|PSB5_YEAST	198	K	15.08	7	X	X						X	X		X
sp|P33299|PRS7_YEAST	374	K	sp|P40327|PRS4_YEAST	255	K	15.07	1		X									X
sp|P33297|PRS6A_YEAST	271	K	sp|P33297|PRS6A_YEAST	322	K	15.06	3					X	X				X	X
sp|P23639|PSA2_YEAST	166	K	sp|P33298|PRS6B_YEAST	423	K	15.02	3				X			X				X
sp|P22141|PSB4_YEAST	113	K	sp|P23638|PSA3_YEAST	218	K	14.98	2		X									X
sp|P33298|PRS6B_YEAST	224	K	sp|P53549|PRS10_YEAST	346	K	14.96	4				X		X				X	X
sp|P43593|UBP6_YEAST	2	S	sp|P43593|UBP6_YEAST	33	K	14.95	2	X	X										X
sp|Q12250|RPN5_YEAST	99	K	sp|Q12250|RPN5_YEAST	108	K	14.95	5	X	X									X
sp|P43588|RPN11_YEAST	23	T	sp|P43588|RPN11_YEAST	26	T	14.95	1		X									X
sp|P32473|ODPB_YEAST	264	K	sp|P32473|ODPB_YEAST	357	K	14.94	1		X									X
sp|P23638|PSA3_YEAST	228	K	sp|P23638|PSA3_YEAST	241	K	14.92	4				X		X						X
sp|Q01939|PRS8_YEAST	129	K	sp|Q01939|PRS8_YEAST	286	K	14.9	4	X			X						X	X
sp|P21243|PSA1_YEAST	33	K	sp|P21243|PSA1_YEAST	174	K	14.83	3	X			X							X
sp|P33297|PRS6A_YEAST	346	K	sp|P33297|PRS6A_YEAST	392	K	14.81	5	X	X		X		X				X	X
sp|P33297|PRS6A_YEAST	120	K	sp|P33299|PRS7_YEAST	154	K	14.8	3		X								X	X
sp|P32565|RPN2_YEAST	384	K	sp|P53549|PRS10_YEAST	310	T	14.8	1		X									X
sp|Q12377|RPN6_YEAST	29	S	sp|Q12377|RPN6_YEAST	35	S	14.79	11	X	X		X							X
sp|P23639|PSA2_YEAST	50	K	sp|P33298|PRS6B_YEAST	423	K	14.78	5		X		X		X					X
sp|P32565|RPN2_YEAST	350	K	sp|P32565|RPN2_YEAST	384	K	14.77	13		X		X		X				X		X
sp|P32565|RPN2_YEAST	80	K	sp|P32565|RPN2_YEAST	132	K	14.75	25	X	X		X		X	X			X	X
sp|P22141|PSB4_YEAST	109	K	sp|P22141|PSB4_YEAST	186	K	14.71	4			X			X		X			X
sp|P50086|PSD10_YEAST	172	K	sp|P50086|PSD10_YEAST	207	K	14.69	8	X			X		X				X	X
sp|P32565|RPN2_YEAST	537	T	sp|P32565|RPN2_YEAST	542	S	14.68	6	X	X		X		X					X
sp|P40327|PRS4_YEAST	37	K	sp|Q01939|PRS8_YEAST	87	K	14.67	4						X		X		X	X
sp|P33299|PRS7_YEAST	282	K	sp|P43593|UBP6_YEAST	332	K	14.66	2	X										X
sp|P33298|PRS6B_YEAST	416	K	sp|P53549|PRS10_YEAST	346	K	14.66	10	X		X	X			X	X		X	X
sp|P21243|PSA1_YEAST	174	K	sp|P33298|PRS6B_YEAST	416	K	14.64	2	X									X	X
sp|Q04062|RPN9_YEAST	53	K	sp|Q04062|RPN9_YEAST	87	K	14.64	7	X		X	X		X	X	X			X
sp|P33298|PRS6B_YEAST	132	K	sp|Q01939|PRS8_YEAST	129	K	14.63	20	X	X		X						X	X
sp|O94742|SEM1_YEAST	13	K	sp|O94742|SEM1_YEAST	20	K	14.61	7										X		X
sp|P33298|PRS6B_YEAST	132	K	sp|P43588|RPN11_YEAST	246	K	14.58	20		X	X	X		X				X	X
sp|P33297|PRS6A_YEAST	35	K	sp|Q04062|RPN9_YEAST	72	K	14.56	7	X		X	X					X		X
sp|P40327|PRS4_YEAST	255	K	sp|P53549|PRS10_YEAST	346	K	14.54	2	X			X							X
sp|P33298|PRS6B_YEAST	240	S	sp|P33298|PRS6B_YEAST	279	T	14.53	1	X										X
sp|P33297|PRS6A_YEAST	346	K	sp|P53549|PRS10_YEAST	436	K	14.53	4		X								X		X
sp|Q06103|RPN7_YEAST	200	K	sp|Q06103|RPN7_YEAST	211	K	14.52	5	X	X				X					X
sp|P53549|PRS10_YEAST	96	K	sp|Q08723|RPN8_YEAST	88	K	14.52	15	X	X		X		X	X			X	X
sp|P33299|PRS7_YEAST	256	K	sp|P33299|PRS7_YEAST	456	K	14.52	1		X									X
sp|P32565|RPN2_YEAST	911	K	sp|P32565|RPN2_YEAST	935	K	14.5	13	X	X								X		X
sp|Q08723|RPN8_YEAST	202	S	sp|Q08723|RPN8_YEAST	205	K	9.87	1		X									X
sp|P40016|RPN3_YEAST	90	K	sp|P40016|RPN3_YEAST	102	S	14.44	10		X	X	X		X		X	X	X	X
sp|Q06103|RPN7_YEAST	44	K	sp|Q06103|RPN7_YEAST	84	K	14.43	5	X							X			X
sp|P43588|RPN11_YEAST	218	K	sp|Q08723|RPN8_YEAST	195	K	14.43	4	X	X	X	X							X
sp|P33297|PRS6A_YEAST	216	K	sp|P53549|PRS10_YEAST	233	K	14.42	1	X										X
sp|P23639|PSA2_YEAST	50	K	sp|P23639|PSA2_YEAST	166	K	14.41	7		X	X		X	X				X	X
sp|P40327|PRS4_YEAST	347	K	sp|Q01939|PRS8_YEAST	221	K	14.36	3		X		X							X
sp|P33298|PRS6B_YEAST	159	S	sp|P33298|PRS6B_YEAST	170	T	14.36	3				X								X
sp|Q04062|RPN9_YEAST	314	S	sp|Q04062|RPN9_YEAST	317	T	14.36	9	X	X	X			X	X	X			X
sp|P32565|RPN2_YEAST	384	K	sp|P32565|RPN2_YEAST	924	K	14.34	20	X	X		X		X		X	X	X	X
sp|P40016|RPN3_YEAST	485	K	sp|P43588|RPN11_YEAST	267	K	14.31	5		X	X				X				X
sp|P33297|PRS6A_YEAST	35	K	sp|P53549|PRS10_YEAST	63	K	14.28	4		X	X					X			X
sp|Q04062|RPN9_YEAST	182	K	sp|Q12250|RPN5_YEAST	292	K	14.28	8	X						X	X			X
sp|P33298|PRS6B_YEAST	53	K	sp|P40016|RPN3_YEAST	485	K	14.26	2	X	X									X
sp|P17076|RL8A_YEAST	92	K	sp|P17076|RL8A_YEAST	213	K	14.26	3	X	X								X	X
sp|P33298|PRS6B_YEAST	428	K	sp|P50086|PSD10_YEAST	136	K	14.25	6		X	X	X							X
sp|P33298|PRS6B_YEAST	337	K	sp|Q01939|PRS8_YEAST	359	K	14.24	12	X	X		X		X		X		X	X
sp|P33297|PRS6A_YEAST	304	T	sp|Q06103|RPN7_YEAST	7	K	14.24	1			X									X
sp|Q01939|PRS8_YEAST	221	K	sp|Q01939|PRS8_YEAST	313	K	14.22	5	X	X		X			X			X	X
sp|P33298|PRS6B_YEAST	423	K	sp|P50086|PSD10_YEAST	207	K	14.21	6	X	X	X	X		X	X				X
sp|P53549|PRS10_YEAST	362	K	sp|P53549|PRS10_YEAST	370	K	14.21	17	X	X		X		X		X	X	X	X
sp|P26783|RS5_YEAST	203	K	sp|Q3E7X9|RS28A_YEAST	4	K	14.21	2										X		X
sp|P32565|RPN2_YEAST	886	K	sp|P32565|RPN2_YEAST	895	K	14.2	4			X	X							X
sp|P00331|ADH2_YEAST	2	S	sp|P00331|ADH2_YEAST	39	K	14.18	6								X		X		X
sp|Q06103|RPN7_YEAST	44	K	sp|Q06103|RPN7_YEAST	93	K	14.16	7	X	X									X
sp|Q04062|RPN9_YEAST	113	K	sp|Q04062|RPN9_YEAST	120	K	14.14	3		X					X				X
sp|P40327|PRS4_YEAST	30	K	sp|P40327|PRS4_YEAST	37	K	14.14	7		X		X		X		X		X	X
sp|P38011|GBLP_YEAST	117	K	sp|P38011|GBLP_YEAST	137	K	14.13	1	X										X
sp|P43588|RPN11_YEAST	267	K	sp|Q01939|PRS8_YEAST	54	K	14.12	3		X	X								X
sp|Q12250|RPN5_YEAST	84	K	sp|Q12250|RPN5_YEAST	129	K	14.12	5	X	X					X			X	X
sp|P33297|PRS6A_YEAST	346	K	sp|P53549|PRS10_YEAST	427	K	14.12	6	X	X	X							X	X
sp|P32565|RPN2_YEAST	316	K	sp|P32565|RPN2_YEAST	794	K	14.1	9		X	X	X						X	X
sp|P33297|PRS6A_YEAST	175	K	sp|P33297|PRS6A_YEAST	367	K	14.07	3	X						X				X
sp|P32496|RPN12_YEAST	203	S	sp|P32496|RPN12_YEAST	215	K	14.06	2	X										X
sp|P23638|PSA3_YEAST	100	K	sp|P25451|PSB3_YEAST	70	K	14.04	20	X	X	X	X		X				X	X
sp|P32565|RPN2_YEAST	104	K	sp|Q01939|PRS8_YEAST	33	K	14	4	X	X	X								X
sp|P21243|PSA1_YEAST	107	K	sp|P23639|PSA2_YEAST	91	K	13.5	19		X	X			X					X
sp|P40327|PRS4_YEAST	37	K	sp|P40327|PRS4_YEAST	88	K	13.96	6								X	X		X
sp|Q04062|RPN9_YEAST	367	K	sp|Q08723|RPN8_YEAST	205	K	13.96	1		X									X
sp|Q04062|RPN9_YEAST	2	F	sp|Q04062|RPN9_YEAST	72	K	13.95	1		X										X
sp|Q04062|RPN9_YEAST	90	K	sp|Q04062|RPN9_YEAST	140	K	13.93	10	X	X	X			X		X	X		X
sp|Q12250|RPN5_YEAST	404	K	sp|Q12250|RPN5_YEAST	408	S	13.92	3	X			X						X	X
sp|P21243|PSA1_YEAST	174	K	sp|P53549|PRS10_YEAST	346	K	13.86	4		X		X						X	X
sp|P33298|PRS6B_YEAST	359	K	sp|P53549|PRS10_YEAST	346	K	13.86	1		X									X
sp|P33297|PRS6A_YEAST	216	K	sp|P33297|PRS6A_YEAST	271	K	13.85	4		X		X						X	X
sp|P40327|PRS4_YEAST	30	K	sp|P43593|UBP6_YEAST	463	K	13.85	1							X					X
sp|P33299|PRS7_YEAST	215	K	sp|P33299|PRS7_YEAST	394	K	13.84	17	X	X		X		X						X
sp|P38764|RPN1_YEAST	358	Y	sp|P38764|RPN1_YEAST	360	S	13.83	4	X	X				X					X
sp|Q06103|RPN7_YEAST	2	V	sp|Q06103|RPN7_YEAST	200	K	13.79	9	X	X	X			X						X
sp|P53549|PRS10_YEAST	63	K	sp|Q04062|RPN9_YEAST	1	M	13.75	2		X										X
sp|P50086|PSD10_YEAST	222	K	sp|Q01939|PRS8_YEAST	388	K	13.68	7		X		X						X		X
sp|P38764|RPN1_YEAST	197	K	sp|P38764|RPN1_YEAST	232	K	13.67	5	X			X			X			X	X
sp|Q04062|RPN9_YEAST	120	K	sp|Q04062|RPN9_YEAST	160	K	13.66	7		X		X				X			X
sp|P33298|PRS6B_YEAST	280	K	sp|P33298|PRS6B_YEAST	337	K	13.65	11	X	X		X		X	X			X	X
sp|Q12377|RPN6_YEAST	263	K	sp|Q12377|RPN6_YEAST	319	K	12.43	2	X		X								X
sp|P23638|PSA3_YEAST	53	T	sp|P33298|PRS6B_YEAST	279	T	13.64	1	X										X
sp|P00359|G3P3_YEAST	178	S	sp|P00359|G3P3_YEAST	185	T	13.63	2	X										X
sp|P33298|PRS6B_YEAST	245	K	sp|P33298|PRS6B_YEAST	280	K	13.63	4		X		X		X					X
sp|P38764|RPN1_YEAST	943	K	sp|P38764|RPN1_YEAST	950	T	13.61	3		X	X							X	X
sp|Q06103|RPN7_YEAST	104	K	sp|Q06103|RPN7_YEAST	111	K	13.6	13		X	X				X	X	X	X	X
sp|P33297|PRS6A_YEAST	168	K	sp|P33297|PRS6A_YEAST	245	K	13.59	2	X										X
sp|P33297|PRS6A_YEAST	271	K	sp|P33299|PRS7_YEAST	374	K	13.56	2		X	X								X
sp|Q12377|RPN6_YEAST	152	K	sp|Q12377|RPN6_YEAST	193	K	13.55	9	X	X	X	X							X
sp|P38764|RPN1_YEAST	87	K	sp|P38764|RPN1_YEAST	105	K	13.54	2	X	X									X
sp|Q08723|RPN8_YEAST	217	K	sp|Q12250|RPN5_YEAST	445	K	13.53	7	X	X	X	X							X
sp|P30657|PSB7_YEAST	101	K	sp|P30657|PSB7_YEAST	243	K	13.53	4	X	X					X				X
sp|P23638|PSA3_YEAST	51	K	sp|Q01939|PRS8_YEAST	392	K	13.53	3		X					X				X
sp|P00549|KPYK1_YEAST	69	K	sp|P00549|KPYK1_YEAST	86	K	13.51	2							X					X
sp|Q06103|RPN7_YEAST	2	V	sp|Q12377|RPN6_YEAST	171	K	13.46	3		X					X					X
sp|P53549|PRS10_YEAST	346	K	sp|P53549|PRS10_YEAST	436	K	13.46	8	X	X								X		X
sp|P43588|RPN11_YEAST	246	K	sp|P43588|RPN11_YEAST	278	K	13.46	5	X						X			X	X
sp|P38886|RPN10_YEAST	104	K	sp|P43588|RPN11_YEAST	96	K	13.42	9			X			X				X	X
sp|P33297|PRS6A_YEAST	175	K	sp|P33297|PRS6A_YEAST	273	K	13.41	3	X	X									X
sp|Q01939|PRS8_YEAST	313	K	sp|Q01939|PRS8_YEAST	402	K	13.39	5		X		X			X			X	X
sp|P38764|RPN1_YEAST	266	K	sp|P38764|RPN1_YEAST	274	S	13.39	1		X										X
sp|P53549|PRS10_YEAST	110	K	sp|P53549|PRS10_YEAST	120	K	13.38	9	X						X			X	X
sp|P40327|PRS4_YEAST	37	K	sp|P40327|PRS4_YEAST	255	K	13.38	6			X	X		X	X			X	X
sp|Q01939|PRS8_YEAST	195	K	sp|Q01939|PRS8_YEAST	313	K	13.37	1				X							X
sp|Q12377|RPN6_YEAST	33	K	sp|Q12377|RPN6_YEAST	35	S	13.36	3				X		X						X
sp|Q06103|RPN7_YEAST	416	K	sp|Q08723|RPN8_YEAST	295	K	13.35	6		X	X			X				X	X
sp|Q04062|RPN9_YEAST	1	M	sp|Q04062|RPN9_YEAST	31	K	13.33	5	X					X						X
sp|P40302|PSA6_YEAST	30	K	sp|P40302|PSA6_YEAST	169	K	13.32	8	X	X		X		X				X	X
sp|P43593|UBP6_YEAST	242	K	sp|P43593|UBP6_YEAST	283	K	13.31	4		X					X	X			X
sp|Q04062|RPN9_YEAST	36	K	sp|Q04062|RPN9_YEAST	72	K	13.3	5				X		X				X		X
sp|P21242|PSA7_YEAST	178	K	sp|Q12250|RPN5_YEAST	8	K	13.29	5	X					X	X	X			X
sp|P33297|PRS6A_YEAST	66	K	sp|P53549|PRS10_YEAST	90	K	13.28	23		X	X		X	X	X	X	X		X
sp|P23639|PSA2_YEAST	50	K	sp|P33298|PRS6B_YEAST	428	K	13.27	1		X									X
sp|P43593|UBP6_YEAST	308	K	sp|P43593|UBP6_YEAST	413	K	13.27	2	X											X
sp|P33297|PRS6A_YEAST	168	K	sp|P33299|PRS7_YEAST	154	K	13.25	7	X	X					X			X	X
sp|Q06103|RPN7_YEAST	267	K	sp|Q12377|RPN6_YEAST	230	K	13.24	2		X							X			X
sp|P40327|PRS4_YEAST	330	K	sp|P40327|PRS4_YEAST	347	K	13.22	2				X								X
sp|P40016|RPN3_YEAST	336	S	sp|P40016|RPN3_YEAST	341	S	13.22	9	X	X		X		X						X
sp|Q01939|PRS8_YEAST	155	K	sp|Q06103|RPN7_YEAST	2	V	13.2	4	X	X		X						X		X
sp|Q04062|RPN9_YEAST	97	K	sp|Q04062|RPN9_YEAST	140	K	13.18	14	X	X				X	X	X	X	X	X
sp|P06169|PDC1_YEAST	304	K	sp|P06169|PDC1_YEAST	315	K	13.17	4						X				X		X
sp|P38764|RPN1_YEAST	706	K	sp|P38764|RPN1_YEAST	713	K	13.16	1								X			X
sp|Q12377|RPN6_YEAST	363	S	sp|Q12377|RPN6_YEAST	370	T	13.15	1	X										X
sp|Q12250|RPN5_YEAST	251	K	sp|Q12250|RPN5_YEAST	292	K	13.14	7	X						X	X			X
sp|P53549|PRS10_YEAST	417	K	sp|P53549|PRS10_YEAST	421	K	13.14	16	X	X	X							X	X
sp|P40327|PRS4_YEAST	37	K	sp|P40327|PRS4_YEAST	93	K	9.21	7			X				X	X	X	X	X
sp|P33298|PRS6B_YEAST	69	K	sp|Q01939|PRS8_YEAST	33	K	13.11	2		X									X
sp|Q12250|RPN5_YEAST	398	K	sp|Q12377|RPN6_YEAST	364	K	13.1	4				X			X					X
sp|Q08723|RPN8_YEAST	98	K	sp|Q12250|RPN5_YEAST	435	K	13.1	1				X								X
sp|P33297|PRS6A_YEAST	216	K	sp|P33297|PRS6A_YEAST	322	K	13.09	7			X							X	X
sp|P33298|PRS6B_YEAST	337	K	sp|Q01939|PRS8_YEAST	388	K	13.07	14	X	X		X		X				X	X
sp|Q04062|RPN9_YEAST	112	K	sp|Q04062|RPN9_YEAST	120	K	12.32	4	X	X									X
sp|Q06103|RPN7_YEAST	17	T	sp|Q06103|RPN7_YEAST	29	K	13.06	1	X										X
sp|P32565|RPN2_YEAST	689	K	sp|Q01939|PRS8_YEAST	82	K	13.05	10		X	X				X	X	X		X
sp|P33298|PRS6B_YEAST	224	K	sp|P53549|PRS10_YEAST	213	K	13.05	6		X		X		X		X	X	X	X
sp|P00359|G3P3_YEAST	43	Y	sp|P00359|G3P3_YEAST	47	Y	13.05	2	X			X								X
sp|P40327|PRS4_YEAST	30	K	sp|P40327|PRS4_YEAST	234	K	13.05	4		X								X	X
sp|P40016|RPN3_YEAST	58	K	sp|P40016|RPN3_YEAST	265	S	13.04	3		X	X								X
sp|P33299|PRS7_YEAST	374	K	sp|P53549|PRS10_YEAST	202	K	13.04	1	X										X
sp|P40016|RPN3_YEAST	299	K	sp|Q08723|RPN8_YEAST	295	K	13.04	3		X								X	X
sp|P23638|PSA3_YEAST	236	K	sp|P23638|PSA3_YEAST	247	K	13.03	8		X					X	X			X
sp|P00950|PMG1_YEAST	17	K	sp|P00950|PMG1_YEAST	31	K	13.02	7		X		X		X		X			X
sp|P53196|RPN14_YEAST	60	T	sp|P53196|RPN14_YEAST	66	S	13.01	2		X									X
sp|Q06103|RPN7_YEAST	2	V	sp|Q06103|RPN7_YEAST	211	K	13	2				X								X
sp|P33297|PRS6A_YEAST	216	K	sp|P33297|PRS6A_YEAST	346	K	13	4		X					X			X	X
sp|P21243|PSA1_YEAST	48	K	sp|P21243|PSA1_YEAST	190	K	12.98	5		X	X	X		X					X
sp|P40327|PRS4_YEAST	255	K	sp|Q01939|PRS8_YEAST	87	K	12.98	4						X	X			X		X
sp|P40303|PSA4_YEAST	88	K	sp|P40303|PSA4_YEAST	123	S	12.97	9	X		X					X	X	X	X
sp|P10591|HSP71_YEAST	420	K	sp|P10591|HSP71_YEAST	497	K	12.97	2									X	X	X
sp|P32565|RPN2_YEAST	610	S	sp|P32565|RPN2_YEAST	612	S	12.97	2			X		X						X
sp|P53549|PRS10_YEAST	120	K	sp|Q01939|PRS8_YEAST	221	K	12.97	6		X				X			X	X	X
sp|P33299|PRS7_YEAST	455	K	sp|P40327|PRS4_YEAST	347	K	11.76	4	X	X	X								X
sp|P40016|RPN3_YEAST	90	K	sp|P40016|RPN3_YEAST	101	K	6.33	1							X					X
sp|P50086|PSD10_YEAST	222	K	sp|Q01939|PRS8_YEAST	402	K	12.91	4				X		X				X		X
sp|P23639|PSA2_YEAST	166	K	sp|P33298|PRS6B_YEAST	428	K	12.91	2			X	X							X
sp|O94742|SEM1_YEAST	26	K	sp|Q06103|RPN7_YEAST	416	K	12.9	11		X	X							X	X
sp|P33298|PRS6B_YEAST	337	K	sp|P53549|PRS10_YEAST	346	K	12.86	4				X			X			X	X
sp|P32565|RPN2_YEAST	646	K	sp|P40016|RPN3_YEAST	486	K	12.86	1		X									X
sp|P32565|RPN2_YEAST	670	K	sp|P32565|RPN2_YEAST	850	K	12.86	4				X		X	X					X
sp|O94742|SEM1_YEAST	20	K	sp|Q06103|RPN7_YEAST	416	K	12.85	8			X							X	X
sp|P38886|RPN10_YEAST	84	K	sp|Q12250|RPN5_YEAST	445	K	12.85	5				X						X		X
sp|O94742|SEM1_YEAST	27	K	sp|Q06103|RPN7_YEAST	416	K	12.84	2	X									X	X
sp|P38886|RPN10_YEAST	79	T	sp|P38886|RPN10_YEAST	89	T	12.81	6	X	X									X
sp|P06169|PDC1_YEAST	212	K	sp|P06169|PDC1_YEAST	345	K	12.81	8				X		X		X	X	X	X
sp|P00560|PGK_YEAST	214	K	sp|P00560|PGK_YEAST	258	K	12.8	3				X				X				X
sp|P38624|PSB1_YEAST	124	K	sp|P38624|PSB1_YEAST	130	Y	12.79	1		X									X
sp|Q08723|RPN8_YEAST	61	K	sp|Q12250|RPN5_YEAST	445	K	12.79	8	X	X		X							X
sp|P40327|PRS4_YEAST	255	K	sp|Q01939|PRS8_YEAST	286	K	12.78	2	X										X
sp|Q12377|RPN6_YEAST	316	T	sp|Q12377|RPN6_YEAST	323	K	12.77	3	X			X			X				X
sp|P33298|PRS6B_YEAST	245	K	sp|P33298|PRS6B_YEAST	288	S	12.77	3		X	X			X					X
sp|P33299|PRS7_YEAST	256	K	sp|P53549|PRS10_YEAST	436	K	12.77	2		X										X
sp|P33298|PRS6B_YEAST	132	K	sp|Q01939|PRS8_YEAST	141	K	12.76	10	X	X		X							X
sp|P33298|PRS6B_YEAST	337	K	sp|P33298|PRS6B_YEAST	423	K	12.74	3		X				X		X			X
sp|P33299|PRS7_YEAST	441	K	sp|P33299|PRS7_YEAST	456	K	12.73	6		X	X	X		X					X
sp|P40327|PRS4_YEAST	37	K	sp|P40327|PRS4_YEAST	83	K	12.72	14	X	X		X	X	X	X			X	X
sp|P40302|PSA6_YEAST	102	K	sp|P40302|PSA6_YEAST	218	K	12.7	7	X	X		X					X		X
sp|P33299|PRS7_YEAST	374	K	sp|Q01939|PRS8_YEAST	221	K	12.7	2	X	X									X
sp|P33298|PRS6B_YEAST	337	K	sp|P53549|PRS10_YEAST	213	K	12.69	2		X				X					X
sp|Q06103|RPN7_YEAST	405	K	sp|Q06103|RPN7_YEAST	416	K	12.67	4			X			X				X	X
sp|P40327|PRS4_YEAST	37	K	sp|P40327|PRS4_YEAST	234	K	12.66	7		X		X			X		X	X	X
sp|Q12250|RPN5_YEAST	11	K	sp|Q12250|RPN5_YEAST	45	K	12.66	1	X											X
sp|P32565|RPN2_YEAST	611	K	sp|P40016|RPN3_YEAST	486	K	12.65	2			X			X					X
sp|P38886|RPN10_YEAST	84	K	sp|Q08723|RPN8_YEAST	144	K	12.65	4							X					X
sp|P40327|PRS4_YEAST	37	K	sp|P40327|PRS4_YEAST	52	S	12.65	3			X					X		X	X
sp|P33297|PRS6A_YEAST	120	K	sp|P53549|PRS10_YEAST	436	K	12.64	3			X							X		X
sp|Q06103|RPN7_YEAST	225	K	sp|Q06103|RPN7_YEAST	405	K	12.63	7		X	X				X	X	X		X
sp|P32496|RPN12_YEAST	256	K	sp|P40016|RPN3_YEAST	466	K	12.61	2										X		X
sp|O13563|RPN13_YEAST	82	K	sp|P32565|RPN2_YEAST	911	K	12.61	4		X					X			X	X
sp|P33298|PRS6B_YEAST	245	K	sp|Q01939|PRS8_YEAST	221	K	12.61	4		X		X		X					X
sp|P33299|PRS7_YEAST	70	K	sp|P40327|PRS4_YEAST	88	K	12.6	18	X	X	X				X	X	X	X	X
sp|P32565|RPN2_YEAST	792	S	sp|P32565|RPN2_YEAST	798	K	12.58	4		X					X			X	X
sp|P43593|UBP6_YEAST	301	K	sp|P43593|UBP6_YEAST	308	K	12.58	2		X								X	X
sp|O13563|RPN13_YEAST	55	K	sp|P32565|RPN2_YEAST	383	K	12.58	6	X	X					X		X			X
sp|P32565|RPN2_YEAST	184	K	sp|P32565|RPN2_YEAST	897	K	12.55	3							X	X				X
sp|P33297|PRS6A_YEAST	245	K	sp|P33297|PRS6A_YEAST	392	K	12.54	1	X										X
sp|P38764|RPN1_YEAST	943	K	sp|Q01939|PRS8_YEAST	221	K	12.53	3		X					X				X
sp|P33297|PRS6A_YEAST	141	K	sp|P33297|PRS6A_YEAST	271	K	10.24	5				X		X				X	X
sp|P33297|PRS6A_YEAST	66	K	sp|P53549|PRS10_YEAST	86	K	12.52	5			X			X		X			X
sp|P50086|PSD10_YEAST	17	K	sp|P50086|PSD10_YEAST	25	K	12.51	12				X		X				X		X
sp|O94742|SEM1_YEAST	18	K	sp|O94742|SEM1_YEAST	20	K	12.5	4								X		X	X
sp|P33297|PRS6A_YEAST	228	K	sp|P33297|PRS6A_YEAST	392	K	12.49	2	X	X									X
sp|P53549|PRS10_YEAST	202	K	sp|Q12250|RPN5_YEAST	209	K	12.48	3		X								X	X
sp|P23638|PSA3_YEAST	51	K	sp|P23639|PSA2_YEAST	172	K	12.48	7	X	X							X			X
sp|P33299|PRS7_YEAST	38	K	sp|P38764|RPN1_YEAST	90	K	12.48	9				X		X				X		X
sp|P00331|ADH2_YEAST	319	K	sp|P00331|ADH2_YEAST	348	K	12.47	3	X	X							X		X
sp|P33298|PRS6B_YEAST	416	K	sp|P50086|PSD10_YEAST	207	K	12.46	7	X					X	X	X	X		X
sp|P33297|PRS6A_YEAST	346	K	sp|P33297|PRS6A_YEAST	367	K	12.46	2		X		X							X
sp|P00560|PGK_YEAST	33	K	sp|P00560|PGK_YEAST	379	K	12.44	1										X		X
sp|P33297|PRS6A_YEAST	273	K	sp|P33297|PRS6A_YEAST	346	K	12.43	2			X	X							X
sp|P33298|PRS6B_YEAST	157	S	sp|P33298|PRS6B_YEAST	170	T	12.43	1				X								X
sp|P33298|PRS6B_YEAST	337	K	sp|P40327|PRS4_YEAST	255	K	12.42	4		X		X				X			X
sp|P38764|RPN1_YEAST	72	K	sp|P38764|RPN1_YEAST	87	K	12.4	2		X								X	X
sp|P21243|PSA1_YEAST	62	K	sp|P21243|PSA1_YEAST	174	K	12.4	1	X										X
sp|Q04062|RPN9_YEAST	145	K	sp|Q12250|RPN5_YEAST	292	K	12.39	3								X		X	X
sp|P40327|PRS4_YEAST	37	K	sp|P40327|PRS4_YEAST	269	K	12.39	5	X					X		X		X	X
sp|P50086|PSD10_YEAST	138	K	sp|P50086|PSD10_YEAST	172	K	12.38	5				X						X		X
sp|P53549|PRS10_YEAST	322	K	sp|P53549|PRS10_YEAST	346	K	12.36	5										X		X
sp|P33299|PRS7_YEAST	456	K	sp|P40327|PRS4_YEAST	330	K	12.35	6		X		X	X					X	X
sp|P33298|PRS6B_YEAST	224	K	sp|P33298|PRS6B_YEAST	359	K	12.35	10	X			X						X	X
sp|P40327|PRS4_YEAST	290	K	sp|P53549|PRS10_YEAST	427	K	12.01	1	X											X
sp|Q04062|RPN9_YEAST	111	S	sp|Q04062|RPN9_YEAST	160	K	12.33	7		X	X				X	X			X
sp|P43588|RPN11_YEAST	267	K	sp|Q01939|PRS8_YEAST	129	K	12.31	1		X									X
sp|P32565|RPN2_YEAST	794	K	sp|Q01939|PRS8_YEAST	100	K	12.31	4							X				X
sp|Q12250|RPN5_YEAST	105	K	sp|Q12250|RPN5_YEAST	141	K	12.31	4		X	X								X
sp|P38764|RPN1_YEAST	341	Y	sp|P38764|RPN1_YEAST	924	K	12.31	6										X		X
sp|P33297|PRS6A_YEAST	202	K	sp|P33297|PRS6A_YEAST	206	K	12.31	7	X											X
sp|P33298|PRS6B_YEAST	337	K	sp|Q01939|PRS8_YEAST	402	K	12.31	7		X	X	X			X			X	X
sp|P33298|PRS6B_YEAST	337	K	sp|Q01939|PRS8_YEAST	313	K	12.31	2		X									X
sp|P33298|PRS6B_YEAST	337	K	sp|Q01939|PRS8_YEAST	221	K	12.29	9	X	X		X					X	X	X
sp|O13563|RPN13_YEAST	55	K	sp|P32565|RPN2_YEAST	384	K	12.29	21	X			X		X		X		X		X
sp|P33297|PRS6A_YEAST	139	K	sp|P33297|PRS6A_YEAST	141	K	12.29	4							X	X				X
sp|P32379|PSA5_YEAST	32	K	sp|P33299|PRS7_YEAST	456	K	12.28	2	X									X	X
sp|P32496|RPN12_YEAST	2	P	sp|P32496|RPN12_YEAST	25	K	12.28	6		X	X				X	X				X
sp|P21243|PSA1_YEAST	33	K	sp|P53549|PRS10_YEAST	346	K	12.26	1				X								X
sp|P50086|PSD10_YEAST	222	K	sp|Q12377|RPN6_YEAST	90	K	12.26	6	X	X	X									X
sp|P40016|RPN3_YEAST	36	K	sp|P40016|RPN3_YEAST	58	K	12.26	3		X						X			X
sp|Q04062|RPN9_YEAST	72	K	sp|Q04062|RPN9_YEAST	120	K	12.26	3	X			X							X
sp|P33297|PRS6A_YEAST	35	K	sp|Q04062|RPN9_YEAST	2	F	12.25	2		X										X
sp|P53549|PRS10_YEAST	55	K	sp|P53549|PRS10_YEAST	63	K	12.25	5		X	X								X
sp|P33298|PRS6B_YEAST	337	K	sp|P50086|PSD10_YEAST	207	K	12.24	7		X		X	X			X	X	X	X
sp|Q12377|RPN6_YEAST	126	K	sp|Q12377|RPN6_YEAST	134	K	12.23	7	X		X							X	X
sp|P23639|PSA2_YEAST	172	K	sp|Q01939|PRS8_YEAST	402	K	12.23	2			X							X	X
sp|Q04062|RPN9_YEAST	303	K	sp|Q04062|RPN9_YEAST	365	K	12.21	12	X			X		X				X	X
sp|P00549|KPYK1_YEAST	446	K	sp|P00549|KPYK1_YEAST	466	K	12.21	6		X					X	X		X	X
sp|P32496|RPN12_YEAST	128	Y	sp|P32496|RPN12_YEAST	134	K	12.2	3	X	X									X
sp|P43588|RPN11_YEAST	267	K	sp|Q08723|RPN8_YEAST	299	K	11.03	1		X									X
sp|P50086|PSD10_YEAST	102	K	sp|P50086|PSD10_YEAST	138	K	12.19	2										X		X
sp|Q06103|RPN7_YEAST	152	K	sp|Q06103|RPN7_YEAST	160	K	12.19	11							X	X		X	X
sp|Q12250|RPN5_YEAST	291	K	sp|Q12250|RPN5_YEAST	295	S	12.18	1		X									X
sp|P23638|PSA3_YEAST	246	K	sp|Q06103|RPN7_YEAST	2	V	12.18	4		X	X					X		X		X
sp|Q06103|RPN7_YEAST	55	K	sp|Q06103|RPN7_YEAST	104	K	12.18	4		X							X		X
sp|P33298|PRS6B_YEAST	280	K	sp|Q01939|PRS8_YEAST	221	K	12.17	4	X	X								X	X
sp|P32496|RPN12_YEAST	256	K	sp|Q04062|RPN9_YEAST	379	K	12.16	2										X		X
sp|Q04062|RPN9_YEAST	265	K	sp|Q04062|RPN9_YEAST	359	S	12.16	2								X	X			X
sp|P33297|PRS6A_YEAST	346	K	sp|P53549|PRS10_YEAST	254	K	12.16	2							X					X
sp|P33298|PRS6B_YEAST	166	K	sp|P33298|PRS6B_YEAST	224	K	12.15	3	X									X		X
sp|P43593|UBP6_YEAST	15	K	sp|P43593|UBP6_YEAST	332	K	12.14	4	X						X			X	X
sp|P40327|PRS4_YEAST	37	K	sp|P40327|PRS4_YEAST	175	K	12.14	12	X	X		X		X	X		X	X	X
sp|P33298|PRS6B_YEAST	279	T	sp|Q01939|PRS8_YEAST	294	T	12.13	1	X										X
sp|P43588|RPN11_YEAST	125	T	sp|P43588|RPN11_YEAST	128	S	12.13	4	X	X										X
sp|P33298|PRS6B_YEAST	280	K	sp|P33299|PRS7_YEAST	374	K	12.13	1	X										X
sp|P38764|RPN1_YEAST	2	V	sp|P38764|RPN1_YEAST	32	K	12.13	3								X	X			X
sp|P43588|RPN11_YEAST	11	S	sp|P43588|RPN11_YEAST	24	K	12.13	6	X	X						X			X
sp|P38764|RPN1_YEAST	690	K	sp|Q01574|ACS1_YEAST	2	S	12.12	1										X		X
sp|P33299|PRS7_YEAST	394	K	sp|P40327|PRS4_YEAST	255	K	12.12	1		X									X
sp|Q06103|RPN7_YEAST	2	V	sp|Q06103|RPN7_YEAST	44	K	12.12	1			X									X
sp|P33299|PRS7_YEAST	456	K	sp|P40327|PRS4_YEAST	347	K	11.81	5		X	X							X	X
sp|P32565|RPN2_YEAST	171	K	sp|P32565|RPN2_YEAST	209	K	12.11	9	X	X	X	X							X
sp|Q06103|RPN7_YEAST	405	K	sp|Q06103|RPN7_YEAST	413	K	12.1	2										X		X
sp|P33299|PRS7_YEAST	70	K	sp|P40327|PRS4_YEAST	93	K	12.1	16	X	X					X	X	X		X
sp|P00359|G3P3_YEAST	249	K	sp|P00359|G3P3_YEAST	258	K	12.09	7							X	X		X	X
sp|O13563|RPN13_YEAST	82	K	sp|P32565|RPN2_YEAST	935	K	12.08	4		X						X	X			X
sp|P33297|PRS6A_YEAST	35	K	sp|Q04062|RPN9_YEAST	112	K	12.08	2							X				X
sp|Q04062|RPN9_YEAST	67	S	sp|Q04062|RPN9_YEAST	72	K	12.08	1	X										X
sp|P33299|PRS7_YEAST	57	K	sp|Q01939|PRS8_YEAST	108	K	12.07	6		X	X		X			X			X
sp|P33299|PRS7_YEAST	70	K	sp|P40327|PRS4_YEAST	30	K	12.05	5		X									X
sp|P21242|PSA7_YEAST	161	K	sp|P21243|PSA1_YEAST	220	K	12.05	7	X			X			X		X	X	X
sp|P40016|RPN3_YEAST	389	K	sp|Q06103|RPN7_YEAST	416	K	12.04	2										X	X
sp|P33299|PRS7_YEAST	374	K	sp|P53549|PRS10_YEAST	436	K	12.02	5	X	X								X		X
sp|P00560|PGK_YEAST	32	K	sp|P00560|PGK_YEAST	74	K	12.02	7	X		X	X						X	X
sp|Q06103|RPN7_YEAST	44	K	sp|Q06103|RPN7_YEAST	85	S	12.02	1		X									X
sp|Q04062|RPN9_YEAST	1	M	sp|Q04062|RPN9_YEAST	12	S	12.01	1						X						X
sp|P40327|PRS4_YEAST	20	K	sp|P40327|PRS4_YEAST	37	K	12	2										X	X
sp|P33297|PRS6A_YEAST	271	K	sp|P33297|PRS6A_YEAST	346	K	11.98	3				X							X
sp|P00359|G3P3_YEAST	101	K	sp|P00359|G3P3_YEAST	213	K	11.98	2							X					X
sp|P43588|RPN11_YEAST	148	K	sp|Q04062|RPN9_YEAST	338	K	11.98	2										X		X
sp|P25443|RS2_YEAST	33	K	sp|P25443|RS2_YEAST	46	K	11.97	7						X		X		X	X
sp|P32565|RPN2_YEAST	798	K	sp|P38764|RPN1_YEAST	630	K	11.97	1										X		X
sp|P32379|PSA5_YEAST	43	K	sp|P32379|PSA5_YEAST	224	K	11.95	7	X			X		X			X		X
sp|Q06103|RPN7_YEAST	55	K	sp|Q06103|RPN7_YEAST	93	K	11.95	2	X	X									X
sp|P33298|PRS6B_YEAST	423	K	sp|P50086|PSD10_YEAST	136	K	11.94	5		X	X								X
sp|Q01939|PRS8_YEAST	129	K	sp|Q01939|PRS8_YEAST	221	K	11.94	2		X		X							X
sp|Q01939|PRS8_YEAST	313	K	sp|Q01939|PRS8_YEAST	359	K	11.92	8	X	X								X	X
sp|Q04062|RPN9_YEAST	31	K	sp|Q04062|RPN9_YEAST	72	K	11.92	4	X	X								X	X
sp|Q12377|RPN6_YEAST	279	K	sp|Q12377|RPN6_YEAST	288	K	11.91	5	X	X	X				X				X
sp|Q08723|RPN8_YEAST	144	K	sp|Q12250|RPN5_YEAST	445	K	11.9	4		X				X					X
sp|P32473|ODPB_YEAST	264	K	sp|P32473|ODPB_YEAST	360	K	11.89	1		X										X
sp|P21243|PSA1_YEAST	48	K	sp|P21243|PSA1_YEAST	230	K	11.88	2						X						X
sp|P33299|PRS7_YEAST	445	K	sp|P33299|PRS7_YEAST	456	K	11.87	6			X			X				X	X
sp|P33298|PRS6B_YEAST	416	K	sp|P33298|PRS6B_YEAST	423	K	11.87	2				X		X						X
sp|P23724|PSB6_YEAST	117	Y	sp|P30657|PSB7_YEAST	139	K	11.85	1		X									X
sp|P43593|UBP6_YEAST	158	K	sp|P43593|UBP6_YEAST	190	K	11.85	24	X	X				X	X	X		X		X
sp|Q12377|RPN6_YEAST	285	K	sp|Q12377|RPN6_YEAST	300	K	7.27	1	X										X
sp|P33298|PRS6B_YEAST	245	K	sp|P53549|PRS10_YEAST	120	K	11.84	7	X	X				X				X	X
sp|P33298|PRS6B_YEAST	416	K	sp|P50086|PSD10_YEAST	138	K	11.84	2										X		X
sp|Q08723|RPN8_YEAST	105	K	sp|Q08723|RPN8_YEAST	152	K	11.83	13	X			X			X	X			X
sp|P32565|RPN2_YEAST	886	K	sp|P32565|RPN2_YEAST	897	K	11.01	3		X				X					X
sp|P15992|HSP26_YEAST	45	K	sp|P15992|HSP26_YEAST	45	K	11.81	5			X					X	X		X
sp|O13563|RPN13_YEAST	79	K	sp|P32565|RPN2_YEAST	911	K	11.81	2							X	X				X
sp|P40327|PRS4_YEAST	30	K	sp|P40327|PRS4_YEAST	88	K	11.81	3								X		X	X
sp|P33298|PRS6B_YEAST	428	K	sp|P53549|PRS10_YEAST	346	K	11.8	2				X		X					X
sp|P33298|PRS6B_YEAST	280	K	sp|Q01939|PRS8_YEAST	313	K	11.8	6	X						X			X	X
sp|P23639|PSA2_YEAST	29	K	sp|P23639|PSA2_YEAST	166	K	11.8	2							X			X		X
sp|P40303|PSA4_YEAST	88	K	sp|P40303|PSA4_YEAST	121	T	11.79	5	X	X									X
sp|P40016|RPN3_YEAST	331	S	sp|P40016|RPN3_YEAST	341	S	11.77	6	X	X								X	X
sp|P00560|PGK_YEAST	33	K	sp|P00560|PGK_YEAST	82	K	11.77	3				X		X			X			X
sp|Q06103|RPN7_YEAST	211	K	sp|Q06103|RPN7_YEAST	269	K	11.76	2				X								X
sp|P40327|PRS4_YEAST	328	T	sp|P40327|PRS4_YEAST	333	T	11.76	2		X	X								X
sp|P40327|PRS4_YEAST	255	K	sp|Q01939|PRS8_YEAST	313	K	11.74	4	X			X			X			X	X
sp|P38624|PSB1_YEAST	121	Y	sp|P38624|PSB1_YEAST	126	K	11.74	1		X									X
sp|P33297|PRS6A_YEAST	208	K	sp|P33297|PRS6A_YEAST	271	K	11.72	7		X	X			X			X		X
sp|P43588|RPN11_YEAST	218	K	sp|Q08723|RPN8_YEAST	198	K	11.72	3		X	X								X
sp|P32565|RPN2_YEAST	689	K	sp|P40327|PRS4_YEAST	94	K	11.71	8	X	X	X				X	X			X
sp|P38624|PSB1_YEAST	167	K	sp|P38624|PSB1_YEAST	177	S	11.71	4		X	X								X
sp|P33299|PRS7_YEAST	456	K	sp|Q12250|RPN5_YEAST	56	K	11.69	3			X		X						X
sp|P38764|RPN1_YEAST	791	K	sp|P40327|PRS4_YEAST	37	K	11.69	5	X							X	X	X	X
sp|P32565|RPN2_YEAST	599	Y	sp|P33298|PRS6B_YEAST	56	K	11.67	1	X										X
sp|P32565|RPN2_YEAST	316	K	sp|P32565|RPN2_YEAST	689	K	11.67	7				X		X				X		X
sp|P40327|PRS4_YEAST	45	K	sp|P40327|PRS4_YEAST	234	K	11.67	1				X								X
sp|P40327|PRS4_YEAST	214	K	sp|P40327|PRS4_YEAST	222	Y	11.67	2	X									X	X
sp|Q06103|RPN7_YEAST	55	K	sp|Q06103|RPN7_YEAST	105	K	11.65	12	X	X	X				X		X	X	X
sp|P23724|PSB6_YEAST	102	K	sp|P23724|PSB6_YEAST	227	T	11.65	2										X		X
sp|P40327|PRS4_YEAST	255	K	sp|Q01939|PRS8_YEAST	289	K	11.65	5		X		X						X	X
sp|P00331|ADH2_YEAST	319	K	sp|P00331|ADH2_YEAST	332	K	11.65	8								X	X	X		X
sp|P33299|PRS7_YEAST	282	K	sp|P40327|PRS4_YEAST	347	K	11.65	1		X									X
sp|Q06103|RPN7_YEAST	109	K	sp|Q06103|RPN7_YEAST	116	K	11.63	1									X		X
sp|Q04062|RPN9_YEAST	382	K	sp|Q08723|RPN8_YEAST	198	K	11.62	7		X	X	X		X				X	X
sp|P00331|ADH2_YEAST	207	K	sp|P00331|ADH2_YEAST	335	K	11.61	3						X				X		X
sp|P53549|PRS10_YEAST	96	K	sp|Q08723|RPN8_YEAST	86	K	11.61	22	X	X		X		X	X	X	X	X	X
sp|P38764|RPN1_YEAST	344	K	sp|P38764|RPN1_YEAST	924	K	11.61	3				X								X
sp|P23639|PSA2_YEAST	166	K	sp|P33298|PRS6B_YEAST	337	K	11.6	2		X								X	X
sp|P38764|RPN1_YEAST	308	K	sp|P38764|RPN1_YEAST	334	K	11.6	4	X			X							X
sp|P53549|PRS10_YEAST	120	K	sp|P53549|PRS10_YEAST	142	K	11.6	11			X	X		X			X	X	X
sp|P40327|PRS4_YEAST	37	K	sp|Q01939|PRS8_YEAST	108	K	11.6	3		X						X	X		X
sp|Q08723|RPN8_YEAST	213	K	sp|Q08723|RPN8_YEAST	224	T	11.59	2		X	X								X
sp|P33298|PRS6B_YEAST	181	K	sp|Q12377|RPN6_YEAST	195	K	11.57	4	X					X						X
sp|P40327|PRS4_YEAST	45	K	sp|P40327|PRS4_YEAST	175	K	11.57	5	X			X						X	X
sp|Q01939|PRS8_YEAST	388	K	sp|Q12377|RPN6_YEAST	195	K	11.57	7		X				X				X	X
sp|Q12377|RPN6_YEAST	126	K	sp|Q12377|RPN6_YEAST	171	K	11.54	3	X	X									X
sp|P33297|PRS6A_YEAST	35	K	sp|Q04062|RPN9_YEAST	36	K	11.53	7	X			X				X	X		X
sp|P33297|PRS6A_YEAST	322	K	sp|P33297|PRS6A_YEAST	367	K	11.53	4		X		X							X
sp|Q06103|RPN7_YEAST	2	V	sp|Q06103|RPN7_YEAST	111	K	11.51	2		X	X									X
sp|Q08723|RPN8_YEAST	7	K	sp|Q12250|RPN5_YEAST	435	K	11.51	2				X								X
sp|P23248|RS3A2_YEAST	50	K	sp|P39516|RS14B_YEAST	2	A	11.5	1			X									X
sp|P53549|PRS10_YEAST	346	K	sp|Q01939|PRS8_YEAST	169	K	11.49	2				X						X		X
sp|P53549|PRS10_YEAST	346	K	sp|Q01939|PRS8_YEAST	313	K	11.48	1										X	X
sp|Q01939|PRS8_YEAST	169	K	sp|Q06103|RPN7_YEAST	2	V	11.47	5	X			X		X			X			X
sp|P33299|PRS7_YEAST	449	K	sp|P33299|PRS7_YEAST	456	K	11.46	6					X	X				X	X
sp|P43593|UBP6_YEAST	308	K	sp|P43593|UBP6_YEAST	422	K	11.46	1				X								X
sp|P53549|PRS10_YEAST	310	T	sp|Q12377|RPN6_YEAST	149	K	11.44	1			X								X
sp|P40016|RPN3_YEAST	90	K	sp|P40016|RPN3_YEAST	125	K	11.43	1		X									X
sp|Q12250|RPN5_YEAST	11	K	sp|Q12250|RPN5_YEAST	56	K	11.43	1		X									X
sp|P40016|RPN3_YEAST	101	K	sp|P40016|RPN3_YEAST	161	K	11.43	3		X						X			X
sp|P40327|PRS4_YEAST	94	K	sp|Q01939|PRS8_YEAST	100	K	11.42	7			X				X				X
sp|P23724|PSB6_YEAST	88	K	sp|P40302|PSA6_YEAST	102	K	11.41	2										X	X
sp|Q08723|RPN8_YEAST	105	K	sp|Q08723|RPN8_YEAST	144	K	11.41	7		X				X	X		X		X
sp|P33299|PRS7_YEAST	38	K	sp|Q01939|PRS8_YEAST	313	K	11.4	3				X						X		X
sp|P53549|PRS10_YEAST	304	T	sp|Q12377|RPN6_YEAST	152	K	11.4	1			X								X
sp|P14540|ALF_YEAST	2	G	sp|P14540|ALF_YEAST	10	K	11.38	4		X					X					X
sp|P40303|PSA4_YEAST	39	K	sp|P40303|PSA4_YEAST	216	K	11.38	1				X								X
sp|P33298|PRS6B_YEAST	337	K	sp|P53549|PRS10_YEAST	202	K	11.37	2							X			X		X
sp|P33297|PRS6A_YEAST	120	K	sp|P33297|PRS6A_YEAST	168	K	11.37	4	X	X								X	X
sp|P38764|RPN1_YEAST	46	K	sp|P38764|RPN1_YEAST	57	K	11.37	1	X										X
sp|P00359|G3P3_YEAST	101	K	sp|P00359|G3P3_YEAST	217	K	11.36	3								X	X	X		X
sp|O13563|RPN13_YEAST	79	K	sp|P15992|HSP26_YEAST	79	S	11.36	1		X									X
sp|Q06103|RPN7_YEAST	77	S	sp|Q06103|RPN7_YEAST	85	S	11.36	2	X	X									X
sp|P40327|PRS4_YEAST	255	K	sp|Q01939|PRS8_YEAST	93	K	11.35	4	X	X		X							X
sp|O13563|RPN13_YEAST	117	K	sp|P32565|RPN2_YEAST	911	K	11.32	2	X							X			X
sp|P33297|PRS6A_YEAST	346	K	sp|Q12250|RPN5_YEAST	56	K	11.32	3		X	X	X							X
sp|P40016|RPN3_YEAST	389	K	sp|P40016|RPN3_YEAST	421	Y	11.32	5	X	X								X	X
sp|P33297|PRS6A_YEAST	346	K	sp|P40327|PRS4_YEAST	255	K	11.32	1		X									X
sp|P33299|PRS7_YEAST	456	K	sp|P53549|PRS10_YEAST	427	K	11.32	4										X	X
sp|P15992|HSP26_YEAST	45	K	sp|P15992|HSP26_YEAST	151	K	11.31	6			X						X		X
sp|P40327|PRS4_YEAST	88	K	sp|P40327|PRS4_YEAST	94	K	11.31	3								X	X		X
sp|P22141|PSB4_YEAST	90	K	sp|P25451|PSB3_YEAST	70	K	11.29	6				X	X	X				X	X
sp|Q04062|RPN9_YEAST	111	S	sp|Q04062|RPN9_YEAST	112	K	11.28	3		X	X								X
sp|P33299|PRS7_YEAST	282	K	sp|P53549|PRS10_YEAST	436	K	11.24	2	X	X										X
sp|P33298|PRS6B_YEAST	69	K	sp|Q01939|PRS8_YEAST	37	K	11.24	6			X		X		X	X	X		X
sp|P33299|PRS7_YEAST	57	K	sp|P40327|PRS4_YEAST	58	K	11.23	1		X									X
sp|P33298|PRS6B_YEAST	337	K	sp|P53549|PRS10_YEAST	254	K	11.23	2							X	X				X
sp|P53221|RL26B_YEAST	69	K	sp|P53221|RL26B_YEAST	84	K	11.22	1								X				X
sp|Q06103|RPN7_YEAST	2	V	sp|Q12377|RPN6_YEAST	90	K	11.22	7	X	X	X		X	X						X
sp|Q12377|RPN6_YEAST	195	K	sp|Q12377|RPN6_YEAST	238	Y	11.22	3		X				X				X	X
sp|P38764|RPN1_YEAST	183	K	sp|P53549|PRS10_YEAST	35	T	11.21	2				X								X
sp|P32565|RPN2_YEAST	611	K	sp|P32565|RPN2_YEAST	646	K	11.21	2	X			X							X
sp|P32496|RPN12_YEAST	231	S	sp|P32496|RPN12_YEAST	234	Y	11.21	6			X	X		X				X	X
sp|Q01939|PRS8_YEAST	334	K	sp|Q06103|RPN7_YEAST	200	K	11.2	12		X			X					X	X
sp|P23638|PSA3_YEAST	247	K	sp|Q06103|RPN7_YEAST	2	V	11.2	4		X	X				X					X
sp|P12709|G6PI_YEAST	95	K	sp|P12709|G6PI_YEAST	118	K	11.19	4	X	X					X			X	X
sp|Q06103|RPN7_YEAST	2	V	sp|Q12377|RPN6_YEAST	152	K	11.14	3		X	X									X
sp|P40327|PRS4_YEAST	172	K	sp|P40327|PRS4_YEAST	234	K	11.14	3										X		X
sp|P40327|PRS4_YEAST	383	T	sp|P53549|PRS10_YEAST	346	K	11.13	2										X		X
sp|P40327|PRS4_YEAST	255	K	sp|P40327|PRS4_YEAST	290	K	11.13	1		X										X
sp|P43593|UBP6_YEAST	33	K	sp|P43593|UBP6_YEAST	332	K	11.11	2	X									X	X
sp|Q04062|RPN9_YEAST	119	S	sp|Q04062|RPN9_YEAST	160	K	7.85	1				X								X
sp|P33297|PRS6A_YEAST	202	K	sp|P33297|PRS6A_YEAST	322	K	11.1	6				X	X	X				X		X
sp|P22141|PSB4_YEAST	19	K	sp|P22141|PSB4_YEAST	29	K	11.09	2		X									X
sp|P07264|LEUC_YEAST	584	K	sp|P07264|LEUC_YEAST	599	K	11.09	3		X	X								X
sp|O94742|SEM1_YEAST	13	K	sp|Q06103|RPN7_YEAST	152	K	11.08	3										X		X
sp|P33297|PRS6A_YEAST	346	K	sp|P33298|PRS6B_YEAST	337	K	11.07	3				X						X	X
sp|P32379|PSA5_YEAST	32	K	sp|P32379|PSA5_YEAST	170	K	11.06	2				X						X		X
sp|P12709|G6PI_YEAST	151	K	sp|P12709|G6PI_YEAST	157	K	11.06	3	X										X
sp|P32565|RPN2_YEAST	611	K	sp|P40016|RPN3_YEAST	485	K	11.06	5			X			X					X
sp|P33297|PRS6A_YEAST	120	K	sp|P33299|PRS7_YEAST	456	K	11.05	1										X	X
sp|Q04062|RPN9_YEAST	155	K	sp|Q04062|RPN9_YEAST	160	K	11.05	2	X								X		X
sp|P21242|PSA7_YEAST	100	K	sp|P30657|PSB7_YEAST	101	K	11.05	2	X			X							X
sp|P33297|PRS6A_YEAST	208	K	sp|P53549|PRS10_YEAST	367	K	11.02	6								X	X		X
sp|Q06103|RPN7_YEAST	147	K	sp|Q06103|RPN7_YEAST	160	K	11.01	5	X						X	X				X
sp|P38764|RPN1_YEAST	2	V	sp|P38764|RPN1_YEAST	22	K	11.01	1								X				X
sp|Q08723|RPN8_YEAST	195	K	sp|Q08723|RPN8_YEAST	203	K	10.99	1										X	X
sp|O13563|RPN13_YEAST	79	K	sp|O13563|RPN13_YEAST	119	K	10.33	16	X	X		X		X			X	X	X
sp|P32565|RPN2_YEAST	670	K	sp|P32565|RPN2_YEAST	778	K	10.98	3				X		X		X				X
sp|P33299|PRS7_YEAST	456	K	sp|P40303|PSA4_YEAST	28	K	10.98	2	X	X										X
sp|P33297|PRS6A_YEAST	346	K	sp|Q12250|RPN5_YEAST	141	K	10.98	2		X						X			X
sp|P33298|PRS6B_YEAST	280	K	sp|Q12377|RPN6_YEAST	195	K	10.95	2						X				X		X
sp|P33299|PRS7_YEAST	50	K	sp|Q01939|PRS8_YEAST	169	K	10.95	2							X					X
sp|P38764|RPN1_YEAST	690	K	sp|P38764|RPN1_YEAST	702	K	10.94	3		X						X			X
sp|P38764|RPN1_YEAST	690	K	sp|P43593|UBP6_YEAST	190	K	10.94	2								X		X	X
sp|O13563|RPN13_YEAST	55	K	sp|P32565|RPN2_YEAST	911	K	10.92	4							X	X		X	X
sp|Q01939|PRS8_YEAST	169	K	sp|Q01939|PRS8_YEAST	289	K	10.92	4				X						X		X
sp|P50086|PSD10_YEAST	136	K	sp|P50086|PSD10_YEAST	164	K	10.91	4	X			X								X
sp|P00359|G3P3_YEAST	46	K	sp|P00359|G3P3_YEAST	261	K	10.91	4	X								X			X
sp|P33297|PRS6A_YEAST	322	K	sp|P33297|PRS6A_YEAST	346	K	10.91	5	X	X	X							X	X
sp|P40327|PRS4_YEAST	175	K	sp|P40327|PRS4_YEAST	229	K	10.91	2	X			X							X
sp|Q04062|RPN9_YEAST	87	K	sp|Q04062|RPN9_YEAST	180	K	10.9	1	X										X
sp|Q01939|PRS8_YEAST	195	K	sp|Q06103|RPN7_YEAST	2	V	10.89	1				X								X
sp|Q04062|RPN9_YEAST	303	K	sp|Q04062|RPN9_YEAST	315	K	10.88	8	X				X	X				X	X
sp|P40016|RPN3_YEAST	389	K	sp|Q06103|RPN7_YEAST	405	K	10.88	2										X		X
sp|Q04062|RPN9_YEAST	359	S	sp|Q08723|RPN8_YEAST	217	K	10.88	2		X	X								X
sp|P33298|PRS6B_YEAST	280	K	sp|P53549|PRS10_YEAST	346	K	10.87	6			X			X	X			X	X
sp|Q12377|RPN6_YEAST	319	K	sp|Q12377|RPN6_YEAST	323	K	10.87	5				X		X	X		X	X		X
sp|P38764|RPN1_YEAST	90	K	sp|Q01939|PRS8_YEAST	169	K	10.86	1				X								X
sp|P21243|PSA1_YEAST	220	K	sp|Q12250|RPN5_YEAST	11	K	10.86	5	X						X				X
sp|Q01939|PRS8_YEAST	334	K	sp|Q01939|PRS8_YEAST	359	K	10.86	12		X				X				X	X
sp|P23724|PSB6_YEAST	138	K	sp|P30656|PSB5_YEAST	107	K	10.85	6	X	X		X				X			X
sp|Q06103|RPN7_YEAST	111	K	sp|Q06103|RPN7_YEAST	119	K	10.85	3	X							X			X
sp|P00549|KPYK1_YEAST	468	K	sp|P00549|KPYK1_YEAST	475	K	10.84	4	X		X								X
sp|P33299|PRS7_YEAST	394	K	sp|P33299|PRS7_YEAST	436	K	10.84	2										X	X
sp|P40327|PRS4_YEAST	37	K	sp|P40327|PRS4_YEAST	45	K	10.83	3				X		X				X		X
sp|P33298|PRS6B_YEAST	313	K	sp|Q01939|PRS8_YEAST	221	K	10.83	1										X		X
sp|P33299|PRS7_YEAST	456	K	sp|Q12250|RPN5_YEAST	55	S	10.83	1										X		X
sp|P38886|RPN10_YEAST	84	K	sp|Q08723|RPN8_YEAST	105	K	10.83	10				X			X	X				X
sp|Q08723|RPN8_YEAST	61	K	sp|Q08723|RPN8_YEAST	98	K	10.83	3	X										X
sp|P40302|PSA6_YEAST	212	S	sp|P40302|PSA6_YEAST	220	T	10.82	2	X											X
sp|Q12250|RPN5_YEAST	316	K	sp|Q12250|RPN5_YEAST	335	K	10.82	9				X		X				X		X
sp|P53549|PRS10_YEAST	120	K	sp|P53549|PRS10_YEAST	202	K	10.81	3				X			X			X	X
sp|Q06103|RPN7_YEAST	44	K	sp|Q06103|RPN7_YEAST	77	S	10.8	3	X	X						X			X
sp|P38764|RPN1_YEAST	2	V	sp|Q01939|PRS8_YEAST	100	K	10.8	3								X				X
sp|Q12250|RPN5_YEAST	262	S	sp|Q12250|RPN5_YEAST	292	K	10.8	2							X	X				X
sp|P40016|RPN3_YEAST	486	K	sp|P43588|RPN11_YEAST	267	K	10.79	6			X					X		X	X
sp|P07264|LEUC_YEAST	257	K	sp|P07264|LEUC_YEAST	276	K	10.79	7	X					X		X		X	X
sp|P33298|PRS6B_YEAST	245	K	sp|P53549|PRS10_YEAST	110	K	10.79	2	X	X									X
sp|P00560|PGK_YEAST	46	T	sp|P00560|PGK_YEAST	49	Y	10.79	1		X									X
sp|P38886|RPN10_YEAST	71	K	sp|Q08723|RPN8_YEAST	112	K	10.79	2				X						X		X
sp|P33297|PRS6A_YEAST	208	K	sp|P33297|PRS6A_YEAST	216	K	10.78	15		X	X	X		X		X	X		X
sp|Q01939|PRS8_YEAST	154	T	sp|Q01939|PRS8_YEAST	313	K	10.77	3				X						X		X
sp|Q06103|RPN7_YEAST	167	K	sp|Q06103|RPN7_YEAST	190	K	10.76	1										X		X
sp|P00359|G3P3_YEAST	137	K	sp|P00359|G3P3_YEAST	267	K	10.75	2	X							X				X
sp|P07264|LEUC_YEAST	257	K	sp|P07264|LEUC_YEAST	264	K	10.74	9				X		X				X	X
sp|O94742|SEM1_YEAST	13	K	sp|Q08723|RPN8_YEAST	324	K	10.74	1										X		X
sp|P23248|RS3A2_YEAST	50	K	sp|P23248|RS3A2_YEAST	94	K	10.73	7	X			X						X	X
sp|P33299|PRS7_YEAST	50	K	sp|Q01939|PRS8_YEAST	195	K	10.73	2	X									X	X
sp|P32565|RPN2_YEAST	347	S	sp|P32565|RPN2_YEAST	384	K	10.72	2										X		X
sp|P33299|PRS7_YEAST	456	K	sp|P53549|PRS10_YEAST	120	K	10.72	2										X	X
sp|Q04062|RPN9_YEAST	85	S	sp|Q04062|RPN9_YEAST	90	K	10.71	1			X								X
sp|P33297|PRS6A_YEAST	428	K	sp|P33299|PRS7_YEAST	374	K	10.7	6	X	X										X
sp|P0C0X0|RS28B_YEAST	4	K	sp|P26783|RS5_YEAST	222	K	10.69	2										X		X
sp|P15992|HSP26_YEAST	145	K	sp|P15992|HSP26_YEAST	151	K	10.69	5		X	X				X		X		X
sp|P26785|RL16B_YEAST	169	K	sp|P26785|RL16B_YEAST	176	K	10.69	2			X								X
sp|P33299|PRS7_YEAST	70	K	sp|Q01939|PRS8_YEAST	82	K	10.69	4		X						X			X
sp|P05749|RL22A_YEAST	2	A	sp|P05749|RL22A_YEAST	10	K	10.69	2					X							X
sp|P33297|PRS6A_YEAST	289	K	sp|P53549|PRS10_YEAST	436	K	9.9	3	X	X										X
sp|P38764|RPN1_YEAST	943	K	sp|P40327|PRS4_YEAST	37	K	10.68	2		X								X	X
sp|P33297|PRS6A_YEAST	295	K	sp|P53549|PRS10_YEAST	233	K	10.68	9	X	X		X		X	X	X			X
sp|P21242|PSA7_YEAST	167	K	sp|P53549|PRS10_YEAST	427	K	10.68	2										X	X
sp|Q06103|RPN7_YEAST	156	K	sp|Q06103|RPN7_YEAST	160	K	10.67	4							X	X				X
sp|Q04062|RPN9_YEAST	112	K	sp|Q04062|RPN9_YEAST	160	K	10.67	7		X				X	X		X		X
sp|Q01939|PRS8_YEAST	221	K	sp|Q01939|PRS8_YEAST	334	K	10.67	4		X	X			X				X	X
sp|Q04062|RPN9_YEAST	97	K	sp|Q04062|RPN9_YEAST	145	K	10.67	5		X		X				X			X
sp|P38886|RPN10_YEAST	99	K	sp|Q08723|RPN8_YEAST	61	K	10.66	2	X										X
sp|P06169|PDC1_YEAST	209	K	sp|P06169|PDC1_YEAST	345	K	10.66	4								X	X			X
sp|P33297|PRS6A_YEAST	139	K	sp|P33297|PRS6A_YEAST	150	K	10.66	2							X					X
sp|P23638|PSA3_YEAST	100	K	sp|Q01939|PRS8_YEAST	261	S	10.66	2	X					X					X
sp|P40327|PRS4_YEAST	2	G	sp|P40327|PRS4_YEAST	37	K	10.65	1									X			X
sp|P40016|RPN3_YEAST	58	K	sp|P40016|RPN3_YEAST	266	S	10.64	4		X					X	X			X
sp|P33297|PRS6A_YEAST	168	K	sp|P53549|PRS10_YEAST	421	K	10.63	5	X	X					X	X			X
sp|Q01939|PRS8_YEAST	334	K	sp|Q06103|RPN7_YEAST	2	V	10.63	2										X		X
sp|Q01939|PRS8_YEAST	87	K	sp|Q01939|PRS8_YEAST	129	K	10.62	7	X			X				X		X	X
sp|P38764|RPN1_YEAST	2	V	sp|Q06103|RPN7_YEAST	152	K	10.62	2								X				X
sp|P40303|PSA4_YEAST	53	K	sp|P40327|PRS4_YEAST	425	K	10.61	1			X									X
sp|Q01939|PRS8_YEAST	108	K	sp|Q01939|PRS8_YEAST	129	K	10.61	15	X	X	X	X		X			X		X
sp|P50086|PSD10_YEAST	154	K	sp|Q12377|RPN6_YEAST	288	K	10.6	1		X									X
sp|P33297|PRS6A_YEAST	35	K	sp|P53549|PRS10_YEAST	55	K	10.6	14	X	X	X	X	X	X					X
sp|Q08723|RPN8_YEAST	213	K	sp|Q12250|RPN5_YEAST	445	K	10.6	7				X		X				X		X
sp|P50086|PSD10_YEAST	222	K	sp|Q12377|RPN6_YEAST	171	K	10.6	6	X	X	X	X								X
sp|Q06103|RPN7_YEAST	167	K	sp|Q06103|RPN7_YEAST	200	K	10.6	11	X			X			X			X	X
sp|P40327|PRS4_YEAST	255	K	sp|P53549|PRS10_YEAST	120	K	10.6	1		X									X
sp|P33298|PRS6B_YEAST	337	K	sp|Q01939|PRS8_YEAST	286	K	10.6	2										X		X
sp|P38764|RPN1_YEAST	409	K	sp|P43593|UBP6_YEAST	84	K	10.6	2				X						X		X
sp|P38764|RPN1_YEAST	7	K	sp|P38764|RPN1_YEAST	131	K	10.59	1									X			X
sp|P23638|PSA3_YEAST	199	K	sp|P23638|PSA3_YEAST	247	K	10.58	11	X	X					X	X			X
sp|P40327|PRS4_YEAST	45	K	sp|Q01939|PRS8_YEAST	169	K	10.58	1										X		X
sp|Q08723|RPN8_YEAST	300	K	sp|Q08723|RPN8_YEAST	307	K	10.58	3									X		X
sp|P53549|PRS10_YEAST	202	K	sp|P53549|PRS10_YEAST	346	K	10.58	2				X			X					X
sp|P15992|HSP26_YEAST	114	K	sp|P15992|HSP26_YEAST	117	K	10.58	3			X							X	X
sp|P33298|PRS6B_YEAST	428	K	sp|P40327|PRS4_YEAST	347	K	10.58	1				X							X
sp|P07264|LEUC_YEAST	398	K	sp|P07264|LEUC_YEAST	766	K	10.57	1								X				X
sp|P21243|PSA1_YEAST	17	T	sp|P53549|PRS10_YEAST	436	K	10.57	1		X										X
sp|P33297|PRS6A_YEAST	120	K	sp|Q01939|PRS8_YEAST	334	K	10.56	1										X	X
sp|P00549|KPYK1_YEAST	59	Y	sp|P00549|KPYK1_YEAST	204	K	10.56	1		X									X
sp|Q12250|RPN5_YEAST	18	K	sp|Q12250|RPN5_YEAST	56	K	10.55	4							X	X	X			X
sp|P40016|RPN3_YEAST	98	S	sp|P40016|RPN3_YEAST	102	S	10.54	3	X	X						X			X
sp|P33298|PRS6B_YEAST	231	K	sp|Q12377|RPN6_YEAST	195	K	10.54	2			X			X					X
sp|P33298|PRS6B_YEAST	337	K	sp|Q01939|PRS8_YEAST	195	K	10.54	1	X										X
sp|P06169|PDC1_YEAST	269	K	sp|P06169|PDC1_YEAST	304	K	10.53	1										X		X
sp|P33298|PRS6B_YEAST	337	K	sp|P33299|PRS7_YEAST	374	K	10.53	3			X							X	X
sp|P33299|PRS7_YEAST	70	K	sp|P40327|PRS4_YEAST	2	G	10.53	1								X				X
sp|P32565|RPN2_YEAST	77	S	sp|P32565|RPN2_YEAST	81	Y	10.52	1		X									X
sp|P33297|PRS6A_YEAST	295	K	sp|P53549|PRS10_YEAST	421	K	10.52	5								X	X	X	X
sp|P40327|PRS4_YEAST	30	K	sp|P43593|UBP6_YEAST	468	K	10.52	5			X							X	X
sp|P32565|RPN2_YEAST	611	K	sp|Q01939|PRS8_YEAST	59	K	10.52	2		X									X
sp|Q04062|RPN9_YEAST	31	K	sp|Q04062|RPN9_YEAST	47	K	10.52	3				X	X							X
sp|P33297|PRS6A_YEAST	120	K	sp|P33298|PRS6B_YEAST	280	K	10.51	1										X		X
sp|P40016|RPN3_YEAST	255	S	sp|P40016|RPN3_YEAST	259	Y	10.5	2	X			X							X
sp|Q04062|RPN9_YEAST	68	K	sp|Q04062|RPN9_YEAST	72	K	10.5	1										X		X
sp|Q01939|PRS8_YEAST	124	K	sp|Q01939|PRS8_YEAST	129	K	10.5	3				X								X
sp|P33297|PRS6A_YEAST	202	K	sp|P33297|PRS6A_YEAST	216	K	10.5	6	X			X						X	X
sp|P00331|ADH2_YEAST	319	K	sp|P00331|ADH2_YEAST	335	K	10.5	3							X			X		X
sp|Q04062|RPN9_YEAST	33	Y	sp|Q04062|RPN9_YEAST	72	K	8.78	2				X						X		X
sp|P23724|PSB6_YEAST	119	K	sp|P30657|PSB7_YEAST	139	K	10.48	1		X									X
sp|P32565|RPN2_YEAST	646	K	sp|P32565|RPN2_YEAST	680	K	10.48	1	X										X
sp|P33298|PRS6B_YEAST	428	K	sp|P53549|PRS10_YEAST	202	K	10.48	2	X	X									X
sp|P14126|RL3_YEAST	168	K	sp|P14126|RL3_YEAST	287	K	10.47	2			X								X
sp|P00560|PGK_YEAST	244	K	sp|P00560|PGK_YEAST	258	K	10.47	2							X			X		X
sp|Q06103|RPN7_YEAST	2	V	sp|Q12377|RPN6_YEAST	134	K	9.82	1		X										X
sp|P40303|PSA4_YEAST	88	K	sp|P40303|PSA4_YEAST	120	Y	10.47	4	X							X		X	X
sp|P53549|PRS10_YEAST	436	K	sp|Q12250|RPN5_YEAST	55	S	10.47	1										X		X
sp|Q06103|RPN7_YEAST	2	V	sp|Q12377|RPN6_YEAST	166	K	10.46	2	X	X										X
sp|P32565|RPN2_YEAST	119	K	sp|P32565|RPN2_YEAST	201	K	10.46	2	X	X									X
sp|P40327|PRS4_YEAST	383	T	sp|Q01939|PRS8_YEAST	313	K	10.45	1										X		X
sp|P32565|RPN2_YEAST	911	K	sp|P33298|PRS6B_YEAST	17	K	10.45	1		X									X
sp|P53549|PRS10_YEAST	202	K	sp|Q12250|RPN5_YEAST	206	K	10.44	1		X									X
sp|P40327|PRS4_YEAST	255	K	sp|Q01939|PRS8_YEAST	334	K	10.43	1			X								X
sp|P32565|RPN2_YEAST	858	K	sp|Q08723|RPN8_YEAST	324	K	10.43	1										X		X
sp|Q04062|RPN9_YEAST	90	K	sp|Q04062|RPN9_YEAST	180	K	10.41	3		X									X
sp|P40016|RPN3_YEAST	90	K	sp|P40016|RPN3_YEAST	103	S	5.71	1				X								X
sp|P43588|RPN11_YEAST	12	K	sp|P43588|RPN11_YEAST	127	K	10.41	3	X									X		X
sp|P38764|RPN1_YEAST	32	K	sp|Q06103|RPN7_YEAST	2	V	10.41	4							X	X				X
sp|P33297|PRS6A_YEAST	392	K	sp|P53549|PRS10_YEAST	346	K	10.4	1	X										X
sp|Q12250|RPN5_YEAST	56	K	sp|Q12250|RPN5_YEAST	141	K	10.4	4		X					X				X
sp|P38764|RPN1_YEAST	2	V	sp|P43588|RPN11_YEAST	267	K	10.4	1							X					X
sp|Q08723|RPN8_YEAST	195	K	sp|Q08723|RPN8_YEAST	205	K	10.4	1		X									X
sp|P32324|EF2_YEAST	410	K	sp|P53221|RL26B_YEAST	116	K	10.4	1									X		X
sp|P14126|RL3_YEAST	168	K	sp|P14126|RL3_YEAST	318	K	10.4	3	X			X		X					X
sp|P40303|PSA4_YEAST	53	K	sp|P40327|PRS4_YEAST	417	K	10.29	12		X	X		X		X	X			X
sp|P33297|PRS6A_YEAST	150	K	sp|P33299|PRS7_YEAST	180	K	10.39	1				X								X
sp|P43588|RPN11_YEAST	96	K	sp|P43588|RPN11_YEAST	267	K	10.39	4		X								X	X
sp|P33298|PRS6B_YEAST	279	T	sp|P33298|PRS6B_YEAST	423	K	10.18	1	X										X
sp|P23639|PSA2_YEAST	88	K	sp|Q01939|PRS8_YEAST	261	S	10.37	1			X								X
sp|P33298|PRS6B_YEAST	245	K	sp|P33298|PRS6B_YEAST	286	T	10.37	1						X						X
sp|Q04062|RPN9_YEAST	113	K	sp|Q04062|RPN9_YEAST	159	K	8.69	1		X									X
sp|P33299|PRS7_YEAST	394	K	sp|P43593|UBP6_YEAST	378	K	10.36	13		X	X			X					X
sp|P05750|RS3_YEAST	2	V	sp|P05750|RS3_YEAST	78	K	10.36	1				X								X
sp|P33297|PRS6A_YEAST	289	K	sp|P33297|PRS6A_YEAST	295	K	10.35	4	X	X	X				X				X
sp|P40327|PRS4_YEAST	45	K	sp|Q01939|PRS8_YEAST	286	K	10.35	7	X					X				X	X
sp|P33298|PRS6B_YEAST	280	K	sp|P33298|PRS6B_YEAST	423	K	10.34	2		X				X					X
sp|P32565|RPN2_YEAST	689	K	sp|P32565|RPN2_YEAST	794	K	10.34	8		X				X	X			X	X
sp|P50086|PSD10_YEAST	24	S	sp|P50086|PSD10_YEAST	27	S	10.33	4										X	X
sp|P38764|RPN1_YEAST	359	K	sp|P40327|PRS4_YEAST	30	K	10.33	6						X		X	X	X		X
sp|P23638|PSA3_YEAST	72	K	sp|P23638|PSA3_YEAST	218	K	10.33	1	X										X
sp|P33299|PRS7_YEAST	220	K	sp|P33299|PRS7_YEAST	374	K	10.33	1		X										X
sp|P10963|PCKA_YEAST	48	K	sp|P10963|PCKA_YEAST	52	T	10.33	1		X									X
sp|P32565|RPN2_YEAST	794	K	sp|P40327|PRS4_YEAST	94	K	10.32	3			X					X			X
sp|P32565|RPN2_YEAST	94	K	sp|P40016|RPN3_YEAST	216	K	10.32	4		X	X							X	X
sp|P33299|PRS7_YEAST	374	K	sp|P53549|PRS10_YEAST	421	K	10.32	3		X								X	X
sp|P38886|RPN10_YEAST	130	K	sp|Q08723|RPN8_YEAST	61	K	10.32	10	X	X		X							X
sp|P40302|PSA6_YEAST	102	K	sp|P40302|PSA6_YEAST	139	K	10.32	2									X	X		X
sp|P40327|PRS4_YEAST	255	K	sp|P40327|PRS4_YEAST	269	K	10.31	3				X			X			X		X
sp|Q04062|RPN9_YEAST	182	K	sp|Q12250|RPN5_YEAST	291	K	10.31	3	X									X	X
sp|O94742|SEM1_YEAST	13	K	sp|Q06103|RPN7_YEAST	190	K	10.31	2										X		X
sp|P38764|RPN1_YEAST	72	K	sp|P38764|RPN1_YEAST	76	K	10.3	3				X		X						X
sp|P33298|PRS6B_YEAST	17	K	sp|P40016|RPN3_YEAST	43	K	10.3	4	X			X		X				X	X
sp|P43593|UBP6_YEAST	238	K	sp|P43593|UBP6_YEAST	253	K	8.27	2			X			X					X
sp|Q08723|RPN8_YEAST	61	K	sp|Q08723|RPN8_YEAST	105	K	10.29	1	X										X
sp|P53549|PRS10_YEAST	417	K	sp|P53549|PRS10_YEAST	427	K	10.29	2										X		X
sp|P43588|RPN11_YEAST	278	K	sp|Q01939|PRS8_YEAST	54	K	10.29	3						X	X		X			X
sp|Q08723|RPN8_YEAST	295	K	sp|Q08723|RPN8_YEAST	300	K	10.29	2		X								X	X
sp|P15992|HSP26_YEAST	69	T	sp|Q12250|RPN5_YEAST	376	T	10.29	1	X										X
sp|Q01939|PRS8_YEAST	221	K	sp|Q01939|PRS8_YEAST	289	K	10.28	3		X				X					X
sp|P32496|RPN12_YEAST	191	K	sp|P32496|RPN12_YEAST	240	K	10.28	6	X						X	X	X	X	X
sp|P33298|PRS6B_YEAST	280	K	sp|P53549|PRS10_YEAST	436	K	10.27	2										X		X
sp|P40327|PRS4_YEAST	37	K	sp|Q01939|PRS8_YEAST	261	S	10.27	1								X			X
sp|P33299|PRS7_YEAST	449	K	sp|P40327|PRS4_YEAST	347	K	10.26	4				X		X				X	X
sp|P33299|PRS7_YEAST	38	K	sp|Q01939|PRS8_YEAST	169	K	10.26	8				X						X		X
sp|P43588|RPN11_YEAST	182	K	sp|Q01939|PRS8_YEAST	59	K	8.13	2			X						X		X
sp|P38886|RPN10_YEAST	2	V	sp|P38886|RPN10_YEAST	104	K	10.25	2		X								X		X
sp|P33298|PRS6B_YEAST	423	K	sp|P50086|PSD10_YEAST	138	K	10.24	4		X	X	X							X
sp|P21243|PSA1_YEAST	33	K	sp|P53549|PRS10_YEAST	436	K	10.24	2	X									X		X
sp|Q01939|PRS8_YEAST	108	K	sp|Q01939|PRS8_YEAST	286	K	10.23	6	X	X			X			X		X	X
sp|P40016|RPN3_YEAST	43	K	sp|P40016|RPN3_YEAST	58	K	10.23	2	X						X				X
sp|P32565|RPN2_YEAST	171	K	sp|P32565|RPN2_YEAST	680	K	10.23	3	X	X									X
sp|P40016|RPN3_YEAST	219	K	sp|P40016|RPN3_YEAST	224	K	10.23	4								X	X			X
sp|Q06103|RPN7_YEAST	36	S	sp|Q06103|RPN7_YEAST	39	S	10.22	3						X				X	X
sp|P33297|PRS6A_YEAST	322	K	sp|P53549|PRS10_YEAST	346	K	10.2	2										X	X
sp|P22141|PSB4_YEAST	90	K	sp|P23638|PSA3_YEAST	100	K	10.2	10	X	X		X		X				X	X
sp|Q12250|RPN5_YEAST	209	K	sp|Q12250|RPN5_YEAST	251	K	10.2	5	X					X	X				X
sp|P32565|RPN2_YEAST	103	S	sp|P32565|RPN2_YEAST	105	S	10.19	3			X								X
sp|Q01939|PRS8_YEAST	289	K	sp|Q01939|PRS8_YEAST	313	K	10.19	4										X	X
sp|P53549|PRS10_YEAST	86	K	sp|Q04062|RPN9_YEAST	113	K	10.18	1		X									X
sp|P50086|PSD10_YEAST	89	K	sp|P50086|PSD10_YEAST	97	K	10.18	4				X			X	X				X
sp|P40327|PRS4_YEAST	37	K	sp|P40327|PRS4_YEAST	53	T	10.18	2								X		X	X
sp|P23724|PSB6_YEAST	85	K	sp|P23724|PSB6_YEAST	88	K	10.17	1		X										X
sp|Q04062|RPN9_YEAST	155	K	sp|Q12250|RPN5_YEAST	251	K	10.16	7	X					X	X				X
sp|P05740|RL17A_YEAST	13	K	sp|P05740|RL17A_YEAST	159	K	10.16	3				X						X		X
sp|P33299|PRS7_YEAST	394	K	sp|P40327|PRS4_YEAST	2	G	10.15	1										X		X
sp|Q06103|RPN7_YEAST	77	S	sp|Q06103|RPN7_YEAST	93	K	10.15	2	X								X		X
sp|P00331|ADH2_YEAST	224	K	sp|P00331|ADH2_YEAST	226	K	10.14	1				X								X
sp|Q06103|RPN7_YEAST	104	K	sp|Q06103|RPN7_YEAST	109	K	6.28	1			X								X
sp|P32565|RPN2_YEAST	318	K	sp|P32565|RPN2_YEAST	794	K	10.13	8			X			X		X		X	X
sp|P32496|RPN12_YEAST	134	K	sp|P40016|RPN3_YEAST	373	K	10.13	4	X			X	X						X
sp|Q06103|RPN7_YEAST	2	V	sp|Q06103|RPN7_YEAST	55	K	10.13	2		X										X
sp|O94742|SEM1_YEAST	13	K	sp|Q06103|RPN7_YEAST	200	K	10.13	5										X		X
sp|P33297|PRS6A_YEAST	35	K	sp|P38886|RPN10_YEAST	268	K	10.11	1								X				X
sp|P22141|PSB4_YEAST	113	K	sp|P22141|PSB4_YEAST	186	K	10.11	2		X	X								X
sp|O13563|RPN13_YEAST	55	K	sp|P32565|RPN2_YEAST	350	K	10.11	4								X		X		X
sp|P33298|PRS6B_YEAST	132	K	sp|Q06103|RPN7_YEAST	2	V	10.1	2				X								X
sp|O94742|SEM1_YEAST	18	K	sp|Q06103|RPN7_YEAST	416	K	10.1	5			X							X	X
sp|P43588|RPN11_YEAST	11	S	sp|P43588|RPN11_YEAST	15	S	10.1	5		X	X	X	X	X					X
sp|P33297|PRS6A_YEAST	94	K	sp|Q08723|RPN8_YEAST	7	K	10.09	1				X								X
sp|P32565|RPN2_YEAST	569	K	sp|P33298|PRS6B_YEAST	69	K	10.09	3				X					X			X
sp|O13563|RPN13_YEAST	36	K	sp|P32565|RPN2_YEAST	384	K	10.09	1	X											X
sp|P33297|PRS6A_YEAST	346	K	sp|Q12250|RPN5_YEAST	18	K	10.09	1								X				X
sp|P38764|RPN1_YEAST	2	V	sp|Q08723|RPN8_YEAST	300	K	10.08	2									X			X
sp|P43588|RPN11_YEAST	211	K	sp|Q08723|RPN8_YEAST	195	K	10.08	16			X	X		X				X	X
sp|P00359|G3P3_YEAST	267	K	sp|P00359|G3P3_YEAST	331	K	10.08	3			X							X		X
sp|P32496|RPN12_YEAST	8	T	sp|P32496|RPN12_YEAST	12	S	10.07	1		X										X
sp|P38820|UBA4_YEAST	368	K	sp|P38820|UBA4_YEAST	383	K	10.07	3							X			X		X
sp|P23724|PSB6_YEAST	85	K	sp|P23724|PSB6_YEAST	119	K	10.06	4	X	X										X
sp|P33297|PRS6A_YEAST	94	K	sp|Q08723|RPN8_YEAST	88	K	10.06	4	X					X				X		X
sp|P32565|RPN2_YEAST	146	K	sp|P32565|RPN2_YEAST	173	K	10.05	5			X			X	X	X			X
sp|Q01939|PRS8_YEAST	82	K	sp|Q01939|PRS8_YEAST	100	K	10.05	4				X		X	X		X		X
sp|P33297|PRS6A_YEAST	202	K	sp|P53549|PRS10_YEAST	421	K	10.05	1										X		X
sp|P33299|PRS7_YEAST	38	K	sp|Q06103|RPN7_YEAST	2	V	10.04	1				X								X
sp|Q01939|PRS8_YEAST	313	K	sp|Q06103|RPN7_YEAST	2	V	10.04	1							X					X
sp|P40016|RPN3_YEAST	485	K	sp|Q08723|RPN8_YEAST	300	K	10.04	4								X	X	X	X
sp|P23248|RS3A2_YEAST	33	K	sp|P39516|RS14B_YEAST	2	A	10.03	1		X										X
sp|P40327|PRS4_YEAST	37	K	sp|P40327|PRS4_YEAST	50	Y	10.03	1										X	X
sp|P41805|RL10_YEAST	145	K	sp|P41805|RL10_YEAST	169	K	10.03	1		X									X
sp|P38764|RPN1_YEAST	688	T	sp|P38764|RPN1_YEAST	691	K	10.03	4		X						X			X
sp|P33298|PRS6B_YEAST	246	Y	sp|P40327|PRS4_YEAST	330	K	10.02	1	X										X
sp|P33299|PRS7_YEAST	74	T	sp|P40327|PRS4_YEAST	35	K	10.02	1							X					X
sp|P25443|RS2_YEAST	46	K	sp|P25443|RS2_YEAST	251	K	10.02	6								X	X	X		X
sp|P33299|PRS7_YEAST	441	K	sp|P33299|PRS7_YEAST	445	K	10.02	6							X	X	X			X
sp|P40016|RPN3_YEAST	43	K	sp|P40016|RPN3_YEAST	486	K	10.01	8		X		X		X		X		X	X
sp|P33297|PRS6A_YEAST	295	K	sp|P53549|PRS10_YEAST	120	K	10.01	8					X			X	X	X	X
sp|P33299|PRS7_YEAST	374	K	sp|P53549|PRS10_YEAST	427	K	10	3		X								X		X
sp|P38011|GBLP_YEAST	46	K	sp|P38011|GBLP_YEAST	53	K	10	3										X		X
sp|P43588|RPN11_YEAST	11	S	sp|P43588|RPN11_YEAST	18	T	9.99	4		X				X			X		X
sp|P06169|PDC1_YEAST	269	K	sp|P06169|PDC1_YEAST	366	K	9.99	2				X						X		X
sp|P33299|PRS7_YEAST	256	K	sp|Q01939|PRS8_YEAST	221	K	9.98	1	X										X
sp|P33298|PRS6B_YEAST	286	T	sp|P40327|PRS4_YEAST	330	K	9.98	3	X	X									X
sp|P33297|PRS6A_YEAST	228	K	sp|P33297|PRS6A_YEAST	322	K	9.97	2										X	X
sp|P22141|PSB4_YEAST	19	K	sp|P22141|PSB4_YEAST	182	K	9.97	1								X				X
sp|P33299|PRS7_YEAST	25	K	sp|Q01939|PRS8_YEAST	313	K	9.96	1										X		X
sp|P53196|RPN14_YEAST	103	K	sp|P53196|RPN14_YEAST	166	K	9.96	2			X					X			X
sp|P33297|PRS6A_YEAST	322	K	sp|P33297|PRS6A_YEAST	392	K	9.95	3	X			X						X	X
sp|P40327|PRS4_YEAST	94	K	sp|Q01939|PRS8_YEAST	82	K	9.94	2								X	X		X
sp|Q12377|RPN6_YEAST	187	K	sp|Q12377|RPN6_YEAST	257	K	9.94	6	X		X			X				X		X
sp|P43593|UBP6_YEAST	308	K	sp|P43593|UBP6_YEAST	405	K	9.93	1		X									X
sp|P40212|RL13B_YEAST	81	K	sp|P40212|RL13B_YEAST	117	K	9.92	3	X									X	X
sp|P10591|HSP71_YEAST	245	K	sp|P10591|HSP71_YEAST	251	S	9.92	1		X									X
sp|P40016|RPN3_YEAST	98	S	sp|P40016|RPN3_YEAST	103	S	6.15	2							X	X			X
sp|P53549|PRS10_YEAST	362	K	sp|Q12250|RPN5_YEAST	56	K	9.91	7		X	X	X	X			X	X			X
sp|P23638|PSA3_YEAST	68	K	sp|P23638|PSA3_YEAST	231	K	9.91	2		X	X								X
sp|P23638|PSA3_YEAST	195	K	sp|P23638|PSA3_YEAST	246	K	9.91	2										X		X
sp|Q02326|RL6A_YEAST	143	K	sp|Q02326|RL6A_YEAST	151	K	9.89	5		X				X				X	X
sp|P32496|RPN12_YEAST	242	K	sp|Q04062|RPN9_YEAST	379	K	9.88	10	X	X					X	X			X
sp|P33298|PRS6B_YEAST	337	K	sp|Q12377|RPN6_YEAST	195	K	9.88	2			X							X	X
sp|P33297|PRS6A_YEAST	346	K	sp|P53549|PRS10_YEAST	421	K	9.87	4			X							X	X
sp|P15992|HSP26_YEAST	114	K	sp|P15992|HSP26_YEAST	151	K	9.87	2										X	X
sp|P23638|PSA3_YEAST	53	T	sp|P40212|RL13B_YEAST	122	K	9.86	1	X										X
sp|P32565|RPN2_YEAST	94	K	sp|P40016|RPN3_YEAST	125	K	9.86	2										X		X
sp|P32565|RPN2_YEAST	689	K	sp|P32565|RPN2_YEAST	696	K	9.85	2				X								X
sp|P40327|PRS4_YEAST	87	K	sp|P40327|PRS4_YEAST	94	K	9.85	3							X	X	X			X
sp|Q08723|RPN8_YEAST	198	K	sp|Q08723|RPN8_YEAST	205	K	9.84	3		X		X							X
sp|P33298|PRS6B_YEAST	17	K	sp|P40016|RPN3_YEAST	36	K	9.84	3	X							X			X
sp|P00549|KPYK1_YEAST	42	K	sp|P00549|KPYK1_YEAST	466	K	9.84	1										X	X
sp|P33298|PRS6B_YEAST	280	K	sp|P33299|PRS7_YEAST	456	K	9.83	1										X		X
sp|P53196|RPN14_YEAST	219	K	sp|P53196|RPN14_YEAST	246	K	7.96	1				X								X
sp|P33299|PRS7_YEAST	374	K	sp|P33299|PRS7_YEAST	394	K	9.82	6	X	X								X	X
sp|P40016|RPN3_YEAST	94	K	sp|P40016|RPN3_YEAST	103	S	9.82	4	X	X									X
sp|P05750|RS3_YEAST	132	K	sp|P25443|RS2_YEAST	33	K	9.82	3		X					X				X
sp|P33297|PRS6A_YEAST	346	K	sp|P53549|PRS10_YEAST	417	K	9.81	4	X	X								X	X
sp|P33298|PRS6B_YEAST	428	K	sp|P50086|PSD10_YEAST	138	K	9.81	4	X		X			X					X
sp|P00549|KPYK1_YEAST	26	T	sp|P00549|KPYK1_YEAST	31	T	9.81	2		X	X								X
sp|P32565|RPN2_YEAST	798	K	sp|P38764|RPN1_YEAST	627	K	9.81	14	X	X		X		X		X		X	X
sp|Q04062|RPN9_YEAST	156	T	sp|Q04062|RPN9_YEAST	160	K	9.8	2		X									X
sp|P32496|RPN12_YEAST	159	K	sp|P40016|RPN3_YEAST	358	K	9.8	2	X			X							X
sp|P38764|RPN1_YEAST	2	V	sp|Q06103|RPN7_YEAST	2	V	9.79	1								X				X
sp|P40303|PSA4_YEAST	28	K	sp|P40327|PRS4_YEAST	347	K	9.78	2							X	X				X
sp|P23639|PSA2_YEAST	88	K	sp|P23639|PSA2_YEAST	91	K	9.78	5			X		X	X					X
sp|P33297|PRS6A_YEAST	120	K	sp|P33299|PRS7_YEAST	282	K	9.78	3		X				X				X	X
sp|Q06103|RPN7_YEAST	2	V	sp|Q06103|RPN7_YEAST	29	K	9.77	1	X											X
sp|P41805|RL10_YEAST	38	K	sp|P41805|RL10_YEAST	141	K	9.77	1								X			X
sp|P43593|UBP6_YEAST	253	K	sp|P43593|UBP6_YEAST	283	K	9.77	2	X	X									X
sp|P43588|RPN11_YEAST	259	K	sp|Q08723|RPN8_YEAST	300	K	9.77	3							X	X			X
sp|P33297|PRS6A_YEAST	120	K	sp|P53549|PRS10_YEAST	202	K	9.77	1		X									X
sp|O94742|SEM1_YEAST	13	K	sp|Q08723|RPN8_YEAST	300	K	9.77	1										X		X
sp|Q01939|PRS8_YEAST	141	K	sp|Q01939|PRS8_YEAST	209	K	9.76	5	X			X						X	X
sp|P33299|PRS7_YEAST	282	K	sp|P53549|PRS10_YEAST	346	K	9.76	1		X									X
sp|P00950|PMG1_YEAST	44	K	sp|P00950|PMG1_YEAST	71	K	9.75	3			X				X			X	X
sp|P43593|UBP6_YEAST	378	K	sp|P43593|UBP6_YEAST	405	K	9.75	4	X	X									X
sp|P38764|RPN1_YEAST	302	S	sp|P38764|RPN1_YEAST	312	Y	9.74	2	X		X								X
sp|P33298|PRS6B_YEAST	166	K	sp|P33298|PRS6B_YEAST	231	K	9.74	3	X									X		X
sp|P26786|RS7A_YEAST	151	K	sp|P26786|RS7A_YEAST	187	S	9.74	3			X			X						X
sp|P33297|PRS6A_YEAST	346	K	sp|P33299|PRS7_YEAST	282	K	9.74	3	X			X						X	X
sp|P23638|PSA3_YEAST	258	K	sp|Q12377|RPN6_YEAST	126	K	9.74	1			X								X
sp|P33299|PRS7_YEAST	70	K	sp|Q01939|PRS8_YEAST	108	K	9.74	4		X						X			X
sp|P23638|PSA3_YEAST	236	K	sp|Q06103|RPN7_YEAST	2	V	9.74	3					X		X					X
sp|Q12377|RPN6_YEAST	194	S	sp|Q12377|RPN6_YEAST	197	S	9.73	3			X		X	X					X
sp|P40303|PSA4_YEAST	53	K	sp|Q06103|RPN7_YEAST	2	V	9.73	2					X				X			X
sp|P0C0X0|RS28B_YEAST	4	K	sp|P26783|RS5_YEAST	203	K	9.73	1										X		X
sp|P00549|KPYK1_YEAST	30	K	sp|P00549|KPYK1_YEAST	446	K	9.73	1	X										X
sp|P22141|PSB4_YEAST	90	K	sp|P23638|PSA3_YEAST	98	Y	9.73	1										X	X
sp|Q12250|RPN5_YEAST	141	K	sp|Q12250|RPN5_YEAST	152	K	9.72	3							X		X			X
sp|P15992|HSP26_YEAST	167	Y	sp|P15992|HSP26_YEAST	192	K	9.72	2		X					X				X
sp|Q06103|RPN7_YEAST	2	V	sp|Q12377|RPN6_YEAST	193	K	9.68	2			X							X		X
sp|P43588|RPN11_YEAST	208	K	sp|Q08723|RPN8_YEAST	28	K	9.71	4								X	X		X
sp|P15992|HSP26_YEAST	48	T	sp|P15992|HSP26_YEAST	58	Y	9.7	1		X									X
sp|P00359|G3P3_YEAST	261	K	sp|P00359|G3P3_YEAST	269	K	9.7	4									X	X		X
sp|Q12377|RPN6_YEAST	269	K	sp|Q12377|RPN6_YEAST	300	K	9.7	1	X										X
sp|P43588|RPN11_YEAST	148	K	sp|P53549|PRS10_YEAST	116	K	9.69	1										X		X
sp|P32565|RPN2_YEAST	384	K	sp|P32565|RPN2_YEAST	935	K	9.68	9	X	X					X			X		X
sp|P43588|RPN11_YEAST	267	K	sp|Q01939|PRS8_YEAST	124	K	9.68	1		X									X
sp|P53549|PRS10_YEAST	346	K	sp|Q01939|PRS8_YEAST	221	K	9.67	2	X					X					X
sp|P33299|PRS7_YEAST	456	K	sp|P40327|PRS4_YEAST	255	K	9.67	3		X				X				X	X
sp|P33299|PRS7_YEAST	50	K	sp|Q01939|PRS8_YEAST	221	K	9.67	3	X	X					X				X
sp|P33299|PRS7_YEAST	455	K	sp|P40303|PSA4_YEAST	28	K	9.66	2	X	X										X
sp|P38764|RPN1_YEAST	2	V	sp|P38764|RPN1_YEAST	943	K	9.66	2			X									X
sp|P40327|PRS4_YEAST	255	K	sp|Q01939|PRS8_YEAST	141	K	9.65	1	X										X
sp|P50086|PSD10_YEAST	17	K	sp|Q12250|RPN5_YEAST	190	K	9.65	1						X						X
sp|P53549|PRS10_YEAST	120	K	sp|Q01939|PRS8_YEAST	141	K	9.65	1				X								X
sp|P32496|RPN12_YEAST	1	M	sp|P32496|RPN12_YEAST	25	K	7.9	1				X								X
sp|P40327|PRS4_YEAST	255	K	sp|Q01939|PRS8_YEAST	108	K	9.64	3		X				X					X
sp|P40327|PRS4_YEAST	234	K	sp|Q01939|PRS8_YEAST	286	K	9.64	3						X				X		X
sp|P40327|PRS4_YEAST	347	K	sp|P53549|PRS10_YEAST	436	K	9.62	2		X										X
sp|P33299|PRS7_YEAST	104	K	sp|P33299|PRS7_YEAST	154	K	9.61	2			X							X	X
sp|Q01939|PRS8_YEAST	77	K	sp|Q01939|PRS8_YEAST	93	K	9.61	21				X		X	X	X	X	X		X
sp|P23638|PSA3_YEAST	199	K	sp|P40327|PRS4_YEAST	425	K	6.43	2	X											X
sp|P14540|ALF_YEAST	73	K	sp|P14540|ALF_YEAST	327	K	9.6	3	X						X	X			X
sp|P23724|PSB6_YEAST	117	Y	sp|P30657|PSB7_YEAST	138	S	9.59	1	X										X
sp|P23638|PSA3_YEAST	231	K	sp|P23638|PSA3_YEAST	246	K	9.59	3		X								X	X
sp|Q01939|PRS8_YEAST	108	K	sp|Q01939|PRS8_YEAST	195	K	9.59	1		X									X
sp|Q04062|RPN9_YEAST	120	K	sp|Q04062|RPN9_YEAST	159	K	9.58	1	X										X
sp|P53549|PRS10_YEAST	213	K	sp|P53549|PRS10_YEAST	346	K	9.58	2				X						X	X
sp|P00950|PMG1_YEAST	3	K	sp|P00950|PMG1_YEAST	47	K	9.58	1										X		X
sp|Q12250|RPN5_YEAST	8	K	sp|Q12250|RPN5_YEAST	18	K	9.58	3						X	X	X				X
sp|P00549|KPYK1_YEAST	402	S	sp|P00549|KPYK1_YEAST	486	K	9.57	1								X				X
sp|P32565|RPN2_YEAST	114	S	sp|P32565|RPN2_YEAST	119	K	9.54	1		X									X
sp|P33298|PRS6B_YEAST	337	K	sp|P33299|PRS7_YEAST	282	K	9.54	2		X					X				X
sp|P53549|PRS10_YEAST	362	K	sp|Q12250|RPN5_YEAST	8	K	9.54	2										X		X
sp|P32565|RPN2_YEAST	358	K	sp|P32565|RPN2_YEAST	689	K	9.54	1								X				X
sp|P00560|PGK_YEAST	302	K	sp|P00560|PGK_YEAST	320	K	9.54	2	X					X					X
sp|P21242|PSA7_YEAST	104	K	sp|P30657|PSB7_YEAST	101	K	9.53	1								X				X
sp|P32496|RPN12_YEAST	128	Y	sp|P32496|RPN12_YEAST	140	S	6.61	1	X										X
sp|Q01939|PRS8_YEAST	169	K	sp|Q01939|PRS8_YEAST	176	S	9.53	2					X					X		X
sp|P33298|PRS6B_YEAST	87	K	sp|P53549|PRS10_YEAST	116	K	9.53	6		X								X		X
sp|P33297|PRS6A_YEAST	168	K	sp|P53549|PRS10_YEAST	346	K	9.53	1							X					X
sp|P40016|RPN3_YEAST	58	K	sp|Q08723|RPN8_YEAST	307	K	9.52	1			X								X
sp|P33298|PRS6B_YEAST	224	K	sp|P53549|PRS10_YEAST	216	K	9.52	1				X							X
sp|P40303|PSA4_YEAST	28	K	sp|P40303|PSA4_YEAST	169	K	9.52	2	X											X
sp|P33298|PRS6B_YEAST	337	K	sp|P33299|PRS7_YEAST	256	K	9.52	1										X	X
sp|P32565|RPN2_YEAST	151	K	sp|P33298|PRS6B_YEAST	56	K	9.51	1		X									X
sp|P33298|PRS6B_YEAST	337	K	sp|P40327|PRS4_YEAST	347	K	9.5	2				X						X	X
sp|P21243|PSA1_YEAST	33	K	sp|P33298|PRS6B_YEAST	416	K	9.5	2								X		X		X
sp|P40327|PRS4_YEAST	417	K	sp|P40327|PRS4_YEAST	425	K	9.49	5	X	X	X		X							X
sp|P33297|PRS6A_YEAST	208	K	sp|Q12250|RPN5_YEAST	141	K	9.49	1								X				X
sp|Q01939|PRS8_YEAST	169	K	sp|Q01939|PRS8_YEAST	183	K	9.48	2				X				X				X
sp|P53549|PRS10_YEAST	346	K	sp|P53549|PRS10_YEAST	427	K	9.48	2							X			X	X
sp|Q01939|PRS8_YEAST	169	K	sp|Q01939|PRS8_YEAST	334	K	9.48	4						X				X		X
sp|P23639|PSA2_YEAST	166	K	sp|P33298|PRS6B_YEAST	280	K	9.48	3	X									X	X
sp|P40327|PRS4_YEAST	292	Y	sp|P40327|PRS4_YEAST	330	K	9.47	2		X					X				X
sp|P38764|RPN1_YEAST	791	K	sp|P40327|PRS4_YEAST	45	K	9.47	3				X						X		X
sp|P33297|PRS6A_YEAST	141	K	sp|P33297|PRS6A_YEAST	168	K	9.45	4							X					X
sp|P40327|PRS4_YEAST	175	K	sp|Q01939|PRS8_YEAST	221	K	9.45	1	X										X
sp|P38764|RPN1_YEAST	2	V	sp|P38764|RPN1_YEAST	131	K	9.45	3		X							X			X
sp|P40016|RPN3_YEAST	58	K	sp|Q08723|RPN8_YEAST	295	K	9.45	1			X								X
sp|P40327|PRS4_YEAST	83	K	sp|P40327|PRS4_YEAST	88	K	9.43	5					X					X		X
sp|Q04062|RPN9_YEAST	180	K	sp|Q04062|RPN9_YEAST	285	S	9.43	2		X									X
sp|P50086|PSD10_YEAST	25	K	sp|Q12250|RPN5_YEAST	55	S	9.43	4										X		X
sp|P21243|PSA1_YEAST	232	K	sp|P30657|PSB7_YEAST	265	K	9.42	2			X							X		X
sp|P53549|PRS10_YEAST	421	K	sp|P53549|PRS10_YEAST	436	K	9.42	5		X	X							X		X
sp|Q12250|RPN5_YEAST	56	K	sp|Q12250|RPN5_YEAST	190	K	9.42	1				X								X
sp|P23248|RS3A2_YEAST	19	K	sp|P23248|RS3A2_YEAST	50	K	9.41	2			X			X					X
sp|P53549|PRS10_YEAST	381	K	sp|Q12250|RPN5_YEAST	56	K	9.41	2				X								X
sp|P50086|PSD10_YEAST	136	K	sp|Q12250|RPN5_YEAST	56	K	9.41	1		X									X
sp|P33299|PRS7_YEAST	57	K	sp|P40327|PRS4_YEAST	45	K	9.41	6		X		X		X					X
sp|P43593|UBP6_YEAST	266	S	sp|P43593|UBP6_YEAST	301	K	9.41	2		X								X	X
sp|Q12250|RPN5_YEAST	56	K	sp|Q12377|RPN6_YEAST	288	K	9.41	1			X								X
sp|P00359|G3P3_YEAST	246	K	sp|P00359|G3P3_YEAST	304	K	9.41	2										X		X
sp|P33298|PRS6B_YEAST	337	K	sp|Q01939|PRS8_YEAST	169	K	9.4	3				X			X			X		X
sp|Q04062|RPN9_YEAST	155	K	sp|Q04062|RPN9_YEAST	159	K	9.4	3							X	X	X			X
sp|P00950|PMG1_YEAST	169	K	sp|P00950|PMG1_YEAST	176	T	9.38	2										X		X
sp|P53549|PRS10_YEAST	70	Y	sp|Q04062|RPN9_YEAST	112	K	9.37	1						X						X
sp|P23248|RS3A2_YEAST	33	K	sp|P23248|RS3A2_YEAST	94	K	9.37	2										X		X
sp|P40303|PSA4_YEAST	53	K	sp|P40303|PSA4_YEAST	63	K	9.37	3			X					X			X
sp|P33298|PRS6B_YEAST	240	S	sp|P33298|PRS6B_YEAST	280	K	9.37	1		X									X
sp|P32379|PSA5_YEAST	35	S	sp|Q01574|ACS1_YEAST	2	S	9.37	1										X		X
sp|P53549|PRS10_YEAST	381	K	sp|P53549|PRS10_YEAST	427	K	9.36	6				X		X				X		X
sp|P33298|PRS6B_YEAST	358	S	sp|P33298|PRS6B_YEAST	361	S	9.36	4	X		X								X
sp|P33298|PRS6B_YEAST	87	K	sp|P43588|RPN11_YEAST	278	K	9.35	4		X	X				X			X	X
sp|P32379|PSA5_YEAST	32	K	sp|P32379|PSA5_YEAST	66	K	9.35	2				X			X					X
sp|P07264|LEUC_YEAST	584	K	sp|P07264|LEUC_YEAST	594	K	9.35	1		X									X
sp|P32565|RPN2_YEAST	80	K	sp|P32565|RPN2_YEAST	115	K	9.35	5					X	X				X		X
sp|P40016|RPN3_YEAST	89	K	sp|P40016|RPN3_YEAST	102	S	9.34	1								X				X
sp|P33297|PRS6A_YEAST	121	T	sp|P53549|PRS10_YEAST	116	K	9.34	1						X						X
sp|P32565|RPN2_YEAST	778	K	sp|P32565|RPN2_YEAST	864	K	9.34	9	X	X	X							X	X
sp|P05750|RS3_YEAST	132	K	sp|P05750|RS3_YEAST	194	K	9.34	13		X			X		X	X		X	X
sp|P33297|PRS6A_YEAST	367	K	sp|Q12250|RPN5_YEAST	108	K	9.33	1		X									X
sp|P33299|PRS7_YEAST	394	K	sp|P40327|PRS4_YEAST	214	K	9.33	6	X					X				X	X
sp|P32565|RPN2_YEAST	778	K	sp|P32565|RPN2_YEAST	850	K	9.32	3		X							X		X
sp|P38820|UBA4_YEAST	368	K	sp|P38820|UBA4_YEAST	413	K	9.32	4				X		X				X		X
sp|P10591|HSP71_YEAST	504	K	sp|P10591|HSP71_YEAST	509	K	9.32	2									X		X
sp|P23639|PSA2_YEAST	29	K	sp|P33298|PRS6B_YEAST	416	K	9.31	1										X		X
sp|P32379|PSA5_YEAST	56	S	sp|P33297|PRS6A_YEAST	141	K	9.31	3							X	X				X
sp|P33299|PRS7_YEAST	445	K	sp|P40327|PRS4_YEAST	330	K	9.31	2				X						X		X
sp|P33299|PRS7_YEAST	256	K	sp|P40327|PRS4_YEAST	347	K	9.31	1				X							X
sp|P43588|RPN11_YEAST	148	K	sp|Q01939|PRS8_YEAST	59	K	9.31	1							X				X
sp|P43588|RPN11_YEAST	182	K	sp|Q01939|PRS8_YEAST	100	K	9.31	4				X		X	X					X
sp|P33299|PRS7_YEAST	64	K	sp|Q01939|PRS8_YEAST	108	K	9.31	1								X			X
sp|Q08723|RPN8_YEAST	203	K	sp|Q08723|RPN8_YEAST	210	Y	9.3	1		X									X
sp|P00549|KPYK1_YEAST	131	K	sp|P00549|KPYK1_YEAST	161	K	5.21	2				X		X						X
sp|P33298|PRS6B_YEAST	337	K	sp|P33298|PRS6B_YEAST	416	K	9.29	1	X										X
sp|P00549|KPYK1_YEAST	59	Y	sp|P00549|KPYK1_YEAST	196	K	9.28	1		X									X
sp|Q12250|RPN5_YEAST	435	K	sp|Q12250|RPN5_YEAST	445	K	9.28	3				X		X						X
sp|P33297|PRS6A_YEAST	141	K	sp|P33297|PRS6A_YEAST	152	S	9.28	1	X										X
sp|Q12377|RPN6_YEAST	90	K	sp|Q12377|RPN6_YEAST	171	K	9.28	1	X										X
sp|P26786|RS7A_YEAST	76	K	sp|P26786|RS7A_YEAST	83	K	9.28	3			X			X					X
sp|P40327|PRS4_YEAST	45	K	sp|Q01939|PRS8_YEAST	108	K	9.28	7		X		X		X				X	X
sp|P10963|PCKA_YEAST	73	K	sp|P10963|PCKA_YEAST	94	K	9.28	4		X							X		X
sp|P33299|PRS7_YEAST	50	K	sp|P38764|RPN1_YEAST	2	V	9.27	4			X				X	X				X
sp|P33298|PRS6B_YEAST	337	K	sp|Q01939|PRS8_YEAST	334	K	9.27	3										X	X
sp|Q01939|PRS8_YEAST	334	K	sp|Q06103|RPN7_YEAST	211	K	9.27	2		X	X								X
sp|P33298|PRS6B_YEAST	280	K	sp|P53549|PRS10_YEAST	120	K	9.27	4		X				X				X	X
sp|P32496|RPN12_YEAST	8	T	sp|P32496|RPN12_YEAST	10	S	9.26	1			X									X
sp|Q01939|PRS8_YEAST	313	K	sp|Q01939|PRS8_YEAST	334	K	9.24	3			X							X	X
sp|P33298|PRS6B_YEAST	132	K	sp|Q01939|PRS8_YEAST	221	K	9.23	5				X						X	X
sp|P33299|PRS7_YEAST	436	K	sp|P38764|RPN1_YEAST	924	K	9.23	1										X		X
sp|P50086|PSD10_YEAST	221	K	sp|Q01939|PRS8_YEAST	402	K	9.23	2		X					X				X
sp|P33299|PRS7_YEAST	436	K	sp|P33299|PRS7_YEAST	449	K	9.23	3										X		X
sp|Q12377|RPN6_YEAST	7	K	sp|Q12377|RPN6_YEAST	33	K	9.23	2							X					X
sp|P53549|PRS10_YEAST	381	K	sp|P53549|PRS10_YEAST	436	K	9.22	1										X		X
sp|P33297|PRS6A_YEAST	322	K	sp|P40327|PRS4_YEAST	347	K	9.22	1				X							X
sp|Q01939|PRS8_YEAST	129	K	sp|Q01939|PRS8_YEAST	209	K	9.2	3	X	X						X			X
sp|P23724|PSB6_YEAST	102	K	sp|P23724|PSB6_YEAST	228	K	9.2	1						X						X
sp|Q12377|RPN6_YEAST	71	K	sp|Q12377|RPN6_YEAST	148	K	9.2	3	X	X									X
sp|P32565|RPN2_YEAST	670	K	sp|P32565|RPN2_YEAST	847	K	9.2	2								X				X
sp|P40327|PRS4_YEAST	37	K	sp|Q01939|PRS8_YEAST	93	K	9.2	5		X					X		X	X	X
sp|P40327|PRS4_YEAST	30	K	sp|P40327|PRS4_YEAST	45	K	9.19	6	X					X				X	X
sp|P07264|LEUC_YEAST	379	K	sp|P07264|LEUC_YEAST	482	K	9.19	4			X		X	X					X
sp|Q08723|RPN8_YEAST	28	K	sp|Q08723|RPN8_YEAST	61	K	9.19	12	X	X									X
sp|Q12250|RPN5_YEAST	434	T	sp|Q12250|RPN5_YEAST	445	K	9.19	3										X		X
sp|P33299|PRS7_YEAST	449	K	sp|P40327|PRS4_YEAST	255	K	9.18	1		X									X
sp|P40327|PRS4_YEAST	37	K	sp|Q01939|PRS8_YEAST	286	K	9.18	3	X				X						X
sp|P33298|PRS6B_YEAST	313	K	sp|P33298|PRS6B_YEAST	337	K	9.17	4				X						X		X
sp|Q01939|PRS8_YEAST	221	K	sp|Q06103|RPN7_YEAST	2	V	9.17	1			X									X
sp|Q06103|RPN7_YEAST	2	V	sp|Q06103|RPN7_YEAST	8	S	9.17	2		X	X									X
sp|Q08723|RPN8_YEAST	105	K	sp|Q08723|RPN8_YEAST	112	K	9.17	2				X			X					X
sp|P38764|RPN1_YEAST	171	K	sp|P38764|RPN1_YEAST	197	K	9.17	3							X	X				X
sp|Q12377|RPN6_YEAST	183	K	sp|Q12377|RPN6_YEAST	257	K	9.16	3					X					X		X
sp|P38764|RPN1_YEAST	2	V	sp|Q01939|PRS8_YEAST	54	K	9.16	1									X			X
sp|Q01939|PRS8_YEAST	87	K	sp|Q01939|PRS8_YEAST	93	K	9.16	2				X		X						X
sp|P33298|PRS6B_YEAST	245	K	sp|P40327|PRS4_YEAST	255	K	9.14	3		X		X							X
sp|P33297|PRS6A_YEAST	295	K	sp|P53549|PRS10_YEAST	362	K	9.14	8		X	X						X	X	X
sp|P07264|LEUC_YEAST	7	K	sp|P07264|LEUC_YEAST	746	K	9.14	1			X									X
sp|P33299|PRS7_YEAST	441	K	sp|P33299|PRS7_YEAST	449	K	9.14	2			X				X				X
sp|P32324|EF2_YEAST	61	K	sp|P32324|EF2_YEAST	391	K	9.14	3								X	X		X
sp|P33297|PRS6A_YEAST	295	K	sp|Q12250|RPN5_YEAST	56	K	9.13	4		X	X			X					X
sp|P33298|PRS6B_YEAST	53	K	sp|P40016|RPN3_YEAST	486	K	9.13	2										X		X
sp|P32565|RPN2_YEAST	794	K	sp|P40327|PRS4_YEAST	87	K	9.13	1								X				X
sp|P40327|PRS4_YEAST	234	K	sp|P40327|PRS4_YEAST	360	K	9.13	1		X									X
sp|P23724|PSB6_YEAST	186	K	sp|P30656|PSB5_YEAST	274	K	9.13	2										X		X
sp|P00950|PMG1_YEAST	104	K	sp|P00950|PMG1_YEAST	109	K	9.13	1						X						X
sp|P33299|PRS7_YEAST	456	K	sp|P40327|PRS4_YEAST	290	K	9.13	1	X											X
sp|P40327|PRS4_YEAST	37	K	sp|Q01939|PRS8_YEAST	82	K	9.13	1									X		X
sp|P33298|PRS6B_YEAST	166	K	sp|P53549|PRS10_YEAST	213	K	9.12	7	X						X					X
sp|P17076|RL8A_YEAST	146	K	sp|P17076|RL8A_YEAST	172	K	9.12	1		X									X
sp|O94742|SEM1_YEAST	13	K	sp|P40016|RPN3_YEAST	299	K	9.12	1										X		X
sp|P32565|RPN2_YEAST	80	K	sp|P32565|RPN2_YEAST	86	K	9.12	3							X					X
sp|P33299|PRS7_YEAST	38	K	sp|P33299|PRS7_YEAST	50	K	9.09	1										X		X
sp|P53549|PRS10_YEAST	346	K	sp|P53549|PRS10_YEAST	362	K	9.11	3		X						X			X
sp|P40327|PRS4_YEAST	45	K	sp|P40327|PRS4_YEAST	172	K	9.11	5										X		X
sp|Q12250|RPN5_YEAST	8	K	sp|Q12250|RPN5_YEAST	13	Y	9.11	2		X									X
sp|P30657|PSB7_YEAST	169	T	sp|P49626|RL4B_YEAST	85	S	9.11	1	X										X
sp|P32565|RPN2_YEAST	794	K	sp|P40327|PRS4_YEAST	88	K	9.11	6								X	X		X
sp|P33297|PRS6A_YEAST	66	K	sp|P40327|PRS4_YEAST	2	G	9.11	1									X			X
sp|P32379|PSA5_YEAST	194	K	sp|P32379|PSA5_YEAST	229	K	9.1	1	X											X
sp|P38764|RPN1_YEAST	352	K	sp|P40327|PRS4_YEAST	255	K	9.1	2				X						X		X
sp|P53549|PRS10_YEAST	202	K	sp|Q12250|RPN5_YEAST	56	K	9.09	1		X									X
sp|P43588|RPN11_YEAST	246	K	sp|Q12377|RPN6_YEAST	421	K	9.09	1				X								X
sp|P33299|PRS7_YEAST	456	K	sp|P53549|PRS10_YEAST	436	K	9.09	3			X							X		X
sp|P32565|RPN2_YEAST	577	S	sp|P33298|PRS6B_YEAST	69	K	9.08	3							X	X				X
sp|P32565|RPN2_YEAST	794	K	sp|P33299|PRS7_YEAST	66	K	9.07	6								X	X	X	X
sp|P53549|PRS10_YEAST	90	K	sp|Q04062|RPN9_YEAST	113	K	9.07	1						X						X
sp|P43588|RPN11_YEAST	253	K	sp|P43588|RPN11_YEAST	259	K	9.06	2			X								X
sp|P32565|RPN2_YEAST	401	K	sp|P38764|RPN1_YEAST	690	K	9.06	2		X								X	X
sp|P00359|G3P3_YEAST	115	K	sp|P00359|G3P3_YEAST	143	K	9.05	5				X		X				X		X
sp|P33297|PRS6A_YEAST	94	K	sp|P53549|PRS10_YEAST	141	K	9.04	1										X		X
sp|P38764|RPN1_YEAST	2	V	sp|Q06103|RPN7_YEAST	416	K	9.03	2			X									X
sp|P00560|PGK_YEAST	17	K	sp|P00560|PGK_YEAST	416	K	9.03	1		X									X
sp|P33298|PRS6B_YEAST	219	K	sp|Q12377|RPN6_YEAST	195	K	9.03	1										X	X
sp|Q08723|RPN8_YEAST	144	K	sp|Q08723|RPN8_YEAST	228	K	9.03	1								X				X
sp|P40016|RPN3_YEAST	299	K	sp|Q06103|RPN7_YEAST	416	K	9.02	2										X	X
sp|P23638|PSA3_YEAST	51	K	sp|Q01939|PRS8_YEAST	313	K	9.02	1							X				X
sp|P06169|PDC1_YEAST	342	K	sp|P06169|PDC1_YEAST	345	K	9.02	4							X		X			X
sp|P33299|PRS7_YEAST	374	K	sp|P40302|PSA6_YEAST	30	K	9.01	1										X		X
sp|P40016|RPN3_YEAST	365	T	sp|P40016|RPN3_YEAST	368	K	9.01	1	X										X
sp|P32565|RPN2_YEAST	646	K	sp|Q01939|PRS8_YEAST	100	K	9.01	2	X						X				X
sp|P33297|PRS6A_YEAST	206	K	sp|P33297|PRS6A_YEAST	322	K	6.18	2		X	X								X
sp|P33299|PRS7_YEAST	19	K	sp|P38764|RPN1_YEAST	943	K	9	3										X		X
sp|P00549|KPYK1_YEAST	30	K	sp|P00549|KPYK1_YEAST	42	K	9	2				X								X
sp|Q06103|RPN7_YEAST	29	K	sp|Q06103|RPN7_YEAST	53	K	8.99	3				X						X		X
sp|P07264|LEUC_YEAST	264	K	sp|P07264|LEUC_YEAST	764	K	8.99	1									X			X
sp|P33297|PRS6A_YEAST	208	K	sp|P33297|PRS6A_YEAST	322	K	8.99	7			X	X		X					X
sp|P33297|PRS6A_YEAST	295	K	sp|P53549|PRS10_YEAST	436	K	8.98	4		X	X							X		X
sp|P33298|PRS6B_YEAST	53	K	sp|P40016|RPN3_YEAST	487	T	8.98	1									X			X
sp|P33298|PRS6B_YEAST	245	K	sp|P53549|PRS10_YEAST	213	K	8.98	2						X						X
sp|P40327|PRS4_YEAST	214	K	sp|P43593|UBP6_YEAST	378	K	8.97	2	X										X
sp|P38764|RPN1_YEAST	943	K	sp|Q01939|PRS8_YEAST	286	K	8.97	1										X		X
sp|P32565|RPN2_YEAST	857	Y	sp|P32565|RPN2_YEAST	864	K	8.96	2			X							X	X
sp|Q06103|RPN7_YEAST	109	K	sp|Q06103|RPN7_YEAST	119	K	8.96	1	X										X
sp|P32473|ODPB_YEAST	132	S	sp|P32473|ODPB_YEAST	136	T	8.96	1										X		X
sp|P30657|PSB7_YEAST	91	S	sp|P30657|PSB7_YEAST	139	K	8.95	1	X										X
sp|P33297|PRS6A_YEAST	68	K	sp|P53549|PRS10_YEAST	96	K	8.95	1				X								X
sp|P33299|PRS7_YEAST	256	K	sp|P53549|PRS10_YEAST	346	K	8.95	1										X	X
sp|P53549|PRS10_YEAST	421	K	sp|P53549|PRS10_YEAST	427	K	8.95	7		X						X		X	X
sp|P40327|PRS4_YEAST	347	K	sp|Q01939|PRS8_YEAST	313	K	8.94	2							X			X	X
sp|P00549|KPYK1_YEAST	61	K	sp|P00549|KPYK1_YEAST	69	K	8.94	2								X	X			X
sp|P00359|G3P3_YEAST	257	K	sp|P00359|G3P3_YEAST	261	K	8.94	1								X			X
sp|P33298|PRS6B_YEAST	12	K	sp|P33298|PRS6B_YEAST	17	K	8.92	1										X		X
sp|P05756|RS13_YEAST	43	K	sp|P14120|RL30_YEAST	5	K	8.91	1							X					X
sp|P33297|PRS6A_YEAST	120	K	sp|P33299|PRS7_YEAST	104	K	8.91	2										X	X
sp|P40016|RPN3_YEAST	58	K	sp|P40016|RPN3_YEAST	259	Y	8.9	1		X									X
sp|P43588|RPN11_YEAST	150	K	sp|Q01939|PRS8_YEAST	59	K	8.88	3						X	X	X			X
sp|Q01939|PRS8_YEAST	141	K	sp|Q01939|PRS8_YEAST	158	K	8.89	1		X									X
sp|P33298|PRS6B_YEAST	416	K	sp|P53549|PRS10_YEAST	436	K	8.89	1										X		X
sp|P05756|RS13_YEAST	109	K	sp|P40303|PSA4_YEAST	28	K	8.88	1		X										X
sp|Q06103|RPN7_YEAST	156	K	sp|Q06103|RPN7_YEAST	190	K	8.88	3			X							X	X
sp|P33298|PRS6B_YEAST	8	T	sp|P33298|PRS6B_YEAST	12	K	8.88	2				X						X		X
sp|P40016|RPN3_YEAST	58	K	sp|Q08723|RPN8_YEAST	299	K	8.88	2	X	X									X
sp|P23639|PSA2_YEAST	29	K	sp|P33298|PRS6B_YEAST	423	K	8.88	1	X										X
sp|Q01574|ACS1_YEAST	406	K	sp|Q01574|ACS1_YEAST	432	S	8.88	1										X		X
sp|O13563|RPN13_YEAST	146	K	sp|P32565|RPN2_YEAST	911	K	6.11	3		X						X		X		X
sp|P15992|HSP26_YEAST	50	K	sp|P15992|HSP26_YEAST	151	K	8.87	2			X								X
sp|P33297|PRS6A_YEAST	202	K	sp|P33297|PRS6A_YEAST	208	K	8.87	2		X									X
sp|P12709|G6PI_YEAST	205	K	sp|P12709|G6PI_YEAST	240	K	8.87	1							X					X
sp|P21243|PSA1_YEAST	48	K	sp|P21243|PSA1_YEAST	167	K	8.87	2		X						X			X
sp|P33298|PRS6B_YEAST	280	K	sp|P53549|PRS10_YEAST	213	K	8.86	2	X	X									X
sp|P33298|PRS6B_YEAST	246	Y	sp|P33298|PRS6B_YEAST	280	K	8.86	3	X	X			X						X
sp|P61830|H3_YEAST	126	K	sp|Q01939|PRS8_YEAST	169	K	8.86	2	X										X
sp|P33297|PRS6A_YEAST	289	K	sp|P33297|PRS6A_YEAST	296	S	8.85	1		X									X
sp|Q01939|PRS8_YEAST	286	K	sp|Q01939|PRS8_YEAST	334	K	8.85	1										X		X
sp|P14120|RL30_YEAST	22	K	sp|P33299|PRS7_YEAST	220	K	8.84	1	X											X
sp|P33299|PRS7_YEAST	215	K	sp|P40327|PRS4_YEAST	37	K	8.84	1								X				X
sp|Q08723|RPN8_YEAST	98	K	sp|Q08723|RPN8_YEAST	144	K	8.83	5	X	X						X			X
sp|P53549|PRS10_YEAST	271	K	sp|P53549|PRS10_YEAST	346	K	8.83	2										X		X
sp|P33298|PRS6B_YEAST	231	K	sp|P33298|PRS6B_YEAST	313	K	8.83	2										X		X
sp|P33298|PRS6B_YEAST	337	K	sp|Q12250|RPN5_YEAST	56	K	8.83	1		X									X
sp|P23638|PSA3_YEAST	231	K	sp|P25451|PSB3_YEAST	75	K	8.82	3								X	X			X
sp|P38764|RPN1_YEAST	32	K	sp|Q01939|PRS8_YEAST	313	K	8.82	1		X									X
sp|P32496|RPN12_YEAST	239	S	sp|P32496|RPN12_YEAST	256	K	8.82	1										X		X
sp|P0C0X0|RS28B_YEAST	2	D	sp|Q01574|ACS1_YEAST	2	S	8.82	1						X						X
sp|P33298|PRS6B_YEAST	50	K	sp|P33298|PRS6B_YEAST	53	K	8.81	2										X		X
sp|P33297|PRS6A_YEAST	120	K	sp|P33297|PRS6A_YEAST	261	K	8.81	5		X			X	X				X	X
sp|Q12250|RPN5_YEAST	56	K	sp|Q12377|RPN6_YEAST	195	K	8.81	1						X						X
sp|P32565|RPN2_YEAST	318	K	sp|P40327|PRS4_YEAST	2	G	8.8	1					X							X
sp|P00950|PMG1_YEAST	44	K	sp|P00950|PMG1_YEAST	47	K	8.79	1		X									X
sp|P32565|RPN2_YEAST	858	K	sp|P40016|RPN3_YEAST	486	K	8.79	4										X		X
sp|P33298|PRS6B_YEAST	279	T	sp|P53549|PRS10_YEAST	292	S	6.96	2	X	X									X
sp|P38764|RPN1_YEAST	352	K	sp|P38764|RPN1_YEAST	359	K	8.78	3				X			X	X				X
sp|P33298|PRS6B_YEAST	337	K	sp|P33298|PRS6B_YEAST	428	K	8.77	2			X								X
sp|P33299|PRS7_YEAST	19	K	sp|P33299|PRS7_YEAST	25	K	8.77	3							X			X		X
sp|P33298|PRS6B_YEAST	337	K	sp|P50086|PSD10_YEAST	221	K	8.76	1							X				X
sp|P33299|PRS7_YEAST	70	K	sp|P40327|PRS4_YEAST	94	K	8.75	2	X							X			X
sp|P40327|PRS4_YEAST	347	K	sp|P50086|PSD10_YEAST	207	K	8.74	1		X									X
sp|Q12377|RPN6_YEAST	90	K	sp|Q12377|RPN6_YEAST	95	K	8.74	6		X				X				X	X
sp|Q06103|RPN7_YEAST	211	K	sp|Q06103|RPN7_YEAST	225	K	8.74	3			X								X
sp|P33299|PRS7_YEAST	445	K	sp|P33299|PRS7_YEAST	449	K	8.73	2										X		X
sp|P05740|RL17A_YEAST	163	K	sp|P05740|RL17A_YEAST	180	K	8.73	3										X	X
sp|P33297|PRS6A_YEAST	175	K	sp|P33299|PRS7_YEAST	378	S	8.72	1	X										X
sp|P32324|EF2_YEAST	410	K	sp|P32324|EF2_YEAST	429	K	8.72	3						X			X	X	X
sp|P33298|PRS6B_YEAST	17	K	sp|P38764|RPN1_YEAST	2	V	8.71	2			X					X				X
sp|P40327|PRS4_YEAST	227	T	sp|P40327|PRS4_YEAST	230	T	8.71	1		X									X
sp|Q12250|RPN5_YEAST	90	K	sp|Q12250|RPN5_YEAST	141	K	8.71	1								X				X
sp|P32496|RPN12_YEAST	215	K	sp|P32496|RPN12_YEAST	219	K	8.7	2				X								X
sp|Q04062|RPN9_YEAST	87	K	sp|Q04062|RPN9_YEAST	90	K	8.7	1						X						X
sp|Q12377|RPN6_YEAST	95	K	sp|Q12377|RPN6_YEAST	103	K	8.7	2	X										X
sp|P17076|RL8A_YEAST	96	K	sp|P17076|RL8A_YEAST	213	K	8.7	2										X		X
sp|P05740|RL17A_YEAST	164	K	sp|P05740|RL17A_YEAST	180	K	8.7	1									X		X
sp|P40327|PRS4_YEAST	347	K	sp|P40327|PRS4_YEAST	360	K	8.7	5		X		X		X				X	X
sp|P33298|PRS6B_YEAST	337	K	sp|P50086|PSD10_YEAST	222	K	8.7	1				X								X
sp|P33298|PRS6B_YEAST	313	K	sp|P53549|PRS10_YEAST	346	K	8.7	2										X		X
sp|O94742|SEM1_YEAST	27	K	sp|P40016|RPN3_YEAST	299	K	8.7	1										X		X
sp|P21243|PSA1_YEAST	174	K	sp|P53549|PRS10_YEAST	436	K	8.69	1		X										X
sp|Q12377|RPN6_YEAST	67	T	sp|Q12377|RPN6_YEAST	148	K	8.69	3										X		X
sp|P33298|PRS6B_YEAST	423	K	sp|P33299|PRS7_YEAST	374	K	8.69	1		X									X
sp|P23639|PSA2_YEAST	29	K	sp|P33298|PRS6B_YEAST	337	K	8.69	1							X					X
sp|P43593|UBP6_YEAST	112	K	sp|P43593|UBP6_YEAST	468	K	8.68	2								X				X
sp|P40016|RPN3_YEAST	102	S	sp|P40016|RPN3_YEAST	161	K	8.68	1		X									X
sp|Q01939|PRS8_YEAST	221	K	sp|Q01939|PRS8_YEAST	402	K	8.67	2		X					X				X
sp|P33297|PRS6A_YEAST	261	K	sp|P33298|PRS6B_YEAST	245	K	8.67	1		X									X
sp|P05317|RLA0_YEAST	94	T	sp|P05317|RLA0_YEAST	102	S	8.67	1		X									X
sp|P33297|PRS6A_YEAST	295	K	sp|P53549|PRS10_YEAST	367	K	8.67	2										X		X
sp|P33297|PRS6A_YEAST	63	K	sp|P38624|PSB1_YEAST	179	S	8.66	1			X								X
sp|P02406|RL28_YEAST	86	K	sp|P02406|RL28_YEAST	96	K	8.66	1	X										X
sp|Q01574|ACS1_YEAST	251	K	sp|Q01574|ACS1_YEAST	660	K	8.65	1							X					X
sp|P53549|PRS10_YEAST	120	K	sp|Q01939|PRS8_YEAST	155	K	8.65	1										X		X
sp|P23638|PSA3_YEAST	98	Y	sp|P23638|PSA3_YEAST	101	T	8.65	2			X	X							X
sp|P38764|RPN1_YEAST	127	S	sp|P38764|RPN1_YEAST	131	K	8.65	2				X								X
sp|Q12250|RPN5_YEAST	206	K	sp|Q12250|RPN5_YEAST	251	K	8.64	1	X										X
sp|Q01939|PRS8_YEAST	141	K	sp|Q01939|PRS8_YEAST	334	K	8.62	4				X		X				X		X
sp|P40327|PRS4_YEAST	45	K	sp|Q01939|PRS8_YEAST	129	K	8.62	1				X								X
sp|P33299|PRS7_YEAST	445	K	sp|P40327|PRS4_YEAST	347	K	8.62	1				X								X
sp|P32565|RPN2_YEAST	104	K	sp|P32565|RPN2_YEAST	115	K	8.61	8					X	X	X			X		X
sp|P53549|PRS10_YEAST	202	K	sp|P53549|PRS10_YEAST	322	K	8.6	5										X		X
sp|P33299|PRS7_YEAST	449	K	sp|P40303|PSA4_YEAST	169	K	8.6	1										X		X
sp|P33297|PRS6A_YEAST	346	K	sp|P40327|PRS4_YEAST	347	K	8.58	1		X									X
sp|P32324|EF2_YEAST	50	K	sp|P32324|EF2_YEAST	61	K	8.58	2								X		X	X
sp|Q12250|RPN5_YEAST	404	K	sp|Q12250|RPN5_YEAST	409	S	8.57	4				X		X				X		X
sp|Q06103|RPN7_YEAST	417	Y	sp|Q08723|RPN8_YEAST	295	K	8.57	3							X			X	X
sp|P05317|RLA0_YEAST	102	S	sp|Q12250|RPN5_YEAST	409	S	8.56	1	X										X
sp|P53549|PRS10_YEAST	202	K	sp|Q12250|RPN5_YEAST	190	K	8.55	2				X						X		X
sp|P33297|PRS6A_YEAST	295	K	sp|P53549|PRS10_YEAST	202	K	8.54	1		X									X
sp|P07264|LEUC_YEAST	104	K	sp|P07264|LEUC_YEAST	398	K	8.53	1								X				X
sp|P43593|UBP6_YEAST	266	S	sp|P43593|UBP6_YEAST	283	K	8.53	3										X		X
sp|P40303|PSA4_YEAST	179	Y	sp|P40303|PSA4_YEAST	182	K	8.53	1		X									X
sp|P33298|PRS6B_YEAST	337	K	sp|P33298|PRS6B_YEAST	359	K	8.53	10		X		X		X				X	X
sp|P40303|PSA4_YEAST	28	K	sp|P40327|PRS4_YEAST	358	K	8.53	1								X				X
sp|P33298|PRS6B_YEAST	280	K	sp|P40327|PRS4_YEAST	255	K	8.52	4	X		X	X							X
sp|P53549|PRS10_YEAST	233	K	sp|P53549|PRS10_YEAST	367	K	8.52	3		X				X		X			X
sp|P14120|RL30_YEAST	29	S	sp|P23638|PSA3_YEAST	100	K	8.51	2			X								X
sp|P40016|RPN3_YEAST	36	K	sp|Q08723|RPN8_YEAST	309	K	8.51	2		X							X		X
sp|P33299|PRS7_YEAST	38	K	sp|P38764|RPN1_YEAST	22	K	8.51	2										X		X
sp|P40327|PRS4_YEAST	45	K	sp|P40327|PRS4_YEAST	255	K	8.51	3			X	X						X	X
sp|P00549|KPYK1_YEAST	135	K	sp|P00549|KPYK1_YEAST	161	K	8.5	6	X			X			X	X		X	X
sp|P23638|PSA3_YEAST	161	K	sp|P40303|PSA4_YEAST	53	K	8.5	2							X					X
sp|P41805|RL10_YEAST	30	K	sp|P41805|RL10_YEAST	74	K	8.5	3		X	X								X
sp|P26783|RS5_YEAST	125	T	sp|P38886|RPN10_YEAST	1	M	8.49	1						X						X
sp|Q12377|RPN6_YEAST	33	K	sp|Q12377|RPN6_YEAST	38	S	8.49	1				X								X
sp|P33299|PRS7_YEAST	50	K	sp|P40327|PRS4_YEAST	37	K	8.49	2								X		X	X
sp|P32496|RPN12_YEAST	242	K	sp|P32496|RPN12_YEAST	257	T	8.49	1			X								X
sp|P23639|PSA2_YEAST	29	K	sp|Q01939|PRS8_YEAST	392	K	8.49	4							X			X		X
sp|P53549|PRS10_YEAST	202	K	sp|Q12377|RPN6_YEAST	195	K	8.49	1		X									X
sp|P43588|RPN11_YEAST	39	K	sp|P43588|RPN11_YEAST	206	T	8.49	1										X		X
sp|O94742|SEM1_YEAST	20	K	sp|O94742|SEM1_YEAST	28	S	7.64	2	X						X				X
sp|Q08723|RPN8_YEAST	98	K	sp|Q08723|RPN8_YEAST	213	K	8.48	3				X					X	X		X
sp|P40303|PSA4_YEAST	177	K	sp|P40303|PSA4_YEAST	182	K	8.48	2		X									X
sp|P33298|PRS6B_YEAST	280	K	sp|Q01939|PRS8_YEAST	392	K	8.47	3			X				X			X	X
sp|P32565|RPN2_YEAST	324	K	sp|P40327|PRS4_YEAST	93	K	8.47	1								X				X
sp|Q06103|RPN7_YEAST	152	K	sp|Q06103|RPN7_YEAST	190	K	8.47	6										X	X
sp|P23248|RS3A2_YEAST	33	K	sp|P23248|RS3A2_YEAST	45	K	7.47	3		X				X		X			X
sp|P23639|PSA2_YEAST	172	K	sp|P33298|PRS6B_YEAST	280	K	8.46	1										X		X
sp|P32473|ODPB_YEAST	215	S	sp|P32565|RPN2_YEAST	114	S	8.46	1	X											X
sp|P33297|PRS6A_YEAST	139	K	sp|P61830|H3_YEAST	28	K	8.46	1							X					X
sp|P40303|PSA4_YEAST	169	K	sp|P40327|PRS4_YEAST	347	K	8.46	4			X	X						X	X
sp|Q08723|RPN8_YEAST	321	S	sp|Q08723|RPN8_YEAST	327	T	8.45	1			X								X
sp|P33299|PRS7_YEAST	38	K	sp|Q08723|RPN8_YEAST	324	K	8.45	2										X		X
sp|P33298|PRS6B_YEAST	337	K	sp|P53549|PRS10_YEAST	322	K	8.45	2										X		X
sp|P40327|PRS4_YEAST	269	K	sp|P40327|PRS4_YEAST	347	K	8.44	2				X			X					X
sp|P32565|RPN2_YEAST	843	K	sp|P32565|RPN2_YEAST	850	K	8.44	4			X					X	X		X
sp|P23638|PSA3_YEAST	258	K	sp|Q06103|RPN7_YEAST	2	V	8.44	2			X					X				X
sp|P53549|PRS10_YEAST	381	K	sp|Q12250|RPN5_YEAST	129	K	8.44	2				X								X
sp|P32565|RPN2_YEAST	401	K	sp|P32565|RPN2_YEAST	935	K	8.43	1	X											X
sp|P40327|PRS4_YEAST	37	K	sp|P40327|PRS4_YEAST	214	K	8.43	2										X		X
sp|P33297|PRS6A_YEAST	392	K	sp|P33299|PRS7_YEAST	220	K	8.13	2										X		X
sp|P32496|RPN12_YEAST	9	K	sp|P32496|RPN12_YEAST	101	K	8.42	3		X						X				X
sp|P22141|PSB4_YEAST	111	K	sp|P23638|PSA3_YEAST	218	K	8.42	2		X							X		X
sp|P40303|PSA4_YEAST	208	K	sp|P40327|PRS4_YEAST	384	K	8.41	1						X						X
sp|P43593|UBP6_YEAST	463	K	sp|P43593|UBP6_YEAST	468	K	8.41	2										X		X
sp|P53549|PRS10_YEAST	88	Y	sp|P53549|PRS10_YEAST	91	T	8.41	1			X								X
sp|P33298|PRS6B_YEAST	69	K	sp|Q01939|PRS8_YEAST	54	K	8.4	3		X						X			X
sp|P33299|PRS7_YEAST	19	K	sp|P33299|PRS7_YEAST	38	K	8.39	1										X		X
sp|O94742|SEM1_YEAST	18	K	sp|Q06103|RPN7_YEAST	200	K	8.38	5		X			X					X	X
sp|P38764|RPN1_YEAST	366	K	sp|P40327|PRS4_YEAST	37	K	8.38	1										X		X
sp|P32565|RPN2_YEAST	821	K	sp|P32565|RPN2_YEAST	835	K	8.38	2										X	X
sp|P38764|RPN1_YEAST	2	V	sp|P38764|RPN1_YEAST	8	K	8.37	1							X					X
sp|P06169|PDC1_YEAST	223	S	sp|Q12250|RPN5_YEAST	434	T	8.37	1	X											X
sp|Q08723|RPN8_YEAST	228	K	sp|Q12250|RPN5_YEAST	435	K	8.37	5				X		X	X					X
sp|P00549|KPYK1_YEAST	86	K	sp|P00549|KPYK1_YEAST	337	K	8.37	11				X						X		X
sp|P33297|PRS6A_YEAST	322	K	sp|P53549|PRS10_YEAST	421	K	8.37	3										X	X
sp|P40327|PRS4_YEAST	347	K	sp|P53549|PRS10_YEAST	427	K	8.36	2	X									X		X
sp|Q01939|PRS8_YEAST	169	K	sp|Q08723|RPN8_YEAST	324	K	8.36	1										X		X
sp|P06169|PDC1_YEAST	531	S	sp|Q01939|PRS8_YEAST	221	K	8.35	1		X									X
sp|P07264|LEUC_YEAST	769	T	sp|P33299|PRS7_YEAST	11	K	8.35	1	X										X
sp|P32565|RPN2_YEAST	794	K	sp|P32565|RPN2_YEAST	847	K	8.35	3								X	X	X	X
sp|P23638|PSA3_YEAST	51	K	sp|P23639|PSA2_YEAST	29	K	8.34	2							X			X		X
sp|P23639|PSA2_YEAST	17	K	sp|Q12377|RPN6_YEAST	33	K	8.34	3							X	X				X
sp|P40303|PSA4_YEAST	63	K	sp|P40303|PSA4_YEAST	208	K	8.34	1										X		X
sp|P38764|RPN1_YEAST	46	K	sp|P38764|RPN1_YEAST	90	K	8.34	3				X		X						X
sp|P32496|RPN12_YEAST	232	K	sp|P32496|RPN12_YEAST	242	K	8.34	4	X			X			X				X
sp|P32496|RPN12_YEAST	182	K	sp|P32496|RPN12_YEAST	219	K	8.33	10						X		X	X	X		X
sp|P38764|RPN1_YEAST	359	K	sp|P43593|UBP6_YEAST	378	K	8.33	1		X									X
sp|P07264|LEUC_YEAST	594	K	sp|P33299|PRS7_YEAST	378	S	8.32	1	X										X
sp|P40016|RPN3_YEAST	486	K	sp|Q08723|RPN8_YEAST	309	K	8.32	3			X						X	X	X
sp|Q08723|RPN8_YEAST	86	K	sp|Q08723|RPN8_YEAST	93	Y	8.32	5										X	X
sp|Q12377|RPN6_YEAST	33	K	sp|Q12377|RPN6_YEAST	120	K	8.31	2							X	X				X
sp|Q04062|RPN9_YEAST	317	T	sp|Q04062|RPN9_YEAST	321	K	8.3	1								X				X
sp|P33297|PRS6A_YEAST	346	K	sp|P53549|PRS10_YEAST	233	K	8.3	1							X					X
sp|Q01939|PRS8_YEAST	141	K	sp|Q01939|PRS8_YEAST	313	K	8.3	1				X								X
sp|P00950|PMG1_YEAST	31	K	sp|P00950|PMG1_YEAST	246	K	8.28	2						X	X					X
sp|P07264|LEUC_YEAST	88	K	sp|P07264|LEUC_YEAST	571	K	8.28	3							X	X				X
sp|Q01939|PRS8_YEAST	209	K	sp|Q01939|PRS8_YEAST	221	K	8.28	4		X					X			X	X
sp|P33297|PRS6A_YEAST	428	K	sp|P53549|PRS10_YEAST	421	K	8.28	4								X				X
sp|P43588|RPN11_YEAST	120	S	sp|P43588|RPN11_YEAST	128	S	8.27	1		X									X
sp|P21243|PSA1_YEAST	68	T	sp|P23638|PSA3_YEAST	101	T	8.27	1		X									X
sp|P33298|PRS6B_YEAST	56	K	sp|P40016|RPN3_YEAST	485	K	8.27	1	X										X
sp|P50086|PSD10_YEAST	25	K	sp|Q12250|RPN5_YEAST	141	K	8.27	3		X						X			X
sp|P43593|UBP6_YEAST	253	K	sp|P43593|UBP6_YEAST	286	K	6.53	4	X	X									X
sp|P32565|RPN2_YEAST	318	K	sp|P32565|RPN2_YEAST	358	K	3.26	1								X				X
sp|P53221|RL26B_YEAST	108	K	sp|P53221|RL26B_YEAST	116	K	8.25	4				X		X		X		X	X
sp|Q04062|RPN9_YEAST	72	K	sp|Q04062|RPN9_YEAST	103	K	8.25	2	X										X
sp|P33297|PRS6A_YEAST	120	K	sp|P53549|PRS10_YEAST	116	K	8.24	3	X		X			X					X
sp|P33299|PRS7_YEAST	11	K	sp|P33299|PRS7_YEAST	38	K	8.24	1										X		X
sp|Q12250|RPN5_YEAST	56	K	sp|Q12250|RPN5_YEAST	108	K	8.23	1		X									X
sp|P38764|RPN1_YEAST	943	K	sp|Q01939|PRS8_YEAST	313	K	8.23	2		X				X					X
sp|P33299|PRS7_YEAST	57	K	sp|Q01939|PRS8_YEAST	286	K	8.23	4	X				X		X				X
sp|P40327|PRS4_YEAST	255	K	sp|Q01939|PRS8_YEAST	129	K	8.23	3				X						X		X
sp|P32565|RPN2_YEAST	350	K	sp|P43588|RPN11_YEAST	12	K	8.22	3				X						X		X
sp|P00359|G3P3_YEAST	37	T	sp|P00359|G3P3_YEAST	47	Y	8.22	1		X									X
sp|O94742|SEM1_YEAST	13	K	sp|Q06103|RPN7_YEAST	156	K	8.22	3						X				X		X
sp|Q01939|PRS8_YEAST	359	K	sp|Q01939|PRS8_YEAST	388	K	8.22	3										X		X
sp|P00359|G3P3_YEAST	182	T	sp|P00359|G3P3_YEAST	192	K	8.21	1	X											X
sp|P53549|PRS10_YEAST	70	Y	sp|Q04062|RPN9_YEAST	113	K	8.21	4			X			X	X	X			X
sp|Q12250|RPN5_YEAST	209	K	sp|Q12250|RPN5_YEAST	283	K	8.2	1										X		X
sp|P38764|RPN1_YEAST	943	K	sp|P40327|PRS4_YEAST	45	K	8.19	2										X		X
sp|P40327|PRS4_YEAST	417	K	sp|P40327|PRS4_YEAST	427	K	8.19	2		X										X
sp|Q01939|PRS8_YEAST	87	K	sp|Q01939|PRS8_YEAST	221	K	8.19	1		X									X
sp|Q04062|RPN9_YEAST	111	S	sp|Q04062|RPN9_YEAST	159	K	8.19	2			X				X				X
sp|Q12377|RPN6_YEAST	29	S	sp|Q12377|RPN6_YEAST	36	S	8.19	2	X										X
sp|P32496|RPN12_YEAST	147	K	sp|P40016|RPN3_YEAST	358	K	8.18	3	X	X				X					X
sp|P32496|RPN12_YEAST	147	K	sp|P40016|RPN3_YEAST	368	K	8.18	2				X		X						X
sp|Q12377|RPN6_YEAST	33	K	sp|Q12377|RPN6_YEAST	36	S	8.17	3				X		X						X
sp|P33297|PRS6A_YEAST	261	K	sp|P33297|PRS6A_YEAST	271	K	8.17	3		X				X				X	X
sp|P38764|RPN1_YEAST	302	S	sp|P38764|RPN1_YEAST	308	K	8.16	1						X						X
sp|P40016|RPN3_YEAST	304	S	sp|P40016|RPN3_YEAST	306	S	8.16	2		X								X	X
sp|P40303|PSA4_YEAST	208	K	sp|P40327|PRS4_YEAST	383	T	8.16	4										X		X
sp|P23638|PSA3_YEAST	236	K	sp|P23638|PSA3_YEAST	246	K	8.15	3	X						X	X			X
sp|O94742|SEM1_YEAST	20	K	sp|Q08723|RPN8_YEAST	300	K	8.15	2									X		X
sp|Q12250|RPN5_YEAST	55	S	sp|Q12250|RPN5_YEAST	129	K	8.15	1										X		X
sp|P38764|RPN1_YEAST	924	K	sp|P38764|RPN1_YEAST	985	K	8.14	2	X	X										X
sp|P40302|PSA6_YEAST	181	K	sp|P40302|PSA6_YEAST	218	K	8.13	1								X				X
sp|P21242|PSA7_YEAST	194	K	sp|P21242|PSA7_YEAST	245	K	8.13	1						X						X
sp|P23639|PSA2_YEAST	15	S	sp|P23639|PSA2_YEAST	23	Y	8.12	1		X									X
sp|Q12250|RPN5_YEAST	209	K	sp|Q12250|RPN5_YEAST	217	K	8.11	1		X									X
sp|P00359|G3P3_YEAST	249	K	sp|P00359|G3P3_YEAST	304	K	8.1	2									X			X
sp|P40327|PRS4_YEAST	30	K	sp|P40327|PRS4_YEAST	269	K	8.1	2		X				X					X
sp|P07264|LEUC_YEAST	351	K	sp|P32565|RPN2_YEAST	689	K	8.1	2		X			X						X
sp|P38764|RPN1_YEAST	27	K	sp|P38764|RPN1_YEAST	32	K	8.1	1								X			X
sp|P43588|RPN11_YEAST	233	K	sp|P43588|RPN11_YEAST	243	S	8.09	1	X										X
sp|P32565|RPN2_YEAST	680	K	sp|P32565|RPN2_YEAST	794	K	8.08	3				X			X	X				X
sp|P33298|PRS6B_YEAST	337	K	sp|P40327|PRS4_YEAST	269	K	8.08	2				X			X					X
sp|P40327|PRS4_YEAST	427	K	sp|Q01939|PRS8_YEAST	313	K	8.08	2		X								X		X
sp|P10591|HSP71_YEAST	217	K	sp|P10591|HSP71_YEAST	322	K	8.08	3							X	X				X
sp|Q12377|RPN6_YEAST	187	K	sp|Q12377|RPN6_YEAST	323	K	8.08	5		X	X								X
sp|P40016|RPN3_YEAST	350	K	sp|P40016|RPN3_YEAST	358	K	8.07	2			X	X							X
sp|P33297|PRS6A_YEAST	428	K	sp|P33299|PRS7_YEAST	220	K	8.07	5								X		X		X
sp|P21243|PSA1_YEAST	167	K	sp|P23639|PSA2_YEAST	50	K	8.07	2		X							X		X
sp|Q01939|PRS8_YEAST	402	K	sp|Q12377|RPN6_YEAST	195	K	8.06	2			X							X	X
sp|P33297|PRS6A_YEAST	68	K	sp|P53549|PRS10_YEAST	86	K	8.06	2		X	X								X
sp|P00549|KPYK1_YEAST	116	K	sp|P00549|KPYK1_YEAST	161	K	8.06	1										X		X
sp|P23639|PSA2_YEAST	166	K	sp|Q01939|PRS8_YEAST	392	K	8.05	2							X			X	X
sp|P33298|PRS6B_YEAST	159	S	sp|P33298|PRS6B_YEAST	171	Y	8.04	3				X		X						X
sp|P40327|PRS4_YEAST	189	S	sp|P40327|PRS4_YEAST	214	K	8.04	2	X										X
sp|P07264|LEUC_YEAST	2	V	sp|P07264|LEUC_YEAST	746	K	8.03	1										X		X
sp|P38764|RPN1_YEAST	131	K	sp|P38764|RPN1_YEAST	171	K	8.02	2								X				X
sp|P38764|RPN1_YEAST	359	K	sp|P40327|PRS4_YEAST	37	K	8.02	3						X				X		X
sp|P38764|RPN1_YEAST	22	K	sp|Q06103|RPN7_YEAST	2	V	8.01	3			X		X					X		X
sp|P38764|RPN1_YEAST	76	K	sp|P38764|RPN1_YEAST	213	K	8	7										X		X
sp|P40327|PRS4_YEAST	330	K	sp|P53549|PRS10_YEAST	436	K	8	2	X									X		X
sp|P38886|RPN10_YEAST	130	K	sp|P38886|RPN10_YEAST	268	K	7.99	1								X				X
sp|P40303|PSA4_YEAST	169	K	sp|P40327|PRS4_YEAST	358	K	7.99	3								X	X		X
sp|P33298|PRS6B_YEAST	132	K	sp|Q01939|PRS8_YEAST	209	K	7.99	5										X		X
sp|Q08723|RPN8_YEAST	224	T	sp|Q08723|RPN8_YEAST	241	T	7.99	1	X										X
sp|P06169|PDC1_YEAST	366	K	sp|P06169|PDC1_YEAST	554	K	7.98	2				X						X		X
sp|P32565|RPN2_YEAST	316	K	sp|P32565|RPN2_YEAST	680	K	7.97	5						X		X		X	X
sp|P32496|RPN12_YEAST	239	S	sp|P32496|RPN12_YEAST	242	K	7.97	4	X	X						X			X
sp|P17076|RL8A_YEAST	121	S	sp|P17076|RL8A_YEAST	128	K	7.97	1		X									X
sp|P32496|RPN12_YEAST	242	K	sp|P32496|RPN12_YEAST	256	K	7.96	4					X	X						X
sp|P10963|PCKA_YEAST	392	S	sp|P10963|PCKA_YEAST	397	T	7.96	1	X										X
sp|P00359|G3P3_YEAST	40	Y	sp|P00359|G3P3_YEAST	47	Y	7.95	2			X			X						X
sp|P33297|PRS6A_YEAST	126	T	sp|P33297|PRS6A_YEAST	141	K	7.95	2		X	X								X
sp|P07264|LEUC_YEAST	321	K	sp|P07264|LEUC_YEAST	329	K	7.95	3							X			X		X
sp|P32565|RPN2_YEAST	798	K	sp|P32565|RPN2_YEAST	821	K	7.94	5						X				X	X
sp|P40327|PRS4_YEAST	214	K	sp|P53549|PRS10_YEAST	436	K	7.94	3	X									X		X
sp|P38764|RPN1_YEAST	808	S	sp|P38764|RPN1_YEAST	808	S	7.94	1										X		X
sp|P40327|PRS4_YEAST	330	K	sp|Q01939|PRS8_YEAST	313	K	7.93	2				X						X		X
sp|P53549|PRS10_YEAST	269	Y	sp|Q12250|RPN5_YEAST	206	K	7.93	2										X	X
sp|P00359|G3P3_YEAST	59	S	sp|P00359|G3P3_YEAST	63	K	7.93	2				X		X						X
sp|O13563|RPN13_YEAST	104	K	sp|P32565|RPN2_YEAST	924	K	7.92	3	X			X							X
sp|P10963|PCKA_YEAST	73	K	sp|P10963|PCKA_YEAST	393	K	7.92	2							X	X				X
sp|P40302|PSA6_YEAST	118	K	sp|P40302|PSA6_YEAST	128	Y	7.91	1				X							X
sp|Q04062|RPN9_YEAST	156	T	sp|Q04062|RPN9_YEAST	162	S	7.9	3	X	X									X
sp|Q12377|RPN6_YEAST	149	K	sp|Q12377|RPN6_YEAST	193	K	6.27	1			X								X
sp|P53549|PRS10_YEAST	346	K	sp|P53549|PRS10_YEAST	421	K	7.9	2								X			X
sp|P43588|RPN11_YEAST	12	K	sp|Q12377|RPN6_YEAST	195	K	7.9	3										X		X
sp|P32565|RPN2_YEAST	794	K	sp|P38764|RPN1_YEAST	627	K	7.89	8	X	X					X	X		X	X
sp|P33297|PRS6A_YEAST	188	K	sp|P53549|PRS10_YEAST	417	K	7.89	2										X		X
sp|P38764|RPN1_YEAST	943	K	sp|P40327|PRS4_YEAST	175	K	7.89	2	X										X
sp|P32565|RPN2_YEAST	577	S	sp|P32565|RPN2_YEAST	579	S	7.86	3				X	X	X						X
sp|P25043|PSB2_YEAST	230	K	sp|P33297|PRS6A_YEAST	139	K	7.86	2							X					X
sp|P38886|RPN10_YEAST	84	K	sp|P38886|RPN10_YEAST	268	K	7.86	1							X					X
sp|P33297|PRS6A_YEAST	66	K	sp|P33297|PRS6A_YEAST	208	K	7.86	2								X	X			X
sp|Q08723|RPN8_YEAST	28	K	sp|Q08723|RPN8_YEAST	126	K	7.85	5							X	X	X			X
sp|P38764|RPN1_YEAST	448	K	sp|P43593|UBP6_YEAST	84	K	7.85	3							X			X		X
sp|P22141|PSB4_YEAST	19	K	sp|P22141|PSB4_YEAST	170	K	7.85	3		X	X						X		X
sp|P33297|PRS6A_YEAST	168	K	sp|P33297|PRS6A_YEAST	261	K	7.85	1	X										X
sp|P32565|RPN2_YEAST	103	S	sp|P32565|RPN2_YEAST	115	K	7.85	1										X	X
sp|P50086|PSD10_YEAST	222	K	sp|Q01939|PRS8_YEAST	392	K	7.84	2										X		X
sp|P53549|PRS10_YEAST	362	K	sp|Q12250|RPN5_YEAST	141	K	7.84	2		X						X			X
sp|P00924|ENO1_YEAST	363	S	sp|Q12377|RPN6_YEAST	29	S	7.84	5	X	X									X
sp|P33299|PRS7_YEAST	215	K	sp|P33299|PRS7_YEAST	374	K	7.82	1	X											X
sp|P23639|PSA2_YEAST	29	K	sp|P33298|PRS6B_YEAST	280	K	7.82	2										X		X
sp|P00331|ADH2_YEAST	39	K	sp|P00331|ADH2_YEAST	348	K	7.81	3				X		X						X
sp|P53549|PRS10_YEAST	202	K	sp|P53549|PRS10_YEAST	213	K	7.81	3				X						X		X
sp|P32496|RPN12_YEAST	25	K	sp|P32496|RPN12_YEAST	31	K	7.81	1							X					X
sp|P33297|PRS6A_YEAST	242	T	sp|P33297|PRS6A_YEAST	255	Y	7.8	2		X								X	X
sp|P40016|RPN3_YEAST	486	K	sp|Q08723|RPN8_YEAST	300	K	7.8	2										X	X
sp|P33297|PRS6A_YEAST	228	K	sp|P33297|PRS6A_YEAST	346	K	4.18	1										X		X
sp|Q12377|RPN6_YEAST	57	S	sp|Q12377|RPN6_YEAST	67	T	7.79	1		X									X
sp|Q12377|RPN6_YEAST	90	K	sp|Q12377|RPN6_YEAST	98	K	7.79	3	X									X	X
sp|P06169|PDC1_YEAST	203	T	sp|P06169|PDC1_YEAST	342	K	7.79	1										X		X
sp|P32496|RPN12_YEAST	97	S	sp|P32496|RPN12_YEAST	102	K	7.78	1								X				X
sp|Q01939|PRS8_YEAST	195	K	sp|Q01939|PRS8_YEAST	286	K	7.78	1										X		X
sp|P40327|PRS4_YEAST	234	K	sp|P40327|PRS4_YEAST	330	K	7.78	2				X						X		X
sp|Q12377|RPN6_YEAST	39	S	sp|Q12377|RPN6_YEAST	73	K	7.77	1							X					X
sp|P22141|PSB4_YEAST	29	K	sp|P22141|PSB4_YEAST	170	K	7.77	2			X					X			X
sp|Q08723|RPN8_YEAST	144	K	sp|Q08723|RPN8_YEAST	149	S	7.77	1					X							X
sp|Q08723|RPN8_YEAST	98	K	sp|Q08723|RPN8_YEAST	126	K	7.76	9	X			X			X	X	X		X
sp|P33298|PRS6B_YEAST	280	K	sp|P33298|PRS6B_YEAST	313	K	7.76	2										X		X
sp|P32473|ODPB_YEAST	232	K	sp|P32473|ODPB_YEAST	287	K	7.76	2										X		X
sp|Q01855|RS15_YEAST	24	K	sp|Q01855|RS15_YEAST	35	K	7.76	3							X			X		X
sp|P00331|ADH2_YEAST	81	K	sp|Q12250|RPN5_YEAST	109	S	7.76	2	X											X
sp|P33297|PRS6A_YEAST	295	K	sp|Q01939|PRS8_YEAST	221	K	7.76	3		X								X	X
sp|P33299|PRS7_YEAST	436	K	sp|P33299|PRS7_YEAST	456	K	7.76	1										X	X
sp|P33297|PRS6A_YEAST	346	K	sp|P33297|PRS6A_YEAST	428	K	7.75	6		X				X	X	X				X
sp|P38764|RPN1_YEAST	448	K	sp|P43593|UBP6_YEAST	46	K	7.75	2										X		X
sp|P00560|PGK_YEAST	32	K	sp|P00560|PGK_YEAST	82	K	6.99	1				X								X
sp|P23724|PSB6_YEAST	189	K	sp|P23724|PSB6_YEAST	201	K	7.74	2			X							X	X
sp|P33298|PRS6B_YEAST	245	K	sp|P40327|PRS4_YEAST	330	K	7.73	2				X								X
sp|P32565|RPN2_YEAST	316	K	sp|P32565|RPN2_YEAST	696	K	7.73	1				X								X
sp|P32565|RPN2_YEAST	104	K	sp|P40016|RPN3_YEAST	224	K	7.73	4							X					X
sp|Q04062|RPN9_YEAST	265	K	sp|Q04062|RPN9_YEAST	271	K	7.73	1							X					X
sp|P33298|PRS6B_YEAST	337	K	sp|P53549|PRS10_YEAST	436	K	7.72	2										X		X
sp|P33298|PRS6B_YEAST	132	K	sp|P43588|RPN11_YEAST	253	K	7.71	2		X									X
sp|Q08723|RPN8_YEAST	137	Y	sp|Q08723|RPN8_YEAST	228	K	7.7	1										X		X
sp|P40016|RPN3_YEAST	230	K	sp|P40016|RPN3_YEAST	256	K	7.69	1										X		X
sp|P33297|PRS6A_YEAST	63	K	sp|P33297|PRS6A_YEAST	70	K	4.42	2		X									X
sp|P25451|PSB3_YEAST	39	K	sp|P25451|PSB3_YEAST	197	K	7.67	6		X	X							X	X
sp|P21243|PSA1_YEAST	166	Y	sp|P21243|PSA1_YEAST	169	T	7.66	1			X								X
sp|P32565|RPN2_YEAST	364	K	sp|P43588|RPN11_YEAST	12	K	7.66	2										X		X
sp|P32565|RPN2_YEAST	569	K	sp|Q01939|PRS8_YEAST	37	K	7.65	2			X						X			X
sp|P32565|RPN2_YEAST	778	K	sp|P32565|RPN2_YEAST	847	K	7.65	3		X	X							X	X
sp|P00359|G3P3_YEAST	116	K	sp|P00359|G3P3_YEAST	331	K	7.64	3	X									X		X
sp|P33297|PRS6A_YEAST	115	K	sp|P33297|PRS6A_YEAST	141	K	7.64	1										X		X
sp|P33299|PRS7_YEAST	456	K	sp|Q01939|PRS8_YEAST	221	K	7.63	2			X			X					X
sp|P10591|HSP71_YEAST	420	K	sp|P10591|HSP71_YEAST	490	K	7.63	2								X		X		X
sp|Q08723|RPN8_YEAST	9	T	sp|Q12250|RPN5_YEAST	103	Y	7.62	2		X									X
sp|Q01574|ACS1_YEAST	406	K	sp|Q01574|ACS1_YEAST	434	K	7.62	1	X										X
sp|P43588|RPN11_YEAST	208	K	sp|Q08723|RPN8_YEAST	126	K	7.62	7							X	X		X		X
sp|P40327|PRS4_YEAST	356	S	sp|P40327|PRS4_YEAST	360	K	7.62	1										X		X
sp|P40303|PSA4_YEAST	53	K	sp|P40303|PSA4_YEAST	208	K	7.61	7					X	X				X		X
sp|P00359|G3P3_YEAST	207	S	sp|P00359|G3P3_YEAST	217	K	7.61	1							X				X
sp|P40327|PRS4_YEAST	214	K	sp|P40327|PRS4_YEAST	255	K	7.61	1	X										X
sp|P33299|PRS7_YEAST	436	K	sp|P38764|RPN1_YEAST	352	K	7.6	2						X	X				X
sp|P00549|KPYK1_YEAST	233	K	sp|P00549|KPYK1_YEAST	406	T	7.6	3							X	X				X
sp|P43588|RPN11_YEAST	211	K	sp|Q08723|RPN8_YEAST	198	K	7.59	3										X	X
sp|P40016|RPN3_YEAST	23	K	sp|P40016|RPN3_YEAST	101	K	7.59	1										X		X
sp|P10591|HSP71_YEAST	278	S	sp|P53549|PRS10_YEAST	346	K	7.59	2				X								X
sp|P43588|RPN11_YEAST	12	K	sp|P43588|RPN11_YEAST	24	K	7.58	3	X					X					X
sp|Q08723|RPN8_YEAST	312	K	sp|Q08723|RPN8_YEAST	324	K	7.58	1										X		X
sp|P53549|PRS10_YEAST	110	K	sp|P53549|PRS10_YEAST	142	K	7.58	3							X			X		X
sp|P43593|UBP6_YEAST	174	K	sp|P43593|UBP6_YEAST	460	K	7.57	1								X				X
sp|P32565|RPN2_YEAST	115	K	sp|P32565|RPN2_YEAST	126	K	7.57	1								X				X
sp|P33297|PRS6A_YEAST	295	K	sp|P53549|PRS10_YEAST	254	K	7.57	3								X	X			X
sp|P33297|PRS6A_YEAST	175	K	sp|P53549|PRS10_YEAST	421	K	7.56	2		X								X	X
sp|P33297|PRS6A_YEAST	273	K	sp|P33297|PRS6A_YEAST	322	K	7.56	1										X		X
sp|P50086|PSD10_YEAST	207	K	sp|Q01939|PRS8_YEAST	402	K	7.56	3		X	X						X		X
sp|P38764|RPN1_YEAST	352	K	sp|P38764|RPN1_YEAST	398	K	7.56	1				X								X
sp|P40016|RPN3_YEAST	24	K	sp|P40016|RPN3_YEAST	102	S	7.56	1		X									X
sp|P00924|ENO1_YEAST	126	K	sp|P00924|ENO1_YEAST	139	K	7.55	3		X	X			X					X
sp|Q08723|RPN8_YEAST	105	K	sp|Q12250|RPN5_YEAST	445	K	7.54	2		X									X
sp|P07264|LEUC_YEAST	257	K	sp|P07264|LEUC_YEAST	766	K	7.53	1								X				X
sp|Q12377|RPN6_YEAST	33	K	sp|Q12377|RPN6_YEAST	81	S	7.53	1							X					X
sp|P40016|RPN3_YEAST	36	K	sp|P40016|RPN3_YEAST	43	K	7.53	2				X						X		X
sp|P40327|PRS4_YEAST	88	K	sp|P40327|PRS4_YEAST	93	K	7.52	1										X		X
sp|P40303|PSA4_YEAST	53	K	sp|P40327|PRS4_YEAST	384	K	7.52	2				X		X						X
sp|P53549|PRS10_YEAST	202	K	sp|P53549|PRS10_YEAST	271	K	7.51	1										X		X
sp|P32565|RPN2_YEAST	318	K	sp|P32565|RPN2_YEAST	689	K	7.51	2		X							X		X
sp|P32565|RPN2_YEAST	173	K	sp|P32565|RPN2_YEAST	209	K	7.5	1							X					X
sp|Q01939|PRS8_YEAST	108	K	sp|Q01939|PRS8_YEAST	221	K	7.5	1			X								X
sp|P21242|PSA7_YEAST	173	K	sp|P32496|RPN12_YEAST	107	S	7.5	2	X		X								X
sp|P32324|EF2_YEAST	2	V	sp|P32324|EF2_YEAST	61	K	7.5	1						X						X
sp|Q01939|PRS8_YEAST	195	K	sp|Q01939|PRS8_YEAST	209	K	4.74	1		X									X
sp|P40303|PSA4_YEAST	193	K	sp|P40303|PSA4_YEAST	240	K	7.49	1					X							X
sp|P21242|PSA7_YEAST	57	K	sp|P40302|PSA6_YEAST	181	K	7.49	3		X					X			X	X
sp|P33299|PRS7_YEAST	456	K	sp|P40303|PSA4_YEAST	169	K	7.49	3			X			X				X	X
sp|P40303|PSA4_YEAST	53	K	sp|Q01939|PRS8_YEAST	313	K	7.49	3		X					X			X	X
sp|Q01939|PRS8_YEAST	169	K	sp|Q01939|PRS8_YEAST	221	K	7.49	2				X						X		X
sp|Q04062|RPN9_YEAST	303	K	sp|Q04062|RPN9_YEAST	317	T	7.49	1		X									X
sp|P40327|PRS4_YEAST	37	K	sp|P40327|PRS4_YEAST	172	K	5.9	3										X		X
sp|P23638|PSA3_YEAST	100	K	sp|Q04062|RPN9_YEAST	113	K	7.48	2		X									X
sp|P38764|RPN1_YEAST	22	K	sp|Q06103|RPN7_YEAST	156	K	7.48	2										X		X
sp|P33298|PRS6B_YEAST	87	K	sp|P43588|RPN11_YEAST	148	K	7.47	3		X							X	X	X
sp|P23639|PSA2_YEAST	177	K	sp|P33298|PRS6B_YEAST	337	K	7.47	2			X						X		X
sp|P00359|G3P3_YEAST	209	T	sp|P00359|G3P3_YEAST	217	K	7.47	1		X									X
sp|P30656|PSB5_YEAST	233	K	sp|P30656|PSB5_YEAST	235	S	7.47	1										X		X
sp|P32565|RPN2_YEAST	847	K	sp|Q08723|RPN8_YEAST	324	K	7.47	2										X		X
sp|P33299|PRS7_YEAST	456	K	sp|P40327|PRS4_YEAST	214	K	7.46	6	X	X								X	X
sp|Q01939|PRS8_YEAST	183	K	sp|Q01939|PRS8_YEAST	209	K	7.44	1										X		X
sp|P38764|RPN1_YEAST	690	K	sp|P38764|RPN1_YEAST	706	K	7.44	1		X									X
sp|P38820|UBA4_YEAST	379	K	sp|P38820|UBA4_YEAST	383	K	7.43	1										X		X
sp|P33297|PRS6A_YEAST	175	K	sp|P33297|PRS6A_YEAST	346	K	7.42	1							X					X
sp|P07264|LEUC_YEAST	527	K	sp|P07264|LEUC_YEAST	755	K	7.42	1							X					X
sp|Q12377|RPN6_YEAST	214	T	sp|Q12377|RPN6_YEAST	233	K	7.41	1	X										X
sp|Q12250|RPN5_YEAST	147	K	sp|Q12250|RPN5_YEAST	152	K	7.41	1	X										X
sp|P33298|PRS6B_YEAST	359	K	sp|P53549|PRS10_YEAST	213	K	7.41	10	X	X		X						X	X
sp|P40302|PSA6_YEAST	191	K	sp|P40302|PSA6_YEAST	232	K	7.41	3				X						X		X
sp|P33297|PRS6A_YEAST	228	K	sp|P33297|PRS6A_YEAST	367	K	7.4	2	X										X
sp|P33297|PRS6A_YEAST	168	K	sp|P33299|PRS7_YEAST	104	K	7.4	4							X	X	X			X
sp|P23724|PSB6_YEAST	92	K	sp|P40302|PSA6_YEAST	102	K	7.4	2										X		X
sp|P33298|PRS6B_YEAST	154	S	sp|P33298|PRS6B_YEAST	171	Y	7.39	1				X								X
sp|P33297|PRS6A_YEAST	126	T	sp|P33297|PRS6A_YEAST	139	K	7.39	1				X								X
sp|P43593|UBP6_YEAST	112	K	sp|P43593|UBP6_YEAST	177	K	7.38	2							X					X
sp|P33299|PRS7_YEAST	455	K	sp|P40327|PRS4_YEAST	330	K	7.38	2	X									X	X
sp|P38764|RPN1_YEAST	32	K	sp|Q06103|RPN7_YEAST	156	K	7.38	3		X	X					X			X
sp|P10591|HSP71_YEAST	316	K	sp|P10591|HSP71_YEAST	322	K	7.36	2									X		X
sp|P33297|PRS6A_YEAST	261	K	sp|P33297|PRS6A_YEAST	346	K	7.36	1								X				X
sp|P23638|PSA3_YEAST	231	K	sp|P23638|PSA3_YEAST	258	K	7.35	1								X				X
sp|P38764|RPN1_YEAST	2	V	sp|P40327|PRS4_YEAST	37	K	7.35	2									X			X
sp|Q08723|RPN8_YEAST	51	S	sp|Q08723|RPN8_YEAST	63	S	7.33	5	X	X									X
sp|P05750|RS3_YEAST	194	K	sp|P25443|RS2_YEAST	33	K	7.33	6					X			X		X	X
sp|P33299|PRS7_YEAST	11	K	sp|P38764|RPN1_YEAST	943	K	7.32	2										X		X
sp|P33297|PRS6A_YEAST	271	K	sp|P33297|PRS6A_YEAST	289	K	7.32	1		X									X
sp|P40016|RPN3_YEAST	43	K	sp|P40016|RPN3_YEAST	485	K	7.32	3			X	X					X		X
sp|P15992|HSP26_YEAST	42	T	sp|P15992|HSP26_YEAST	151	K	7.32	2										X	X
sp|P26786|RS7A_YEAST	56	K	sp|P26786|RS7A_YEAST	175	K	7.31	2				X					X			X
sp|Q12250|RPN5_YEAST	291	K	sp|Q12250|RPN5_YEAST	301	K	7.31	4		X	X							X	X
sp|Q12250|RPN5_YEAST	71	K	sp|Q12250|RPN5_YEAST	108	K	7.3	1			X								X
sp|P53549|PRS10_YEAST	269	Y	sp|P53549|PRS10_YEAST	346	K	7.3	1										X	X
sp|Q06103|RPN7_YEAST	152	K	sp|Q06103|RPN7_YEAST	156	K	7.3	2								X	X			X
sp|P33299|PRS7_YEAST	455	K	sp|P40327|PRS4_YEAST	290	K	7.3	2	X											X
sp|P33298|PRS6B_YEAST	224	K	sp|P33298|PRS6B_YEAST	280	K	7.29	1										X		X
sp|P53549|PRS10_YEAST	213	K	sp|P53549|PRS10_YEAST	322	K	7.29	4										X		X
sp|P53196|RPN14_YEAST	246	K	sp|P53196|RPN14_YEAST	254	T	7.29	1		X									X
sp|P33299|PRS7_YEAST	439	T	sp|P33299|PRS7_YEAST	456	K	7.27	2										X	X
sp|P43588|RPN11_YEAST	205	K	sp|P43588|RPN11_YEAST	294	S	7.27	1							X					X
sp|Q01939|PRS8_YEAST	209	K	sp|Q01939|PRS8_YEAST	313	K	7.27	3			X					X		X	X
sp|P38886|RPN10_YEAST	130	K	sp|P38886|RPN10_YEAST	134	K	7.26	7						X	X			X		X
sp|P10591|HSP71_YEAST	521	K	sp|P10591|HSP71_YEAST	528	K	7.26	1										X		X
sp|P33299|PRS7_YEAST	38	K	sp|P38764|RPN1_YEAST	87	K	7.25	3										X		X
sp|P33297|PRS6A_YEAST	322	K	sp|P33299|PRS7_YEAST	282	K	7.24	2						X				X		X
sp|P07264|LEUC_YEAST	264	K	sp|P07264|LEUC_YEAST	755	K	7.24	2						X	X					X
sp|P33297|PRS6A_YEAST	141	K	sp|P33297|PRS6A_YEAST	261	K	7.24	2						X				X		X
sp|P07264|LEUC_YEAST	88	K	sp|P07264|LEUC_YEAST	328	K	7.23	1									X			X
sp|P23639|PSA2_YEAST	88	K	sp|Q01939|PRS8_YEAST	169	K	7.23	2						X	X					X
sp|P33298|PRS6B_YEAST	219	K	sp|P33298|PRS6B_YEAST	224	K	7.23	1								X				X
sp|P33297|PRS6A_YEAST	139	K	sp|P53549|PRS10_YEAST	254	K	7.23	2							X					X
sp|P40327|PRS4_YEAST	234	K	sp|P40327|PRS4_YEAST	269	K	7.23	1				X								X
sp|P33298|PRS6B_YEAST	337	K	sp|Q01939|PRS8_YEAST	209	K	7.23	3			X							X	X
sp|P26783|RS5_YEAST	45	K	sp|P32565|RPN2_YEAST	132	K	7.23	2				X		X					X
sp|O13563|RPN13_YEAST	115	S	sp|O13563|RPN13_YEAST	122	Y	7.22	1		X									X
sp|P32565|RPN2_YEAST	151	K	sp|P32565|RPN2_YEAST	184	K	7.22	1							X					X
sp|P53549|PRS10_YEAST	369	K	sp|P53549|PRS10_YEAST	371	T	7.22	1						X						X
sp|P32496|RPN12_YEAST	245	Y	sp|P32496|RPN12_YEAST	257	T	7.22	2		X									X
sp|P40303|PSA4_YEAST	208	K	sp|P40327|PRS4_YEAST	417	K	7.22	3										X		X
sp|P23638|PSA3_YEAST	181	K	sp|P23638|PSA3_YEAST	218	K	7.21	1	X										X
sp|P33298|PRS6B_YEAST	245	K	sp|P33298|PRS6B_YEAST	337	K	7.2	4		X		X		X				X	X
sp|P32565|RPN2_YEAST	646	K	sp|P32565|RPN2_YEAST	847	K	7.18	2		X					X				X
sp|P40327|PRS4_YEAST	234	K	sp|P40327|PRS4_YEAST	367	S	7.18	1		X									X
sp|Q12377|RPN6_YEAST	29	S	sp|Q12377|RPN6_YEAST	39	S	7.17	2	X										X
sp|Q01939|PRS8_YEAST	77	K	sp|Q01939|PRS8_YEAST	108	K	7.17	1									X			X
sp|P40327|PRS4_YEAST	384	K	sp|P40327|PRS4_YEAST	417	K	7.17	2						X						X
sp|P53196|RPN14_YEAST	43	K	sp|P53196|RPN14_YEAST	57	K	7.15	2										X		X
sp|P46654|RSSA2_YEAST	229	K	sp|Q08723|RPN8_YEAST	88	K	7.15	2						X						X
sp|P33297|PRS6A_YEAST	245	K	sp|P33297|PRS6A_YEAST	271	K	7.14	1	X										X
sp|Q01939|PRS8_YEAST	141	K	sp|Q01939|PRS8_YEAST	195	K	7.14	1				X								X
sp|P50086|PSD10_YEAST	25	K	sp|Q12250|RPN5_YEAST	56	K	7.13	2				X								X
sp|P00549|KPYK1_YEAST	30	K	sp|P00549|KPYK1_YEAST	281	K	7.13	1				X								X
sp|P40016|RPN3_YEAST	267	S	sp|Q06103|RPN7_YEAST	416	K	7.13	2				X		X						X
sp|P07264|LEUC_YEAST	764	K	sp|P07264|LEUC_YEAST	766	K	7.13	3			X	X		X					X
sp|P33297|PRS6A_YEAST	63	K	sp|P53549|PRS10_YEAST	90	K	7.13	3	X		X				X				X
sp|P23248|RS3A2_YEAST	128	K	sp|P23248|RS3A2_YEAST	219	K	7.13	1						X						X
sp|P53196|RPN14_YEAST	40	K	sp|P53196|RPN14_YEAST	57	K	7.12	4	X							X	X	X		X
sp|Q12250|RPN5_YEAST	55	S	sp|Q12250|RPN5_YEAST	61	K	7.12	1	X										X
sp|P05756|RS13_YEAST	39	K	sp|P05756|RS13_YEAST	43	K	7.11	1										X	X
sp|P50086|PSD10_YEAST	207	K	sp|P50086|PSD10_YEAST	221	K	7.11	1			X								X
sp|P33299|PRS7_YEAST	220	K	sp|P33299|PRS7_YEAST	394	K	7.11	1										X	X
sp|P40016|RPN3_YEAST	43	K	sp|P40016|RPN3_YEAST	125	K	7.09	1		X									X
sp|P21243|PSA1_YEAST	230	K	sp|P21243|PSA1_YEAST	235	T	7.08	1				X								X
sp|P43593|UBP6_YEAST	84	K	sp|P43593|UBP6_YEAST	88	K	7.07	1							X					X
sp|P53549|PRS10_YEAST	346	K	sp|Q12377|RPN6_YEAST	195	K	7.07	2										X	X
sp|Q01855|RS15_YEAST	64	K	sp|Q01855|RS15_YEAST	72	K	7.07	1										X		X
sp|P53549|PRS10_YEAST	75	K	sp|P53549|PRS10_YEAST	86	K	7.06	2			X						X		X
sp|P49626|RL4B_YEAST	144	K	sp|P49626|RL4B_YEAST	170	K	7.06	3				X						X		X
sp|Q12377|RPN6_YEAST	321	Y	sp|Q12377|RPN6_YEAST	331	T	7.06	1		X									X
sp|Q12377|RPN6_YEAST	187	K	sp|Q12377|RPN6_YEAST	263	K	7.05	3			X								X
sp|P33297|PRS6A_YEAST	346	K	sp|P33297|PRS6A_YEAST	426	K	7.05	1								X				X
sp|P40327|PRS4_YEAST	30	K	sp|P40327|PRS4_YEAST	255	K	7.04	3		X				X					X
sp|P53221|RL26B_YEAST	116	K	sp|P53221|RL26B_YEAST	122	K	7.04	1										X		X
sp|P33297|PRS6A_YEAST	295	K	sp|P33297|PRS6A_YEAST	322	K	7.04	4					X					X		X
sp|P07264|LEUC_YEAST	97	K	sp|P07264|LEUC_YEAST	104	K	7.04	2				X		X						X
sp|P33298|PRS6B_YEAST	428	K	sp|P53549|PRS10_YEAST	213	K	7.03	2			X								X
sp|P40327|PRS4_YEAST	20	K	sp|Q01574|ACS1_YEAST	2	S	7.03	2			X									X
sp|P33299|PRS7_YEAST	25	K	sp|P38764|RPN1_YEAST	943	K	7.02	2										X		X
sp|P33298|PRS6B_YEAST	125	T	sp|P33298|PRS6B_YEAST	132	K	7.01	1	X										X
sp|Q04062|RPN9_YEAST	47	K	sp|Q04062|RPN9_YEAST	53	K	7	5							X	X		X		X
sp|P33297|PRS6A_YEAST	120	K	sp|P33297|PRS6A_YEAST	295	K	7	4			X		X					X	X
sp|P38764|RPN1_YEAST	943	K	sp|P38764|RPN1_YEAST	946	T	7	2	X	X									X
sp|P05740|RL17A_YEAST	13	K	sp|P05740|RL17A_YEAST	111	K	6.98	1										X		X
sp|P33297|PRS6A_YEAST	168	K	sp|P33297|PRS6A_YEAST	208	K	6.97	1							X					X
sp|P07264|LEUC_YEAST	264	K	sp|P07264|LEUC_YEAST	766	K	6.97	2								X		X		X
sp|P33298|PRS6B_YEAST	17	K	sp|Q08723|RPN8_YEAST	324	K	6.96	4		X								X	X
sp|Q06103|RPN7_YEAST	225	K	sp|Q06103|RPN7_YEAST	336	K	6.96	2			X								X
sp|P33297|PRS6A_YEAST	261	K	sp|P33299|PRS7_YEAST	154	K	6.96	2				X						X		X
sp|P53549|PRS10_YEAST	346	K	sp|Q01939|PRS8_YEAST	334	K	6.95	3										X	X
sp|P50086|PSD10_YEAST	118	K	sp|Q08723|RPN8_YEAST	213	K	6.95	2	X										X
sp|P40016|RPN3_YEAST	43	K	sp|Q08723|RPN8_YEAST	309	K	6.93	4		X			X	X					X
sp|P33297|PRS6A_YEAST	208	K	sp|P53549|PRS10_YEAST	75	K	6.93	2									X			X
sp|P40327|PRS4_YEAST	323	K	sp|P40327|PRS4_YEAST	333	T	6.92	4							X	X			X
sp|P23638|PSA3_YEAST	231	K	sp|P23638|PSA3_YEAST	247	K	6.92	3	X	X									X
sp|P33299|PRS7_YEAST	50	K	sp|Q01574|ACS1_YEAST	683	K	6.92	2							X		X			X
sp|P40327|PRS4_YEAST	2	G	sp|P43593|UBP6_YEAST	177	K	6.92	2				X						X		X
sp|O94742|SEM1_YEAST	20	K	sp|O94742|SEM1_YEAST	27	K	6.91	2							X			X		X
sp|P15992|HSP26_YEAST	167	Y	sp|P15992|HSP26_YEAST	179	Y	6.91	1	X										X
sp|P40016|RPN3_YEAST	58	K	sp|P40016|RPN3_YEAST	262	T	6.9	1	X										X
sp|P33298|PRS6B_YEAST	231	K	sp|P33298|PRS6B_YEAST	280	K	6.89	1										X		X
sp|P07264|LEUC_YEAST	257	K	sp|P07264|LEUC_YEAST	764	K	6.88	2										X		X
sp|Q12250|RPN5_YEAST	8	K	sp|Q12250|RPN5_YEAST	11	K	6.88	2					X	X						X
sp|P53221|RL26B_YEAST	37	K	sp|Q01574|ACS1_YEAST	2	S	6.88	2							X	X				X
sp|Q12250|RPN5_YEAST	298	S	sp|Q12250|RPN5_YEAST	304	T	6.87	1			X								X
sp|P32565|RPN2_YEAST	864	K	sp|P32565|RPN2_YEAST	867	K	6.87	2								X	X			X
sp|Q04062|RPN9_YEAST	113	K	sp|Q04062|RPN9_YEAST	162	S	6.86	1						X						X
sp|P32565|RPN2_YEAST	119	K	sp|P32565|RPN2_YEAST	126	K	6.86	3				X					X			X
sp|Q12377|RPN6_YEAST	129	K	sp|Q12377|RPN6_YEAST	136	S	6.86	4			X			X				X	X
sp|P23639|PSA2_YEAST	17	K	sp|Q12377|RPN6_YEAST	49	K	6.85	3							X	X				X
sp|P07264|LEUC_YEAST	755	K	sp|P07264|LEUC_YEAST	764	K	6.84	1							X					X
sp|P33299|PRS7_YEAST	220	K	sp|P33299|PRS7_YEAST	393	S	6.83	1		X										X
sp|P53549|PRS10_YEAST	269	Y	sp|Q12250|RPN5_YEAST	209	K	6.82	2										X	X
sp|P07264|LEUC_YEAST	88	K	sp|P07264|LEUC_YEAST	104	K	6.81	1									X			X
sp|P40327|PRS4_YEAST	30	K	sp|P40327|PRS4_YEAST	35	K	6.81	1								X				X
sp|P33299|PRS7_YEAST	436	K	sp|P38764|RPN1_YEAST	359	K	6.8	2										X		X
sp|P07264|LEUC_YEAST	321	K	sp|P07264|LEUC_YEAST	328	K	6.8	1										X		X
sp|P32565|RPN2_YEAST	201	K	sp|P32565|RPN2_YEAST	209	K	6.79	1	X										X
sp|P33299|PRS7_YEAST	25	K	sp|P33299|PRS7_YEAST	38	K	6.79	2										X		X
sp|Q01939|PRS8_YEAST	388	K	sp|Q01939|PRS8_YEAST	396	T	6.78	4							X	X			X
sp|P38764|RPN1_YEAST	79	T	sp|P38764|RPN1_YEAST	213	K	6.77	1										X		X
sp|P30656|PSB5_YEAST	77	T	sp|Q08723|RPN8_YEAST	105	K	6.77	2							X					X
sp|P33299|PRS7_YEAST	439	T	sp|P33299|PRS7_YEAST	445	K	6.77	4										X		X
sp|Q01939|PRS8_YEAST	141	K	sp|Q01939|PRS8_YEAST	221	K	6.76	2				X								X
sp|Q12377|RPN6_YEAST	195	K	sp|Q12377|RPN6_YEAST	233	K	6.75	2				X						X		X
sp|P40016|RPN3_YEAST	94	K	sp|P40016|RPN3_YEAST	102	S	6.75	3			X	X		X					X
sp|P00950|PMG1_YEAST	3	K	sp|P00950|PMG1_YEAST	224	K	6.74	2				X						X		X
sp|Q01939|PRS8_YEAST	195	K	sp|Q01939|PRS8_YEAST	334	K	6.74	1						X					X
sp|Q04062|RPN9_YEAST	265	K	sp|Q04062|RPN9_YEAST	276	K	6.74	3							X	X				X
sp|P53549|PRS10_YEAST	346	K	sp|Q12250|RPN5_YEAST	56	K	6.73	2		X		X							X
sp|Q01574|ACS1_YEAST	675	K	sp|Q01574|ACS1_YEAST	683	K	6.72	1							X					X
sp|P33299|PRS7_YEAST	50	K	sp|P33299|PRS7_YEAST	57	K	6.72	1								X				X
sp|P33297|PRS6A_YEAST	206	K	sp|P33297|PRS6A_YEAST	216	K	6.72	3		X	X								X
sp|P32379|PSA5_YEAST	42	T	sp|P32379|PSA5_YEAST	224	K	6.72	2										X		X
sp|P33297|PRS6A_YEAST	295	K	sp|P33298|PRS6B_YEAST	288	S	6.71	2								X	X		X
sp|P40327|PRS4_YEAST	425	K	sp|Q01939|PRS8_YEAST	313	K	6.71	2	X											X
sp|O13563|RPN13_YEAST	79	K	sp|O13563|RPN13_YEAST	117	K	6.7	1										X		X
sp|P07264|LEUC_YEAST	88	K	sp|P07264|LEUC_YEAST	97	K	6.69	1						X						X
sp|P33299|PRS7_YEAST	456	K	sp|P40327|PRS4_YEAST	269	K	6.69	2										X		X
sp|P32496|RPN12_YEAST	206	K	sp|P32496|RPN12_YEAST	215	K	6.66	1								X				X
sp|P40302|PSA6_YEAST	102	K	sp|P40302|PSA6_YEAST	212	S	6.65	1										X		X
sp|P05750|RS3_YEAST	194	K	sp|P05750|RS3_YEAST	200	K	6.65	2				X							X
sp|Q12250|RPN5_YEAST	141	K	sp|Q12250|RPN5_YEAST	190	K	6.64	1				X								X
sp|Q06103|RPN7_YEAST	7	K	sp|Q12377|RPN6_YEAST	126	K	6.64	3	X	X										X
sp|P21243|PSA1_YEAST	107	K	sp|P23639|PSA2_YEAST	88	K	6.64	2		X	X								X
sp|P40016|RPN3_YEAST	350	K	sp|P40016|RPN3_YEAST	366	K	6.63	1				X							X
sp|P32565|RPN2_YEAST	670	K	sp|P32565|RPN2_YEAST	860	K	6.63	5				X	X	X				X		X
sp|P43593|UBP6_YEAST	468	K	sp|P43593|UBP6_YEAST	476	K	6.63	2							X			X		X
sp|P15992|HSP26_YEAST	107	K	sp|P15992|HSP26_YEAST	114	K	6.61	2				X						X		X
sp|P32565|RPN2_YEAST	770	K	sp|P32565|RPN2_YEAST	864	K	6.58	1		X									X
sp|P00359|G3P3_YEAST	225	K	sp|P00359|G3P3_YEAST	246	K	6.58	1				X								X
sp|P15992|HSP26_YEAST	115	S	sp|P15992|HSP26_YEAST	123	Y	6.57	1		X									X
sp|P40327|PRS4_YEAST	330	K	sp|P40327|PRS4_YEAST	360	K	6.56	5				X						X		X
sp|P32565|RPN2_YEAST	858	K	sp|P32565|RPN2_YEAST	864	K	6.56	1			X								X
sp|P32565|RPN2_YEAST	135	S	sp|Q12377|RPN6_YEAST	173	S	6.56	2							X	X				X
sp|P40303|PSA4_YEAST	88	K	sp|P40303|PSA4_YEAST	132	S	6.56	1	X										X
sp|P38764|RPN1_YEAST	349	T	sp|P38764|RPN1_YEAST	359	K	6.55	2								X		X	X
sp|Q12250|RPN5_YEAST	56	K	sp|Q12250|RPN5_YEAST	99	K	6.55	1							X					X
sp|P21242|PSA7_YEAST	100	K	sp|P21242|PSA7_YEAST	104	K	6.54	2		X	X								X
sp|P33299|PRS7_YEAST	439	T	sp|P33299|PRS7_YEAST	449	K	6.53	3										X		X
sp|Q01939|PRS8_YEAST	33	K	sp|Q01939|PRS8_YEAST	37	K	6.51	1										X	X
sp|P23639|PSA2_YEAST	50	K	sp|P23639|PSA2_YEAST	63	K	6.51	1				X								X
sp|P32565|RPN2_YEAST	764	S	sp|P32565|RPN2_YEAST	911	K	6.51	2			X					X			X
sp|P40327|PRS4_YEAST	255	K	sp|P40327|PRS4_YEAST	294	S	6.5	1			X								X
sp|P33299|PRS7_YEAST	282	K	sp|P33299|PRS7_YEAST	456	K	6.49	1						X						X
sp|P40016|RPN3_YEAST	42	S	sp|P40016|RPN3_YEAST	44	T	6.48	1	X										X
sp|P40327|PRS4_YEAST	359	K	sp|P40327|PRS4_YEAST	383	T	6.48	1										X		X
sp|P00331|ADH2_YEAST	207	K	sp|P00331|ADH2_YEAST	319	K	6.46	2									X	X		X
sp|P00359|G3P3_YEAST	115	K	sp|P00359|G3P3_YEAST	137	K	6.46	1	X											X
sp|P33299|PRS7_YEAST	215	K	sp|Q06103|RPN7_YEAST	2	V	6.45	2								X	X			X
sp|Q06103|RPN7_YEAST	64	K	sp|Q06103|RPN7_YEAST	147	K	6.45	2				X		X						X
sp|Q01939|PRS8_YEAST	155	K	sp|Q01939|PRS8_YEAST	169	K	6.44	1										X		X
sp|P07264|LEUC_YEAST	88	K	sp|P07264|LEUC_YEAST	594	K	6.44	1									X			X
sp|P38764|RPN1_YEAST	19	S	sp|P38764|RPN1_YEAST	27	K	6.42	1								X			X
sp|P53549|PRS10_YEAST	86	K	sp|Q04062|RPN9_YEAST	112	K	6.41	2						X						X
sp|P53549|PRS10_YEAST	120	K	sp|P53549|PRS10_YEAST	295	T	6.41	1									X			X
sp|P43588|RPN11_YEAST	233	K	sp|P43588|RPN11_YEAST	246	K	6.4	2	X						X				X
sp|P40327|PRS4_YEAST	347	K	sp|P40327|PRS4_YEAST	384	K	6.39	2				X		X						X
sp|P15992|HSP26_YEAST	42	T	sp|P15992|HSP26_YEAST	127	K	6.38	2										X		X
sp|P00950|PMG1_YEAST	203	K	sp|P00950|PMG1_YEAST	246	K	6.38	1							X					X
sp|P33297|PRS6A_YEAST	261	K	sp|P33297|PRS6A_YEAST	322	K	6.37	4					X					X		X
sp|P07264|LEUC_YEAST	7	K	sp|P07264|LEUC_YEAST	279	K	6.37	2								X	X			X
sp|Q01574|ACS1_YEAST	328	K	sp|Q01574|ACS1_YEAST	675	K	6.37	1								X				X
sp|P33297|PRS6A_YEAST	295	K	sp|P33297|PRS6A_YEAST	346	K	6.37	3		X						X			X
sp|P32565|RPN2_YEAST	864	K	sp|P32565|RPN2_YEAST	886	K	6.37	2			X		X						X
sp|P50086|PSD10_YEAST	25	K	sp|P50086|PSD10_YEAST	32	K	6.36	2									X			X
sp|P53196|RPN14_YEAST	244	T	sp|P53196|RPN14_YEAST	247	K	6.36	1		X									X
sp|P43588|RPN11_YEAST	226	K	sp|P43588|RPN11_YEAST	236	S	6.35	2		X	X								X
sp|Q01939|PRS8_YEAST	169	K	sp|Q01939|PRS8_YEAST	209	K	6.32	2							X			X		X
sp|P32565|RPN2_YEAST	860	K	sp|P32565|RPN2_YEAST	886	K	6.32	1					X						X
sp|P32565|RPN2_YEAST	350	K	sp|P32565|RPN2_YEAST	383	K	6.31	3							X	X				X
sp|P30657|PSB7_YEAST	256	K	sp|P30657|PSB7_YEAST	261	Y	6.3	1										X	X
sp|P00560|PGK_YEAST	351	K	sp|P00560|PGK_YEAST	386	K	6.3	6				X			X			X		X
sp|Q12377|RPN6_YEAST	33	K	sp|Q12377|RPN6_YEAST	82	T	6.3	3							X	X				X
sp|Q12250|RPN5_YEAST	11	K	sp|Q12250|RPN5_YEAST	18	K	6.29	2							X	X				X
sp|P23639|PSA2_YEAST	229	T	sp|P38764|RPN1_YEAST	702	K	6.28	2								X				X
sp|P32496|RPN12_YEAST	191	K	sp|P32496|RPN12_YEAST	242	K	6.28	1							X					X
sp|P32565|RPN2_YEAST	243	K	sp|P32565|RPN2_YEAST	935	K	6.27	1										X		X
sp|Q01939|PRS8_YEAST	209	K	sp|Q01939|PRS8_YEAST	289	K	6.25	1										X		X
sp|P33299|PRS7_YEAST	154	K	sp|P33299|PRS7_YEAST	282	K	6.25	1								X				X
sp|Q04062|RPN9_YEAST	80	K	sp|Q04062|RPN9_YEAST	90	K	6.25	1							X					X
sp|P33297|PRS6A_YEAST	271	K	sp|P33297|PRS6A_YEAST	295	K	6.24	2									X			X
sp|Q01574|ACS1_YEAST	251	K	sp|Q01574|ACS1_YEAST	582	S	6.24	1								X			X
sp|Q01939|PRS8_YEAST	349	K	sp|Q01939|PRS8_YEAST	388	K	6.23	3						X				X		X
sp|Q04062|RPN9_YEAST	36	K	sp|Q04062|RPN9_YEAST	68	K	6.21	1				X								X
sp|Q08723|RPN8_YEAST	198	K	sp|Q08723|RPN8_YEAST	210	Y	6.19	1								X				X
sp|P14540|ALF_YEAST	246	K	sp|P14540|ALF_YEAST	255	K	6.18	1								X				X
sp|P06169|PDC1_YEAST	249	K	sp|P06169|PDC1_YEAST	269	K	6.18	3				X						X		X
sp|P00549|KPYK1_YEAST	30	K	sp|P00549|KPYK1_YEAST	69	K	6.17	1							X					X
sp|P15992|HSP26_YEAST	127	K	sp|P15992|HSP26_YEAST	198	K	6.15	1										X		X
sp|P33297|PRS6A_YEAST	208	K	sp|P33297|PRS6A_YEAST	346	K	6.15	1							X					X
sp|P15992|HSP26_YEAST	45	K	sp|P15992|HSP26_YEAST	50	K	6.14	5					X	X	X	X	X		X
sp|P23724|PSB6_YEAST	138	K	sp|P23724|PSB6_YEAST	228	K	6.14	3							X					X
sp|P32496|RPN12_YEAST	86	K	sp|P32496|RPN12_YEAST	97	S	6.14	1	X											X
sp|Q04062|RPN9_YEAST	80	K	sp|Q04062|RPN9_YEAST	87	K	6.11	2							X	X				X
sp|P23639|PSA2_YEAST	88	K	sp|P23639|PSA2_YEAST	116	K	6.1	1						X						X
sp|P07264|LEUC_YEAST	398	K	sp|P07264|LEUC_YEAST	774	K	6.1	2		X						X				X
sp|P07264|LEUC_YEAST	255	Y	sp|P07264|LEUC_YEAST	264	K	6.09	1		X									X
sp|Q01939|PRS8_YEAST	313	K	sp|Q01939|PRS8_YEAST	392	K	6.09	2		X				X					X
sp|P00359|G3P3_YEAST	115	K	sp|P00359|G3P3_YEAST	331	K	6.07	1										X		X
sp|P43588|RPN11_YEAST	127	K	sp|P43588|RPN11_YEAST	182	K	6.05	1										X		X
sp|Q12250|RPN5_YEAST	258	K	sp|Q12250|RPN5_YEAST	292	K	6.03	1							X					X
sp|P12709|G6PI_YEAST	234	K	sp|P12709|G6PI_YEAST	264	K	6.01	1										X		X
sp|P53549|PRS10_YEAST	141	K	sp|P53549|PRS10_YEAST	271	K	6	2										X		X
sp|P06169|PDC1_YEAST	304	K	sp|P06169|PDC1_YEAST	562	K	6	1										X		X
sp|P00549|KPYK1_YEAST	30	K	sp|P00549|KPYK1_YEAST	337	K	6	2				X								X
sp|P32565|RPN2_YEAST	404	S	sp|P32565|RPN2_YEAST	843	K	5.99	1	X										X
sp|P06169|PDC1_YEAST	484	K	sp|P06169|PDC1_YEAST	554	K	5.98	4				X		X				X		X
sp|P06169|PDC1_YEAST	269	K	sp|P06169|PDC1_YEAST	554	K	5.98	1										X		X
sp|P33299|PRS7_YEAST	256	K	sp|P33299|PRS7_YEAST	282	K	5.98	2				X						X		X
sp|P38820|UBA4_YEAST	378	K	sp|P38820|UBA4_YEAST	389	K	5.95	1							X					X
sp|P33297|PRS6A_YEAST	288	T	sp|P33297|PRS6A_YEAST	295	K	5.94	1	X										X
sp|Q12377|RPN6_YEAST	126	K	sp|Q12377|RPN6_YEAST	167	K	5.9	1	X										X
sp|Q01939|PRS8_YEAST	354	S	sp|Q01939|PRS8_YEAST	363	T	5.9	2		X									X
sp|P40016|RPN3_YEAST	365	T	sp|P40016|RPN3_YEAST	367	Y	5.89	2				X						X	X
sp|P32565|RPN2_YEAST	94	K	sp|P32565|RPN2_YEAST	146	K	5.89	2								X				X
sp|Q12250|RPN5_YEAST	206	K	sp|Q12250|RPN5_YEAST	209	K	5.89	1							X					X
sp|P53196|RPN14_YEAST	103	K	sp|P53196|RPN14_YEAST	143	K	5.88	1						X						X
sp|P33297|PRS6A_YEAST	261	K	sp|P33297|PRS6A_YEAST	273	K	5.88	1										X		X
sp|P33297|PRS6A_YEAST	139	K	sp|P33297|PRS6A_YEAST	261	K	5.87	2							X			X		X
sp|P00924|ENO1_YEAST	373	S	sp|Q12377|RPN6_YEAST	29	S	5.86	4	X	X	X								X
sp|P32379|PSA5_YEAST	211	K	sp|P33299|PRS7_YEAST	441	K	5.86	4	X	X					X				X
sp|P21243|PSA1_YEAST	167	K	sp|P21243|PSA1_YEAST	187	K	5.86	2		X								X	X
sp|P53549|PRS10_YEAST	381	K	sp|P53549|PRS10_YEAST	417	K	5.85	3										X		X
sp|Q04062|RPN9_YEAST	112	K	sp|Q04062|RPN9_YEAST	159	K	5.83	1							X				X
sp|P40327|PRS4_YEAST	30	K	sp|P40327|PRS4_YEAST	175	K	5.82	1	X										X
sp|P40327|PRS4_YEAST	146	S	sp|P40327|PRS4_YEAST	153	T	5.81	2	X										X
sp|Q04062|RPN9_YEAST	90	K	sp|Q04062|RPN9_YEAST	98	Y	5.8	1			X								X
sp|P53549|PRS10_YEAST	254	K	sp|P53549|PRS10_YEAST	346	K	5.8	1							X					X
sp|Q04062|RPN9_YEAST	182	K	sp|Q04062|RPN9_YEAST	285	S	5.8	1	X										X
sp|P33297|PRS6A_YEAST	202	K	sp|P33297|PRS6A_YEAST	346	K	5.8	1				X								X
sp|Q12250|RPN5_YEAST	56	K	sp|Q12250|RPN5_YEAST	129	K	5.79	3	X	X					X				X
sp|P32565|RPN2_YEAST	794	K	sp|P32565|RPN2_YEAST	843	K	5.78	1										X	X
sp|P43588|RPN11_YEAST	267	K	sp|P43588|RPN11_YEAST	278	K	5.77	3	X						X			X	X
sp|P40016|RPN3_YEAST	23	K	sp|P40016|RPN3_YEAST	25	Y	5.77	1						X						X
sp|P40016|RPN3_YEAST	358	K	sp|P40016|RPN3_YEAST	366	K	5.76	4		X	X	X			X				X
sp|P15992|HSP26_YEAST	167	Y	sp|P15992|HSP26_YEAST	195	K	5.75	2							X	X			X
sp|Q01939|PRS8_YEAST	77	K	sp|Q01939|PRS8_YEAST	105	K	5.75	1						X						X
sp|P38764|RPN1_YEAST	7	K	sp|P38764|RPN1_YEAST	32	K	5.75	1								X				X
sp|P23639|PSA2_YEAST	29	K	sp|P23639|PSA2_YEAST	172	K	5.75	2										X		X
sp|P53549|PRS10_YEAST	88	Y	sp|P53549|PRS10_YEAST	367	K	5.75	1							X					X
sp|P43593|UBP6_YEAST	367	K	sp|P43593|UBP6_YEAST	378	K	5.75	1			X								X
sp|Q12377|RPN6_YEAST	33	K	sp|Q12377|RPN6_YEAST	39	S	5.75	1				X								X
sp|P38764|RPN1_YEAST	661	K	sp|P38764|RPN1_YEAST	943	K	5.74	1										X		X
sp|P06169|PDC1_YEAST	436	K	sp|P06169|PDC1_YEAST	525	K	5.74	1								X				X
sp|P07264|LEUC_YEAST	328	K	sp|P07264|LEUC_YEAST	571	K	5.72	1							X					X
sp|Q01939|PRS8_YEAST	183	K	sp|Q01939|PRS8_YEAST	334	K	5.71	2				X						X		X
sp|P06169|PDC1_YEAST	209	K	sp|P06169|PDC1_YEAST	342	K	5.7	1							X					X
sp|P43593|UBP6_YEAST	165	K	sp|P43593|UBP6_YEAST	192	Y	5.69	1	X											X
sp|P32565|RPN2_YEAST	794	K	sp|P32565|RPN2_YEAST	844	K	5.68	1								X			X
sp|P21243|PSA1_YEAST	219	S	sp|P21243|PSA1_YEAST	229	T	5.68	1	X										X
sp|P32565|RPN2_YEAST	794	K	sp|P32565|RPN2_YEAST	835	K	5.67	3							X			X	X
sp|Q12377|RPN6_YEAST	349	K	sp|Q12377|RPN6_YEAST	364	K	5.67	1										X		X
sp|P40016|RPN3_YEAST	340	K	sp|P40016|RPN3_YEAST	366	K	5.67	1									X			X
sp|P53549|PRS10_YEAST	417	K	sp|P53549|PRS10_YEAST	436	K	5.66	1										X		X
sp|Q12250|RPN5_YEAST	18	K	sp|Q12250|RPN5_YEAST	61	K	5.62	5				X			X	X				X
sp|P40016|RPN3_YEAST	36	K	sp|P40016|RPN3_YEAST	125	K	5.62	1									X			X
sp|P33298|PRS6B_YEAST	219	K	sp|P33298|PRS6B_YEAST	313	K	5.62	1										X		X
sp|P32565|RPN2_YEAST	383	K	sp|P32565|RPN2_YEAST	924	K	5.62	2		X						X			X
sp|Q06103|RPN7_YEAST	211	K	sp|Q06103|RPN7_YEAST	229	K	5.6	4				X						X		X
sp|P32565|RPN2_YEAST	467	K	sp|P32565|RPN2_YEAST	494	K	5.6	3								X	X			X
sp|P53196|RPN14_YEAST	15	K	sp|P53196|RPN14_YEAST	63	K	5.59	4							X			X		X
sp|Q06103|RPN7_YEAST	37	K	sp|Q06103|RPN7_YEAST	84	K	5.59	1				X								X
sp|P40016|RPN3_YEAST	90	K	sp|P40016|RPN3_YEAST	123	T	5.58	1									X			X
sp|P32565|RPN2_YEAST	844	K	sp|P32565|RPN2_YEAST	864	K	5.56	1										X	X
sp|P40327|PRS4_YEAST	29	S	sp|P40327|PRS4_YEAST	42	T	5.56	1						X					X
sp|Q12377|RPN6_YEAST	99	T	sp|Q12377|RPN6_YEAST	110	S	5.55	1	X										X
sp|P38886|RPN10_YEAST	64	T	sp|P38886|RPN10_YEAST	130	K	5.54	1		X									X
sp|P38764|RPN1_YEAST	786	S	sp|P38764|RPN1_YEAST	795	T	5.54	1		X									X
sp|P53549|PRS10_YEAST	116	K	sp|P53549|PRS10_YEAST	120	K	5.53	1								X				X
sp|Q12377|RPN6_YEAST	269	K	sp|Q12377|RPN6_YEAST	288	K	5.53	1		X									X
sp|P32565|RPN2_YEAST	850	K	sp|P32565|RPN2_YEAST	860	K	5.52	1					X							X
sp|P38764|RPN1_YEAST	22	K	sp|P38764|RPN1_YEAST	39	S	5.52	1							X				X
sp|Q12250|RPN5_YEAST	212	K	sp|Q12250|RPN5_YEAST	220	Y	5.52	1		X									X
sp|P33299|PRS7_YEAST	220	K	sp|P33299|PRS7_YEAST	350	K	5.5	2										X		X
sp|P15992|HSP26_YEAST	45	K	sp|P15992|HSP26_YEAST	147	K	5.5	1									X			X
sp|P23638|PSA3_YEAST	180	Y	sp|P23638|PSA3_YEAST	185	K	5.49	1		X									X
sp|P14540|ALF_YEAST	323	K	sp|P14540|ALF_YEAST	327	K	5.49	1							X					X
sp|P12709|G6PI_YEAST	520	K	sp|P12709|G6PI_YEAST	524	K	5.48	1								X				X
sp|Q01574|ACS1_YEAST	149	K	sp|Q01574|ACS1_YEAST	406	K	5.48	1				X								X
sp|Q01939|PRS8_YEAST	71	Y	sp|Q01939|PRS8_YEAST	80	S	5.46	2	X	X									X
sp|P07264|LEUC_YEAST	696	K	sp|P07264|LEUC_YEAST	700	S	5.45	2							X	X				X
sp|P23724|PSB6_YEAST	88	K	sp|P23724|PSB6_YEAST	233	K	5.44	2			X								X
sp|P38764|RPN1_YEAST	366	K	sp|P38764|RPN1_YEAST	409	K	5.42	1										X		X
sp|P40327|PRS4_YEAST	30	K	sp|P40327|PRS4_YEAST	83	K	5.41	1	X										X
sp|P32565|RPN2_YEAST	383	K	sp|P32565|RPN2_YEAST	935	K	5.41	1	X											X
sp|P06169|PDC1_YEAST	484	K	sp|P06169|PDC1_YEAST	505	K	5.39	1									X			X
sp|P40327|PRS4_YEAST	146	S	sp|P40327|PRS4_YEAST	155	S	5.39	2	X	X									X
sp|P00560|PGK_YEAST	266	K	sp|P00560|PGK_YEAST	274	K	5.38	1										X		X
sp|Q12250|RPN5_YEAST	61	K	sp|Q12250|RPN5_YEAST	71	K	5.37	1				X								X
sp|P32496|RPN12_YEAST	9	K	sp|P32496|RPN12_YEAST	25	K	5.36	3				X						X		X
sp|Q12250|RPN5_YEAST	99	K	sp|Q12250|RPN5_YEAST	105	K	5.35	1						X						X
sp|P43588|RPN11_YEAST	110	S	sp|P43588|RPN11_YEAST	127	K	5.34	1										X		X
sp|P21242|PSA7_YEAST	101	K	sp|P21242|PSA7_YEAST	105	T	5.34	1										X		X
sp|P38764|RPN1_YEAST	131	K	sp|P38764|RPN1_YEAST	183	K	5.33	1						X						X
sp|Q06103|RPN7_YEAST	29	K	sp|Q06103|RPN7_YEAST	55	K	5.31	1							X					X
sp|P32379|PSA5_YEAST	211	K	sp|P32379|PSA5_YEAST	244	K	5.31	2	X										X
sp|P40327|PRS4_YEAST	83	K	sp|P40327|PRS4_YEAST	93	K	5.29	1							X					X
sp|P38764|RPN1_YEAST	334	K	sp|P38764|RPN1_YEAST	341	Y	5.29	1										X		X
sp|P07264|LEUC_YEAST	754	S	sp|P07264|LEUC_YEAST	758	K	5.28	1							X					X
sp|P00359|G3P3_YEAST	63	K	sp|P00359|G3P3_YEAST	70	K	5.27	1				X								X
sp|P38764|RPN1_YEAST	72	K	sp|P38764|RPN1_YEAST	79	T	5.27	1										X		X
sp|P43593|UBP6_YEAST	158	K	sp|P43593|UBP6_YEAST	192	Y	5.27	2							X					X
sp|P10963|PCKA_YEAST	83	S	sp|P10963|PCKA_YEAST	94	K	5.25	1										X	X
sp|Q01939|PRS8_YEAST	135	S	sp|Q01939|PRS8_YEAST	145	S	5.24	2	X	X									X
sp|P43588|RPN11_YEAST	205	K	sp|P43588|RPN11_YEAST	211	K	5.23	2										X		X
sp|P38886|RPN10_YEAST	99	K	sp|P38886|RPN10_YEAST	134	K	5.22	1										X		X
sp|P00560|PGK_YEAST	33	K	sp|P00560|PGK_YEAST	76	S	5.21	4										X	X
sp|P07264|LEUC_YEAST	766	K	sp|P07264|LEUC_YEAST	774	K	5.21	1									X			X
sp|P43588|RPN11_YEAST	259	K	sp|P43588|RPN11_YEAST	262	T	5.19	1								X				X
sp|Q04062|RPN9_YEAST	21	S	sp|Q04062|RPN9_YEAST	72	K	5.18	1										X		X
sp|Q12377|RPN6_YEAST	195	K	sp|Q12377|RPN6_YEAST	254	S	5.14	2										X		X
sp|P32565|RPN2_YEAST	883	S	sp|P32565|RPN2_YEAST	895	K	5.14	1										X	X
sp|P32496|RPN12_YEAST	232	K	sp|P32496|RPN12_YEAST	256	K	5.14	2		X								X	X
sp|Q06103|RPN7_YEAST	396	K	sp|Q06103|RPN7_YEAST	405	K	5.14	1							X					X
sp|P32565|RPN2_YEAST	132	K	sp|P32565|RPN2_YEAST	474	S	5.13	1				X								X
sp|P00560|PGK_YEAST	266	K	sp|P00560|PGK_YEAST	272	K	5.13	1										X		X
sp|P00549|KPYK1_YEAST	53	S	sp|P00549|KPYK1_YEAST	196	K	5.13	1		X									X
sp|P26321|RL5_YEAST	129	Y	sp|P26321|RL5_YEAST	235	S	5.12	1				X								X
sp|P07264|LEUC_YEAST	7	K	sp|P07264|LEUC_YEAST	285	K	5.1	1					X							X
sp|Q04062|RPN9_YEAST	87	K	sp|Q04062|RPN9_YEAST	95	S	5.1	2				X				X			X
sp|P26321|RL5_YEAST	220	S	sp|P26321|RL5_YEAST	235	S	5.09	1				X								X
sp|P32565|RPN2_YEAST	792	S	sp|P32565|RPN2_YEAST	794	K	5.09	1										X		X
sp|Q12377|RPN6_YEAST	316	T	sp|Q12377|RPN6_YEAST	321	Y	5.09	1		X									X
sp|P32565|RPN2_YEAST	689	K	sp|P32565|RPN2_YEAST	798	K	5.08	1				X								X
sp|P43593|UBP6_YEAST	463	K	sp|P43593|UBP6_YEAST	476	K	5.08	1							X					X
sp|P32565|RPN2_YEAST	850	K	sp|P32565|RPN2_YEAST	864	K	5.07	1								X				X
sp|P00359|G3P3_YEAST	101	K	sp|P00359|G3P3_YEAST	184	K	5.07	1							X					X
sp|P53549|PRS10_YEAST	370	K	sp|P53549|PRS10_YEAST	381	K	5.07	1				X								X
sp|P40327|PRS4_YEAST	30	K	sp|P40327|PRS4_YEAST	42	T	5.06	1						X						X
sp|Q01855|RS15_YEAST	13	K	sp|Q01855|RS15_YEAST	72	K	5.06	2		X								X	X
sp|Q04062|RPN9_YEAST	90	K	sp|Q04062|RPN9_YEAST	97	K	5.05	1				X								X
sp|P53549|PRS10_YEAST	365	T	sp|P53549|PRS10_YEAST	370	K	5.05	1				X								X
sp|Q01574|ACS1_YEAST	114	K	sp|Q01574|ACS1_YEAST	149	K	5.05	2							X			X		X
sp|P00331|ADH2_YEAST	18	K	sp|P00331|ADH2_YEAST	335	K	5.05	1					X							X
sp|P38886|RPN10_YEAST	104	K	sp|P38886|RPN10_YEAST	134	K	5.03	1										X		X
sp|Q01939|PRS8_YEAST	119	S	sp|Q01939|PRS8_YEAST	129	K	5.01	1		X									X
sp|P38764|RPN1_YEAST	359	K	sp|P38764|RPN1_YEAST	946	T	5.01	1										X		X
sp|Q12250|RPN5_YEAST	318	Y	sp|Q12250|RPN5_YEAST	335	K	5	1				X								X
sp|Q01574|ACS1_YEAST	2	S	sp|Q01574|ACS1_YEAST	392	Y	5	1								X				X
sp|P32565|RPN2_YEAST	821	K	sp|P32565|RPN2_YEAST	837	K	4.99	1										X		X
sp|P32565|RPN2_YEAST	115	K	sp|P32565|RPN2_YEAST	125	T	4.98	1										X		X
sp|P32565|RPN2_YEAST	828	K	sp|P32565|RPN2_YEAST	830	K	4.98	1								X			X
sp|P40327|PRS4_YEAST	234	K	sp|P40327|PRS4_YEAST	347	K	4.98	1										X		X
sp|P38764|RPN1_YEAST	32	K	sp|P38764|RPN1_YEAST	57	K	4.97	3	X						X				X
sp|P38624|PSB1_YEAST	167	K	sp|P38624|PSB1_YEAST	175	K	4.96	1						X						X
sp|P40327|PRS4_YEAST	383	T	sp|P40327|PRS4_YEAST	417	K	4.96	2										X		X
sp|Q08723|RPN8_YEAST	300	K	sp|Q08723|RPN8_YEAST	324	K	4.95	1		X									X
sp|P33298|PRS6B_YEAST	280	K	sp|P33298|PRS6B_YEAST	428	K	4.95	1				X								X
sp|P40303|PSA4_YEAST	169	K	sp|P40303|PSA4_YEAST	177	K	4.94	1		X									X
sp|P07264|LEUC_YEAST	575	K	sp|P07264|LEUC_YEAST	584	K	4.94	1						X						X
sp|Q06103|RPN7_YEAST	2	V	sp|Q06103|RPN7_YEAST	156	K	4.94	1					X							X
sp|P00331|ADH2_YEAST	276	K	sp|P00331|ADH2_YEAST	335	K	4.93	1										X		X
sp|P32496|RPN12_YEAST	95	K	sp|P32496|RPN12_YEAST	97	S	4.9	1								X				X
sp|Q06103|RPN7_YEAST	55	K	sp|Q06103|RPN7_YEAST	426	S	4.9	1			X								X
sp|Q01574|ACS1_YEAST	2	S	sp|Q01574|ACS1_YEAST	144	K	4.9	1	X											X
sp|P33299|PRS7_YEAST	196	T	sp|P33299|PRS7_YEAST	207	T	4.89	1				X								X
sp|P06169|PDC1_YEAST	515	T	sp|P06169|PDC1_YEAST	522	T	4.89	1		X									X
sp|P32565|RPN2_YEAST	798	K	sp|P32565|RPN2_YEAST	847	K	4.88	1										X	X
sp|P53549|PRS10_YEAST	362	K	sp|P53549|PRS10_YEAST	369	K	4.87	1										X		X
sp|P40327|PRS4_YEAST	383	T	sp|P40327|PRS4_YEAST	420	K	4.86	1										X		X
sp|P38764|RPN1_YEAST	690	K	sp|P38764|RPN1_YEAST	713	K	4.86	1									X		X
sp|P05750|RS3_YEAST	221	S	sp|P05750|RS3_YEAST	231	T	4.85	1		X										X
sp|O94742|SEM1_YEAST	13	K	sp|O94742|SEM1_YEAST	26	K	4.85	2										X		X
sp|P07264|LEUC_YEAST	755	K	sp|P07264|LEUC_YEAST	758	K	4.84	2							X	X				X
sp|P40303|PSA4_YEAST	88	K	sp|P40303|PSA4_YEAST	112	Y	4.84	1										X	X
sp|Q01939|PRS8_YEAST	129	K	sp|Q01939|PRS8_YEAST	141	K	4.84	3										X		X
sp|Q12377|RPN6_YEAST	134	K	sp|Q12377|RPN6_YEAST	171	K	4.84	1				X								X
sp|P43593|UBP6_YEAST	253	K	sp|P43593|UBP6_YEAST	301	K	4.82	3		X									X
sp|Q01939|PRS8_YEAST	141	K	sp|Q01939|PRS8_YEAST	169	K	4.81	1				X								X
sp|P38764|RPN1_YEAST	366	K	sp|P38764|RPN1_YEAST	836	S	4.8	1										X		X
sp|P43588|RPN11_YEAST	108	Y	sp|P43588|RPN11_YEAST	127	K	4.79	1										X		X
sp|P40327|PRS4_YEAST	22	K	sp|P40327|PRS4_YEAST	37	K	4.79	1										X		X
sp|O94742|SEM1_YEAST	13	K	sp|O94742|SEM1_YEAST	19	K	4.79	1										X		X
sp|P33299|PRS7_YEAST	208	Y	sp|P33299|PRS7_YEAST	215	K	4.78	1				X								X
sp|P07264|LEUC_YEAST	398	K	sp|P07264|LEUC_YEAST	764	K	4.77	1								X				X
sp|P40327|PRS4_YEAST	15	K	sp|P40327|PRS4_YEAST	124	T	4.76	1										X		X
sp|Q01939|PRS8_YEAST	100	K	sp|Q01939|PRS8_YEAST	124	K	4.76	2								X	X			X
sp|P07264|LEUC_YEAST	97	K	sp|P07264|LEUC_YEAST	114	S	4.75	1			X								X
sp|P53549|PRS10_YEAST	367	K	sp|P53549|PRS10_YEAST	371	T	4.75	1							X					X
sp|P32565|RPN2_YEAST	132	K	sp|P32565|RPN2_YEAST	143	K	4.75	2			X								X
sp|P07264|LEUC_YEAST	539	K	sp|P07264|LEUC_YEAST	639	K	4.75	1							X					X
sp|P05317|RLA0_YEAST	126	T	sp|P05317|RLA0_YEAST	133	T	4.73	2		X								X	X
sp|P33298|PRS6B_YEAST	224	K	sp|P33298|PRS6B_YEAST	416	K	4.73	1										X		X
sp|P33298|PRS6B_YEAST	132	K	sp|P33298|PRS6B_YEAST	280	K	4.72	1										X		X
sp|P33297|PRS6A_YEAST	121	T	sp|P33297|PRS6A_YEAST	295	K	4.72	1			X								X
sp|P21242|PSA7_YEAST	29	K	sp|P21242|PSA7_YEAST	167	K	4.71	1								X				X
sp|P32324|EF2_YEAST	589	K	sp|P32324|EF2_YEAST	651	K	4.71	1										X		X
sp|P15992|HSP26_YEAST	42	T	sp|P15992|HSP26_YEAST	42	T	4.7	1										X	X
sp|P43593|UBP6_YEAST	174	K	sp|P43593|UBP6_YEAST	177	K	4.7	1							X					X
sp|Q12250|RPN5_YEAST	80	T	sp|Q12250|RPN5_YEAST	85	K	4.7	1						X						X
sp|P40327|PRS4_YEAST	195	K	sp|P40327|PRS4_YEAST	234	K	4.68	1										X		X
sp|Q08723|RPN8_YEAST	191	T	sp|Q08723|RPN8_YEAST	198	K	4.67	1			X								X
sp|P07264|LEUC_YEAST	639	K	sp|P07264|LEUC_YEAST	645	S	4.67	1										X		X
sp|Q06103|RPN7_YEAST	111	K	sp|Q06103|RPN7_YEAST	152	K	4.65	1										X	X
sp|P32565|RPN2_YEAST	778	K	sp|P32565|RPN2_YEAST	858	K	4.65	2		X	X								X
sp|P43588|RPN11_YEAST	206	T	sp|P43588|RPN11_YEAST	211	K	4.62	3										X		X
sp|P06169|PDC1_YEAST	505	K	sp|P06169|PDC1_YEAST	532	K	4.62	1				X								X
sp|P14540|ALF_YEAST	10	K	sp|P14540|ALF_YEAST	55	K	4.62	1							X					X
sp|P00950|PMG1_YEAST	46	K	sp|P00950|PMG1_YEAST	224	K	4.61	2										X		X
sp|P32379|PSA5_YEAST	192	T	sp|P32379|PSA5_YEAST	235	K	4.58	2										X		X
sp|P33297|PRS6A_YEAST	175	K	sp|P33297|PRS6A_YEAST	322	K	4.57	1										X		X
sp|Q01939|PRS8_YEAST	108	K	sp|Q01939|PRS8_YEAST	141	K	4.56	1				X								X
sp|P41805|RL10_YEAST	101	K	sp|P41805|RL10_YEAST	121	K	4.56	2		X									X
sp|P40327|PRS4_YEAST	347	K	sp|P40327|PRS4_YEAST	367	S	4.56	2		X								X	X
sp|P32496|RPN12_YEAST	240	K	sp|P32496|RPN12_YEAST	245	Y	4.55	3								X				X
sp|Q12377|RPN6_YEAST	319	K	sp|Q12377|RPN6_YEAST	376	K	4.54	3				X		X				X		X
sp|P38764|RPN1_YEAST	786	S	sp|P38764|RPN1_YEAST	791	K	4.54	1				X								X
sp|P15992|HSP26_YEAST	45	K	sp|P15992|HSP26_YEAST	145	K	4.54	1									X			X
sp|P40327|PRS4_YEAST	20	K	sp|P40327|PRS4_YEAST	50	Y	4.53	1		X									X
sp|Q08723|RPN8_YEAST	49	T	sp|Q08723|RPN8_YEAST	63	S	4.52	1		X									X
sp|P43593|UBP6_YEAST	405	K	sp|P43593|UBP6_YEAST	414	K	4.51	1		X									X
sp|P32565|RPN2_YEAST	883	S	sp|P32565|RPN2_YEAST	897	K	4.51	1										X	X
sp|P43593|UBP6_YEAST	117	T	sp|P43593|UBP6_YEAST	468	K	4.5	1									X			X
sp|P26783|RS5_YEAST	188	K	sp|P26783|RS5_YEAST	203	K	4.49	1				X								X
sp|Q12250|RPN5_YEAST	8	K	sp|Q12250|RPN5_YEAST	8	K	4.49	1							X					X
sp|P40327|PRS4_YEAST	255	K	sp|P40327|PRS4_YEAST	330	K	4.49	2				X		X						X
sp|P38820|UBA4_YEAST	368	K	sp|P38820|UBA4_YEAST	439	K	4.48	1										X		X
sp|P32379|PSA5_YEAST	205	K	sp|P32379|PSA5_YEAST	246	K	4.48	3	X	X					X					X
sp|P32565|RPN2_YEAST	670	K	sp|P32565|RPN2_YEAST	794	K	4.47	1							X					X
sp|Q06103|RPN7_YEAST	225	K	sp|Q06103|RPN7_YEAST	269	K	4.47	1									X			X
sp|P15992|HSP26_YEAST	167	Y	sp|P15992|HSP26_YEAST	203	K	4.46	1		X										X
sp|P32496|RPN12_YEAST	191	K	sp|P32496|RPN12_YEAST	256	K	4.45	1					X							X
sp|P32496|RPN12_YEAST	178	T	sp|P32496|RPN12_YEAST	183	S	4.45	1				X								X
sp|P33299|PRS7_YEAST	436	K	sp|P33299|PRS7_YEAST	445	K	4.44	1										X		X
sp|P43593|UBP6_YEAST	228	K	sp|P43593|UBP6_YEAST	422	K	4.43	1							X					X
sp|P40303|PSA4_YEAST	88	K	sp|P40303|PSA4_YEAST	153	S	4.43	1										X	X
sp|P32379|PSA5_YEAST	36	T	sp|P32379|PSA5_YEAST	224	K	4.4	1										X		X
sp|P53549|PRS10_YEAST	90	K	sp|P53549|PRS10_YEAST	120	K	4.39	1						X						X
sp|P07264|LEUC_YEAST	98	T	sp|P07264|LEUC_YEAST	110	Y	4.38	1	X										X
sp|Q01939|PRS8_YEAST	129	K	sp|Q01939|PRS8_YEAST	169	K	4.37	2							X			X		X
sp|Q12377|RPN6_YEAST	126	K	sp|Q12377|RPN6_YEAST	345	S	4.36	1	X										X
sp|P38764|RPN1_YEAST	190	T	sp|P38764|RPN1_YEAST	649	S	4.34	1				X								X
sp|Q12377|RPN6_YEAST	288	K	sp|Q12377|RPN6_YEAST	306	Y	4.34	1		X									X
sp|Q08723|RPN8_YEAST	137	Y	sp|Q08723|RPN8_YEAST	144	K	4.34	1				X								X
sp|P53549|PRS10_YEAST	213	K	sp|P53549|PRS10_YEAST	421	K	4.33	1								X			X
sp|P10963|PCKA_YEAST	82	T	sp|P10963|PCKA_YEAST	94	K	4.32	1										X	X
sp|P15992|HSP26_YEAST	176	K	sp|P15992|HSP26_YEAST	192	K	4.29	1							X				X
sp|P32565|RPN2_YEAST	798	K	sp|P32565|RPN2_YEAST	830	K	4.28	1						X						X
sp|P40016|RPN3_YEAST	24	K	sp|P40016|RPN3_YEAST	101	K	4.28	1										X		X
sp|Q01939|PRS8_YEAST	87	K	sp|Q01939|PRS8_YEAST	141	K	4.27	1				X								X
sp|P33299|PRS7_YEAST	282	K	sp|P33299|PRS7_YEAST	436	K	4.27	1										X		X
sp|P22141|PSB4_YEAST	19	K	sp|P22141|PSB4_YEAST	162	K	4.26	1										X		X
sp|P40327|PRS4_YEAST	330	K	sp|P40327|PRS4_YEAST	383	T	4.26	2										X		X
sp|P33299|PRS7_YEAST	154	K	sp|P33299|PRS7_YEAST	456	K	4.26	1			X								X
sp|Q01939|PRS8_YEAST	120	Y	sp|Q01939|PRS8_YEAST	129	K	4.26	1	X										X
sp|P40327|PRS4_YEAST	37	K	sp|P40327|PRS4_YEAST	229	K	4.25	1									X			X
sp|P32565|RPN2_YEAST	21	K	sp|P32565|RPN2_YEAST	80	K	4.25	2						X				X		X
sp|P40016|RPN3_YEAST	23	K	sp|P40016|RPN3_YEAST	102	S	4.25	1										X		X
sp|P40016|RPN3_YEAST	266	S	sp|P40016|RPN3_YEAST	299	K	4.25	1								X				X
sp|P50086|PSD10_YEAST	138	K	sp|P50086|PSD10_YEAST	164	K	4.25	2				X								X
sp|P40016|RPN3_YEAST	102	S	sp|P40016|RPN3_YEAST	396	S	4.25	1									X		X
sp|P50086|PSD10_YEAST	17	K	sp|P50086|PSD10_YEAST	27	S	4.23	1										X		X
sp|P40327|PRS4_YEAST	255	K	sp|P40327|PRS4_YEAST	323	K	4.22	1										X	X
sp|P53549|PRS10_YEAST	367	K	sp|P53549|PRS10_YEAST	370	K	4.22	1						X					X
sp|P33298|PRS6B_YEAST	56	K	sp|P33298|PRS6B_YEAST	301	T	4.22	1		X									X
sp|Q06103|RPN7_YEAST	29	K	sp|Q06103|RPN7_YEAST	37	K	4.21	1							X					X
sp|P38764|RPN1_YEAST	702	K	sp|P38764|RPN1_YEAST	709	K	4.21	1								X			X
sp|Q01574|ACS1_YEAST	2	S	sp|Q01574|ACS1_YEAST	588	T	4.19	1				X								X
sp|P40016|RPN3_YEAST	299	K	sp|P40016|RPN3_YEAST	306	S	4.17	2		X								X	X
sp|Q04062|RPN9_YEAST	145	K	sp|Q04062|RPN9_YEAST	155	K	4.16	1										X		X
sp|P40327|PRS4_YEAST	29	S	sp|P40327|PRS4_YEAST	37	K	4.16	1										X	X
sp|P33297|PRS6A_YEAST	120	K	sp|P33297|PRS6A_YEAST	175	K	4.14	2		X								X	X
sp|P53549|PRS10_YEAST	63	K	sp|P53549|PRS10_YEAST	75	K	4.14	1										X		X
sp|P33297|PRS6A_YEAST	175	K	sp|P33297|PRS6A_YEAST	228	K	4.13	1										X		X
sp|P43588|RPN11_YEAST	119	S	sp|P43588|RPN11_YEAST	127	K	4.12	1										X		X
sp|P53549|PRS10_YEAST	202	K	sp|P53549|PRS10_YEAST	254	K	4.11	1							X					X
sp|P00359|G3P3_YEAST	253	Y	sp|P00359|G3P3_YEAST	261	K	4.07	1									X		X
sp|P33297|PRS6A_YEAST	175	K	sp|P33297|PRS6A_YEAST	304	T	4.06	1	X										X
sp|Q06103|RPN7_YEAST	62	Y	sp|Q06103|RPN7_YEAST	109	K	4.05	1										X	X
sp|Q01939|PRS8_YEAST	359	K	sp|Q01939|PRS8_YEAST	392	K	4.03	2	X									X	X
sp|P43593|UBP6_YEAST	266	S	sp|P43593|UBP6_YEAST	370	K	4.03	1			X								X
sp|P40303|PSA4_YEAST	88	K	sp|P40303|PSA4_YEAST	133	T	4.01	1	X										X
sp|P40016|RPN3_YEAST	340	K	sp|P40016|RPN3_YEAST	373	K	4.01	1							X					X
sp|P07264|LEUC_YEAST	88	K	sp|P07264|LEUC_YEAST	98	T	4.01	1		X									X
sp|P33297|PRS6A_YEAST	271	K	sp|P33297|PRS6A_YEAST	273	K	4.01	1				X								X
sp|P00331|ADH2_YEAST	207	K	sp|P00331|ADH2_YEAST	332	K	3.99	1										X		X
sp|P21243|PSA1_YEAST	110	Y	sp|P21243|PSA1_YEAST	232	K	3.98	1				X								X
sp|P05750|RS3_YEAST	223	K	sp|P05750|RS3_YEAST	231	T	3.98	1							X					X
sp|Q04062|RPN9_YEAST	53	K	sp|Q04062|RPN9_YEAST	85	S	3.97	1										X		X
sp|P32565|RPN2_YEAST	867	K	sp|P32565|RPN2_YEAST	883	S	3.97	2										X		X
sp|P38764|RPN1_YEAST	103	Y	sp|P38764|RPN1_YEAST	107	T	3.97	1				X								X
sp|P10591|HSP71_YEAST	455	K	sp|P10591|HSP71_YEAST	504	K	3.96	2					X	X						X
sp|P33297|PRS6A_YEAST	168	K	sp|P33297|PRS6A_YEAST	295	K	3.95	1								X				X
sp|Q01939|PRS8_YEAST	120	Y	sp|Q01939|PRS8_YEAST	135	S	3.92	1		X									X
sp|P32565|RPN2_YEAST	837	K	sp|P32565|RPN2_YEAST	881	Y	3.91	1	X										X
sp|P43593|UBP6_YEAST	242	K	sp|P43593|UBP6_YEAST	286	K	3.91	1	X										X
sp|Q12250|RPN5_YEAST	206	K	sp|Q12250|RPN5_YEAST	213	Y	3.91	1								X			X
sp|P38764|RPN1_YEAST	27	K	sp|P38764|RPN1_YEAST	39	S	3.91	1								X			X
sp|P33299|PRS7_YEAST	441	K	sp|P33299|PRS7_YEAST	455	K	3.91	1				X								X
sp|Q04062|RPN9_YEAST	21	S	sp|Q04062|RPN9_YEAST	47	K	3.9	2							X					X
sp|P07264|LEUC_YEAST	247	K	sp|P07264|LEUC_YEAST	276	K	3.9	1	X										X
sp|P33299|PRS7_YEAST	203	K	sp|P33299|PRS7_YEAST	394	K	3.89	1		X									X
sp|P38764|RPN1_YEAST	87	K	sp|P38764|RPN1_YEAST	96	Y	3.88	1		X									X
sp|P07264|LEUC_YEAST	7	K	sp|P07264|LEUC_YEAST	747	Y	3.88	1										X		X
sp|P21242|PSA7_YEAST	178	K	sp|P21242|PSA7_YEAST	245	K	3.87	1						X						X
sp|P07264|LEUC_YEAST	546	K	sp|P07264|LEUC_YEAST	639	K	3.87	2				X			X					X
sp|P07264|LEUC_YEAST	257	K	sp|P07264|LEUC_YEAST	584	K	3.86	1				X							X
sp|P38820|UBA4_YEAST	413	K	sp|P38820|UBA4_YEAST	428	K	3.84	1										X		X
sp|P05317|RLA0_YEAST	126	T	sp|P05317|RLA0_YEAST	134	S	3.84	1	X										X
sp|P32565|RPN2_YEAST	778	K	sp|P32565|RPN2_YEAST	860	K	3.84	1										X		X
sp|P43593|UBP6_YEAST	2	S	sp|P43593|UBP6_YEAST	60	K	3.83	1				X								X
sp|P33298|PRS6B_YEAST	132	K	sp|P33298|PRS6B_YEAST	423	K	3.83	1										X		X
sp|P32379|PSA5_YEAST	194	K	sp|P32379|PSA5_YEAST	235	K	3.82	1							X					X
sp|Q01574|ACS1_YEAST	2	S	sp|Q01574|ACS1_YEAST	22	K	3.81	1			X									X
sp|Q08723|RPN8_YEAST	150	T	sp|Q08723|RPN8_YEAST	160	T	3.8	1										X		X
sp|Q12377|RPN6_YEAST	285	K	sp|Q12377|RPN6_YEAST	370	T	3.79	1	X										X
sp|Q01939|PRS8_YEAST	227	S	sp|Q01939|PRS8_YEAST	271	T	3.78	1		X									X
sp|P10963|PCKA_YEAST	392	S	sp|P10963|PCKA_YEAST	402	T	3.78	1	X										X
sp|P06169|PDC1_YEAST	159	T	sp|P06169|PDC1_YEAST	294	T	3.76	1									X			X
sp|Q12377|RPN6_YEAST	287	T	sp|Q12377|RPN6_YEAST	300	K	3.76	1										X		X
sp|Q01939|PRS8_YEAST	349	K	sp|Q01939|PRS8_YEAST	392	K	3.74	1					X							X
sp|P40327|PRS4_YEAST	42	T	sp|P40327|PRS4_YEAST	50	Y	3.74	1		X									X
sp|Q12377|RPN6_YEAST	171	K	sp|Q12377|RPN6_YEAST	183	K	3.73	1									X			X
sp|Q04062|RPN9_YEAST	87	K	sp|Q04062|RPN9_YEAST	140	K	3.73	1	X										X
sp|P06169|PDC1_YEAST	501	T	sp|P06169|PDC1_YEAST	532	K	3.71	2										X		X
sp|Q12250|RPN5_YEAST	190	K	sp|Q12250|RPN5_YEAST	194	S	3.71	1				X								X
sp|P15992|HSP26_YEAST	145	K	sp|P15992|HSP26_YEAST	153	S	3.7	1									X			X
sp|P21242|PSA7_YEAST	178	K	sp|P21242|PSA7_YEAST	194	K	3.7	1		X									X
[truncated: 100 more rows]

## Sheet: 26S Proteasome Xi
26S Proteasome Xi
Protein 1	SeqPos 1	Protein 2	SeqPos 2	Highest Score	Decoy	Protease
sp|Q12377|RPN6_YEAST	193	sp|Q12377|RPN6_YEAST	152	59.721	FALSE	Trypsin
sp|Q12377|RPN6_YEAST	323	sp|Q12377|RPN6_YEAST	263	50.583	FALSE	Trypsin
sp|P33298|PRS6B_YEAST	224	sp|P33298|PRS6B_YEAST	359	49.189	FALSE	Trypsin
sp|P23639|PSA2_YEAST	91	sp|P21243|PSA1_YEAST	107	47.405	FALSE	Trypsin
sp|P32565|RPN2_YEAST	924	sp|P32565|RPN2_YEAST	384	46.21	FALSE	Trypsin
sp|Q12377|RPN6_YEAST	167	sp|Q12377|RPN6_YEAST	134	45.582	FALSE	Trypsin
sp|P53549|PRS10_YEAST	213	sp|P33298|PRS6B_YEAST	224	44.853	FALSE	Trypsin
sp|Q01939|PRS8_YEAST	129	sp|P33298|PRS6B_YEAST	132	43.985	FALSE	Trypsin
sp|Q12377|RPN6_YEAST	300	sp|Q12377|RPN6_YEAST	279	43.918	FALSE	Trypsin
sp|Q12377|RPN6_YEAST	323	sp|Q12377|RPN6_YEAST	149	43.433	FALSE	Trypsin
sp|P00359|G3P3_YEAST	185	sp|P00359|G3P3_YEAST	182	40.828	FALSE	Trypsin
sp|P33299|PRS7_YEAST	374	sp|P53549|PRS10_YEAST	417	39.298	FALSE	Trypsin
sp|P33299|PRS7_YEAST	394	sp|P33299|PRS7_YEAST	215	39.24	FALSE	Trypsin
sp|P43588|RPN11_YEAST	12	sp|P32565|RPN2_YEAST	401	39.123	FALSE	Trypsin
sp|P33297|PRS6A_YEAST	367	sp|P33297|PRS6A_YEAST	392	39.017	FALSE	Trypsin
sp|P33297|PRS6A_YEAST	346	sp|P33297|PRS6A_YEAST	289	38.531	FALSE	Trypsin
sp|P25451|PSB3_YEAST	70	sp|P23638|PSA3_YEAST	100	38.096	FALSE	Trypsin
sp|Q04062|RPN9_YEAST	1	sp|Q04062|RPN9_YEAST	72	37.888	FALSE	Trypsin
sp|O13563|RPN13_YEAST	119	sp|O13563|RPN13_YEAST	79	36.858	FALSE	Trypsin
sp|P33297|PRS6A_YEAST	392	sp|P33299|PRS7_YEAST	374	36.64	FALSE	Trypsin
sp|Q04062|RPN9_YEAST	314	sp|Q04062|RPN9_YEAST	317	35.257	FALSE	Trypsin
sp|P43588|RPN11_YEAST	182	sp|Q01939|PRS8_YEAST	100	34.969	FALSE	Trypsin
sp|P32496|RPN12_YEAST	2	sp|P32496|RPN12_YEAST	36	34.681	FALSE	Trypsin
sp|Q12377|RPN6_YEAST	29	sp|Q12377|RPN6_YEAST	35	34.287	FALSE	Trypsin
sp|Q06103|RPN7_YEAST	44	sp|Q06103|RPN7_YEAST	93	33.762	FALSE	Trypsin
sp|P32496|RPN12_YEAST	159	sp|P32496|RPN12_YEAST	147	33.061	FALSE	Trypsin
sp|P33299|PRS7_YEAST	70	sp|P40327|PRS4_YEAST	37	32.866	FALSE	Trypsin
sp|Q08723|RPN8_YEAST	88	sp|P53549|PRS10_YEAST	96	32.852	FALSE	Trypsin
sp|P32565|RPN2_YEAST	151	sp|P32565|RPN2_YEAST	173	32.737	FALSE	Trypsin
sp|P43588|RPN11_YEAST	150	sp|P43588|RPN11_YEAST	182	32.517	FALSE	Trypsin
sp|P33297|PRS6A_YEAST	216	sp|P53549|PRS10_YEAST	233	32.309	FALSE	Trypsin
sp|P40327|PRS4_YEAST	347	sp|P40327|PRS4_YEAST	290	32.215	FALSE	Trypsin
sp|P33297|PRS6A_YEAST	120	sp|P53549|PRS10_YEAST	120	32.077	FALSE	Trypsin
sp|Q04062|RPN9_YEAST	1	sp|Q04062|RPN9_YEAST	112	31.484	FALSE	Trypsin
sp|Q12377|RPN6_YEAST	288	sp|Q12377|RPN6_YEAST	300	31.371	FALSE	Trypsin
sp|Q04062|RPN9_YEAST	1	sp|Q04062|RPN9_YEAST	68	31.317	FALSE	Trypsin
sp|Q08723|RPN8_YEAST	105	sp|P38886|RPN10_YEAST	84	31.187	FALSE	Trypsin
sp|P32565|RPN2_YEAST	384	sp|O13563|RPN13_YEAST	104	31.094	FALSE	Trypsin
sp|P40327|PRS4_YEAST	234	sp|P40327|PRS4_YEAST	45	31.059	FALSE	Trypsin
sp|P33297|PRS6A_YEAST	206	sp|P33297|PRS6A_YEAST	202	30.879	FALSE	Trypsin
sp|P33298|PRS6B_YEAST	337	sp|P33298|PRS6B_YEAST	359	30.159	FALSE	Trypsin
sp|P40327|PRS4_YEAST	330	sp|P40327|PRS4_YEAST	347	30.016	FALSE	Trypsin
sp|P33297|PRS6A_YEAST	35	sp|Q04062|RPN9_YEAST	72	29.931	FALSE	Trypsin
sp|P33297|PRS6A_YEAST	175	sp|P33297|PRS6A_YEAST	245	29.841	FALSE	Trypsin
sp|P33299|PRS7_YEAST	70	sp|P40327|PRS4_YEAST	83	29.633	FALSE	Trypsin
sp|P50086|PSD10_YEAST	136	sp|P50086|PSD10_YEAST	172	29.452	FALSE	Trypsin
sp|Q01939|PRS8_YEAST	392	sp|P33298|PRS6B_YEAST	337	29.428	FALSE	Trypsin
sp|P43588|RPN11_YEAST	246	sp|P33298|PRS6B_YEAST	132	29.424	FALSE	Trypsin
sp|P32565|RPN2_YEAST	132	sp|P32565|RPN2_YEAST	86	29.266	FALSE	Trypsin
sp|P32565|RPN2_YEAST	680	sp|P32565|RPN2_YEAST	316	29.245	FALSE	Trypsin
sp|P32565|RPN2_YEAST	911	sp|O13563|RPN13_YEAST	119	29.098	FALSE	Trypsin
sp|P40327|PRS4_YEAST	255	sp|P40327|PRS4_YEAST	269	29.066	FALSE	Trypsin
sp|P33298|PRS6B_YEAST	224	sp|P33298|PRS6B_YEAST	361	29.008	FALSE	Trypsin
sp|P53549|PRS10_YEAST	233	sp|P53549|PRS10_YEAST	367	28.909	FALSE	Trypsin
sp|P50086|PSD10_YEAST	138	sp|P50086|PSD10_YEAST	172	28.909	FALSE	Trypsin
sp|P33297|PRS6A_YEAST	168	sp|P33299|PRS7_YEAST	374	28.805	FALSE	Trypsin
sp|P33297|PRS6A_YEAST	175	sp|P33297|PRS6A_YEAST	202	28.747	FALSE	Trypsin
sp|Q04062|RPN9_YEAST	120	sp|Q04062|RPN9_YEAST	160	28.61	FALSE	Trypsin
sp|P33299|PRS7_YEAST	456	sp|P40327|PRS4_YEAST	347	28.403	FALSE	Trypsin
sp|Q06103|RPN7_YEAST	44	sp|Q06103|RPN7_YEAST	77	28.29	FALSE	Trypsin
sp|Q12377|RPN6_YEAST	167	sp|Q06103|RPN7_YEAST	2	28.273	FALSE	Trypsin
sp|Q08723|RPN8_YEAST	86	sp|P53549|PRS10_YEAST	96	28.13	FALSE	Trypsin
sp|P32496|RPN12_YEAST	128	sp|P32496|RPN12_YEAST	134	28.03	FALSE	Trypsin
sp|P38764|RPN1_YEAST	943	sp|P38764|RPN1_YEAST	950	27.926	FALSE	Trypsin
sp|P23639|PSA2_YEAST	91	sp|P23639|PSA2_YEAST	88	27.627	FALSE	Trypsin
sp|Q04062|RPN9_YEAST	112	sp|Q04062|RPN9_YEAST	72	27.565	FALSE	Trypsin
sp|P33299|PRS7_YEAST	70	sp|P40327|PRS4_YEAST	45	27.489	FALSE	Trypsin
sp|P14127;P02407|RS17B_YEAST	81;81	sp|P32905;P46654|RSSA1_YEAST	88;88	27.408	FALSE	Trypsin
sp|Q12250|RPN5_YEAST	445	sp|Q08723|RPN8_YEAST	217	27.27	FALSE	Trypsin
sp|Q01939|PRS8_YEAST	77	sp|P33299|PRS7_YEAST	70	27.167	FALSE	Trypsin
sp|P32565|RPN2_YEAST	210	sp|P32565|RPN2_YEAST	171	27.159	FALSE	Trypsin
sp|P23639|PSA2_YEAST	172	sp|P23639|PSA2_YEAST	29	27.097	FALSE	Trypsin
sp|Q12377|RPN6_YEAST	151	sp|Q12377|RPN6_YEAST	323	26.994	FALSE	Trypsin
sp|P33297|PRS6A_YEAST	216	sp|P33297|PRS6A_YEAST	322	26.924	FALSE	Trypsin
sp|Q06103|RPN7_YEAST	405	sp|Q06103|RPN7_YEAST	375	26.733	FALSE	Trypsin
sp|P40016|RPN3_YEAST	161	sp|P40016|RPN3_YEAST	94	26.679	FALSE	Trypsin
sp|P32496|RPN12_YEAST	3	sp|P32496|RPN12_YEAST	36	26.48	FALSE	Trypsin
sp|Q04062|RPN9_YEAST	156	sp|Q04062|RPN9_YEAST	160	26.37	FALSE	Trypsin
sp|Q01939|PRS8_YEAST	359	sp|P33298|PRS6B_YEAST	337	26.344	FALSE	Trypsin
sp|Q08723|RPN8_YEAST	205	sp|Q08723|RPN8_YEAST	198	26.269	FALSE	Trypsin
sp|P33297|PRS6A_YEAST	120	sp|P33299|PRS7_YEAST	154	26.264	FALSE	Trypsin
sp|Q12377|RPN6_YEAST	134	sp|Q12377|RPN6_YEAST	171	26.237	FALSE	Trypsin
sp|P33297|PRS6A_YEAST	35	sp|Q04062|RPN9_YEAST	1	26.159	FALSE	Trypsin
sp|P22141|PSB4_YEAST	29	sp|P30656|PSB5_YEAST	198	26.152	FALSE	Trypsin
sp|P32565|RPN2_YEAST	886	sp|P32565|RPN2_YEAST	867	26.124	FALSE	Trypsin
sp|P40302|PSA6_YEAST	102	sp|P40302|PSA6_YEAST	218	26.046	FALSE	Trypsin
sp|Q01939|PRS8_YEAST	388	sp|P33298|PRS6B_YEAST	337	25.97	FALSE	Trypsin
sp|Q06103|RPN7_YEAST	55	sp|Q06103|RPN7_YEAST	105	25.899	FALSE	Trypsin
sp|Q04062|RPN9_YEAST	111	sp|Q04062|RPN9_YEAST	160	25.839	FALSE	Trypsin
sp|P53549|PRS10_YEAST	346	sp|P53549|PRS10_YEAST	436	25.81	FALSE	Trypsin
sp|Q01939|PRS8_YEAST	221	sp|P33298|PRS6B_YEAST	132	25.711	FALSE	Trypsin
sp|P53549|PRS10_YEAST	213	sp|P33298|PRS6B_YEAST	359	25.643	FALSE	Trypsin
sp|Q06103|RPN7_YEAST	44	sp|Q06103|RPN7_YEAST	55	25.632	FALSE	Trypsin
sp|Q01939|PRS8_YEAST	286	sp|P33299|PRS7_YEAST	50	25.547	FALSE	Trypsin
sp|Q12377|RPN6_YEAST	263	sp|Q12377|RPN6_YEAST	321	25.39	FALSE	Trypsin
sp|P32565|RPN2_YEAST	895	sp|P32565|RPN2_YEAST	886	25.307	FALSE	Trypsin
sp|Q12377|RPN6_YEAST	364	sp|Q12250|RPN5_YEAST	398	25.288	FALSE	Trypsin
sp|P33297|PRS6A_YEAST	370	sp|P33297|PRS6A_YEAST	392	25.266	FALSE	Trypsin
sp|Q08723|RPN8_YEAST	217	sp|Q08723|RPN8_YEAST	210	25.17	FALSE	Trypsin
sp|P33299|PRS7_YEAST	282	sp|P40327|PRS4_YEAST	255	25.139	FALSE	Trypsin
sp|P38764|RPN1_YEAST	791	sp|P33299|PRS7_YEAST	70	25.08	FALSE	Trypsin
sp|P43588|RPN11_YEAST	150	sp|Q01939|PRS8_YEAST	59	24.96	FALSE	Trypsin
sp|Q04062|RPN9_YEAST	112	sp|Q04062|RPN9_YEAST	120	24.939	FALSE	Trypsin
sp|Q12250|RPN5_YEAST	108	sp|Q12250|RPN5_YEAST	99	24.824	FALSE	Trypsin
sp|P38886|RPN10_YEAST	89	sp|P38886|RPN10_YEAST	79	24.811	FALSE	Trypsin
sp|P22141|PSB4_YEAST	109	sp|P22141|PSB4_YEAST	186	24.733	FALSE	Trypsin
sp|Q12250|RPN5_YEAST	190	sp|P50086|PSD10_YEAST	25	24.635	FALSE	Trypsin
sp|P40016|RPN3_YEAST	336	sp|P40016|RPN3_YEAST	341	24.589	FALSE	Trypsin
sp|P32565|RPN2_YEAST	911	sp|P32565|RPN2_YEAST	935	24.538	FALSE	Trypsin
sp|P50086|PSD10_YEAST	136	sp|P33298|PRS6B_YEAST	428	24.533	FALSE	Trypsin
sp|Q12250|RPN5_YEAST	292	sp|Q04062|RPN9_YEAST	182	24.471	FALSE	Trypsin
sp|Q08723|RPN8_YEAST	195	sp|Q08723|RPN8_YEAST	203	24.241	FALSE	Trypsin
sp|Q04062|RPN9_YEAST	72	sp|Q04062|RPN9_YEAST	111	24.171	FALSE	Trypsin
sp|P40327|PRS4_YEAST	37	sp|P40327|PRS4_YEAST	234	23.953	FALSE	Trypsin
sp|P40303|PSA4_YEAST	39	sp|P40303|PSA4_YEAST	182	23.889	FALSE	Trypsin
sp|Q12250|RPN5_YEAST	445	sp|Q08723|RPN8_YEAST	61	23.823	FALSE	Trypsin
sp|P33297|PRS6A_YEAST	208	sp|P33297|PRS6A_YEAST	271	23.823	FALSE	Trypsin
sp|P23638|PSA3_YEAST	51	sp|P23639|PSA2_YEAST	17	23.8	FALSE	Trypsin
sp|P43588|RPN11_YEAST	128	sp|P43588|RPN11_YEAST	125	23.719	FALSE	Trypsin
sp|P33297|PRS6A_YEAST	369	sp|P33297|PRS6A_YEAST	392	23.706	FALSE	Trypsin
sp|Q12377|RPN6_YEAST	152	sp|Q12377|RPN6_YEAST	323	23.643	FALSE	Trypsin
sp|Q01939|PRS8_YEAST	334	sp|Q01939|PRS8_YEAST	359	23.55	FALSE	Trypsin
sp|P38624|PSB1_YEAST	59	sp|P21243|PSA1_YEAST	232	23.539	FALSE	Trypsin
sp|P53549|PRS10_YEAST	346	sp|P33298|PRS6B_YEAST	224	23.424	FALSE	Trypsin
sp|Q04062|RPN9_YEAST	140	sp|Q04062|RPN9_YEAST	90	23.397	FALSE	Trypsin
sp|P53549|PRS10_YEAST	120	sp|P53549|PRS10_YEAST	142	23.298	FALSE	Trypsin
sp|Q06103|RPN7_YEAST	55	sp|Q06103|RPN7_YEAST	104	23.264	FALSE	Trypsin
sp|P33297|PRS6A_YEAST	346	sp|P53549|PRS10_YEAST	427	23.235	FALSE	Trypsin
sp|P33297|PRS6A_YEAST	66	sp|P53549|PRS10_YEAST	90	23.214	FALSE	Trypsin
sp|P38886|RPN10_YEAST	130	sp|P38886|RPN10_YEAST	134	23.201	FALSE	Trypsin
sp|Q04062|RPN9_YEAST	303	sp|Q04062|RPN9_YEAST	365	23.188	FALSE	Trypsin
sp|Q01939|PRS8_YEAST	100	sp|P32565|RPN2_YEAST	645	23.164	FALSE	Trypsin
sp|P0CX35;P0CX36|RS4A_YEAST	161;161	sp|P0CX35;P0CX36|RS4A_YEAST	233;233	23.087	FALSE	Trypsin
sp|P23638|PSA3_YEAST	218	sp|P22141|PSB4_YEAST	113	23.034	FALSE	Trypsin
sp|P33297|PRS6A_YEAST	261	sp|P53549|PRS10_YEAST	238	22.941	FALSE	Trypsin
sp|Q01939|PRS8_YEAST	108	sp|Q01939|PRS8_YEAST	129	22.864	FALSE	Trypsin
sp|P25451|PSB3_YEAST	69	sp|P23638|PSA3_YEAST	100	22.784	FALSE	Trypsin
sp|Q01939|PRS8_YEAST	221	sp|P40327|PRS4_YEAST	255	22.781	FALSE	Trypsin
sp|P23724|PSB6_YEAST	119	sp|P30657|PSB7_YEAST	139	22.766	FALSE	Trypsin
sp|P23638|PSA3_YEAST	51	sp|P23639|PSA2_YEAST	172	22.709	FALSE	Trypsin
sp|Q12250|RPN5_YEAST	129	sp|Q12250|RPN5_YEAST	83	22.607	FALSE	Trypsin
sp|P33297|PRS6A_YEAST	261	sp|P53549|PRS10_YEAST	233	22.57	FALSE	Trypsin
sp|Q12377|RPN6_YEAST	29	sp|Q12377|RPN6_YEAST	36	22.538	FALSE	Trypsin
sp|Q06103|RPN7_YEAST	2	sp|P23638|PSA3_YEAST	247	22.459	FALSE	Trypsin
sp|P40327|PRS4_YEAST	37	sp|P40327|PRS4_YEAST	83	22.42	FALSE	Trypsin
sp|P32565|RPN2_YEAST	646	sp|P32565|RPN2_YEAST	610	22.394	FALSE	Trypsin
sp|Q01939|PRS8_YEAST	93	sp|P40327|PRS4_YEAST	255	22.349	FALSE	Trypsin
sp|P33297|PRS6A_YEAST	245	sp|P33299|PRS7_YEAST	374	22.328	FALSE	Trypsin
sp|P53549|PRS10_YEAST	216	sp|P33298|PRS6B_YEAST	224	22.325	FALSE	Trypsin
sp|P40327|PRS4_YEAST	255	sp|P40327|PRS4_YEAST	234	22.226	FALSE	Trypsin
sp|P32565|RPN2_YEAST	645	sp|P32565|RPN2_YEAST	610	22.214	FALSE	Trypsin
sp|P33297|PRS6A_YEAST	208	sp|P33297|PRS6A_YEAST	202	22.191	FALSE	Trypsin
sp|P32565|RPN2_YEAST	384	sp|O13563|RPN13_YEAST	55	22.131	FALSE	Trypsin
sp|Q01939|PRS8_YEAST	141	sp|P33298|PRS6B_YEAST	132	22.129	FALSE	Trypsin
sp|P33297|PRS6A_YEAST	66	sp|P53549|PRS10_YEAST	86	21.719	FALSE	Trypsin
sp|Q04062|RPN9_YEAST	120	sp|Q04062|RPN9_YEAST	113	21.714	FALSE	Trypsin
sp|P33297|PRS6A_YEAST	346	sp|P33299|PRS7_YEAST	374	21.709	FALSE	Trypsin
sp|P38624|PSB1_YEAST	170	sp|P38624|PSB1_YEAST	177	21.691	FALSE	Trypsin
sp|P43588|RPN11_YEAST	218	sp|P43588|RPN11_YEAST	148	21.682	FALSE	Trypsin
sp|P33297|PRS6A_YEAST	346	sp|P53549|PRS10_YEAST	436	21.642	FALSE	Trypsin
sp|P40327|PRS4_YEAST	330	sp|P40327|PRS4_YEAST	290	21.63	FALSE	Trypsin
sp|P40303|PSA4_YEAST	53	sp|P40327|PRS4_YEAST	417	21.554	FALSE	Trypsin
sp|P32565|RPN2_YEAST	689	sp|P32565|RPN2_YEAST	316	21.55	FALSE	Trypsin
sp|P32565|RPN2_YEAST	689	sp|P40327|PRS4_YEAST	94	21.542	FALSE	Trypsin
sp|Q04062|RPN9_YEAST	53	sp|Q04062|RPN9_YEAST	87	21.533	FALSE	Trypsin
sp|P38764|RPN1_YEAST	946	sp|P38764|RPN1_YEAST	943	21.504	FALSE	Trypsin
sp|P33299|PRS7_YEAST	374	sp|P33299|PRS7_YEAST	282	21.485	FALSE	Trypsin
sp|P33299|PRS7_YEAST	154	sp|P33299|PRS7_YEAST	282	21.467	FALSE	Trypsin
sp|Q12377|RPN6_YEAST	171	sp|P50086|PSD10_YEAST	222	21.466	FALSE	Trypsin
sp|P53549|PRS10_YEAST	346	sp|P33298|PRS6B_YEAST	245	21.355	FALSE	Trypsin
sp|P32565|RPN2_YEAST	132	sp|P32565|RPN2_YEAST	80	21.335	FALSE	Trypsin
sp|P40016|RPN3_YEAST	102	sp|P40016|RPN3_YEAST	90	21.239	FALSE	Trypsin
sp|P53549|PRS10_YEAST	55	sp|P53549|PRS10_YEAST	63	21.213	FALSE	Trypsin
sp|P30657|PSB7_YEAST	243	sp|P30657|PSB7_YEAST	101	21.194	FALSE	Trypsin
sp|P33299|PRS7_YEAST	456	sp|P40327|PRS4_YEAST	330	21.176	FALSE	Trypsin
sp|P33299|PRS7_YEAST	455	sp|P40327|PRS4_YEAST	347	21.113	FALSE	Trypsin
sp|P43593|UBP6_YEAST	15	sp|P43593|UBP6_YEAST	33	21.094	FALSE	Trypsin
sp|P32565|RPN2_YEAST	680	sp|P32565|RPN2_YEAST	645	21.077	FALSE	Trypsin
sp|Q06103|RPN7_YEAST	2	sp|Q06103|RPN7_YEAST	200	21.074	FALSE	Trypsin
sp|Q01939|PRS8_YEAST	87	sp|Q01939|PRS8_YEAST	129	21.017	FALSE	Trypsin
sp|P38764|RPN1_YEAST	74	sp|P38764|RPN1_YEAST	78	20.958	FALSE	Trypsin
sp|Q12377|RPN6_YEAST	126	sp|Q12377|RPN6_YEAST	134	20.93	FALSE	Trypsin
sp|Q06103|RPN7_YEAST	111	sp|Q06103|RPN7_YEAST	104	20.837	FALSE	Trypsin
sp|P32565|RPN2_YEAST	384	sp|P32565|RPN2_YEAST	350	20.831	FALSE	Trypsin
sp|Q06103|RPN7_YEAST	2	sp|P23638|PSA3_YEAST	199	20.804	FALSE	Trypsin
sp|P07281;P07280|RS19B_YEAST	110;110	sp|P07281;P07280|RS19B_YEAST	27;27	20.785	FALSE	Trypsin
sp|P43588|RPN11_YEAST	267	sp|Q08723|RPN8_YEAST	300	20.744	FALSE	Trypsin
sp|Q04062|RPN9_YEAST	113	sp|Q04062|RPN9_YEAST	1	20.735	FALSE	Trypsin
sp|P21243|PSA1_YEAST	174	sp|P21243|PSA1_YEAST	58	20.71	FALSE	Trypsin
sp|Q12250|RPN5_YEAST	56	sp|Q12250|RPN5_YEAST	141	20.69	FALSE	Trypsin
sp|P32496|RPN12_YEAST	2	sp|P32496|RPN12_YEAST	25	20.676	FALSE	Trypsin
sp|P33297|PRS6A_YEAST	168	sp|P33299|PRS7_YEAST	154	20.632	FALSE	Trypsin
sp|P40302|PSA6_YEAST	115	sp|P40302|PSA6_YEAST	122	20.607	FALSE	Trypsin
sp|P23639|PSA2_YEAST	166	sp|P23639|PSA2_YEAST	29	20.561	FALSE	Trypsin
sp|P00359|G3P3_YEAST	47	sp|P00359|G3P3_YEAST	43	20.56	FALSE	Trypsin
sp|P33297|PRS6A_YEAST	35	sp|P53549|PRS10_YEAST	63	20.511	FALSE	Trypsin
sp|Q12377|RPN6_YEAST	288	sp|Q12377|RPN6_YEAST	279	20.497	FALSE	Trypsin
sp|Q01939|PRS8_YEAST	284	sp|P33299|PRS7_YEAST	50	20.467	FALSE	Trypsin
sp|Q08723|RPN8_YEAST	295	sp|Q06103|RPN7_YEAST	416	20.46	FALSE	Trypsin
sp|Q08723|RPN8_YEAST	61	sp|P38886|RPN10_YEAST	130	20.45	FALSE	Trypsin
sp|Q04062|RPN9_YEAST	31	sp|Q04062|RPN9_YEAST	1	20.435	FALSE	Trypsin
sp|P50086|PSD10_YEAST	136	sp|P33298|PRS6B_YEAST	423	20.406	FALSE	Trypsin
sp|P33297|PRS6A_YEAST	139	sp|P53549|PRS10_YEAST	86	20.334	FALSE	Trypsin
sp|P43593|UBP6_YEAST	177	sp|P43593|UBP6_YEAST	112	20.283	FALSE	Trypsin
sp|P32496|RPN12_YEAST	131	sp|P32496|RPN12_YEAST	140	20.251	FALSE	Trypsin
sp|P33297|PRS6A_YEAST	392	sp|P33297|PRS6A_YEAST	346	20.246	FALSE	Trypsin
sp|P33297|PRS6A_YEAST	322	sp|P33297|PRS6A_YEAST	208	20.229	FALSE	Trypsin
sp|P50086|PSD10_YEAST	138	sp|P33298|PRS6B_YEAST	423	20.189	FALSE	Trypsin
sp|P33299|PRS7_YEAST	256	sp|P53549|PRS10_YEAST	427	20.136	FALSE	Trypsin
sp|P38764|RPN1_YEAST	924	sp|P38764|RPN1_YEAST	344	20.114	FALSE	Trypsin
sp|P33299|PRS7_YEAST	70	sp|P40327|PRS4_YEAST	79	20.103	FALSE	Trypsin
sp|P33297|PRS6A_YEAST	120	sp|P53549|PRS10_YEAST	254	20.078	FALSE	Trypsin
sp|Q01939|PRS8_YEAST	195	sp|Q01939|PRS8_YEAST	169	20.004	FALSE	Trypsin
sp|P40327|PRS4_YEAST	37	sp|P40327|PRS4_YEAST	255	19.989	FALSE	Trypsin
sp|P33299|PRS7_YEAST	374	sp|P33299|PRS7_YEAST	350	19.945	FALSE	Trypsin
sp|Q12377|RPN6_YEAST	166	sp|Q12377|RPN6_YEAST	193	19.922	FALSE	Trypsin
sp|Q04062|RPN9_YEAST	315	sp|Q04062|RPN9_YEAST	303	19.9	FALSE	Trypsin
sp|P40016|RPN3_YEAST	373	sp|P32496|RPN12_YEAST	134	19.836	FALSE	Trypsin
sp|P00359|G3P3_YEAST	71	sp|P00359|G3P3_YEAST	63	19.828	FALSE	Trypsin
sp|P33297|PRS6A_YEAST	168	sp|P33297|PRS6A_YEAST	273	19.774	FALSE	Trypsin
sp|P43588|RPN11_YEAST	11	sp|P32565|RPN2_YEAST	401	19.765	FALSE	Trypsin
sp|P25443|RS2_YEAST	46	sp|P25443|RS2_YEAST	33	19.701	FALSE	Trypsin
sp|Q01939|PRS8_YEAST	108	sp|P33299|PRS7_YEAST	70	19.698	FALSE	Trypsin
sp|P53549|PRS10_YEAST	362	sp|P53549|PRS10_YEAST	370	19.653	FALSE	Trypsin
sp|P43588|RPN11_YEAST	150	sp|Q12250|RPN5_YEAST	404	19.636	FALSE	Trypsin
sp|P43593|UBP6_YEAST	190	sp|P43593|UBP6_YEAST	158	19.588	FALSE	Trypsin
sp|Q12250|RPN5_YEAST	141	sp|Q12250|RPN5_YEAST	105	19.551	FALSE	Trypsin
sp|P53549|PRS10_YEAST	346	sp|P33298|PRS6B_YEAST	423	19.545	FALSE	Trypsin
sp|P53549|PRS10_YEAST	421	sp|P53549|PRS10_YEAST	417	19.545	FALSE	Trypsin
sp|Q04062|RPN9_YEAST	111	sp|Q04062|RPN9_YEAST	1	19.534	FALSE	Trypsin
sp|P33299|PRS7_YEAST	70	sp|P40327|PRS4_YEAST	88	19.523	FALSE	Trypsin
sp|Q12377|RPN6_YEAST	152	sp|Q06103|RPN7_YEAST	2	19.511	FALSE	Trypsin
sp|Q12377|RPN6_YEAST	287	sp|Q12377|RPN6_YEAST	300	19.501	FALSE	Trypsin
sp|P23638|PSA3_YEAST	51	sp|P23639|PSA2_YEAST	29	19.472	FALSE	Trypsin
sp|Q04062|RPN9_YEAST	1	sp|P53549|PRS10_YEAST	63	19.458	FALSE	Trypsin
sp|P33298|PRS6B_YEAST	224	sp|P33298|PRS6B_YEAST	358	19.413	FALSE	Trypsin
sp|P33297|PRS6A_YEAST	35	sp|P53549|PRS10_YEAST	55	19.352	FALSE	Trypsin
sp|P23638|PSA3_YEAST	247	sp|P23638|PSA3_YEAST	236	19.316	FALSE	Trypsin
sp|P38886|RPN10_YEAST	104	sp|P38886|RPN10_YEAST	99	19.311	FALSE	Trypsin
sp|P50086|PSD10_YEAST	136	sp|P50086|PSD10_YEAST	164	19.307	FALSE	Trypsin
sp|Q01939|PRS8_YEAST	313	sp|Q01939|PRS8_YEAST	155	19.28	FALSE	Trypsin
sp|P00950|PMG1_YEAST	31	sp|P00950|PMG1_YEAST	17	19.28	FALSE	Trypsin
sp|Q01939|PRS8_YEAST	402	sp|P33298|PRS6B_YEAST	337	19.23	FALSE	Trypsin
sp|P43588|RPN11_YEAST	182	sp|Q01939|PRS8_YEAST	59	19.218	FALSE	Trypsin
sp|P40327|PRS4_YEAST	347	sp|P40327|PRS4_YEAST	255	19.21	FALSE	Trypsin
sp|P43593|UBP6_YEAST	253	sp|P43593|UBP6_YEAST	286	19.16	FALSE	Trypsin
sp|Q01939|PRS8_YEAST	77	sp|P33299|PRS7_YEAST	72	19.132	FALSE	Trypsin
sp|Q01939|PRS8_YEAST	313	sp|Q01939|PRS8_YEAST	221	19.081	FALSE	Trypsin
sp|P40303|PSA4_YEAST	88	sp|P40303|PSA4_YEAST	121	19.08	FALSE	Trypsin
sp|P33297|PRS6A_YEAST	216	sp|P33297|PRS6A_YEAST	208	18.996	FALSE	Trypsin
sp|P40016|RPN3_YEAST	331	sp|P40016|RPN3_YEAST	341	18.972	FALSE	Trypsin
sp|Q08723|RPN8_YEAST	105	sp|P38886|RPN10_YEAST	89	18.969	FALSE	Trypsin
sp|P53549|PRS10_YEAST	346	sp|P33298|PRS6B_YEAST	359	18.953	FALSE	Trypsin
sp|P21243|PSA1_YEAST	190	sp|P21243|PSA1_YEAST	48	18.937	FALSE	Trypsin
sp|Q04062|RPN9_YEAST	140	sp|Q04062|RPN9_YEAST	97	18.922	FALSE	Trypsin
sp|Q01939|PRS8_YEAST	100	sp|P32565|RPN2_YEAST	646	18.909	FALSE	Trypsin
sp|Q04062|RPN9_YEAST	1	sp|Q04062|RPN9_YEAST	36	18.89	FALSE	Trypsin
sp|P40327|PRS4_YEAST	328	sp|P40327|PRS4_YEAST	347	18.87	FALSE	Trypsin
sp|P33297|PRS6A_YEAST	175	sp|P33297|PRS6A_YEAST	273	18.863	FALSE	Trypsin
sp|P32565|RPN2_YEAST	897	sp|P32565|RPN2_YEAST	886	18.833	FALSE	Trypsin
sp|Q06103|RPN7_YEAST	2	sp|Q06103|RPN7_YEAST	211	18.709	FALSE	Trypsin
sp|Q01939|PRS8_YEAST	108	sp|P33299|PRS7_YEAST	57	18.678	FALSE	Trypsin
sp|P32565|RPN2_YEAST	81	sp|P32565|RPN2_YEAST	132	18.657	FALSE	Trypsin
sp|P50086|PSD10_YEAST	207	sp|P33298|PRS6B_YEAST	423	18.655	FALSE	Trypsin
sp|Q12250|RPN5_YEAST	291	sp|Q04062|RPN9_YEAST	182	18.645	FALSE	Trypsin
sp|Q01939|PRS8_YEAST	100	sp|P40327|PRS4_YEAST	94	18.621	FALSE	Trypsin
sp|P17076|RL8A_YEAST	213	sp|P17076|RL8A_YEAST	92	18.61	FALSE	Trypsin
sp|P33297|PRS6A_YEAST	346	sp|P33299|PRS7_YEAST	282	18.57	FALSE	Trypsin
sp|Q01939|PRS8_YEAST	87	sp|P40327|PRS4_YEAST	255	18.561	FALSE	Trypsin
sp|P33297|PRS6A_YEAST	346	sp|P33297|PRS6A_YEAST	322	18.515	FALSE	Trypsin
sp|Q01939|PRS8_YEAST	77	sp|P40327|PRS4_YEAST	37	18.491	FALSE	Trypsin
sp|Q12250|RPN5_YEAST	107	sp|Q12250|RPN5_YEAST	99	18.355	FALSE	Trypsin
sp|Q01939|PRS8_YEAST	155	sp|Q06103|RPN7_YEAST	2	18.353	FALSE	Trypsin
sp|Q12377|RPN6_YEAST	193	sp|Q12377|RPN6_YEAST	151	18.318	FALSE	Trypsin
sp|Q12250|RPN5_YEAST	8	sp|Q12250|RPN5_YEAST	13	18.297	FALSE	Trypsin
sp|P53549|PRS10_YEAST	346	sp|P33298|PRS6B_YEAST	416	18.273	FALSE	Trypsin
sp|P43593|UBP6_YEAST	15	sp|P43593|UBP6_YEAST	32	18.233	FALSE	Trypsin
sp|Q12377|RPN6_YEAST	287	sp|Q12377|RPN6_YEAST	279	18.17	FALSE	Trypsin
sp|Q12377|RPN6_YEAST	187	sp|Q12377|RPN6_YEAST	149	18.131	FALSE	Trypsin
sp|P38764|RPN1_YEAST	96	sp|P38764|RPN1_YEAST	87	18.124	FALSE	Trypsin
sp|P38764|RPN1_YEAST	105	sp|P38764|RPN1_YEAST	57	18.109	FALSE	Trypsin
sp|Q12377|RPN6_YEAST	300	sp|Q12377|RPN6_YEAST	286	18.099	FALSE	Trypsin
sp|Q12377|RPN6_YEAST	286	sp|Q12377|RPN6_YEAST	279	18.078	FALSE	Trypsin
sp|P43593|UBP6_YEAST	242	sp|P43593|UBP6_YEAST	283	18.018	FALSE	Trypsin
sp|P33297|PRS6A_YEAST	175	sp|P33297|PRS6A_YEAST	392	18.011	FALSE	Trypsin
sp|P33299|PRS7_YEAST	282	sp|P40327|PRS4_YEAST	269	17.987	FALSE	Trypsin
sp|Q01939|PRS8_YEAST	100	sp|P32565|RPN2_YEAST	689	17.963	FALSE	Trypsin
sp|P50086|PSD10_YEAST	154	sp|P50086|PSD10_YEAST	118	17.903	FALSE	Trypsin
sp|P32496|RPN12_YEAST	257	sp|P32496|RPN12_YEAST	245	17.896	FALSE	Trypsin
sp|Q01939|PRS8_YEAST	33	sp|P32565|RPN2_YEAST	104	17.887	FALSE	Trypsin
sp|P00359|G3P3_YEAST	185	sp|P00359|G3P3_YEAST	180	17.856	FALSE	Trypsin
sp|P33298|PRS6B_YEAST	337	sp|P33298|PRS6B_YEAST	280	17.821	FALSE	Trypsin
sp|Q06103|RPN7_YEAST	405	sp|Q06103|RPN7_YEAST	225	17.776	FALSE	Trypsin
sp|P21242|PSA7_YEAST	57	sp|P40302|PSA6_YEAST	181	17.742	FALSE	Trypsin
sp|P43593|UBP6_YEAST	33	sp|P43593|UBP6_YEAST	2	17.725	FALSE	Trypsin
sp|P40327|PRS4_YEAST	255	sp|P33298|PRS6B_YEAST	337	17.723	FALSE	Trypsin
sp|Q01939|PRS8_YEAST	221	sp|P33299|PRS7_YEAST	374	17.7	FALSE	Trypsin
sp|Q08723|RPN8_YEAST	126	sp|Q08723|RPN8_YEAST	98	17.66	FALSE	Trypsin
sp|P32565|RPN2_YEAST	778	sp|P32565|RPN2_YEAST	864	17.628	FALSE	Trypsin
sp|P40327|PRS4_YEAST	37	sp|P40327|PRS4_YEAST	175	17.574	FALSE	Trypsin
sp|P33297|PRS6A_YEAST	255	sp|P53549|PRS10_YEAST	233	17.572	FALSE	Trypsin
sp|P06169|PDC1_YEAST	327	sp|P06169|PDC1_YEAST	233	17.547	FALSE	Trypsin
sp|Q01939|PRS8_YEAST	289	sp|Q01939|PRS8_YEAST	221	17.537	FALSE	Trypsin
sp|P33297|PRS6A_YEAST	322	sp|P33297|PRS6A_YEAST	202	17.467	FALSE	Trypsin
sp|P40016|RPN3_YEAST	358	sp|P32496|RPN12_YEAST	147	17.435	FALSE	Trypsin
sp|Q01939|PRS8_YEAST	334	sp|Q06103|RPN7_YEAST	211	17.432	FALSE	Trypsin
sp|Q01939|PRS8_YEAST	221	sp|Q01939|PRS8_YEAST	195	17.431	FALSE	Trypsin
sp|P32565|RPN2_YEAST	384	sp|P32565|RPN2_YEAST	935	17.43	FALSE	Trypsin
sp|P40327|PRS4_YEAST	328	sp|P40327|PRS4_YEAST	290	17.419	FALSE	Trypsin
sp|Q08723|RPN8_YEAST	299	sp|P40016|RPN3_YEAST	58	17.387	FALSE	Trypsin
sp|P43588|RPN11_YEAST	246	sp|P43588|RPN11_YEAST	283	17.382	FALSE	Trypsin
sp|Q12250|RPN5_YEAST	292	sp|Q12250|RPN5_YEAST	258	17.374	FALSE	Trypsin
sp|P33297|PRS6A_YEAST	226	sp|P33297|PRS6A_YEAST	392	17.346	FALSE	Trypsin
sp|P40327|PRS4_YEAST	227	sp|P40327|PRS4_YEAST	330	17.337	FALSE	Trypsin
sp|P33298|PRS6B_YEAST	337	sp|P33298|PRS6B_YEAST	423	17.329	FALSE	Trypsin
sp|P23639|PSA2_YEAST	52	sp|P33298|PRS6B_YEAST	423	17.326	FALSE	Trypsin
sp|P43588|RPN11_YEAST	211	sp|Q08723|RPN8_YEAST	126	17.312	FALSE	Trypsin
sp|P38764|RPN1_YEAST	76	sp|P38764|RPN1_YEAST	213	17.297	FALSE	Trypsin
sp|Q01939|PRS8_YEAST	221	sp|P40327|PRS4_YEAST	347	17.284	FALSE	Trypsin
sp|Q08723|RPN8_YEAST	105	sp|Q08723|RPN8_YEAST	113	17.253	FALSE	Trypsin
sp|Q06103|RPN7_YEAST	416	sp|Q06103|RPN7_YEAST	405	17.224	FALSE	Trypsin
sp|Q12377|RPN6_YEAST	134	sp|Q06103|RPN7_YEAST	2	17.157	FALSE	Trypsin
sp|P32565|RPN2_YEAST	384	sp|O13563|RPN13_YEAST	53	17.136	FALSE	Trypsin
sp|Q06103|RPN7_YEAST	200	sp|Q06103|RPN7_YEAST	211	17.121	FALSE	Trypsin
sp|P43588|RPN11_YEAST	278	sp|Q01939|PRS8_YEAST	54	17.077	FALSE	Trypsin
sp|P0CX56;P0CX55|RS18B_YEAST	49;49	sp|P0CX56;P0CX55|RS18B_YEAST	80;80	17.066	FALSE	Trypsin
sp|P06169|PDC1_YEAST	212	sp|P06169|PDC1_YEAST	345	17.053	FALSE	Trypsin
sp|P33297|PRS6A_YEAST	35	sp|Q04062|RPN9_YEAST	2	17.038	FALSE	Trypsin
sp|Q01939|PRS8_YEAST	334	sp|Q06103|RPN7_YEAST	200	17.004	FALSE	Trypsin
sp|Q04062|RPN9_YEAST	31	sp|Q04062|RPN9_YEAST	72	16.996	FALSE	Trypsin
sp|P0CX48;P0CX47|RS11B_YEAST	141;141	sp|P0CX48;P0CX47|RS11B_YEAST	43;43	16.993	FALSE	Trypsin
sp|P00549|KPYK1_YEAST	475	sp|P00549|KPYK1_YEAST	468	16.969	FALSE	Trypsin
sp|P32565|RPN2_YEAST	172	sp|P32565|RPN2_YEAST	151	16.927	FALSE	Trypsin
sp|Q01939|PRS8_YEAST	94	sp|Q01939|PRS8_YEAST	77	16.92	FALSE	Trypsin
sp|P23639|PSA2_YEAST	166	sp|P33298|PRS6B_YEAST	423	16.913	FALSE	Trypsin
sp|Q12250|RPN5_YEAST	317	sp|P0C0X0;Q3E7X9|RS28B_YEAST	45;45	16.906	FALSE	Trypsin
sp|P32565|RPN2_YEAST	798	sp|P38764|RPN1_YEAST	627	16.868	FALSE	Trypsin
sp|P32565|RPN2_YEAST	798	sp|P32565|RPN2_YEAST	792	16.863	FALSE	Trypsin
sp|Q12377|RPN6_YEAST	90	sp|Q06103|RPN7_YEAST	2	16.811	FALSE	Trypsin
sp|Q01939|PRS8_YEAST	313	sp|P33298|PRS6B_YEAST	280	16.81	FALSE	Trypsin
sp|P33297|PRS6A_YEAST	120	sp|P33298|PRS6B_YEAST	245	16.789	FALSE	Trypsin
sp|Q12377|RPN6_YEAST	193	sp|Q12377|RPN6_YEAST	154	16.766	FALSE	Trypsin
sp|P0CX42;P0CX41|RL23B_YEAST	66;66	sp|P0CX42;P0CX41|RL23B_YEAST	72;72	16.765	FALSE	Trypsin
sp|P33297|PRS6A_YEAST	208	sp|P53549|PRS10_YEAST	367	16.747	FALSE	Trypsin
sp|P33299|PRS7_YEAST	72	sp|P40327|PRS4_YEAST	83	16.702	FALSE	Trypsin
sp|Q04062|RPN9_YEAST	67	sp|Q04062|RPN9_YEAST	1	16.699	FALSE	Trypsin
sp|Q12250|RPN5_YEAST	251	sp|Q04062|RPN9_YEAST	155	16.668	FALSE	Trypsin
sp|DECOY:P0CX39;P0CX40|DECOY:RS8A_YEAST	187;187	sp|P39516;P06367|RS14B_YEAST	50;49	16.611	TRUE	Trypsin
sp|Q08723|RPN8_YEAST	195	sp|Q08723|RPN8_YEAST	205	16.581	FALSE	Trypsin
sp|P43593|UBP6_YEAST	177	sp|P43593|UBP6_YEAST	468	16.574	FALSE	Trypsin
sp|P23638|PSA3_YEAST	241	sp|P23638|PSA3_YEAST	228	16.555	FALSE	Trypsin
sp|P43588|RPN11_YEAST	11	sp|P32565|RPN2_YEAST	406	16.524	FALSE	Trypsin
sp|P43593|UBP6_YEAST	13	sp|P43593|UBP6_YEAST	33	16.511	FALSE	Trypsin
sp|P23638|PSA3_YEAST	100	sp|P22141|PSB4_YEAST	90	16.506	FALSE	Trypsin
sp|Q12250|RPN5_YEAST	8	sp|Q12250|RPN5_YEAST	14	16.501	FALSE	Trypsin
sp|P21242|PSA7_YEAST	100	sp|P30657|PSB7_YEAST	101	16.482	FALSE	Trypsin
sp|Q01939|PRS8_YEAST	221	sp|P33298|PRS6B_YEAST	337	16.482	FALSE	Trypsin
sp|P0CX52;P0CX51|RS16B_YEAST	107;107	sp|P38011|GBLP_YEAST	53	16.459	FALSE	Trypsin
sp|Q01939|PRS8_YEAST	93	sp|Q01939|PRS8_YEAST	77	16.439	FALSE	Trypsin
sp|P22141|PSB4_YEAST	113	sp|P22141|PSB4_YEAST	186	16.435	FALSE	Trypsin
sp|P06169|PDC1_YEAST	238	sp|P06169|PDC1_YEAST	327	16.435	FALSE	Trypsin
sp|P40016|RPN3_YEAST	58	sp|P40016|RPN3_YEAST	36	16.427	FALSE	Trypsin
sp|P53549|PRS10_YEAST	213	sp|P33298|PRS6B_YEAST	361	16.396	FALSE	Trypsin
sp|Q01939|PRS8_YEAST	221	sp|Q01939|PRS8_YEAST	169	16.365	FALSE	Trypsin
sp|P53196|RPN14_YEAST	60	sp|P53196|RPN14_YEAST	66	16.362	FALSE	Trypsin
sp|Q08723|RPN8_YEAST	217	sp|Q04062|RPN9_YEAST	359	16.347	FALSE	Trypsin
sp|Q06103|RPN7_YEAST	77	sp|Q06103|RPN7_YEAST	85	16.34	FALSE	Trypsin
sp|P33297|PRS6A_YEAST	141	sp|P33297|PRS6A_YEAST	271	16.316	FALSE	Trypsin
sp|P23638|PSA3_YEAST	199	sp|P23638|PSA3_YEAST	242	16.297	FALSE	Trypsin
sp|P40016|RPN3_YEAST	103	sp|P40016|RPN3_YEAST	98	16.284	FALSE	Trypsin
sp|P33299|PRS7_YEAST	374	sp|P53549|PRS10_YEAST	421	16.261	FALSE	Trypsin
sp|Q12250|RPN5_YEAST	317	sp|P38711;P35997|RS27B_YEAST	23;23	16.239	FALSE	Trypsin
sp|P23638|PSA3_YEAST	51	sp|P23639|PSA2_YEAST	15	16.235	FALSE	Trypsin
sp|P07264|LEUC_YEAST	599	sp|P07264|LEUC_YEAST	584	16.21	FALSE	Trypsin
sp|Q12250|RPN5_YEAST	292	sp|Q12250|RPN5_YEAST	251	16.21	FALSE	Trypsin
sp|P32565|RPN2_YEAST	794	sp|P32565|RPN2_YEAST	316	16.197	FALSE	Trypsin
sp|P23639|PSA2_YEAST	51	sp|P33298|PRS6B_YEAST	423	16.187	FALSE	Trypsin
sp|P53549|PRS10_YEAST	213	sp|P53549|PRS10_YEAST	202	16.182	FALSE	Trypsin
sp|P43588|RPN11_YEAST	148	sp|Q01939|PRS8_YEAST	59	16.171	FALSE	Trypsin
sp|P40327|PRS4_YEAST	330	sp|P40327|PRS4_YEAST	255	16.15	FALSE	Trypsin
sp|P15992|HSP26_YEAST	151	sp|P15992|HSP26_YEAST	145	16.142	FALSE	Trypsin
sp|P26786|RS7A_YEAST	173	sp|P26786|RS7A_YEAST	56	16.12	FALSE	Trypsin
sp|P00924|ENO1_YEAST	329	sp|P00924;P00925|ENO1_YEAST	337;337	16.116	FALSE	Trypsin
sp|Q08723|RPN8_YEAST	205	sp|Q04062|RPN9_YEAST	367	16.096	FALSE	Trypsin
sp|Q12250|RPN5_YEAST	129	sp|P50086|PSD10_YEAST	25	16.086	FALSE	Trypsin
sp|P10963|PCKA_YEAST	73	sp|P10963|PCKA_YEAST	94	16.08	FALSE	Trypsin
sp|Q06103|RPN7_YEAST	416	sp|O94742|SEM1_YEAST	28	16.041	FALSE	Trypsin
sp|P33299|PRS7_YEAST	283	sp|P40327|PRS4_YEAST	255	16.037	FALSE	Trypsin
sp|Q04062|RPN9_YEAST	112	sp|Q04062|RPN9_YEAST	160	16.035	FALSE	Trypsin
sp|Q08723|RPN8_YEAST	28	sp|P38886|RPN10_YEAST	99	16.035	FALSE	Trypsin
sp|P40327|PRS4_YEAST	234	sp|P40327|PRS4_YEAST	360	16.017	FALSE	Trypsin
sp|Q01939|PRS8_YEAST	221	sp|P53549|PRS10_YEAST	120	16.011	FALSE	Trypsin
sp|P33299|PRS7_YEAST	374	sp|P53549|PRS10_YEAST	436	16.004	FALSE	Trypsin
sp|P21243|PSA1_YEAST	174	sp|P21243|PSA1_YEAST	33	16	FALSE	Trypsin
sp|P33299|PRS7_YEAST	70	sp|P40327|PRS4_YEAST	42	15.991	FALSE	Trypsin
sp|P00924|ENO1_YEAST	139	sp|P00924;P00925|ENO1_YEAST	88;88	15.975	FALSE	Trypsin
sp|Q04062|RPN9_YEAST	140	sp|Q04062|RPN9_YEAST	95	15.973	FALSE	Trypsin
sp|P38764|RPN1_YEAST	334	sp|P38764|RPN1_YEAST	308	15.935	FALSE	Trypsin
sp|P32565|RPN2_YEAST	538	sp|P30656|PSB5_YEAST	119	15.917	FALSE	Trypsin
sp|P43588|RPN11_YEAST	15	sp|P43588|RPN11_YEAST	11	15.908	FALSE	Trypsin
sp|Q01939|PRS8_YEAST	94	sp|P40327|PRS4_YEAST	255	15.889	FALSE	Trypsin
sp|Q06103|RPN7_YEAST	44	sp|Q06103|RPN7_YEAST	85	15.88	FALSE	Trypsin
sp|P38764|RPN1_YEAST	360	sp|P38764|RPN1_YEAST	358	15.865	FALSE	Trypsin
sp|P40302|PSA6_YEAST	115	sp|P40302|PSA6_YEAST	123	15.828	FALSE	Trypsin
sp|Q04062|RPN9_YEAST	112	sp|P53549|PRS10_YEAST	75	15.774	FALSE	Trypsin
sp|P33299|PRS7_YEAST	70	sp|P40327|PRS4_YEAST	93	15.748	FALSE	Trypsin
sp|P33297|PRS6A_YEAST	346	sp|P53549|PRS10_YEAST	233	15.724	FALSE	Trypsin
sp|Q3E792;P0C0T4|RS25A_YEAST	46;46	sp|Q3E792;P0C0T4|RS25A_YEAST	52;52	15.708	FALSE	Trypsin
sp|P33297|PRS6A_YEAST	295	sp|P33297|PRS6A_YEAST	289	15.695	FALSE	Trypsin
sp|P33298|PRS6B_YEAST	224	sp|P33298|PRS6B_YEAST	166	15.685	FALSE	Trypsin
sp|P43588|RPN11_YEAST	218	sp|Q08723|RPN8_YEAST	195	15.684	FALSE	Trypsin
sp|P33299|PRS7_YEAST	282	sp|P33299|PRS7_YEAST	350	15.679	FALSE	Trypsin
sp|Q06103|RPN7_YEAST	2	sp|Q06103|RPN7_YEAST	116	15.673	FALSE	Trypsin
sp|Q01939|PRS8_YEAST	82	sp|P32565|RPN2_YEAST	689	15.641	FALSE	Trypsin
sp|Q01939|PRS8_YEAST	108	sp|P40327|PRS4_YEAST	45	15.639	FALSE	Trypsin
sp|P33297|PRS6A_YEAST	346	sp|Q12250|RPN5_YEAST	141	15.629	FALSE	Trypsin
sp|P23638|PSA3_YEAST	51	sp|P33298|PRS6B_YEAST	280	15.613	FALSE	Trypsin
sp|Q12377|RPN6_YEAST	166	sp|Q06103|RPN7_YEAST	2	15.612	FALSE	Trypsin
sp|P50086|PSD10_YEAST	207	sp|P33298|PRS6B_YEAST	427	15.599	FALSE	Trypsin
sp|P33299|PRS7_YEAST	282	sp|P53549|PRS10_YEAST	436	15.52	FALSE	Trypsin
sp|P43588|RPN11_YEAST	267	sp|P43588|RPN11_YEAST	278	15.516	FALSE	Trypsin
sp|Q01939|PRS8_YEAST	313	sp|P33298|PRS6B_YEAST	337	15.515	FALSE	Trypsin
sp|P32565|RPN2_YEAST	911	sp|P32565|RPN2_YEAST	932	15.488	FALSE	Trypsin
sp|Q12250|RPN5_YEAST	106	sp|Q12250|RPN5_YEAST	99	15.476	FALSE	Trypsin
sp|P40327|PRS4_YEAST	255	sp|P40327|PRS4_YEAST	290	15.472	FALSE	Trypsin
sp|Q08723|RPN8_YEAST	150	sp|Q08723|RPN8_YEAST	105	15.433	FALSE	Trypsin
sp|P0CX49;P0CX50|RL18A_YEAST	116;116	sp|P02406|RL28_YEAST	92	15.375	FALSE	Trypsin
sp|Q04062|RPN9_YEAST	119	sp|Q04062|RPN9_YEAST	112	15.357	FALSE	Trypsin
sp|P33299|PRS7_YEAST	50	sp|P40327|PRS4_YEAST	58	15.356	FALSE	Trypsin
sp|P12709|G6PI_YEAST	95	sp|P12709|G6PI_YEAST	118	15.349	FALSE	Trypsin
sp|P33297|PRS6A_YEAST	322	sp|P33297|PRS6A_YEAST	367	15.348	FALSE	Trypsin
sp|P30656|PSB5_YEAST	182	sp|P30656|PSB5_YEAST	198	15.308	FALSE	Trypsin
sp|Q06103|RPN7_YEAST	44	sp|Q06103|RPN7_YEAST	84	15.297	FALSE	Trypsin
sp|P33297|PRS6A_YEAST	120	sp|P33297|PRS6A_YEAST	261	15.296	FALSE	Trypsin
sp|Q08723|RPN8_YEAST	105	sp|P38886|RPN10_YEAST	79	15.29	FALSE	Trypsin
sp|P33299|PRS7_YEAST	374	sp|P40327|PRS4_YEAST	255	15.288	FALSE	Trypsin
sp|P33297|PRS6A_YEAST	428	sp|P33299|PRS7_YEAST	374	15.286	FALSE	Trypsin
sp|Q01939|PRS8_YEAST	402	sp|P23638|PSA3_YEAST	51	15.268	FALSE	Trypsin
sp|P40016|RPN3_YEAST	265	sp|P40016|RPN3_YEAST	58	15.262	FALSE	Trypsin
sp|P33299|PRS7_YEAST	256	sp|P53549|PRS10_YEAST	436	15.258	FALSE	Trypsin
sp|P43588|RPN11_YEAST	211	sp|Q08723|RPN8_YEAST	195	15.256	FALSE	Trypsin
sp|P33298|PRS6B_YEAST	245	sp|P33298|PRS6B_YEAST	280	15.254	FALSE	Trypsin
sp|P00549|KPYK1_YEAST	446	sp|P00549|KPYK1_YEAST	466	15.25	FALSE	Trypsin
sp|P53221|RL26B_YEAST	108	sp|P53221|RL26B_YEAST	116	15.24	FALSE	Trypsin
sp|P23639|PSA2_YEAST	29	sp|P33298|PRS6B_YEAST	337	15.237	FALSE	Trypsin
sp|Q08723|RPN8_YEAST	113	sp|Q04062|RPN9_YEAST	120	15.219	FALSE	Trypsin
sp|P33297|PRS6A_YEAST	289	sp|P33299|PRS7_YEAST	374	15.217	FALSE	Trypsin
sp|Q01939|PRS8_YEAST	221	sp|P33298|PRS6B_YEAST	280	15.211	FALSE	Trypsin
sp|P33297|PRS6A_YEAST	304	sp|Q06103|RPN7_YEAST	7	15.198	FALSE	Trypsin
sp|P00560|PGK_YEAST	32	sp|P00560|PGK_YEAST	74	15.191	FALSE	Trypsin
sp|Q12250|RPN5_YEAST	141	sp|P50086|PSD10_YEAST	25	15.191	FALSE	Trypsin
sp|P50086|PSD10_YEAST	207	sp|P50086|PSD10_YEAST	172	15.178	FALSE	Trypsin
sp|P40303|PSA4_YEAST	39	sp|P40303|PSA4_YEAST	179	15.161	FALSE	Trypsin
sp|P33297|PRS6A_YEAST	346	sp|P53549|PRS10_YEAST	346	15.151	FALSE	Trypsin
sp|P43588|RPN11_YEAST	253	sp|P33298|PRS6B_YEAST	132	15.131	FALSE	Trypsin
sp|P0CX56;P0CX55|RS18B_YEAST	49;49	sp|P0CX56;P0CX55|RS18B_YEAST	79;79	15.103	FALSE	Trypsin
sp|P53549|PRS10_YEAST	346	sp|P21243|PSA1_YEAST	174	15.1	FALSE	Trypsin
sp|Q01939|PRS8_YEAST	313	sp|P40327|PRS4_YEAST	255	15.096	FALSE	Trypsin
sp|P38764|RPN1_YEAST	935	sp|P38764|RPN1_YEAST	946	15.089	FALSE	Trypsin
sp|P49626|RL4B_YEAST	144	sp|P49626|RL4B_YEAST	170	15.08	FALSE	Trypsin
sp|P33298|PRS6B_YEAST	337	sp|P33298|PRS6B_YEAST	361	15.068	FALSE	Trypsin
sp|P40016|RPN3_YEAST	389	sp|P40016|RPN3_YEAST	421	15.031	FALSE	Trypsin
sp|P33298|PRS6B_YEAST	361	sp|P33298|PRS6B_YEAST	358	15.012	FALSE	Trypsin
sp|P23639|PSA2_YEAST	166	sp|P23639|PSA2_YEAST	50	15	FALSE	Trypsin
sp|P40327|PRS4_YEAST	255	sp|P40327|PRS4_YEAST	277	14.999	FALSE	Trypsin
sp|P32379|PSA5_YEAST	220	sp|P32379|PSA5_YEAST	43	14.982	FALSE	Trypsin
sp|P53549|PRS10_YEAST	346	sp|P33298|PRS6B_YEAST	337	14.953	FALSE	Trypsin
sp|P32565|RPN2_YEAST	611	sp|P40016|RPN3_YEAST	486	14.952	FALSE	Trypsin
sp|Q08723|RPN8_YEAST	114	sp|Q04062|RPN9_YEAST	120	14.909	FALSE	Trypsin
sp|P53549|PRS10_YEAST	120	sp|P33298|PRS6B_YEAST	245	14.897	FALSE	Trypsin
sp|P40327|PRS4_YEAST	328	sp|P33298|PRS6B_YEAST	280	14.89	FALSE	Trypsin
sp|Q08723|RPN8_YEAST	28	sp|Q08723|RPN8_YEAST	61	14.878	FALSE	Trypsin
sp|P43588|RPN11_YEAST	24	sp|P43588|RPN11_YEAST	11	14.873	FALSE	Trypsin
sp|P33297|PRS6A_YEAST	322	sp|P53549|PRS10_YEAST	421	14.866	FALSE	Trypsin
sp|P0CX31;P0CX32|RS24A_YEAST	49;49	sp|P0CX31;P0CX32|RS24A_YEAST	21;21	14.854	FALSE	Trypsin
sp|Q04062|RPN9_YEAST	67	sp|Q04062|RPN9_YEAST	70	14.851	FALSE	Trypsin
sp|P33298|PRS6B_YEAST	379	sp|P33298|PRS6B_YEAST	370	14.85	FALSE	Trypsin
sp|P33298|PRS6B_YEAST	379	sp|P33298|PRS6B_YEAST	361	14.85	FALSE	Trypsin
sp|Q01939|PRS8_YEAST	221	sp|P40327|PRS4_YEAST	328	14.85	FALSE	Trypsin
sp|P33297|PRS6A_YEAST	289	sp|P53549|PRS10_YEAST	421	14.819	FALSE	Trypsin
sp|P00549|KPYK1_YEAST	30	sp|P00549|KPYK1_YEAST	42	14.779	FALSE	Trypsin
sp|P23638|PSA3_YEAST	247	sp|P23638|PSA3_YEAST	199	14.773	FALSE	Trypsin
sp|P40302|PSA6_YEAST	220	sp|P40302|PSA6_YEAST	212	14.768	FALSE	Trypsin
sp|P53549|PRS10_YEAST	346	sp|P40327|PRS4_YEAST	347	14.758	FALSE	Trypsin
sp|P33297|PRS6A_YEAST	35	sp|Q04062|RPN9_YEAST	36	14.674	FALSE	Trypsin
sp|P40016|RPN3_YEAST	102	sp|P40016|RPN3_YEAST	94	14.668	FALSE	Trypsin
sp|P26786|RS7A_YEAST	56	sp|P26786|RS7A_YEAST	175	14.66	FALSE	Trypsin
sp|P33297|PRS6A_YEAST	346	sp|P33297|PRS6A_YEAST	370	14.649	FALSE	Trypsin
sp|Q12377|RPN6_YEAST	187	sp|Q12377|RPN6_YEAST	263	14.638	FALSE	Trypsin
sp|P23724|PSB6_YEAST	85	sp|P23724|PSB6_YEAST	119	14.609	FALSE	Trypsin
sp|P53196|RPN14_YEAST	166	sp|P53196|RPN14_YEAST	103	14.58	FALSE	Trypsin
sp|P15992|HSP26_YEAST	117	sp|P15992|HSP26_YEAST	114	14.576	FALSE	Trypsin
sp|Q12377|RPN6_YEAST	187	sp|Q12377|RPN6_YEAST	257	14.569	FALSE	Trypsin
sp|P33298|PRS6B_YEAST	166	sp|P33298|PRS6B_YEAST	231	14.559	FALSE	Trypsin
sp|Q04062|RPN9_YEAST	180	sp|Q04062|RPN9_YEAST	90	14.555	FALSE	Trypsin
sp|P32324|EF2_YEAST	50	sp|P32324|EF2_YEAST	2	14.544	FALSE	Trypsin
sp|P33297|PRS6A_YEAST	168	sp|P53549|PRS10_YEAST	421	14.543	FALSE	Trypsin
sp|P23639|PSA2_YEAST	166	sp|P23639|PSA2_YEAST	51	14.542	FALSE	Trypsin
sp|Q01939|PRS8_YEAST	313	sp|P38764|RPN1_YEAST	943	14.538	FALSE	Trypsin
sp|P40303|PSA4_YEAST	28	sp|P40327|PRS4_YEAST	347	14.518	FALSE	Trypsin
sp|P33297|PRS6A_YEAST	202	sp|DECOY:P21243|DECOY:PSA1_YEAST	16	14.505	TRUE	Trypsin
sp|Q01939|PRS8_YEAST	359	sp|Q01939|PRS8_YEAST	195	14.488	FALSE	Trypsin
sp|Q12250|RPN5_YEAST	209	sp|P53549|PRS10_YEAST	202	14.459	FALSE	Trypsin
sp|Q12250|RPN5_YEAST	317	sp|DECOY:P26786|DECOY:RS7A_YEAST	89	14.39	TRUE	Trypsin
sp|Q12377|RPN6_YEAST	187	sp|Q12377|RPN6_YEAST	323	14.387	FALSE	Trypsin
sp|P25451|PSB3_YEAST	39	sp|P22141|PSB4_YEAST	113	14.378	FALSE	Trypsin
sp|P32565|RPN2_YEAST	383	sp|P32565|RPN2_YEAST	924	14.372	FALSE	Trypsin
sp|P40327|PRS4_YEAST	347	sp|P40327|PRS4_YEAST	360	14.353	FALSE	Trypsin
sp|Q3E792;P0C0T4|RS25A_YEAST	46;46	sp|Q3E792;P0C0T4|RS25A_YEAST	70;70	14.34	FALSE	Trypsin
sp|P12709|G6PI_YEAST	147	sp|P12709|G6PI_YEAST	159	14.325	FALSE	Trypsin
sp|P33299|PRS7_YEAST	254	sp|P33299|PRS7_YEAST	374	14.321	FALSE	Trypsin
sp|Q06103|RPN7_YEAST	2	sp|P23638|PSA3_YEAST	246	14.316	FALSE	Trypsin
sp|Q01939|PRS8_YEAST	196	sp|Q01939|PRS8_YEAST	169	14.295	FALSE	Trypsin
sp|P33297|PRS6A_YEAST	120	sp|P53549|PRS10_YEAST	436	14.288	FALSE	Trypsin
sp|P23724|PSB6_YEAST	117	sp|P30657|PSB7_YEAST	139	14.282	FALSE	Trypsin
sp|Q3E792;P0C0T4|RS25A_YEAST	52;52	sp|Q3E792;P0C0T4|RS25A_YEAST	70;70	14.279	FALSE	Trypsin
sp|P43588|RPN11_YEAST	18	sp|P43588|RPN11_YEAST	11	14.266	FALSE	Trypsin
sp|Q12250|RPN5_YEAST	56	sp|P53549|PRS10_YEAST	362	14.247	FALSE	Trypsin
sp|Q01939|PRS8_YEAST	313	sp|Q01939|PRS8_YEAST	402	14.222	FALSE	Trypsin
sp|P33297|PRS6A_YEAST	168	sp|P33297|PRS6A_YEAST	261	14.222	FALSE	Trypsin
sp|P23638|PSA3_YEAST	199	sp|P23638|PSA3_YEAST	246	14.216	FALSE	Trypsin
sp|Q04062|RPN9_YEAST	113	sp|Q04062|RPN9_YEAST	72	14.212	FALSE	Trypsin
sp|Q08723|RPN8_YEAST	295	sp|P40016|RPN3_YEAST	58	14.202	FALSE	Trypsin
sp|Q04062|RPN9_YEAST	120	sp|Q04062|RPN9_YEAST	111	14.198	FALSE	Trypsin
sp|P43588|RPN11_YEAST	12	sp|P32565|RPN2_YEAST	404	14.193	FALSE	Trypsin
sp|Q12377|RPN6_YEAST	370	sp|Q12377|RPN6_YEAST	363	14.137	FALSE	Trypsin
sp|P32565|RPN2_YEAST	317	sp|P32565|RPN2_YEAST	794	14.12	FALSE	Trypsin
sp|P53549|PRS10_YEAST	120	sp|P53549|PRS10_YEAST	110	14.116	FALSE	Trypsin
sp|P33297|PRS6A_YEAST	120	sp|P33299|PRS7_YEAST	282	14.087	FALSE	Trypsin
sp|P53549|PRS10_YEAST	327	sp|P53549|PRS10_YEAST	321	14.068	FALSE	Trypsin
sp|P26321|RL5_YEAST	275	sp|P23638|PSA3_YEAST	98	14.058	FALSE	Trypsin
sp|P33297|PRS6A_YEAST	139	sp|P33297|PRS6A_YEAST	271	14.051	FALSE	Trypsin
sp|P61830|H3_YEAST	122	sp|P38886|RPN10_YEAST	134	14.048	FALSE	Trypsin
sp|Q04062|RPN9_YEAST	89	sp|Q04062|RPN9_YEAST	140	14.003	FALSE	Trypsin
sp|P53549|PRS10_YEAST	346	sp|P33298|PRS6B_YEAST	240	14.001	FALSE	Trypsin
sp|P33297|PRS6A_YEAST	245	sp|P33297|PRS6A_YEAST	228	13.985	FALSE	Trypsin
sp|Q06103|RPN7_YEAST	55	sp|Q06103|RPN7_YEAST	93	13.976	FALSE	Trypsin
sp|Q01939|PRS8_YEAST	80	sp|Q01939|PRS8_YEAST	100	13.97	FALSE	Trypsin
sp|Q01939|PRS8_YEAST	286	sp|P40327|PRS4_YEAST	255	13.96	FALSE	Trypsin
sp|P33298|PRS6B_YEAST	377	sp|P33298|PRS6B_YEAST	361	13.957	FALSE	Trypsin
sp|Q01939|PRS8_YEAST	108	sp|Q01939|PRS8_YEAST	286	13.957	FALSE	Trypsin
sp|P40016|RPN3_YEAST	103	sp|P40016|RPN3_YEAST	94	13.949	FALSE	Trypsin
sp|P32565|RPN2_YEAST	384	sp|P53549|PRS10_YEAST	310	13.929	FALSE	Trypsin
sp|Q02326|RL6A_YEAST	151	sp|Q02326|RL6A_YEAST	143	13.927	FALSE	Trypsin
sp|Q12250|RPN5_YEAST	409	sp|Q12250|RPN5_YEAST	404	13.922	FALSE	Trypsin
sp|P53549|PRS10_YEAST	346	sp|P40327|PRS4_YEAST	255	13.921	FALSE	Trypsin
sp|P32565|RPN2_YEAST	383	sp|O13563|RPN13_YEAST	55	13.921	FALSE	Trypsin
sp|P40016|RPN3_YEAST	102	sp|P40016|RPN3_YEAST	98	13.919	FALSE	Trypsin
sp|P40327|PRS4_YEAST	42	sp|P40327|PRS4_YEAST	255	13.912	FALSE	Trypsin
sp|P33297|PRS6A_YEAST	289	sp|P53549|PRS10_YEAST	346	13.887	FALSE	Trypsin
sp|P33297|PRS6A_YEAST	216	sp|P33297|PRS6A_YEAST	271	13.886	FALSE	Trypsin
sp|P43588|RPN11_YEAST	208	sp|Q08723|RPN8_YEAST	126	13.832	FALSE	Trypsin
sp|Q04062|RPN9_YEAST	112	sp|Q04062|RPN9_YEAST	111	13.826	FALSE	Trypsin
sp|P50086|PSD10_YEAST	207	sp|P33298|PRS6B_YEAST	337	13.822	FALSE	Trypsin
sp|P53549|PRS10_YEAST	427	sp|P40327|PRS4_YEAST	290	13.808	FALSE	Trypsin
sp|P33297|PRS6A_YEAST	346	sp|P33297|PRS6A_YEAST	367	13.798	FALSE	Trypsin
sp|P43593|UBP6_YEAST	301	sp|P43593|UBP6_YEAST	308	13.739	FALSE	Trypsin
sp|Q08723|RPN8_YEAST	105	sp|Q08723|RPN8_YEAST	112	13.736	FALSE	Trypsin
sp|Q04062|RPN9_YEAST	160	sp|Q04062|RPN9_YEAST	155	13.713	FALSE	Trypsin
sp|P23248|RS3A2_YEAST	33	sp|P39516|RS14B_YEAST	2	13.709	FALSE	Trypsin
sp|P21242|PSA7_YEAST	104	sp|P30657|PSB7_YEAST	101	13.7	FALSE	Trypsin
sp|P40016|RPN3_YEAST	43	sp|P40016|RPN3_YEAST	58	13.696	FALSE	Trypsin
sp|P40327|PRS4_YEAST	88	sp|P40327|PRS4_YEAST	83	13.689	FALSE	Trypsin
sp|Q01939|PRS8_YEAST	169	sp|Q06103|RPN7_YEAST	2	13.676	FALSE	Trypsin
sp|P43588|RPN11_YEAST	24	sp|P43588|RPN11_YEAST	18	13.672	FALSE	Trypsin
sp|P50086|PSD10_YEAST	201	sp|P50086|PSD10_YEAST	172	13.658	FALSE	Trypsin
sp|P33299|PRS7_YEAST	282	sp|P53549|PRS10_YEAST	346	13.632	FALSE	Trypsin
sp|P23639|PSA2_YEAST	91	sp|P21243|PSA1_YEAST	106	13.622	FALSE	Trypsin
sp|P43593|UBP6_YEAST	412	sp|P43593|UBP6_YEAST	308	13.604	FALSE	Trypsin
sp|P40303|PSA4_YEAST	88	sp|P40303|PSA4_YEAST	123	13.6	FALSE	Trypsin
sp|P53549|PRS10_YEAST	202	sp|P33298|PRS6B_YEAST	359	13.596	FALSE	Trypsin
sp|P33299|PRS7_YEAST	215	sp|P33299|PRS7_YEAST	393	13.572	FALSE	Trypsin
sp|P50086|PSD10_YEAST	154	sp|P50086|PSD10_YEAST	196	13.568	FALSE	Trypsin
sp|Q01939|PRS8_YEAST	221	sp|Q01939|PRS8_YEAST	129	13.565	FALSE	Trypsin
sp|Q01939|PRS8_YEAST	221	sp|Q01939|PRS8_YEAST	141	13.561	FALSE	Trypsin
sp|P33297|PRS6A_YEAST	293	sp|P33297|PRS6A_YEAST	289	13.557	FALSE	Trypsin
sp|P33299|PRS7_YEAST	39	sp|P33299|PRS7_YEAST	30	13.552	FALSE	Trypsin
sp|P21242|PSA7_YEAST	56	sp|P40302|PSA6_YEAST	181	13.546	FALSE	Trypsin
sp|P53549|PRS10_YEAST	421	sp|P53549|PRS10_YEAST	427	13.544	FALSE	Trypsin
sp|Q12377|RPN6_YEAST	126	sp|Q12377|RPN6_YEAST	167	13.541	FALSE	Trypsin
sp|Q01939|PRS8_YEAST	388	sp|P50086|PSD10_YEAST	222	13.519	FALSE	Trypsin
sp|Q06103|RPN7_YEAST	200	sp|Q06103|RPN7_YEAST	210	13.497	FALSE	Trypsin
sp|P33297|PRS6A_YEAST	139	sp|P53549|PRS10_YEAST	88	13.474	FALSE	Trypsin
sp|P25451|PSB3_YEAST	37	sp|P22141|PSB4_YEAST	113	13.435	FALSE	Trypsin
sp|P25451|PSB3_YEAST	39	sp|P25451|PSB3_YEAST	197	13.422	FALSE	Trypsin
sp|Q01939|PRS8_YEAST	289	sp|P00924;P00925|ENO1_YEAST	221;221	13.419	FALSE	Trypsin
sp|Q08723|RPN8_YEAST	113	sp|Q04062|RPN9_YEAST	160	13.412	FALSE	Trypsin
sp|P33297|PRS6A_YEAST	295	sp|P53549|PRS10_YEAST	362	13.395	FALSE	Trypsin
sp|P25451|PSB3_YEAST	71	sp|P23638|PSA3_YEAST	100	13.389	FALSE	Trypsin
sp|P43588|RPN11_YEAST	96	sp|P38886|RPN10_YEAST	104	13.383	FALSE	Trypsin
sp|Q06103|RPN7_YEAST	405	sp|P40016|RPN3_YEAST	389	13.374	FALSE	Trypsin
sp|P33297|PRS6A_YEAST	346	sp|P40327|PRS4_YEAST	255	13.362	FALSE	Trypsin
sp|P32496|RPN12_YEAST	99	sp|P32496|RPN12_YEAST	104	13.353	FALSE	Trypsin
sp|Q01939|PRS8_YEAST	334	sp|Q01939|PRS8_YEAST	221	13.348	FALSE	Trypsin
sp|P33297|PRS6A_YEAST	295	sp|P53549|PRS10_YEAST	233	13.347	FALSE	Trypsin
sp|Q08723|RPN8_YEAST	126	sp|Q08723|RPN8_YEAST	28	13.335	FALSE	Trypsin
sp|P33297|PRS6A_YEAST	288	sp|P33297|PRS6A_YEAST	295	13.323	FALSE	Trypsin
sp|Q01939|PRS8_YEAST	221	sp|Q01939|PRS8_YEAST	209	13.304	FALSE	Trypsin
sp|P33299|PRS7_YEAST	374	sp|P53549|PRS10_YEAST	202	13.304	FALSE	Trypsin
sp|P32565|RPN2_YEAST	384	sp|P32565|RPN2_YEAST	932	13.287	FALSE	Trypsin
sp|P26321|RL5_YEAST	275	sp|P23638|PSA3_YEAST	102	13.277	FALSE	Trypsin
sp|Q04062|RPN9_YEAST	159	sp|Q04062|RPN9_YEAST	111	13.276	FALSE	Trypsin
sp|Q01939|PRS8_YEAST	221	sp|P40327|PRS4_YEAST	234	13.261	FALSE	Trypsin
sp|Q12377|RPN6_YEAST	171	sp|Q06103|RPN7_YEAST	2	13.217	FALSE	Trypsin
sp|P33298|PRS6B_YEAST	245	sp|P33298|PRS6B_YEAST	337	13.216	FALSE	Trypsin
sp|P33297|PRS6A_YEAST	120	sp|P53549|PRS10_YEAST	117	13.187	FALSE	Trypsin
sp|P33297|PRS6A_YEAST	175	sp|P33297|PRS6A_YEAST	367	13.171	FALSE	Trypsin
sp|P53549|PRS10_YEAST	346	sp|P53549|PRS10_YEAST	202	13.169	FALSE	Trypsin
sp|Q01939|PRS8_YEAST	193	sp|P40327|PRS4_YEAST	255	13.116	FALSE	Trypsin
sp|P33297|PRS6A_YEAST	139	sp|P53549|PRS10_YEAST	90	13.111	FALSE	Trypsin
sp|P40327|PRS4_YEAST	189	sp|P40327|PRS4_YEAST	197	13.106	FALSE	Trypsin
sp|P33299|PRS7_YEAST	456	sp|P40303|PSA4_YEAST	28	13.103	FALSE	Trypsin
sp|P43588|RPN11_YEAST	218	sp|Q08723|RPN8_YEAST	198	13.067	FALSE	Trypsin
sp|P32565|RPN2_YEAST	132	sp|P32565|RPN2_YEAST	70	13.063	FALSE	Trypsin
sp|Q12250|RPN5_YEAST	56	sp|P53549|PRS10_YEAST	202	13.058	FALSE	Trypsin
sp|Q01939|PRS8_YEAST	392	sp|P50086|PSD10_YEAST	222	13.054	FALSE	Trypsin
sp|P33297|PRS6A_YEAST	346	sp|P53549|PRS10_YEAST	421	13.035	FALSE	Trypsin
sp|P33297|PRS6A_YEAST	261	sp|P33299|PRS7_YEAST	154	13.024	FALSE	Trypsin
sp|P32565|RPN2_YEAST	794	sp|P40327|PRS4_YEAST	94	13.016	FALSE	Trypsin
sp|Q06103|RPN7_YEAST	2	sp|Q06103|RPN7_YEAST	111	13.015	FALSE	Trypsin
sp|Q12250|RPN5_YEAST	304	sp|Q12250|RPN5_YEAST	298	13.011	FALSE	Trypsin
sp|O13563|RPN13_YEAST	117	sp|O13563|RPN13_YEAST	79	12.998	FALSE	Trypsin
sp|P33299|PRS7_YEAST	378	sp|P53549|PRS10_YEAST	417	12.996	FALSE	Trypsin
sp|Q01939|PRS8_YEAST	33	sp|P33298|PRS6B_YEAST	69	12.986	FALSE	Trypsin
sp|P43588|RPN11_YEAST	148	sp|Q12250|RPN5_YEAST	404	12.981	FALSE	Trypsin
sp|P33297|PRS6A_YEAST	168	sp|P33297|PRS6A_YEAST	245	12.974	FALSE	Trypsin
sp|P23724|PSB6_YEAST	228	sp|P23724|PSB6_YEAST	102	12.969	FALSE	Trypsin
sp|P00924|ENO1_YEAST	79	sp|P00924;P00925|ENO1_YEAST	2;2	12.968	FALSE	Trypsin
sp|P33297|PRS6A_YEAST	229	sp|P33297|PRS6A_YEAST	392	12.957	FALSE	Trypsin
sp|P38011|GBLP_YEAST	117	sp|P38011|GBLP_YEAST	137	12.954	FALSE	Trypsin
sp|Q12250|RPN5_YEAST	301	sp|Q12250|RPN5_YEAST	291	12.953	FALSE	Trypsin
sp|P53549|PRS10_YEAST	436	sp|P53549|PRS10_YEAST	233	12.92	FALSE	Trypsin
sp|P33299|PRS7_YEAST	394	sp|P43593|UBP6_YEAST	378	12.92	FALSE	Trypsin
sp|P33297|PRS6A_YEAST	427	sp|P33299|PRS7_YEAST	374	12.919	FALSE	Trypsin
sp|P33299|PRS7_YEAST	282	sp|P40327|PRS4_YEAST	290	12.907	FALSE	Trypsin
sp|Q01939|PRS8_YEAST	129	sp|P40327|PRS4_YEAST	250	12.896	FALSE	Trypsin
sp|P05756|RS13_YEAST	43	sp|P05756|RS13_YEAST	39	12.89	FALSE	Trypsin
sp|P40327|PRS4_YEAST	234	sp|P40327|PRS4_YEAST	30	12.886	FALSE	Trypsin
sp|P33297|PRS6A_YEAST	141	sp|P53549|PRS10_YEAST	86	12.884	FALSE	Trypsin
sp|P33297|PRS6A_YEAST	168	sp|P33297|PRS6A_YEAST	120	12.876	FALSE	Trypsin
sp|Q12377|RPN6_YEAST	316	sp|Q12377|RPN6_YEAST	321	12.865	FALSE	Trypsin
sp|Q06103|RPN7_YEAST	55	sp|Q06103|RPN7_YEAST	2	12.861	FALSE	Trypsin
sp|Q12377|RPN6_YEAST	360	sp|Q12250|RPN5_YEAST	398	12.841	FALSE	Trypsin
sp|P33299|PRS7_YEAST	374	sp|P33299|PRS7_YEAST	220	12.838	FALSE	Trypsin
sp|Q08723|RPN8_YEAST	144	sp|Q08723|RPN8_YEAST	105	12.831	FALSE	Trypsin
sp|Q01939|PRS8_YEAST	100	sp|P38764|RPN1_YEAST	2	12.803	FALSE	Trypsin
sp|Q3E7X9|RS28A_YEAST	4	sp|P26783|RS5_YEAST	203	12.79	FALSE	Trypsin
sp|P33297|PRS6A_YEAST	296	sp|P53549|PRS10_YEAST	233	12.78	FALSE	Trypsin
sp|P23638|PSA3_YEAST	51	sp|P23639|PSA2_YEAST	23	12.777	FALSE	Trypsin
sp|P32496|RPN12_YEAST	144	sp|P32496|RPN12_YEAST	159	12.777	FALSE	Trypsin
sp|P43593|UBP6_YEAST	192	sp|P43593|UBP6_YEAST	158	12.772	FALSE	Trypsin
sp|Q12250|RPN5_YEAST	129	sp|P50086|PSD10_YEAST	24	12.763	FALSE	Trypsin
sp|P33298|PRS6B_YEAST	416	sp|P21243|PSA1_YEAST	174	12.762	FALSE	Trypsin
sp|P53549|PRS10_YEAST	421	sp|P53549|PRS10_YEAST	436	12.761	FALSE	Trypsin
sp|Q12250|RPN5_YEAST	129	sp|Q12250|RPN5_YEAST	56	12.756	FALSE	Trypsin
sp|DECOY:P40016|DECOY:RPN3_YEAST	326	sp|P33298|PRS6B_YEAST	301	12.75	TRUE	Trypsin
sp|P33297|PRS6A_YEAST	346	sp|P33297|PRS6A_YEAST	288	12.737	FALSE	Trypsin
sp|P43588|RPN11_YEAST	148	sp|P43588|RPN11_YEAST	182	12.728	FALSE	Trypsin
sp|P23638|PSA3_YEAST	231	sp|P23638|PSA3_YEAST	68	12.725	FALSE	Trypsin
sp|Q01939|PRS8_YEAST	59	sp|P32565|RPN2_YEAST	611	12.723	FALSE	Trypsin
sp|P32565|RPN2_YEAST	850	sp|P32565|RPN2_YEAST	778	12.721	FALSE	Trypsin
sp|P53549|PRS10_YEAST	213	sp|P33298|PRS6B_YEAST	166	12.716	FALSE	Trypsin
sp|P40303|PSA4_YEAST	169	sp|P40327|PRS4_YEAST	347	12.709	FALSE	Trypsin
sp|P33299|PRS7_YEAST	256	sp|P40327|PRS4_YEAST	255	12.693	FALSE	Trypsin
sp|Q12250|RPN5_YEAST	376	sp|DECOY:O13563|DECOY:RPN13_YEAST	51	12.677	TRUE	Trypsin
sp|P17076|RL8A_YEAST	172	sp|P17076|RL8A_YEAST	146	12.661	FALSE	Trypsin
sp|P53549|PRS10_YEAST	213	sp|P33298|PRS6B_YEAST	358	12.636	FALSE	Trypsin
sp|P33297|PRS6A_YEAST	120	sp|P33298|PRS6B_YEAST	246	12.628	FALSE	Trypsin
sp|P43588|RPN11_YEAST	243	sp|P33298|PRS6B_YEAST	132	12.616	FALSE	Trypsin
sp|P33299|PRS7_YEAST	254	sp|P53549|PRS10_YEAST	436	12.613	FALSE	Trypsin
sp|Q12250|RPN5_YEAST	209	sp|Q12250|RPN5_YEAST	251	12.609	FALSE	Trypsin
sp|Q04062|RPN9_YEAST	119	sp|Q04062|RPN9_YEAST	111	12.606	FALSE	Trypsin
sp|Q01939|PRS8_YEAST	93	sp|P40327|PRS4_YEAST	256	12.605	FALSE	Trypsin
sp|Q01939|PRS8_YEAST	289	sp|Q01939|PRS8_YEAST	313	12.6	FALSE	Trypsin
sp|P32565|RPN2_YEAST	689	sp|P32565|RPN2_YEAST	317	12.593	FALSE	Trypsin
sp|Q01939|PRS8_YEAST	195	sp|P40327|PRS4_YEAST	330	12.577	FALSE	Trypsin
sp|P33299|PRS7_YEAST	456	sp|P32379|PSA5_YEAST	32	12.574	FALSE	Trypsin
sp|Q12377|RPN6_YEAST	187	sp|Q12377|RPN6_YEAST	151	12.559	FALSE	Trypsin
sp|Q04062|RPN9_YEAST	72	sp|Q04062|RPN9_YEAST	36	12.55	FALSE	Trypsin
sp|P0C2H7;P0C2H6|RL27B_YEAST	33;33	sp|P0C2H7;P0C2H6|RL27B_YEAST	35;35	12.533	FALSE	Trypsin
sp|P23639|PSA2_YEAST	166	sp|P33298|PRS6B_YEAST	427	12.525	FALSE	Trypsin
sp|P38764|RPN1_YEAST	74	sp|P38764|RPN1_YEAST	67	12.513	FALSE	Trypsin
sp|P00950|PMG1_YEAST	71	sp|P00950|PMG1_YEAST	44	12.491	FALSE	Trypsin
sp|P38764|RPN1_YEAST	892	sp|P38764|RPN1_YEAST	902	12.479	FALSE	Trypsin
sp|Q12250|RPN5_YEAST	404	sp|Q04062|RPN9_YEAST	340	12.471	FALSE	Trypsin
sp|P40327|PRS4_YEAST	230	sp|P40327|PRS4_YEAST	227	12.47	FALSE	Trypsin
sp|Q06103|RPN7_YEAST	111	sp|Q06103|RPN7_YEAST	119	12.445	FALSE	Trypsin
sp|P00331|ADH2_YEAST	319	sp|P00331|ADH2_YEAST	347	12.437	FALSE	Trypsin
sp|P38764|RPN1_YEAST	76	sp|P38764|RPN1_YEAST	67	12.409	FALSE	Trypsin
sp|P40327|PRS4_YEAST	234	sp|P40327|PRS4_YEAST	181	12.397	FALSE	Trypsin
sp|P33299|PRS7_YEAST	374	sp|P40302|PSA6_YEAST	30	12.394	FALSE	Trypsin
sp|P33299|PRS7_YEAST	154	sp|P33299|PRS7_YEAST	104	12.39	FALSE	Trypsin
sp|P43588|RPN11_YEAST	267	sp|Q01939|PRS8_YEAST	54	12.386	FALSE	Trypsin
sp|P32496|RPN12_YEAST	140	sp|P32496|RPN12_YEAST	128	12.372	FALSE	Trypsin
sp|P23248|RS3A2_YEAST	50	sp|P39516|RS14B_YEAST	2	12.362	FALSE	Trypsin
sp|P40327|PRS4_YEAST	37	sp|P40327|PRS4_YEAST	30	12.345	FALSE	Trypsin
sp|P40327|PRS4_YEAST	37	sp|P40327|PRS4_YEAST	269	12.326	FALSE	Trypsin
sp|P33298|PRS6B_YEAST	379	sp|P33298|PRS6B_YEAST	377	12.321	FALSE	Trypsin
sp|P33298|PRS6B_YEAST	423	sp|P21243|PSA1_YEAST	33	12.307	FALSE	Trypsin
sp|Q08723|RPN8_YEAST	88	sp|P53549|PRS10_YEAST	100	12.289	FALSE	Trypsin
sp|P33299|PRS7_YEAST	455	sp|P40327|PRS4_YEAST	330	12.281	FALSE	Trypsin
sp|P38764|RPN1_YEAST	2	sp|P38764|RPN1_YEAST	131	12.278	FALSE	Trypsin
sp|P32565|RPN2_YEAST	384	sp|P32565|RPN2_YEAST	347	12.268	FALSE	Trypsin
sp|P33299|PRS7_YEAST	38	sp|P33299|PRS7_YEAST	50	12.262	FALSE	Trypsin
sp|P23639|PSA2_YEAST	51	sp|P33298|PRS6B_YEAST	428	12.261	FALSE	Trypsin
sp|Q12377|RPN6_YEAST	126	sp|Q12377|RPN6_YEAST	171	12.253	FALSE	Trypsin
sp|Q08723|RPN8_YEAST	114	sp|P38886|RPN10_YEAST	71	12.244	FALSE	Trypsin
sp|Q01939;P53549;P33298|PRS8_YEAST	193;226;217	sp|P33298|PRS6B_YEAST	220	12.227	FALSE	Trypsin
sp|P32473|ODPB_YEAST	265	sp|P32473|ODPB_YEAST	354	12.198	FALSE	Trypsin
sp|P53549|PRS10_YEAST	371	sp|P53549|PRS10_YEAST	362	12.195	FALSE	Trypsin
sp|P53549|PRS10_YEAST	346	sp|P40327|PRS4_YEAST	328	12.191	FALSE	Trypsin
sp|Q12250|RPN5_YEAST	376	sp|DECOY:O13563|DECOY:RPN13_YEAST	52	12.19	TRUE	Trypsin
sp|Q01939|PRS8_YEAST	313	sp|P38764|RPN1_YEAST	935	12.19	FALSE	Trypsin
sp|P05738|RL9A_YEAST	26	sp|P36105;P38754|RL14A_YEAST	2;2	12.188	FALSE	Trypsin
sp|P33299|PRS7_YEAST	282	sp|P43593|UBP6_YEAST	332	12.182	FALSE	Trypsin
sp|P33299|PRS7_YEAST	72	sp|P40327|PRS4_YEAST	30	12.164	FALSE	Trypsin
sp|P32565|RPN2_YEAST	119	sp|P32565|RPN2_YEAST	201	12.16	FALSE	Trypsin
sp|P23639|PSA2_YEAST	91	sp|P23639|PSA2_YEAST	89	12.147	FALSE	Trypsin
sp|P33298|PRS6B_YEAST	220	sp|P33298|PRS6B_YEAST	359	12.144	FALSE	Trypsin
sp|P00950|PMG1_YEAST	3	sp|P00950|PMG1_YEAST	47	12.138	FALSE	Trypsin
sp|P33299|PRS7_YEAST	70	sp|P40327|PRS4_YEAST	30	12.136	FALSE	Trypsin
sp|P32565|RPN2_YEAST	680	sp|P32565|RPN2_YEAST	646	12.132	FALSE	Trypsin
sp|P43588|RPN11_YEAST	251	sp|P33298|PRS6B_YEAST	132	12.132	FALSE	Trypsin
sp|P40303|PSA4_YEAST	169	sp|P40303|PSA4_YEAST	28	12.132	FALSE	Trypsin
sp|P53549|PRS10_YEAST	202	sp|P33298|PRS6B_YEAST	427	12.111	FALSE	Trypsin
sp|Q12377|RPN6_YEAST	90	sp|P50086|PSD10_YEAST	222	12.095	FALSE	Trypsin
sp|Q01939|PRS8_YEAST	100	sp|P32565|RPN2_YEAST	687	12.082	FALSE	Trypsin
sp|Q02326|RL6A_YEAST	152	sp|Q02326|RL6A_YEAST	143	12.074	FALSE	Trypsin
sp|P26321|RL5_YEAST	275	sp|P23638|PSA3_YEAST	101	12.048	FALSE	Trypsin
sp|Q04062|RPN9_YEAST	113	sp|Q04062|RPN9_YEAST	119	12.036	FALSE	Trypsin
sp|P21243|PSA1_YEAST	174	sp|P21243|PSA1_YEAST	62	12.029	FALSE	Trypsin
sp|Q12377|RPN6_YEAST	263	sp|Q12377|RPN6_YEAST	319	12.021	FALSE	Trypsin
sp|P32565|RPN2_YEAST	850	sp|P32565|RPN2_YEAST	843	12.019	FALSE	Trypsin
sp|P33297|PRS6A_YEAST	382	sp|P33299|PRS7_YEAST	374	12.003	FALSE	Trypsin
sp|Q08723|RPN8_YEAST	195	sp|Q08723|RPN8_YEAST	202	11.984	FALSE	Trypsin
sp|P33299|PRS7_YEAST	456	sp|P32379|PSA5_YEAST	66	11.981	FALSE	Trypsin
sp|P50086|PSD10_YEAST	152	sp|P50086|PSD10_YEAST	118	11.98	FALSE	Trypsin
sp|P15992|HSP26_YEAST	167	sp|P15992|HSP26_YEAST	192	11.977	FALSE	Trypsin
sp|P53549|PRS10_YEAST	346	sp|Q01939;P53549;P33298|PRS8_YEAST	188;221;212	11.971	FALSE	Trypsin
sp|Q01939|PRS8_YEAST	221	sp|P33298|PRS6B_YEAST	245	11.958	FALSE	Trypsin
sp|P33299|PRS7_YEAST	456	sp|P33299|PRS7_YEAST	441	11.935	FALSE	Trypsin
sp|Q12250|RPN5_YEAST	445	sp|Q08723|RPN8_YEAST	144	11.927	FALSE	Trypsin
sp|P40327|PRS4_YEAST	176	sp|P40327|PRS4_YEAST	255	11.922	FALSE	Trypsin
sp|P14120|RL30_YEAST	20	sp|P14120|RL30_YEAST	40	11.915	FALSE	Trypsin
sp|P33297|PRS6A_YEAST	288	sp|P53549|PRS10_YEAST	346	11.905	FALSE	Trypsin
sp|Q12250|RPN5_YEAST	209	sp|P53549|PRS10_YEAST	269	11.887	FALSE	Trypsin
sp|P07264|LEUC_YEAST	661	sp|P07264|LEUC_YEAST	639	11.884	FALSE	Trypsin
sp|P43588|RPN11_YEAST	182	sp|P32565|RPN2_YEAST	689	11.877	FALSE	Trypsin
sp|P53549|PRS10_YEAST	213	sp|P33298|PRS6B_YEAST	337	11.876	FALSE	Trypsin
sp|Q06103|RPN7_YEAST	416	sp|P40016|RPN3_YEAST	389	11.874	FALSE	Trypsin
sp|P40016|RPN3_YEAST	161	sp|DECOY:P00950|DECOY:PMG1_YEAST	184	11.872	TRUE	Trypsin
sp|Q12377|RPN6_YEAST	103	sp|Q12377|RPN6_YEAST	95	11.87	FALSE	Trypsin
sp|P32565|RPN2_YEAST	542	sp|P32565|RPN2_YEAST	537	11.847	FALSE	Trypsin
sp|P40327|PRS4_YEAST	45	sp|P40327|PRS4_YEAST	176	11.842	FALSE	Trypsin
sp|P0CX52;P0CX51|RS16B_YEAST	107;107	sp|P0CX52;P0CX51|RS16B_YEAST	59;59	11.841	FALSE	Trypsin
sp|Q01939|PRS8_YEAST	196	sp|P40327|PRS4_YEAST	347	11.836	FALSE	Trypsin
sp|Q12377|RPN6_YEAST	29	sp|Q12377|RPN6_YEAST	39	11.828	FALSE	Trypsin
sp|P43588|RPN11_YEAST	246	sp|P43588|RPN11_YEAST	281	11.822	FALSE	Trypsin
sp|P40302|PSA6_YEAST	102	sp|P40302|PSA6_YEAST	220	11.812	FALSE	Trypsin
sp|P38764|RPN1_YEAST	358	sp|P38764|RPN1_YEAST	349	11.763	FALSE	Trypsin
sp|Q12377|RPN6_YEAST	194	sp|P33298|PRS6B_YEAST	358	11.761	FALSE	Trypsin
sp|P40327|PRS4_YEAST	330	sp|P33298|PRS6B_YEAST	280	11.753	FALSE	Trypsin
sp|Q12250|RPN5_YEAST	206	sp|P53549|PRS10_YEAST	202	11.744	FALSE	Trypsin
sp|P40327|PRS4_YEAST	37	sp|P40327|PRS4_YEAST	53	11.74	FALSE	Trypsin
sp|P38624|PSB1_YEAST	126	sp|P38624|PSB1_YEAST	121	11.723	FALSE	Trypsin
sp|P00359|G3P3_YEAST	185	sp|P00359|G3P3_YEAST	178	11.721	FALSE	Trypsin
sp|P43593|UBP6_YEAST	378	sp|P40327|PRS4_YEAST	214	11.697	FALSE	Trypsin
sp|P12709|G6PI_YEAST	157	sp|P12709|G6PI_YEAST	147	11.686	FALSE	Trypsin
sp|P43588|RPN11_YEAST	278	sp|P0CX39;P0CX40|RS8A_YEAST	137;137	11.68	FALSE	Trypsin
sp|P43588|RPN11_YEAST	267	sp|P40016|RPN3_YEAST	485	11.66	FALSE	Trypsin
sp|P33298|PRS6B_YEAST	245	sp|P33298|PRS6B_YEAST	288	11.639	FALSE	Trypsin
sp|P32496|RPN12_YEAST	203	sp|P32496|RPN12_YEAST	215	11.636	FALSE	Trypsin
sp|P00924|ENO1_YEAST	139	sp|P00924|ENO1_YEAST	126	11.627	FALSE	Trypsin
sp|Q08723|RPN8_YEAST	224	sp|Q08723|RPN8_YEAST	241	11.622	FALSE	Trypsin
sp|Q12250|RPN5_YEAST	445	sp|Q08723|RPN8_YEAST	98	11.598	FALSE	Trypsin
sp|P43593|UBP6_YEAST	378	sp|P40327|PRS4_YEAST	255	11.597	FALSE	Trypsin
sp|P33297|PRS6A_YEAST	289	sp|P53549|PRS10_YEAST	436	11.571	FALSE	Trypsin
sp|Q12250|RPN5_YEAST	292	sp|Q04062|RPN9_YEAST	189	11.567	FALSE	Trypsin
sp|P33299|PRS7_YEAST	72	sp|P40327|PRS4_YEAST	45	11.516	FALSE	Trypsin
sp|Q12250|RPN5_YEAST	105	sp|Q12250|RPN5_YEAST	103	11.516	FALSE	Trypsin
sp|P40016|RPN3_YEAST	259	sp|P40016|RPN3_YEAST	255	11.51	FALSE	Trypsin
sp|P33298|PRS6B_YEAST	337	sp|P33298|PRS6B_YEAST	358	11.509	FALSE	Trypsin
sp|Q12377|RPN6_YEAST	45	sp|Q12377|RPN6_YEAST	29	11.506	FALSE	Trypsin
sp|P33297|PRS6A_YEAST	346	sp|P53549|PRS10_YEAST	202	11.501	FALSE	Trypsin
sp|P40327|PRS4_YEAST	330	sp|P33298|PRS6B_YEAST	288	11.497	FALSE	Trypsin
sp|P33299|PRS7_YEAST	282	sp|P33298|PRS6B_YEAST	337	11.495	FALSE	Trypsin
sp|P32379|PSA5_YEAST	220	sp|P32379|PSA5_YEAST	42	11.493	FALSE	Trypsin
sp|Q01939|PRS8_YEAST	195	sp|Q01939|PRS8_YEAST	129	11.485	FALSE	Trypsin
sp|P33297|PRS6A_YEAST	288	sp|P33297|PRS6A_YEAST	353	11.485	FALSE	Trypsin
sp|Q01939|PRS8_YEAST	286	sp|P40327|PRS4_YEAST	45	11.485	FALSE	Trypsin
sp|P21243|PSA1_YEAST	169	sp|P21243|PSA1_YEAST	58	11.477	FALSE	Trypsin
sp|P33298|PRS6B_YEAST	220	sp|P33298|PRS6B_YEAST	361	11.471	FALSE	Trypsin
sp|Q01939|PRS8_YEAST	402	sp|P23639|PSA2_YEAST	29	11.464	FALSE	Trypsin
sp|P40302|PSA6_YEAST	30	sp|P40302|PSA6_YEAST	169	11.451	FALSE	Trypsin
sp|P33297|PRS6A_YEAST	150	sp|P33299|PRS7_YEAST	179	11.441	FALSE	Trypsin
sp|Q04062|RPN9_YEAST	113	sp|Q04062|RPN9_YEAST	160	11.415	FALSE	Trypsin
sp|Q01939|PRS8_YEAST	129	sp|P40327|PRS4_YEAST	255	11.402	FALSE	Trypsin
sp|Q01939|PRS8_YEAST	289	sp|P40327|PRS4_YEAST	255	11.393	FALSE	Trypsin
sp|Q04062|RPN9_YEAST	120	sp|Q04062|RPN9_YEAST	72	11.382	FALSE	Trypsin
sp|Q12250|RPN5_YEAST	56	sp|P50086|PSD10_YEAST	25	11.377	FALSE	Trypsin
sp|Q12377|RPN6_YEAST	194	sp|P33298|PRS6B_YEAST	181	11.363	FALSE	Trypsin
sp|P40016|RPN3_YEAST	373	sp|P32496|RPN12_YEAST	140	11.36	FALSE	Trypsin
sp|Q12377|RPN6_YEAST	194	sp|P33298|PRS6B_YEAST	359	11.356	FALSE	Trypsin
sp|P40327|PRS4_YEAST	333	sp|P40327|PRS4_YEAST	328	11.334	FALSE	Trypsin
sp|P32379|PSA5_YEAST	43	sp|P32379|PSA5_YEAST	224	11.329	FALSE	Trypsin
sp|Q01939|PRS8_YEAST	195	sp|P33298|PRS6B_YEAST	337	11.327	FALSE	Trypsin
sp|P32565|RPN2_YEAST	173	sp|P32565|RPN2_YEAST	146	11.311	FALSE	Trypsin
sp|P32565|RPN2_YEAST	911	sp|O13563|RPN13_YEAST	122	11.285	FALSE	Trypsin
sp|P53549|PRS10_YEAST	346	sp|P53549|PRS10_YEAST	322	11.282	FALSE	Trypsin
sp|Q01939|PRS8_YEAST	71	sp|P33299|PRS7_YEAST	70	11.274	FALSE	Trypsin
sp|P33299|PRS7_YEAST	57	sp|P40327|PRS4_YEAST	45	11.273	FALSE	Trypsin
sp|Q01939|PRS8_YEAST	284	sp|Q01939|PRS8_YEAST	129	11.271	FALSE	Trypsin
sp|P32565|RPN2_YEAST	318	sp|P32565|RPN2_YEAST	794	11.249	FALSE	Trypsin
sp|P40327|PRS4_YEAST	94	sp|P40327|PRS4_YEAST	87	11.23	FALSE	Trypsin
sp|Q12377|RPN6_YEAST	152	sp|Q12377|RPN6_YEAST	321	11.224	FALSE	Trypsin
sp|P0CX42;P0CX41|RL23B_YEAST	64;64	sp|P0CX42;P0CX41|RL23B_YEAST	72;72	11.221	FALSE	Trypsin
sp|Q01939|PRS8_YEAST	392	sp|P23638|PSA3_YEAST	53	11.221	FALSE	Trypsin
sp|P53549|PRS10_YEAST	120	sp|P53549|PRS10_YEAST	202	11.208	FALSE	Trypsin
sp|P15992|HSP26_YEAST	151	sp|P15992|HSP26_YEAST	48	11.198	FALSE	Trypsin
sp|P33298|PRS6B_YEAST	125	sp|P33298|PRS6B_YEAST	132	11.183	FALSE	Trypsin
sp|Q01939|PRS8_YEAST	284	sp|P40327|PRS4_YEAST	234	11.182	FALSE	Trypsin
sp|Q06103|RPN7_YEAST	200	sp|Q06103|RPN7_YEAST	167	11.173	FALSE	Trypsin
sp|P00359|G3P3_YEAST	46	sp|P00359|G3P3_YEAST	261	11.172	FALSE	Trypsin
sp|P23638|PSA3_YEAST	54	sp|P23639|PSA2_YEAST	29	11.172	FALSE	Trypsin
sp|P0CX56;P0CX55|RS18B_YEAST	77;77	sp|P0CX56;P0CX55|RS18B_YEAST	49;49	11.163	FALSE	Trypsin
sp|P22141|PSB4_YEAST	31	sp|P30656|PSB5_YEAST	198	11.152	FALSE	Trypsin
sp|Q01939|PRS8_YEAST	93	sp|P40327|PRS4_YEAST	250	11.141	FALSE	Trypsin
sp|P33299|PRS7_YEAST	52	sp|P40327|PRS4_YEAST	58	11.135	FALSE	Trypsin
sp|P41805|RL10_YEAST	203	sp|Q04062|RPN9_YEAST	156	11.133	FALSE	Trypsin
sp|Q12250|RPN5_YEAST	292	sp|Q04062|RPN9_YEAST	174	11.126	FALSE	Trypsin
sp|Q12250|RPN5_YEAST	292	sp|Q04062|RPN9_YEAST	173	11.126	FALSE	Trypsin
sp|Q01939|PRS8_YEAST	193	sp|P33299|PRS7_YEAST	282	11.116	FALSE	Trypsin
sp|P33299|PRS7_YEAST	395	sp|P40327|PRS4_YEAST	255	11.112	FALSE	Trypsin
sp|P40327|PRS4_YEAST	45	sp|P40327|PRS4_YEAST	175	11.095	FALSE	Trypsin
sp|P32565|RPN2_YEAST	897	sp|P32565|RPN2_YEAST	883	11.086	FALSE	Trypsin
sp|Q01939|PRS8_YEAST	169	sp|P33299|PRS7_YEAST	50	11.065	FALSE	Trypsin
sp|Q08723|RPN8_YEAST	72	sp|P38886|RPN10_YEAST	151	11.057	FALSE	Trypsin
sp|Q04062|RPN9_YEAST	285	sp|Q04062|RPN9_YEAST	180	11.052	FALSE	Trypsin
sp|P38764|RPN1_YEAST	791	sp|P40327|PRS4_YEAST	37	11.045	FALSE	Trypsin
sp|P38764|RPN1_YEAST	944	sp|P40327|PRS4_YEAST	234	11.041	FALSE	Trypsin
sp|P33297|PRS6A_YEAST	120	sp|P33298|PRS6B_YEAST	240	11.034	FALSE	Trypsin
sp|P33297|PRS6A_YEAST	392	sp|P53549|PRS10_YEAST	346	11.026	FALSE	Trypsin
sp|Q06103|RPN7_YEAST	156	sp|Q06103|RPN7_YEAST	190	11.024	FALSE	Trypsin
sp|Q12377|RPN6_YEAST	194	sp|P33298|PRS6B_YEAST	230	11.003	FALSE	Trypsin
sp|Q12250|RPN5_YEAST	379	sp|DECOY:P00331|DECOY:ADH2_YEAST	71	10.999	TRUE	Trypsin
sp|P00359|G3P3_YEAST	249	sp|P00359|G3P3_YEAST	258	10.997	FALSE	Trypsin
sp|Q01939|PRS8_YEAST	334	sp|P33298|PRS6B_YEAST	337	10.996	FALSE	Trypsin
sp|Q01939|PRS8_YEAST	206	sp|Q01939|PRS8_YEAST	129	10.986	FALSE	Trypsin
sp|P33298|PRS6B_YEAST	355	sp|P33298|PRS6B_YEAST	224	10.984	FALSE	Trypsin
sp|Q01939|PRS8_YEAST	195	sp|Q06103|RPN7_YEAST	2	10.978	FALSE	Trypsin
sp|P32565|RPN2_YEAST	778	sp|P32565|RPN2_YEAST	861	10.974	FALSE	Trypsin
sp|P32565|RPN2_YEAST	94	sp|P40016|RPN3_YEAST	216	10.97	FALSE	Trypsin
sp|P21242|PSA7_YEAST	63	sp|P21242|PSA7_YEAST	232	10.962	FALSE	Trypsin
sp|P00924;P00925|ENO1_YEAST	88;88	sp|P00925|ENO2_YEAST	139	10.952	FALSE	Trypsin
sp|Q04062|RPN9_YEAST	119	sp|Q04062|RPN9_YEAST	72	10.95	FALSE	Trypsin
sp|Q12250|RPN5_YEAST	54	sp|P53549|PRS10_YEAST	362	10.948	FALSE	Trypsin
sp|P33297|PRS6A_YEAST	35	sp|Q04062|RPN9_YEAST	112	10.939	FALSE	Trypsin
sp|Q01939|PRS8_YEAST	286	sp|Q01939|PRS8_YEAST	129	10.924	FALSE	Trypsin
sp|Q12377|RPN6_YEAST	167	sp|DECOY:P05756|DECOY:RS13_YEAST	85	10.911	TRUE	Trypsin
sp|Q12377|RPN6_YEAST	187	sp|Q12377|RPN6_YEAST	152	10.903	FALSE	Trypsin
sp|P33298|PRS6B_YEAST	220	sp|P33298|PRS6B_YEAST	358	10.9	FALSE	Trypsin
sp|P33299|PRS7_YEAST	456	sp|P53549|PRS10_YEAST	427	10.888	FALSE	Trypsin
sp|P23639|PSA2_YEAST	166	sp|P23639|PSA2_YEAST	53	10.877	FALSE	Trypsin
sp|P33297|PRS6A_YEAST	239	sp|P33299|PRS7_YEAST	374	10.876	FALSE	Trypsin
sp|P40327|PRS4_YEAST	417	sp|P40327|PRS4_YEAST	425	10.827	FALSE	Trypsin
sp|P38764|RPN1_YEAST	46	sp|P38764|RPN1_YEAST	101	10.814	FALSE	Trypsin
sp|P05750|RS3_YEAST	78	sp|P05750|RS3_YEAST	2	10.813	FALSE	Trypsin
sp|Q06103|RPN7_YEAST	225	sp|Q06103|RPN7_YEAST	210	10.805	FALSE	Trypsin
sp|P43588|RPN11_YEAST	246	sp|P43588|RPN11_YEAST	278	10.801	FALSE	Trypsin
sp|P23724|PSB6_YEAST	88	sp|P23724|PSB6_YEAST	85	10.8	FALSE	Trypsin
sp|Q01939|PRS8_YEAST	313	sp|Q01939|PRS8_YEAST	196	10.798	FALSE	Trypsin
sp|Q08723|RPN8_YEAST	61	sp|P38886|RPN10_YEAST	99	10.797	FALSE	Trypsin
sp|P23248|RS3A2_YEAST	45	sp|P23248|RS3A2_YEAST	33	10.796	FALSE	Trypsin
sp|Q01939|PRS8_YEAST	196	sp|P40327|PRS4_YEAST	255	10.776	FALSE	Trypsin
sp|Q12377|RPN6_YEAST	288	sp|P50086|PSD10_YEAST	154	10.773	FALSE	Trypsin
sp|P38764|RPN1_YEAST	791	sp|P40327|PRS4_YEAST	45	10.771	FALSE	Trypsin
sp|P14540|ALF_YEAST	11	sp|P14540|ALF_YEAST	8	10.766	FALSE	Trypsin
sp|Q12250|RPN5_YEAST	55	sp|Q12250|RPN5_YEAST	141	10.758	FALSE	Trypsin
sp|P15992|HSP26_YEAST	45	sp|P15992|HSP26_YEAST	45	10.755	FALSE	Trypsin
sp|P00560|PGK_YEAST	46	sp|P00560|PGK_YEAST	49	10.748	FALSE	Trypsin
sp|P32565|RPN2_YEAST	103	sp|P32565|RPN2_YEAST	105	10.735	FALSE	Trypsin
sp|Q06103|RPN7_YEAST	2	sp|P40327|PRS4_YEAST	255	10.722	FALSE	Trypsin
sp|O13563|RPN13_YEAST	82	sp|P15992|HSP26_YEAST	69	10.711	FALSE	Trypsin
sp|Q12377|RPN6_YEAST	194	sp|Q12377|RPN6_YEAST	238	10.706	FALSE	Trypsin
sp|P33298|PRS6B_YEAST	423	sp|P21243|PSA1_YEAST	30	10.703	FALSE	Trypsin
sp|Q01939|PRS8_YEAST	285	sp|P33299|PRS7_YEAST	50	10.695	FALSE	Trypsin
sp|Q04062|RPN9_YEAST	103	sp|Q04062|RPN9_YEAST	145	10.691	FALSE	Trypsin
sp|P32565|RPN2_YEAST	611	sp|P40016|RPN3_YEAST	485	10.685	FALSE	Trypsin
sp|P0CX31;P0CX32|RS24A_YEAST	21;21	sp|P0CX31;P0CX32|RS24A_YEAST	48;48	10.685	FALSE	Trypsin
sp|P32473|ODPB_YEAST	264	sp|P32473|ODPB_YEAST	360	10.676	FALSE	Trypsin
sp|P14126|RL3_YEAST	287	sp|P14126|RL3_YEAST	168	10.67	FALSE	Trypsin
sp|Q01939|PRS8_YEAST	196	sp|P33298|PRS6B_YEAST	280	10.657	FALSE	Trypsin
sp|P22141|PSB4_YEAST	170	sp|P22141|PSB4_YEAST	19	10.651	FALSE	Trypsin
sp|P40016|RPN3_YEAST	102	sp|P40016|RPN3_YEAST	102	10.65	FALSE	Trypsin
sp|P32565|RPN2_YEAST	668	sp|P32565|RPN2_YEAST	778	10.646	FALSE	Trypsin
sp|P40016|RPN3_YEAST	102	sp|P40016|RPN3_YEAST	161	10.644	FALSE	Trypsin
sp|Q04062|RPN9_YEAST	120	sp|Q04062|RPN9_YEAST	159	10.64	FALSE	Trypsin
sp|Q12377|RPN6_YEAST	148	sp|Q12377|RPN6_YEAST	71	10.623	FALSE	Trypsin
sp|P33297|PRS6A_YEAST	296	sp|P33297|PRS6A_YEAST	289	10.622	FALSE	Trypsin
sp|Q01939|PRS8_YEAST	284	sp|P53549|PRS10_YEAST	332	10.621	FALSE	Trypsin
sp|P40327|PRS4_YEAST	227	sp|P40327|PRS4_YEAST	176	10.616	FALSE	Trypsin
sp|Q12250|RPN5_YEAST	292	sp|Q04062|RPN9_YEAST	145	10.615	FALSE	Trypsin
sp|P33299|PRS7_YEAST	256	sp|P40327|PRS4_YEAST	347	10.603	FALSE	Trypsin
sp|P43588|RPN11_YEAST	241	sp|P43588|RPN11_YEAST	246	10.601	FALSE	Trypsin
sp|P53549|PRS10_YEAST	213	sp|P53549|PRS10_YEAST	346	10.589	FALSE	Trypsin
sp|P33297|PRS6A_YEAST	322	sp|P33297|PRS6A_YEAST	289	10.584	FALSE	Trypsin
sp|P14540|ALF_YEAST	2	sp|P14540|ALF_YEAST	11	10.578	FALSE	Trypsin
sp|Q01939|PRS8_YEAST	334	sp|P40327|PRS4_YEAST	255	10.577	FALSE	Trypsin
sp|Q12377|RPN6_YEAST	194	sp|Q12377|RPN6_YEAST	152	10.569	FALSE	Trypsin
sp|P32496|RPN12_YEAST	12	sp|P32496|RPN12_YEAST	8	10.562	FALSE	Trypsin
sp|P33299|PRS7_YEAST	374	sp|P33298|PRS6B_YEAST	337	10.549	FALSE	Trypsin
sp|P23638|PSA3_YEAST	218	sp|P23638|PSA3_YEAST	185	10.548	FALSE	Trypsin
sp|P53549|PRS10_YEAST	396	sp|P53549|PRS10_YEAST	421	10.54	FALSE	Trypsin
sp|P33297|PRS6A_YEAST	261	sp|P33299|PRS7_YEAST	104	10.53	FALSE	Trypsin
sp|P33297|PRS6A_YEAST	261	sp|P33297|PRS6A_YEAST	271	10.522	FALSE	Trypsin
sp|P53549|PRS10_YEAST	346	sp|P33298|PRS6B_YEAST	420	10.519	FALSE	Trypsin
sp|Q01939|PRS8_YEAST	392	sp|P33298|PRS6B_YEAST	280	10.517	FALSE	Trypsin
sp|Q08723|RPN8_YEAST	309	sp|P40016|RPN3_YEAST	43	10.516	FALSE	Trypsin
sp|P32496|RPN12_YEAST	10	sp|P32496|RPN12_YEAST	8	10.512	FALSE	Trypsin
sp|P33299|PRS7_YEAST	374	sp|P33299|PRS7_YEAST	244	10.501	FALSE	Trypsin
sp|P38764|RPN1_YEAST	702	sp|P38764|RPN1_YEAST	690	10.501	FALSE	Trypsin
sp|P40327|PRS4_YEAST	30	sp|P40327|PRS4_YEAST	255	10.497	FALSE	Trypsin
sp|Q12250|RPN5_YEAST	129	sp|Q12250|RPN5_YEAST	80	10.495	FALSE	Trypsin
sp|P38764|RPN1_YEAST	46	sp|P38764|RPN1_YEAST	62	10.483	FALSE	Trypsin
sp|Q01939|PRS8_YEAST	313	sp|P33298|PRS6B_YEAST	359	10.472	FALSE	Trypsin
sp|Q08723|RPN8_YEAST	203	sp|Q08723|RPN8_YEAST	210	10.461	FALSE	Trypsin
sp|Q01939|PRS8_YEAST	221	sp|P33299|PRS7_YEAST	256	10.461	FALSE	Trypsin
sp|P23639|PSA2_YEAST	51	sp|P33298|PRS6B_YEAST	427	10.458	FALSE	Trypsin
sp|P00359|G3P3_YEAST	71	sp|P00359|G3P3_YEAST	59	10.454	FALSE	Trypsin
sp|Q12377|RPN6_YEAST	287	sp|Q12377|RPN6_YEAST	290	10.45	FALSE	Trypsin
sp|P40016|RPN3_YEAST	262	sp|P40016|RPN3_YEAST	58	10.443	FALSE	Trypsin
sp|Q04062|RPN9_YEAST	2	sp|Q04062|RPN9_YEAST	72	10.441	FALSE	Trypsin
sp|Q01939|PRS8_YEAST	313	sp|Q01939|PRS8_YEAST	399	10.432	FALSE	Trypsin
sp|P00549|KPYK1_YEAST	135	sp|P00549|KPYK1_YEAST	161	10.426	FALSE	Trypsin
sp|P32565|RPN2_YEAST	911	sp|O13563|RPN13_YEAST	115	10.424	FALSE	Trypsin
sp|P33298|PRS6B_YEAST	337	sp|P33298|PRS6B_YEAST	279	10.42	FALSE	Trypsin
sp|P43588|RPN11_YEAST	251	sp|P43588|RPN11_YEAST	259	10.417	FALSE	Trypsin
sp|Q01939|PRS8_YEAST	313	sp|P23638|PSA3_YEAST	55	10.406	FALSE	Trypsin
sp|P32565|RPN2_YEAST	670	sp|P32565|RPN2_YEAST	847	10.405	FALSE	Trypsin
sp|Q12250|RPN5_YEAST	56	sp|P53549|PRS10_YEAST	346	10.404	FALSE	Trypsin
sp|P43588|RPN11_YEAST	182	sp|Q12377|RPN6_YEAST	363	10.395	FALSE	Trypsin
sp|P33299|PRS7_YEAST	282	sp|P40327|PRS4_YEAST	347	10.395	FALSE	Trypsin
sp|P53549|PRS10_YEAST	436	sp|P40327|PRS4_YEAST	347	10.395	FALSE	Trypsin
sp|P26786|RS7A_YEAST	76	sp|P26786|RS7A_YEAST	83	10.384	FALSE	Trypsin
sp|Q12377|RPN6_YEAST	194	sp|P33298|PRS6B_YEAST	355	10.379	FALSE	Trypsin
sp|P07264|LEUC_YEAST	2	sp|P07264|LEUC_YEAST	746	10.378	FALSE	Trypsin
sp|P53549|PRS10_YEAST	116	sp|P33298|PRS6B_YEAST	87	10.377	FALSE	Trypsin
sp|DECOY:P10591|DECOY:HSP71_YEAST	223	sp|P50086|PSD10_YEAST	176	10.367	TRUE	Trypsin
sp|P38764|RPN1_YEAST	8	sp|P38764|RPN1_YEAST	5	10.359	FALSE	Trypsin
sp|P43588|RPN11_YEAST	278	sp|P33298|PRS6B_YEAST	87	10.345	FALSE	Trypsin
sp|P33297|PRS6A_YEAST	63	sp|P33297|PRS6A_YEAST	70	10.342	FALSE	Trypsin
sp|P43593|UBP6_YEAST	15	sp|P43593|UBP6_YEAST	332	10.331	FALSE	Trypsin
sp|P40327|PRS4_YEAST	234	sp|P40327|PRS4_YEAST	330	10.327	FALSE	Trypsin
sp|P40303|PSA4_YEAST	50	sp|P40303|PSA4_YEAST	208	10.327	FALSE	Trypsin
sp|P33299|PRS7_YEAST	374	sp|P53549|PRS10_YEAST	431	10.324	FALSE	Trypsin
sp|Q01939|PRS8_YEAST	286	sp|P33299|PRS7_YEAST	52	10.32	FALSE	Trypsin
sp|Q01939|PRS8_YEAST	221	sp|P40327|PRS4_YEAST	290	10.315	FALSE	Trypsin
sp|P33297|PRS6A_YEAST	216	sp|P33297|PRS6A_YEAST	202	10.302	FALSE	Trypsin
sp|P40327|PRS4_YEAST	256	sp|P40327|PRS4_YEAST	290	10.297	FALSE	Trypsin
sp|DECOY:P40303|DECOY:PSA4_YEAST	87	sp|P32473|ODPB_YEAST	231	10.29	TRUE	Trypsin
sp|O13563|RPN13_YEAST	119	sp|O13563|RPN13_YEAST	81	10.278	FALSE	Trypsin
sp|Q06103|RPN7_YEAST	225	sp|Q06103|RPN7_YEAST	211	10.272	FALSE	Trypsin
sp|P33297|PRS6A_YEAST	346	sp|P33297|PRS6A_YEAST	216	10.27	FALSE	Trypsin
sp|P33298|PRS6B_YEAST	220	sp|P33298|PRS6B_YEAST	231	10.27	FALSE	Trypsin
sp|P43588|RPN11_YEAST	182	sp|Q12250|RPN5_YEAST	404	10.269	FALSE	Trypsin
sp|P33299|PRS7_YEAST	374	sp|P33298|PRS6B_YEAST	245	10.266	FALSE	Trypsin
sp|Q12250|RPN5_YEAST	445	sp|Q08723|RPN8_YEAST	126	10.264	FALSE	Trypsin
sp|P00549|KPYK1_YEAST	135	sp|P00549|KPYK1_YEAST	162	10.261	FALSE	Trypsin
sp|P38764|RPN1_YEAST	943	sp|P40327|PRS4_YEAST	360	10.261	FALSE	Trypsin
sp|Q01574|ACS1_YEAST	683	sp|Q01574|ACS1_YEAST	712	10.259	FALSE	Trypsin
sp|P15992|HSP26_YEAST	151	sp|P15992|HSP26_YEAST	50	10.254	FALSE	Trypsin
sp|Q12250|RPN5_YEAST	126	sp|P53549|PRS10_YEAST	202	10.249	FALSE	Trypsin
sp|Q01939|PRS8_YEAST	334	sp|Q01939|PRS8_YEAST	313	10.238	FALSE	Trypsin
sp|P33297|PRS6A_YEAST	369	sp|Q12250|RPN5_YEAST	106	10.236	FALSE	Trypsin
sp|P33297|PRS6A_YEAST	226	sp|P33297|PRS6A_YEAST	245	10.218	FALSE	Trypsin
sp|P43588|RPN11_YEAST	210	sp|Q08723|RPN8_YEAST	126	10.205	FALSE	Trypsin
sp|Q08723|RPN8_YEAST	113	sp|Q08723|RPN8_YEAST	134	10.202	FALSE	Trypsin
sp|P41805|RL10_YEAST	38	sp|P41805|RL10_YEAST	141	10.2	FALSE	Trypsin
sp|Q01939|PRS8_YEAST	221	sp|P40327|PRS4_YEAST	330	10.2	FALSE	Trypsin
sp|P22141|PSB4_YEAST	186	sp|P22141|PSB4_YEAST	107	10.192	FALSE	Trypsin
sp|P40327|PRS4_YEAST	234	sp|P40327|PRS4_YEAST	347	10.173	FALSE	Trypsin
sp|DECOY:P0CX39;P0CX40|DECOY:RS8A_YEAST	187;187	sp|P38886|RPN10_YEAST	99	10.168	TRUE	Trypsin
sp|Q01939|PRS8_YEAST	289	sp|P33298|PRS6B_YEAST	280	10.155	FALSE	Trypsin
sp|Q12377|RPN6_YEAST	185	sp|Q12377|RPN6_YEAST	263	10.144	FALSE	Trypsin
sp|Q12377|RPN6_YEAST	126	sp|Q06103|RPN7_YEAST	2	10.143	FALSE	Trypsin
sp|Q04062|RPN9_YEAST	112	sp|Q04062|RPN9_YEAST	159	10.143	FALSE	Trypsin
sp|P32496|RPN12_YEAST	3	sp|P32496|RPN12_YEAST	20	10.128	FALSE	Trypsin
sp|Q08723|RPN8_YEAST	153	sp|Q08723|RPN8_YEAST	144	10.128	FALSE	Trypsin
sp|P33299|PRS7_YEAST	374	sp|P33298|PRS6B_YEAST	280	10.124	FALSE	Trypsin
sp|P40327|PRS4_YEAST	42	sp|P40327|PRS4_YEAST	83	10.109	FALSE	Trypsin
sp|P33297|PRS6A_YEAST	139	sp|P53549|PRS10_YEAST	91	10.102	FALSE	Trypsin
sp|P32565|RPN2_YEAST	81	sp|P32565|RPN2_YEAST	77	10.102	FALSE	Trypsin
sp|P53549|PRS10_YEAST	436	sp|P21243|PSA1_YEAST	33	10.1	FALSE	Trypsin
sp|P33299|PRS7_YEAST	30	sp|P33299|PRS7_YEAST	50	10.098	FALSE	Trypsin
sp|Q12250|RPN5_YEAST	404	sp|Q12250|RPN5_YEAST	408	10.078	FALSE	Trypsin
sp|Q01939|PRS8_YEAST	195	sp|P33299|PRS7_YEAST	50	10.078	FALSE	Trypsin
sp|P33299|PRS7_YEAST	257	sp|P53549|PRS10_YEAST	436	10.075	FALSE	Trypsin
sp|P10963|PCKA_YEAST	56	sp|P02400|RLA4_YEAST	7	10.074	FALSE	Trypsin
sp|P10963|PCKA_YEAST	57	sp|P02400|RLA4_YEAST	7	10.074	FALSE	Trypsin
sp|DECOY:P40016|DECOY:RPN3_YEAST	321	sp|P33298|PRS6B_YEAST	301	10.071	TRUE	Trypsin
sp|P33298|PRS6B_YEAST	240	sp|P33298|PRS6B_YEAST	280	10.07	FALSE	Trypsin
sp|Q01939|PRS8_YEAST	141	sp|P40327|PRS4_YEAST	255	10.066	FALSE	Trypsin
sp|P32565|RPN2_YEAST	895	sp|P32565|RPN2_YEAST	883	10.065	FALSE	Trypsin
sp|P12709|G6PI_YEAST	157	sp|P12709|G6PI_YEAST	151	10.062	FALSE	Trypsin
sp|P32496|RPN12_YEAST	234	sp|P32496|RPN12_YEAST	231	10.047	FALSE	Trypsin
sp|P32565|RPN2_YEAST	911	sp|P33298|PRS6B_YEAST	17	10.046	FALSE	Trypsin
sp|O13563|RPN13_YEAST	117	sp|P26321|RL5_YEAST	275	10.041	FALSE	Trypsin
sp|P33299|PRS7_YEAST	456	sp|P33299|PRS7_YEAST	256	10.036	FALSE	Trypsin
sp|Q01939|PRS8_YEAST	209	sp|P40327|PRS4_YEAST	255	10.022	FALSE	Trypsin
sp|P21242|PSA7_YEAST	188	sp|P33298|PRS6B_YEAST	198	10.012	FALSE	Trypsin
sp|Q12377|RPN6_YEAST	194	sp|Q06103|RPN7_YEAST	147	10.008	FALSE	Trypsin
sp|Q01939|PRS8_YEAST	313	sp|Q06103|RPN7_YEAST	2	9.969	FALSE	Trypsin
sp|P43588|RPN11_YEAST	11	sp|P32565|RPN2_YEAST	404	9.968	FALSE	Trypsin
sp|P40327|PRS4_YEAST	42	sp|P40327|PRS4_YEAST	30	9.962	FALSE	Trypsin
sp|P43588|RPN11_YEAST	148	sp|P33298|PRS6B_YEAST	87	9.956	FALSE	Trypsin
sp|P40327|PRS4_YEAST	330	sp|P33298|PRS6B_YEAST	246	9.945	FALSE	Trypsin
sp|Q01939|PRS8_YEAST	119	sp|P33298|PRS6B_YEAST	132	9.938	FALSE	Trypsin
sp|P32379|PSA5_YEAST	229	sp|P32379|PSA5_YEAST	194	9.934	FALSE	Trypsin
sp|Q12250|RPN5_YEAST	152	sp|Q12250|RPN5_YEAST	147	9.928	FALSE	Trypsin
sp|P32565|RPN2_YEAST	684	sp|P32565|RPN2_YEAST	316	9.92	FALSE	Trypsin
sp|Q12250|RPN5_YEAST	141	sp|Q12250|RPN5_YEAST	152	9.91	FALSE	Trypsin
sp|Q06103|RPN7_YEAST	8	sp|Q06103|RPN7_YEAST	2	9.907	FALSE	Trypsin
sp|P38764|RPN1_YEAST	691	sp|P38764|RPN1_YEAST	688	9.896	FALSE	Trypsin
sp|P25451|PSB3_YEAST	69	sp|P23638|PSA3_YEAST	102	9.895	FALSE	Trypsin
sp|Q06103|RPN7_YEAST	111	sp|Q06103|RPN7_YEAST	99	9.886	FALSE	Trypsin
sp|P05740|RL17A_YEAST	180	sp|P05740|RL17A_YEAST	163	9.883	FALSE	Trypsin
sp|P26786|RS7A_YEAST	157	sp|P05756|RS13_YEAST	27	9.882	FALSE	Trypsin
sp|P33298|PRS6B_YEAST	246	sp|P33298|PRS6B_YEAST	280	9.88	FALSE	Trypsin
sp|P40327|PRS4_YEAST	330	sp|P40327|PRS4_YEAST	360	9.877	FALSE	Trypsin
sp|P33299|PRS7_YEAST	282	sp|P33299|PRS7_YEAST	150	9.875	FALSE	Trypsin
sp|P53549|PRS10_YEAST	436	sp|P21243|PSA1_YEAST	17	9.859	FALSE	Trypsin
sp|P40303|PSA4_YEAST	51	sp|P23638|PSA3_YEAST	181	9.859	FALSE	Trypsin
sp|P05756|RS13_YEAST	43	sp|P14120|RL30_YEAST	19	9.852	FALSE	Trypsin
sp|P32565|RPN2_YEAST	646	sp|P40016|RPN3_YEAST	487	9.848	FALSE	Trypsin
sp|P40016|RPN3_YEAST	286	sp|P32379|PSA5_YEAST	61	9.845	FALSE	Trypsin
sp|Q08723|RPN8_YEAST	137	sp|Q08723|RPN8_YEAST	114	9.842	FALSE	Trypsin
sp|P14126|RL3_YEAST	169	sp|P14126|RL3_YEAST	318	9.825	FALSE	Trypsin
sp|P07264|LEUC_YEAST	370	sp|P38886|RPN10_YEAST	133	9.821	FALSE	Trypsin
sp|Q12250|RPN5_YEAST	207	sp|P53549|PRS10_YEAST	202	9.82	FALSE	Trypsin
sp|P33297|PRS6A_YEAST	322	sp|P33297|PRS6A_YEAST	271	9.819	FALSE	Trypsin
sp|Q12377|RPN6_YEAST	152	sp|P53549|PRS10_YEAST	310	9.819	FALSE	Trypsin
sp|P33297|PRS6A_YEAST	175	sp|P33297|PRS6A_YEAST	370	9.805	FALSE	Trypsin
sp|P53549|PRS10_YEAST	427	sp|P40327|PRS4_YEAST	347	9.791	FALSE	Trypsin
sp|P22141|PSB4_YEAST	29	sp|P22141|PSB4_YEAST	19	9.778	FALSE	Trypsin
sp|Q08723|RPN8_YEAST	31	sp|P38886|RPN10_YEAST	99	9.763	FALSE	Trypsin
sp|P14540|ALF_YEAST	69	sp|P14540|ALF_YEAST	76	9.753	FALSE	Trypsin
sp|P43593|UBP6_YEAST	378	sp|P43593|UBP6_YEAST	403	9.753	FALSE	Trypsin
sp|Q01939|PRS8_YEAST	313	sp|P40327|PRS4_YEAST	330	9.752	FALSE	Trypsin
sp|P53549|PRS10_YEAST	346	sp|P33298|PRS6B_YEAST	280	9.744	FALSE	Trypsin
sp|P32565|RPN2_YEAST	538	sp|P32565|RPN2_YEAST	537	9.743	FALSE	Trypsin
sp|Q01939|PRS8_YEAST	221	sp|P33299|PRS7_YEAST	50	9.74	FALSE	Trypsin
sp|P23638|PSA3_YEAST	51	sp|P33298|PRS6B_YEAST	279	9.74	FALSE	Trypsin
sp|Q01939|PRS8_YEAST	313	sp|Q01939|PRS8_YEAST	359	9.735	FALSE	Trypsin
sp|P53549|PRS10_YEAST	346	sp|P53549|PRS10_YEAST	362	9.726	FALSE	Trypsin
sp|Q08723|RPN8_YEAST	28	sp|Q08723|RPN8_YEAST	63	9.726	FALSE	Trypsin
sp|P40303|PSA4_YEAST	169	sp|P40327|PRS4_YEAST	330	9.716	FALSE	Trypsin
sp|P43588|RPN11_YEAST	128	sp|P43588|RPN11_YEAST	110	9.714	FALSE	Trypsin
sp|P38764|RPN1_YEAST	811	sp|P38624|PSB1_YEAST	148	9.708	FALSE	Trypsin
sp|P40016|RPN3_YEAST	224	sp|P40016|RPN3_YEAST	216	9.702	FALSE	Trypsin
sp|Q12377|RPN6_YEAST	36	sp|Q12377|RPN6_YEAST	27	9.7	FALSE	Trypsin
sp|Q01939|PRS8_YEAST	221	sp|Q06103|RPN7_YEAST	2	9.699	FALSE	Trypsin
sp|Q04062|RPN9_YEAST	162	sp|Q04062|RPN9_YEAST	156	9.699	FALSE	Trypsin
sp|P32565|RPN2_YEAST	935	sp|P32565|RPN2_YEAST	401	9.695	FALSE	Trypsin
sp|P40327|PRS4_YEAST	328	sp|P33298|PRS6B_YEAST	337	9.693	FALSE	Trypsin
sp|P33299|PRS7_YEAST	72	sp|P40327|PRS4_YEAST	42	9.691	FALSE	Trypsin
sp|P33298|PRS6B_YEAST	428	sp|P33298|PRS6B_YEAST	337	9.688	FALSE	Trypsin
sp|P40327|PRS4_YEAST	42	sp|P40327|PRS4_YEAST	234	9.683	FALSE	Trypsin
sp|P50086|PSD10_YEAST	136	sp|P50086|PSD10_YEAST	176	9.683	FALSE	Trypsin
sp|P10963|PCKA_YEAST	51	sp|P10963|PCKA_YEAST	43	9.673	FALSE	Trypsin
sp|P32565|RPN2_YEAST	610	sp|P40016|RPN3_YEAST	487	9.67	FALSE	Trypsin
sp|P43588|RPN11_YEAST	150	sp|P43588|RPN11_YEAST	174	9.668	FALSE	Trypsin
sp|P43593|UBP6_YEAST	177	sp|P40327|PRS4_YEAST	30	9.659	FALSE	Trypsin
sp|P43593|UBP6_YEAST	298	sp|P43593|UBP6_YEAST	253	9.656	FALSE	Trypsin
sp|P33297|PRS6A_YEAST	202	sp|P53549|PRS10_YEAST	421	9.647	FALSE	Trypsin
sp|P32379|PSA5_YEAST	235	sp|P32379|PSA5_YEAST	194	9.646	FALSE	Trypsin
sp|P32565|RPN2_YEAST	383	sp|P32565|RPN2_YEAST	384	9.639	FALSE	Trypsin
sp|P32565|RPN2_YEAST	384	sp|P32565|RPN2_YEAST	384	9.639	FALSE	Trypsin
sp|P33297|PRS6A_YEAST	322	sp|P33299|PRS7_YEAST	374	9.638	FALSE	Trypsin
sp|P33297|PRS6A_YEAST	120	sp|P53549|PRS10_YEAST	202	9.632	FALSE	Trypsin
sp|P33297|PRS6A_YEAST	216	sp|P53549|PRS10_YEAST	238	9.618	FALSE	Trypsin
sp|Q01939|PRS8_YEAST	221	sp|P33299|PRS7_YEAST	456	9.606	FALSE	Trypsin
sp|Q12250|RPN5_YEAST	141	sp|P53549|PRS10_YEAST	202	9.606	FALSE	Trypsin
sp|Q08723|RPN8_YEAST	27	sp|P38886|RPN10_YEAST	99	9.603	FALSE	Trypsin
sp|P33297|PRS6A_YEAST	346	sp|P33297|PRS6A_YEAST	295	9.592	FALSE	Trypsin
sp|P07264|LEUC_YEAST	656	sp|P07264|LEUC_YEAST	732	9.588	FALSE	Trypsin
sp|P40327|PRS4_YEAST	255	sp|P33298|PRS6B_YEAST	280	9.581	FALSE	Trypsin
sp|P50086|PSD10_YEAST	207	sp|P40327|PRS4_YEAST	347	9.559	FALSE	Trypsin
sp|P32565|RPN2_YEAST	384	sp|P32565|RPN2_YEAST	344	9.558	FALSE	Trypsin
sp|Q12250|RPN5_YEAST	54	sp|Q12250|RPN5_YEAST	141	9.557	FALSE	Trypsin
sp|P00924;P00925|ENO1_YEAST	28;28	sp|P00924;P00925|ENO1_YEAST	85;85	9.553	FALSE	Trypsin
sp|P43593|UBP6_YEAST	286	sp|P43593|UBP6_YEAST	251	9.551	FALSE	Trypsin
sp|Q12377|RPN6_YEAST	279	sp|Q12250|RPN5_YEAST	231	9.549	FALSE	Trypsin
sp|Q01939|PRS8_YEAST	158	sp|Q06103|RPN7_YEAST	2	9.524	FALSE	Trypsin
sp|P43588|RPN11_YEAST	148	sp|Q04062|RPN9_YEAST	340	9.523	FALSE	Trypsin
sp|P38764|RPN1_YEAST	688	sp|P38764|RPN1_YEAST	695	9.52	FALSE	Trypsin
sp|P00924|ENO1_YEAST	259	sp|P00924;P00925|ENO1_YEAST	255;255	9.518	FALSE	Trypsin
sp|P33299|PRS7_YEAST	215	sp|P33299|PRS7_YEAST	397	9.511	FALSE	Trypsin
sp|P38764|RPN1_YEAST	190	sp|P38764|RPN1_YEAST	229	9.511	FALSE	Trypsin
sp|P23639|PSA2_YEAST	166	sp|P33298|PRS6B_YEAST	337	9.505	FALSE	Trypsin
sp|P23639|PSA2_YEAST	166	sp|P33298|PRS6B_YEAST	428	9.502	FALSE	Trypsin
sp|Q04062|RPN9_YEAST	72	sp|Q04062|RPN9_YEAST	33	9.5	FALSE	Trypsin
sp|Q06103|RPN7_YEAST	17	sp|Q06103|RPN7_YEAST	29	9.497	FALSE	Trypsin
sp|Q12377|RPN6_YEAST	171	sp|Q12377|RPN6_YEAST	193	9.488	FALSE	Trypsin
sp|P00924|ENO1_YEAST	329	sp|P00924;P00925|ENO1_YEAST	338;338	9.475	FALSE	Trypsin
sp|P33299|PRS7_YEAST	449	sp|P40327|PRS4_YEAST	347	9.467	FALSE	Trypsin
sp|Q08723|RPN8_YEAST	205	sp|Q08723|RPN8_YEAST	202	9.465	FALSE	Trypsin
sp|P32565|RPN2_YEAST	687	sp|P40327|PRS4_YEAST	94	9.46	FALSE	Trypsin
sp|P40327|PRS4_YEAST	328	sp|P33298|PRS6B_YEAST	246	9.455	FALSE	Trypsin
sp|P33297|PRS6A_YEAST	322	sp|P33297|PRS6A_YEAST	206	9.454	FALSE	Trypsin
sp|P38764|RPN1_YEAST	32	sp|Q06103|RPN7_YEAST	2	9.451	FALSE	Trypsin
sp|P32565|RPN2_YEAST	117	sp|P32565|RPN2_YEAST	114	9.45	FALSE	Trypsin
sp|Q08723|RPN8_YEAST	205	sp|Q08723|RPN8_YEAST	196	9.444	FALSE	Trypsin
sp|Q06103|RPN7_YEAST	2	sp|Q06103|RPN7_YEAST	29	9.439	FALSE	Trypsin
sp|P33299|PRS7_YEAST	256	sp|P53549|PRS10_YEAST	431	9.438	FALSE	Trypsin
sp|Q01939|PRS8_YEAST	193	sp|P40327|PRS4_YEAST	269	9.437	FALSE	Trypsin
sp|P32496|RPN12_YEAST	99	sp|P32496|RPN12_YEAST	9	9.436	FALSE	Trypsin
sp|Q12250|RPN5_YEAST	129	sp|Q12250|RPN5_YEAST	55	9.435	FALSE	Trypsin
sp|P43588|RPN11_YEAST	177	sp|Q01939|PRS8_YEAST	100	9.432	FALSE	Trypsin
sp|P15992|HSP26_YEAST	151	sp|P15992|HSP26_YEAST	45	9.429	FALSE	Trypsin
sp|P32496|RPN12_YEAST	131	sp|P32496|RPN12_YEAST	143	9.414	FALSE	Trypsin
sp|P40327|PRS4_YEAST	330	sp|P40327|PRS4_YEAST	292	9.414	FALSE	Trypsin
sp|P32565|RPN2_YEAST	792	sp|P32565|RPN2_YEAST	316	9.412	FALSE	Trypsin
sp|P53196|RPN14_YEAST	228	sp|P53196|RPN14_YEAST	245	9.411	FALSE	Trypsin
sp|Q01855|RS15_YEAST	29	sp|Q01855|RS15_YEAST	24	9.411	FALSE	Trypsin
sp|P30657|PSB7_YEAST	265	sp|P21243|PSA1_YEAST	232	9.411	FALSE	Trypsin
sp|Q01939|PRS8_YEAST	286	sp|DECOY:P0CX38;P0CX37|DECOY:RS6B_YEAST	4;4	9.411	TRUE	Trypsin
sp|Q01939|PRS8_YEAST	285	sp|DECOY:P0CX38;P0CX37|DECOY:RS6B_YEAST	4;4	9.411	TRUE	Trypsin
sp|P33298|PRS6B_YEAST	423	sp|P33298|PRS6B_YEAST	280	9.407	FALSE	Trypsin
sp|Q01939|PRS8_YEAST	405	sp|P33298|PRS6B_YEAST	337	9.403	FALSE	Trypsin
sp|Q01939|PRS8_YEAST	195	sp|Q01939|PRS8_YEAST	108	9.399	FALSE	Trypsin
sp|P21242|PSA7_YEAST	63	sp|P40302|PSA6_YEAST	181	9.398	FALSE	Trypsin
sp|P00549|KPYK1_YEAST	406	sp|P00549|KPYK1_YEAST	233	9.394	FALSE	Trypsin
sp|P40016|RPN3_YEAST	306	sp|P40016|RPN3_YEAST	304	9.394	FALSE	Trypsin
sp|P0CX31;P0CX32|RS24A_YEAST	48;48	sp|P0CX31;P0CX32|RS24A_YEAST	52;52	9.394	FALSE	Trypsin
sp|P07264|LEUC_YEAST	482	sp|P07264|LEUC_YEAST	379	9.39	FALSE	Trypsin
sp|Q08723|RPN8_YEAST	9	sp|P06169|PDC1_YEAST	509	9.386	FALSE	Trypsin
sp|Q04062|RPN9_YEAST	89	sp|Q04062|RPN9_YEAST	85	9.386	FALSE	Trypsin
sp|P40016|RPN3_YEAST	42	sp|P40016|RPN3_YEAST	485	9.385	FALSE	Trypsin
sp|Q12250|RPN5_YEAST	404	sp|Q08723|RPN8_YEAST	263	9.385	FALSE	Trypsin
sp|Q01939|PRS8_YEAST	286	sp|P40327|PRS4_YEAST	37	9.383	FALSE	Trypsin
sp|P05750|RS3_YEAST	132	sp|P25443|RS2_YEAST	33	9.383	FALSE	Trypsin
sp|P40303|PSA4_YEAST	22	sp|P40327|PRS4_YEAST	328	9.376	FALSE	Trypsin
sp|Q12377|RPN6_YEAST	98	sp|P50086|PSD10_YEAST	222	9.364	FALSE	Trypsin
sp|P32496|RPN12_YEAST	97	sp|P32496|RPN12_YEAST	91	9.359	FALSE	Trypsin
sp|Q01939|PRS8_YEAST	100	sp|P32565|RPN2_YEAST	684	9.35	FALSE	Trypsin
sp|Q04062|RPN9_YEAST	159	sp|Q04062|RPN9_YEAST	162	9.344	FALSE	Trypsin
sp|Q01939|PRS8_YEAST	313	sp|Q01939|PRS8_YEAST	195	9.338	FALSE	Trypsin
sp|Q12377|RPN6_YEAST	194	sp|P33298|PRS6B_YEAST	337	9.334	FALSE	Trypsin
sp|P40302|PSA6_YEAST	30	sp|P40302|PSA6_YEAST	170	9.333	FALSE	Trypsin
sp|P32565|RPN2_YEAST	383	sp|O13563|RPN13_YEAST	104	9.327	FALSE	Trypsin
sp|P40327|PRS4_YEAST	330	sp|P33298|PRS6B_YEAST	337	9.322	FALSE	Trypsin
sp|P00359|G3P3_YEAST	331	sp|P00359|G3P3_YEAST	267	9.316	FALSE	Trypsin
sp|Q08723|RPN8_YEAST	105	sp|Q08723|RPN8_YEAST	61	9.314	FALSE	Trypsin
sp|P22141|PSB4_YEAST	29	sp|P22141|PSB4_YEAST	17	9.306	FALSE	Trypsin
sp|P23724|PSB6_YEAST	201	sp|P23724|PSB6_YEAST	189	9.299	FALSE	Trypsin
sp|P32565|RPN2_YEAST	383	sp|P32565|RPN2_YEAST	935	9.29	FALSE	Trypsin
sp|P36105;P38754|RL14A_YEAST	50;50	sp|P36105;P38754|RL14A_YEAST	82;82	9.289	FALSE	Trypsin
sp|P53549|PRS10_YEAST	346	sp|P53549|PRS10_YEAST	233	9.284	FALSE	Trypsin
sp|P53196|RPN14_YEAST	247	sp|P53196|RPN14_YEAST	244	9.283	FALSE	Trypsin
sp|Q06103|RPN7_YEAST	2	sp|P23638|PSA3_YEAST	236	9.282	FALSE	Trypsin
sp|Q01939|PRS8_YEAST	80	sp|P33299|PRS7_YEAST	70	9.266	FALSE	Trypsin
sp|Q04062|RPN9_YEAST	113	sp|P53549|PRS10_YEAST	75	9.254	FALSE	Trypsin
sp|Q01939|PRS8_YEAST	313	sp|P23638|PSA3_YEAST	199	9.253	FALSE	Trypsin
sp|P18759|SEC18_YEAST	112	sp|P53549|PRS10_YEAST	238	9.249	FALSE	Trypsin
sp|P40303|PSA4_YEAST	22	sp|P40327|PRS4_YEAST	330	9.249	FALSE	Trypsin
sp|P00924|ENO1_YEAST	79	sp|P00924;P00925|ENO1_YEAST	5;5	9.236	FALSE	Trypsin
sp|Q12250|RPN5_YEAST	213	sp|P40303|PSA4_YEAST	88	9.233	FALSE	Trypsin
sp|Q08723|RPN8_YEAST	153	sp|Q08723|RPN8_YEAST	105	9.233	FALSE	Trypsin
sp|Q12377|RPN6_YEAST	167	sp|Q01939|PRS8_YEAST	349	9.231	FALSE	Trypsin
sp|P33299|PRS7_YEAST	454	sp|P40327|PRS4_YEAST	347	9.227	FALSE	Trypsin
sp|P02406|RL28_YEAST	137	sp|P32496|RPN12_YEAST	25	9.209	FALSE	Trypsin
sp|P32496|RPN12_YEAST	217	sp|P32496|RPN12_YEAST	206	9.209	FALSE	Trypsin
sp|P33299|PRS7_YEAST	254	sp|P53549|PRS10_YEAST	427	9.204	FALSE	Trypsin
sp|Q01939|PRS8_YEAST	87	sp|Q01939|PRS8_YEAST	221	9.197	FALSE	Trypsin
sp|Q01939|PRS8_YEAST	261	sp|P23638|PSA3_YEAST	100	9.197	FALSE	Trypsin
sp|Q01939|PRS8_YEAST	313	sp|P33298|PRS6B_YEAST	361	9.196	FALSE	Trypsin
sp|Q12250|RPN5_YEAST	103	sp|Q08723|RPN8_YEAST	9	9.192	FALSE	Trypsin
sp|P40327|PRS4_YEAST	214	sp|P40327|PRS4_YEAST	222	9.19	FALSE	Trypsin
sp|Q01939|PRS8_YEAST	80	sp|P32565|RPN2_YEAST	689	9.19	FALSE	Trypsin
sp|P33299|PRS7_YEAST	374	sp|P18759;P33299|SEC18_YEAST	280;249	9.186	FALSE	Trypsin
sp|P32565|RPN2_YEAST	132	sp|P32565|RPN2_YEAST	77	9.181	FALSE	Trypsin
sp|Q01939|PRS8_YEAST	402	sp|P50086|PSD10_YEAST	222	9.172	FALSE	Trypsin
sp|Q08723|RPN8_YEAST	126	sp|DECOY:P32379|DECOY:PSA5_YEAST	248	9.158	TRUE	Trypsin
sp|Q04062|RPN9_YEAST	156	sp|P0CX42;P0CX41|RL23B_YEAST	64;64	9.152	FALSE	Trypsin
sp|P0CX49;P0CX50|RL18A_YEAST	98;98	sp|P02406|RL28_YEAST	93	9.147	FALSE	Trypsin
sp|Q04062|RPN9_YEAST	119	sp|Q04062|RPN9_YEAST	160	9.141	FALSE	Trypsin
sp|P0CX38;P0CX37|RS6B_YEAST	220;220	sp|P0CX38;P0CX37|RS6B_YEAST	214;214	9.135	FALSE	Trypsin
sp|Q04062|RPN9_YEAST	1	sp|P33299|PRS7_YEAST	302	9.134	FALSE	Trypsin
sp|Q04062|RPN9_YEAST	1	sp|P33299|PRS7_YEAST	301	9.134	FALSE	Trypsin
sp|P33299|PRS7_YEAST	456	sp|P33299|PRS7_YEAST	445	9.131	FALSE	Trypsin
sp|P07264|LEUC_YEAST	97	sp|P07264|LEUC_YEAST	114	9.13	FALSE	Trypsin
sp|P23638|PSA3_YEAST	218	sp|P23638|PSA3_YEAST	72	9.129	FALSE	Trypsin
sp|Q01574|ACS1_YEAST	2	sp|P21243|PSA1_YEAST	219	9.094	FALSE	Trypsin
sp|Q04062|RPN9_YEAST	119	sp|Q04062|RPN9_YEAST	162	9.088	FALSE	Trypsin
sp|Q04062|RPN9_YEAST	120	sp|Q04062|RPN9_YEAST	162	9.088	FALSE	Trypsin
sp|P32565|RPN2_YEAST	860	sp|P32565|RPN2_YEAST	778	9.079	FALSE	Trypsin
sp|P43593|UBP6_YEAST	468	sp|P40327|PRS4_YEAST	30	9.074	FALSE	Trypsin
sp|Q08723|RPN8_YEAST	126	sp|P26321|RL5_YEAST	278	9.063	FALSE	Trypsin
sp|Q08723|RPN8_YEAST	126	sp|P26321|RL5_YEAST	279	9.063	FALSE	Trypsin
sp|Q01939|PRS8_YEAST	334	sp|P33298|PRS6B_YEAST	359	9.06	FALSE	Trypsin
sp|P23638|PSA3_YEAST	51	sp|P23639|PSA2_YEAST	26	9.057	FALSE	Trypsin
sp|Q12213;P05737|RL7B_YEAST	176;176	sp|P33299|PRS7_YEAST	397	9.051	FALSE	Trypsin
sp|P25443|RS2_YEAST	251	sp|P32905;P46654|RSSA1_YEAST	114;114	9.047	FALSE	Trypsin
sp|Q12250|RPN5_YEAST	56	sp|P33299|PRS7_YEAST	456	9.045	FALSE	Trypsin
sp|Q08723|RPN8_YEAST	210	sp|Q08723|RPN8_YEAST	224	9.04	FALSE	Trypsin
sp|P32565|RPN2_YEAST	148	sp|P32565|RPN2_YEAST	184	9.037	FALSE	Trypsin
sp|P32565|RPN2_YEAST	911	sp|O13563|RPN13_YEAST	82	9.036	FALSE	Trypsin
sp|Q01939|PRS8_YEAST	77	sp|P40327|PRS4_YEAST	255	9.028	FALSE	Trypsin
sp|P33297|PRS6A_YEAST	255	sp|P53549|PRS10_YEAST	238	9.023	FALSE	Trypsin
sp|P40327|PRS4_YEAST	250	sp|P40327|PRS4_YEAST	290	9.019	FALSE	Trypsin
sp|P33297|PRS6A_YEAST	35	sp|Q04062|RPN9_YEAST	33	9.015	FALSE	Trypsin
sp|Q06103|RPN7_YEAST	400	sp|P40016|RPN3_YEAST	389	9.007	FALSE	Trypsin
sp|P23724|PSB6_YEAST	119	sp|P32379|PSA5_YEAST	102	9.002	FALSE	Trypsin
sp|P33299|PRS7_YEAST	456	sp|P40327|PRS4_YEAST	290	9	FALSE	Trypsin
sp|P40016|RPN3_YEAST	102	sp|P40016|RPN3_YEAST	25	8.999	FALSE	Trypsin
sp|P06169|PDC1_YEAST	269	sp|P06169|PDC1_YEAST	249	8.996	FALSE	Trypsin
sp|P33299|PRS7_YEAST	394	sp|P33299|PRS7_YEAST	209	8.994	FALSE	Trypsin
sp|P53549|PRS10_YEAST	346	sp|P50086|PSD10_YEAST	25	8.987	FALSE	Trypsin
sp|P53549|PRS10_YEAST	292	sp|P33298|PRS6B_YEAST	279	8.985	FALSE	Trypsin
sp|P33299|PRS7_YEAST	394	sp|P40327|PRS4_YEAST	256	8.976	FALSE	Trypsin
sp|P40016|RPN3_YEAST	161	sp|P40016|RPN3_YEAST	90	8.971	FALSE	Trypsin
sp|P33297|PRS6A_YEAST	429	sp|P33299|PRS7_YEAST	374	8.967	FALSE	Trypsin
sp|O13563|RPN13_YEAST	115	sp|DECOY:P0CX38;P0CX37|DECOY:RS6B_YEAST	206;206	8.961	TRUE	Trypsin
sp|Q01939|PRS8_YEAST	221	sp|P38764|RPN1_YEAST	943	8.954	FALSE	Trypsin
sp|P41805|RL10_YEAST	101	sp|P41805|RL10_YEAST	121	8.951	FALSE	Trypsin
sp|Q01939|PRS8_YEAST	100	sp|P32565|RPN2_YEAST	680	8.944	FALSE	Trypsin
sp|P38011|GBLP_YEAST	112	sp|P38011|GBLP_YEAST	137	8.943	FALSE	Trypsin
sp|P53549|PRS10_YEAST	202	sp|P33298|PRS6B_YEAST	337	8.94	FALSE	Trypsin
sp|Q12377|RPN6_YEAST	36	sp|DECOY:P41805|DECOY:RL10_YEAST	18	8.938	TRUE	Trypsin
sp|Q12377|RPN6_YEAST	36	sp|DECOY:P41805|DECOY:RL10_YEAST	17	8.938	TRUE	Trypsin
sp|Q08723|RPN8_YEAST	61	sp|Q08723|RPN8_YEAST	98	8.936	FALSE	Trypsin
sp|P07264|LEUC_YEAST	766	sp|P07264|LEUC_YEAST	764	8.932	FALSE	Trypsin
sp|Q04062|RPN9_YEAST	112	sp|Q04062|RPN9_YEAST	70	8.932	FALSE	Trypsin
sp|P23639|PSA2_YEAST	23	sp|P23639|PSA2_YEAST	15	8.924	FALSE	Trypsin
sp|P33299|PRS7_YEAST	277	sp|P33299|PRS7_YEAST	350	8.923	FALSE	Trypsin
sp|P38764|RPN1_YEAST	924	sp|P38764|RPN1_YEAST	985	8.905	FALSE	Trypsin
sp|Q12377|RPN6_YEAST	300	sp|Q12377|RPN6_YEAST	269	8.902	FALSE	Trypsin
sp|P33297|PRS6A_YEAST	346	sp|P33298|PRS6B_YEAST	337	8.9	FALSE	Trypsin
sp|P0CX38;P0CX37|RS6B_YEAST	12;12	sp|P0CX38;P0CX37|RS6B_YEAST	15;15	8.898	FALSE	Trypsin
sp|P21242|PSA7_YEAST	103	sp|P30657|PSB7_YEAST	124	8.897	FALSE	Trypsin
sp|P26785|RL16B_YEAST	169	sp|P26785|RL16B_YEAST	176	8.896	FALSE	Trypsin
sp|Q01939|PRS8_YEAST	313	sp|Q01939|PRS8_YEAST	193	8.888	FALSE	Trypsin
sp|Q3E792;P0C0T4|RS25A_YEAST	47;47	sp|Q3E792;P0C0T4|RS25A_YEAST	52;52	8.887	FALSE	Trypsin
sp|Q12377|RPN6_YEAST	195	sp|Q12377|RPN6_YEAST	238	8.882	FALSE	Trypsin
sp|Q01939|PRS8_YEAST	195	sp|P33298|PRS6B_YEAST	132	8.88	FALSE	Trypsin
sp|Q12377|RPN6_YEAST	193	sp|Q06103|RPN7_YEAST	2	8.873	FALSE	Trypsin
sp|Q01939|PRS8_YEAST	313	sp|P40327|PRS4_YEAST	427	8.868	FALSE	Trypsin
sp|P00549|KPYK1_YEAST	59	sp|P00549|KPYK1_YEAST	62	8.863	FALSE	Trypsin
sp|P07264|LEUC_YEAST	594	sp|P07264|LEUC_YEAST	584	8.853	FALSE	Trypsin
sp|P21242|PSA7_YEAST	178	sp|P33298|PRS6B_YEAST	198	8.853	FALSE	Trypsin
sp|P40327|PRS4_YEAST	178	sp|P40327|PRS4_YEAST	255	8.852	FALSE	Trypsin
sp|Q06103|RPN7_YEAST	375	sp|P40016|RPN3_YEAST	353	8.841	FALSE	Trypsin
sp|P00560|PGK_YEAST	197	sp|P00560|PGK_YEAST	190	8.841	FALSE	Trypsin
sp|P38764|RPN1_YEAST	182	sp|P38764|RPN1_YEAST	184	8.839	FALSE	Trypsin
sp|P0C0T4;Q3E792|RS25B_YEAST	90;90	sp|P26783|RS5_YEAST	45	8.839	FALSE	Trypsin
sp|P07264|LEUC_YEAST	7	sp|P07264|LEUC_YEAST	746	8.838	FALSE	Trypsin
sp|P40303|PSA4_YEAST	53	sp|P40327|PRS4_YEAST	425	8.835	FALSE	Trypsin
sp|Q12377|RPN6_YEAST	195	sp|P53549|PRS10_YEAST	346	8.835	FALSE	Trypsin
sp|Q01939|PRS8_YEAST	313	sp|P38764|RPN1_YEAST	946	8.831	FALSE	Trypsin
sp|P05750|RS3_YEAST	200	sp|P05750|RS3_YEAST	195	8.828	FALSE	Trypsin
sp|P40016|RPN3_YEAST	101	sp|P40016|RPN3_YEAST	161	8.826	FALSE	Trypsin
sp|P40016|RPN3_YEAST	368	sp|P32496|RPN12_YEAST	147	8.82	FALSE	Trypsin
sp|P05748;P54780|RL15A_YEAST	14;14	sp|P33298|PRS6B_YEAST	69	8.816	FALSE	Trypsin
sp|P54780;P05748|RL15B_YEAST	16;16	sp|P33298|PRS6B_YEAST	69	8.816	FALSE	Trypsin
sp|P38764|RPN1_YEAST	791	sp|P33299|PRS7_YEAST	74	8.813	FALSE	Trypsin
sp|P32565|RPN2_YEAST	103	sp|P32565|RPN2_YEAST	119	8.803	FALSE	Trypsin
sp|Q04062|RPN9_YEAST	379	sp|P32496|RPN12_YEAST	242	8.802	FALSE	Trypsin
sp|Q12377|RPN6_YEAST	36	sp|P05750|RS3_YEAST	194	8.8	FALSE	Trypsin
sp|Q12377|RPN6_YEAST	36	sp|P05750|RS3_YEAST	195	8.8	FALSE	Trypsin
sp|P40303|PSA4_YEAST	182	sp|P40303|PSA4_YEAST	179	8.797	FALSE	Trypsin
sp|Q01939|PRS8_YEAST	392	sp|Q06103|RPN7_YEAST	2	8.794	FALSE	Trypsin
sp|P14126|RL3_YEAST	104	sp|P33298|PRS6B_YEAST	301	8.793	FALSE	Trypsin
sp|P38764|RPN1_YEAST	95	sp|P38764|RPN1_YEAST	87	8.793	FALSE	Trypsin
sp|Q12377|RPN6_YEAST	152	sp|P21242|PSA7_YEAST	124	8.785	FALSE	Trypsin
sp|P18759|SEC18_YEAST	537	sp|P32496|RPN12_YEAST	159	8.78	FALSE	Trypsin
sp|Q12250|RPN5_YEAST	141	sp|P53549|PRS10_YEAST	362	8.776	FALSE	Trypsin
sp|P32565|RPN2_YEAST	680	sp|P32565|RPN2_YEAST	317	8.774	FALSE	Trypsin
sp|P0C2H7;P0C2H6|RL27B_YEAST	9;9	sp|P14120|RL30_YEAST	64	8.771	FALSE	Trypsin
sp|Q01939|PRS8_YEAST	261	sp|P23639|PSA2_YEAST	88	8.77	FALSE	Trypsin
sp|Q01939|PRS8_YEAST	145	sp|Q01939|PRS8_YEAST	135	8.762	FALSE	Trypsin
sp|P23248|RS3A2_YEAST	19	sp|P23248|RS3A2_YEAST	50	8.752	FALSE	Trypsin
sp|P43593|UBP6_YEAST	13	sp|P43593|UBP6_YEAST	332	8.748	FALSE	Trypsin
sp|P40016|RPN3_YEAST	43	sp|P33298|PRS6B_YEAST	17	8.742	FALSE	Trypsin
sp|P43588|RPN11_YEAST	150	sp|P43588|RPN11_YEAST	175	8.741	FALSE	Trypsin
sp|P23638|PSA3_YEAST	218	sp|P22141|PSB4_YEAST	117	8.732	FALSE	Trypsin
sp|Q04062|RPN9_YEAST	72	sp|P26783|RS5_YEAST	125	8.726	FALSE	Trypsin
sp|P21243|PSA1_YEAST	189	sp|P21243|PSA1_YEAST	48	8.725	FALSE	Trypsin
sp|Q01939|PRS8_YEAST	338	sp|Q01939|PRS8_YEAST	196	8.722	FALSE	Trypsin
sp|P00560|PGK_YEAST	386	sp|P00560|PGK_YEAST	351	8.718	FALSE	Trypsin
sp|P23724|PSB6_YEAST	138	sp|P30656|PSB5_YEAST	107	8.714	FALSE	Trypsin
sp|P33298|PRS6B_YEAST	58	sp|P33298|PRS6B_YEAST	50	8.714	FALSE	Trypsin
sp|Q04062|RPN9_YEAST	31	sp|Q04062|RPN9_YEAST	42	8.705	FALSE	Trypsin
sp|Q06103|RPN7_YEAST	2	sp|P23638|PSA3_YEAST	258	8.705	FALSE	Trypsin
sp|P38624|PSB1_YEAST	59	sp|P21243|PSA1_YEAST	237	8.693	FALSE	Trypsin
sp|Q08723|RPN8_YEAST	113	sp|Q04062|RPN9_YEAST	159	8.691	FALSE	Trypsin
sp|P33299|PRS7_YEAST	374	sp|P18759;P33299|SEC18_YEAST	285;254	8.678	FALSE	Trypsin
sp|P40327|PRS4_YEAST	330	sp|P33298|PRS6B_YEAST	286	8.668	FALSE	Trypsin
sp|P38764|RPN1_YEAST	229	sp|P40016|RPN3_YEAST	396	8.668	FALSE	Trypsin
sp|Q01939|PRS8_YEAST	214	sp|P40327|PRS4_YEAST	269	8.664	FALSE	Trypsin
sp|P40016|RPN3_YEAST	366	sp|P40016|RPN3_YEAST	350	8.663	FALSE	Trypsin
sp|P32473|ODPB_YEAST	215	sp|P00359|G3P3_YEAST	50	8.658	FALSE	Trypsin
sp|P33297|PRS6A_YEAST	317	sp|Q01939|PRS8_YEAST	271	8.653	FALSE	Trypsin
sp|P33299|PRS7_YEAST	215	sp|P33299|PRS7_YEAST	395	8.649	FALSE	Trypsin
sp|DECOY:P0CX49;P0CX50|DECOY:RL18A_YEAST	80;80	sp|P38886|RPN10_YEAST	99	8.642	TRUE	Trypsin
sp|Q04062|RPN9_YEAST	77	sp|Q04062|RPN9_YEAST	81	8.635	FALSE	Trypsin
sp|P33298|PRS6B_YEAST	245	sp|P33298|PRS6B_YEAST	361	8.624	FALSE	Trypsin
sp|P33297|PRS6A_YEAST	175	sp|P33299|PRS7_YEAST	374	8.623	FALSE	Trypsin
sp|P00924|ENO1_YEAST	326	sp|P53549|PRS10_YEAST	238	8.618	FALSE	Trypsin
sp|P33299|PRS7_YEAST	436	sp|P53549|PRS10_YEAST	96	8.615	FALSE	Trypsin
sp|Q12377|RPN6_YEAST	33	sp|DECOY:P0CX82;P0CX83|DECOY:RL19A_YEAST	114;114	8.609	TRUE	Trypsin
sp|P00359|G3P3_YEAST	217	sp|P00359|G3P3_YEAST	209	8.606	FALSE	Trypsin
sp|P32565|RPN2_YEAST	886	sp|P32565|RPN2_YEAST	864	8.604	FALSE	Trypsin
sp|P40016|RPN3_YEAST	259	sp|P40016|RPN3_YEAST	58	8.603	FALSE	Trypsin
sp|P38764|RPN1_YEAST	312	sp|P38764|RPN1_YEAST	302	8.6	FALSE	Trypsin
sp|P32565|RPN2_YEAST	476	sp|P00359|G3P3_YEAST	97	8.598	FALSE	Trypsin
sp|P0CX31;P0CX32|RS24A_YEAST	21;21	sp|P0CX31;P0CX32|RS24A_YEAST	52;52	8.597	FALSE	Trypsin
sp|P32565|RPN2_YEAST	143	sp|P32565|RPN2_YEAST	132	8.595	FALSE	Trypsin
sp|P40212|RL13B_YEAST	81	sp|P40212|RL13B_YEAST	117	8.592	FALSE	Trypsin
sp|Q08723|RPN8_YEAST	31	sp|P38886|RPN10_YEAST	134	8.589	FALSE	Trypsin
sp|P43588|RPN11_YEAST	210	sp|Q08723|RPN8_YEAST	195	8.588	FALSE	Trypsin
sp|P53549|PRS10_YEAST	120	sp|P53549|PRS10_YEAST	141	8.583	FALSE	Trypsin
sp|P43588|RPN11_YEAST	253	sp|Q06103|RPN7_YEAST	211	8.576	FALSE	Trypsin
sp|P32565|RPN2_YEAST	384	sp|O13563|RPN13_YEAST	106	8.575	FALSE	Trypsin
sp|P32565|RPN2_YEAST	404	sp|P0CX35;P0CX36|RS4A_YEAST	138;138	8.574	FALSE	Trypsin
sp|P36105;P38754|RL14A_YEAST	50;50	sp|P36105;P38754|RL14A_YEAST	80;80	8.566	FALSE	Trypsin
sp|Q01939|PRS8_YEAST	221	sp|P53549|PRS10_YEAST	346	8.564	FALSE	Trypsin
sp|P32565|RPN2_YEAST	687	sp|P40016|RPN3_YEAST	304	8.564	FALSE	Trypsin
sp|P33299|PRS7_YEAST	459	sp|P40327|PRS4_YEAST	330	8.562	FALSE	Trypsin
sp|Q04062|RPN9_YEAST	95	sp|Q04062|RPN9_YEAST	89	8.559	FALSE	Trypsin
sp|P21243|PSA1_YEAST	189	sp|P21243|PSA1_YEAST	187	8.559	FALSE	Trypsin
sp|P32565|RPN2_YEAST	778	sp|P32565|RPN2_YEAST	847	8.558	FALSE	Trypsin
sp|Q12377|RPN6_YEAST	288	sp|Q12250|RPN5_YEAST	56	8.552	FALSE	Trypsin
sp|Q06103|RPN7_YEAST	416	sp|O94742|SEM1_YEAST	26	8.54	FALSE	Trypsin
sp|Q12250|RPN5_YEAST	318	sp|P23248|RS3A2_YEAST	7	8.535	FALSE	Trypsin
sp|Q06103|RPN7_YEAST	196	sp|Q06103|RPN7_YEAST	167	8.535	FALSE	Trypsin
sp|P53549|PRS10_YEAST	346	sp|P53549|PRS10_YEAST	238	8.533	FALSE	Trypsin
sp|P43588|RPN11_YEAST	12	sp|P43588|RPN11_YEAST	127	8.533	FALSE	Trypsin
sp|P25443|RS2_YEAST	251	sp|P32905;P46654|RSSA1_YEAST	116;116	8.529	FALSE	Trypsin
sp|P26783|RS5_YEAST	222	sp|P39516;P06367|RS14B_YEAST	50;49	8.527	FALSE	Trypsin
sp|P33297|PRS6A_YEAST	141	sp|P33297|PRS6A_YEAST	153	8.516	FALSE	Trypsin
sp|Q01939|PRS8_YEAST	313	sp|P23639|PSA2_YEAST	17	8.514	FALSE	Trypsin
sp|Q01939|PRS8_YEAST	196	sp|P53549|PRS10_YEAST	346	8.513	FALSE	Trypsin
sp|Q12377|RPN6_YEAST	167	sp|Q12377|RPN6_YEAST	193	8.512	FALSE	Trypsin
sp|P53549|PRS10_YEAST	332	sp|P53549|PRS10_YEAST	321	8.5	FALSE	Trypsin
sp|P53549|PRS10_YEAST	213	sp|P33298|PRS6B_YEAST	280	8.496	FALSE	Trypsin
sp|P33299|PRS7_YEAST	397	sp|P40016|RPN3_YEAST	454	8.496	FALSE	Trypsin
sp|P23638|PSA3_YEAST	218	sp|P22141|PSB4_YEAST	109	8.493	FALSE	Trypsin
sp|Q12377|RPN6_YEAST	33	sp|DECOY:P0CX49;P0CX50|DECOY:RL18A_YEAST	114;114	8.492	TRUE	Trypsin
sp|Q12377|RPN6_YEAST	166	sp|P05756|RS13_YEAST	97	8.483	FALSE	Trypsin
sp|P00924;P00925|ENO1_YEAST	221;221	sp|P39516;P06367|RS14B_YEAST	90;89	8.48	FALSE	Trypsin
sp|P00924;P00925|ENO1_YEAST	221;221	sp|P39516;P06367|RS14B_YEAST	92;91	8.48	FALSE	Trypsin
sp|P40327|PRS4_YEAST	347	sp|P33298|PRS6B_YEAST	337	8.474	FALSE	Trypsin
sp|P33298|PRS6B_YEAST	219	sp|P33298|PRS6B_YEAST	231	8.474	FALSE	Trypsin
sp|P26785|RL16B_YEAST	167	sp|P26785|RL16B_YEAST	178	8.472	FALSE	Trypsin
sp|Q12250|RPN5_YEAST	108	sp|Q12250|RPN5_YEAST	103	8.472	FALSE	Trypsin
sp|Q12250|RPN5_YEAST	152	sp|P23248|RS3A2_YEAST	13	8.467	FALSE	Trypsin
sp|P33297|PRS6A_YEAST	346	sp|P40327|PRS4_YEAST	347	8.466	FALSE	Trypsin
sp|P0CX49;P0CX50|RL18A_YEAST	99;99	sp|P02406|RL28_YEAST	93	8.464	FALSE	Trypsin
sp|P21242|PSA7_YEAST	104	sp|P21242|PSA7_YEAST	100	8.461	FALSE	Trypsin
sp|P14126|RL3_YEAST	207	sp|DECOY:P40302|DECOY:PSA6_YEAST	169	8.458	TRUE	Trypsin
sp|O13563|RPN13_YEAST	115	sp|O13563|RPN13_YEAST	80	8.457	FALSE	Trypsin
sp|P53549|PRS10_YEAST	213	sp|P33298|PRS6B_YEAST	428	8.448	FALSE	Trypsin
sp|P41805|RL10_YEAST	168	sp|P41805|RL10_YEAST	145	8.444	FALSE	Trypsin
sp|P32565|RPN2_YEAST	911	sp|O13563|RPN13_YEAST	117	8.444	FALSE	Trypsin
sp|P38764|RPN1_YEAST	943	sp|P38764|RPN1_YEAST	5	8.439	FALSE	Trypsin
sp|P43588|RPN11_YEAST	182	sp|Q01939|PRS8_YEAST	94	8.439	FALSE	Trypsin
sp|P33299|PRS7_YEAST	57	sp|P40327|PRS4_YEAST	58	8.435	FALSE	Trypsin
sp|DECOY:P40016|DECOY:RPN3_YEAST	321	sp|P40327|PRS4_YEAST	305	8.433	TRUE	Trypsin
sp|P00549|KPYK1_YEAST	30	sp|P00549|KPYK1_YEAST	412	8.431	FALSE	Trypsin
sp|P00549|KPYK1_YEAST	446	sp|P00549|KPYK1_YEAST	31	8.427	FALSE	Trypsin
sp|P32565|RPN2_YEAST	798	sp|P43593|UBP6_YEAST	378	8.425	FALSE	Trypsin
sp|Q12250|RPN5_YEAST	379	sp|DECOY:P0CX24;P0CX23|DECOY:RL20B_YEAST	8;8	8.423	TRUE	Trypsin
sp|P33299|PRS7_YEAST	394	sp|P40327|PRS4_YEAST	214	8.416	FALSE	Trypsin
sp|Q12250|RPN5_YEAST	240	sp|Q04062|RPN9_YEAST	156	8.408	FALSE	Trypsin
sp|Q04062|RPN9_YEAST	98	sp|Q04062|RPN9_YEAST	95	8.408	FALSE	Trypsin
sp|P53549|PRS10_YEAST	436	sp|P40327|PRS4_YEAST	255	8.4	FALSE	Trypsin
sp|Q06103|RPN7_YEAST	77	sp|Q06103|RPN7_YEAST	87	8.4	FALSE	Trypsin
sp|P32565|RPN2_YEAST	668	sp|P32565|RPN2_YEAST	847	8.398	FALSE	Trypsin
sp|P40327|PRS4_YEAST	333	sp|P40327|PRS4_YEAST	290	8.397	FALSE	Trypsin
sp|P33297|PRS6A_YEAST	370	sp|P33297|PRS6A_YEAST	226	8.392	FALSE	Trypsin
sp|P38764|RPN1_YEAST	2	sp|Q06103|RPN7_YEAST	416	8.392	FALSE	Trypsin
sp|P33297|PRS6A_YEAST	120	sp|P40327|PRS4_YEAST	255	8.39	FALSE	Trypsin
sp|P30657|PSB7_YEAST	91	sp|P30657|PSB7_YEAST	139	8.386	FALSE	Trypsin
sp|P41805|RL10_YEAST	74	sp|P41805|RL10_YEAST	30	8.383	FALSE	Trypsin
sp|P33299|PRS7_YEAST	454	sp|P40303|PSA4_YEAST	28	8.383	FALSE	Trypsin
sp|P38764|RPN1_YEAST	2	sp|P33299|PRS7_YEAST	50	8.381	FALSE	Trypsin
sp|Q01939|PRS8_YEAST	108	sp|P40327|PRS4_YEAST	255	8.376	FALSE	Trypsin
sp|P32565|RPN2_YEAST	401	sp|P38764|RPN1_YEAST	690	8.376	FALSE	Trypsin
sp|P33297|PRS6A_YEAST	289	sp|P33297|PRS6A_YEAST	271	8.376	FALSE	Trypsin
sp|Q01939|PRS8_YEAST	169	sp|P33298|PRS6B_YEAST	337	8.375	FALSE	Trypsin
sp|Q01939|PRS8_YEAST	209	sp|Q01939|PRS8_YEAST	129	8.372	FALSE	Trypsin
sp|P53549|PRS10_YEAST	213	sp|P33298|PRS6B_YEAST	159	8.368	FALSE	Trypsin
sp|Q04062|RPN9_YEAST	159	sp|Q04062|RPN9_YEAST	119	8.366	FALSE	Trypsin
sp|Q12250|RPN5_YEAST	14	sp|P21243|PSA1_YEAST	220	8.365	FALSE	Trypsin
sp|Q06103|RPN7_YEAST	160	sp|Q06103|RPN7_YEAST	152	8.364	FALSE	Trypsin
sp|P00560|PGK_YEAST	300	sp|P00560|PGK_YEAST	320	8.363	FALSE	Trypsin
sp|P32565|RPN2_YEAST	383	sp|P32565|RPN2_YEAST	347	8.362	FALSE	Trypsin
sp|Q08723|RPN8_YEAST	9	sp|P06169|PDC1_YEAST	507	8.362	FALSE	Trypsin
sp|P32565|RPN2_YEAST	794	sp|P32565|RPN2_YEAST	689	8.358	FALSE	Trypsin
sp|P33299|PRS7_YEAST	74	sp|P40327|PRS4_YEAST	83	8.357	FALSE	Trypsin
sp|Q06103|RPN7_YEAST	147	sp|DECOY:Q01574|DECOY:ACS1_YEAST	4	8.352	TRUE	Trypsin
sp|Q12377|RPN6_YEAST	287	sp|Q08723|RPN8_YEAST	217	8.345	FALSE	Trypsin
sp|P05750|RS3_YEAST	195	sp|P05750|RS3_YEAST	197	8.333	FALSE	Trypsin
sp|P33297|PRS6A_YEAST	226	sp|P33297|PRS6A_YEAST	383	8.33	FALSE	Trypsin
sp|Q12250|RPN5_YEAST	107	sp|Q12250|RPN5_YEAST	56	8.33	FALSE	Trypsin
sp|P40327|PRS4_YEAST	255	sp|P33298|PRS6B_YEAST	240	8.326	FALSE	Trypsin
sp|P00560|PGK_YEAST	32	sp|P00560|PGK_YEAST	82	8.306	FALSE	Trypsin
sp|O13563|RPN13_YEAST	122	sp|O13563|RPN13_YEAST	82	8.302	FALSE	Trypsin
sp|P40016|RPN3_YEAST	161	sp|P40016|RPN3_YEAST	98	8.301	FALSE	Trypsin
sp|P33297|PRS6A_YEAST	141	sp|P33297|PRS6A_YEAST	126	8.296	FALSE	Trypsin
sp|Q12250|RPN5_YEAST	55	sp|P50086|PSD10_YEAST	136	8.295	FALSE	Trypsin
sp|P33299|PRS7_YEAST	455	sp|P40303|PSA4_YEAST	28	8.295	FALSE	Trypsin
sp|P00560|PGK_YEAST	302	sp|Q06103|RPN7_YEAST	347	8.292	FALSE	Trypsin
sp|P26786|RS7A_YEAST	35	sp|P0CX82;P0CX83|RL19A_YEAST	186;186	8.288	FALSE	Trypsin
sp|P43588|RPN11_YEAST	294	sp|DECOY:P0CX42;P0CX41|DECOY:RL23B_YEAST	109;109	8.287	TRUE	Trypsin
sp|P38764|RPN1_YEAST	32	sp|P38764|RPN1_YEAST	27	8.286	FALSE	Trypsin
sp|P0CX48;P0CX47|RS11B_YEAST	90;90	sp|P38886|RPN10_YEAST	134	8.284	FALSE	Trypsin
sp|Q01939|PRS8_YEAST	169	sp|P40327|PRS4_YEAST	255	8.28	FALSE	Trypsin
sp|Q04062|RPN9_YEAST	90	sp|Q04062|RPN9_YEAST	85	8.278	FALSE	Trypsin
sp|P05756|RS13_YEAST	46	sp|P05756|RS13_YEAST	39	8.275	FALSE	Trypsin
sp|P33297|PRS6A_YEAST	61	sp|P38886|RPN10_YEAST	71	8.275	FALSE	Trypsin
sp|P33299|PRS7_YEAST	256	sp|P40327|PRS4_YEAST	256	8.275	FALSE	Trypsin
sp|P07264|LEUC_YEAST	6	sp|P07264|LEUC_YEAST	746	8.275	FALSE	Trypsin
sp|P38764|RPN1_YEAST	943	sp|P40327|PRS4_YEAST	290	8.269	FALSE	Trypsin
sp|P41805|RL10_YEAST	168	sp|P41805|RL10_YEAST	143	8.268	FALSE	Trypsin
sp|P33298|PRS6B_YEAST	423	sp|P33298|PRS6B_YEAST	276	8.264	FALSE	Trypsin
sp|Q04062|RPN9_YEAST	155	sp|Q04062|RPN9_YEAST	145	8.263	FALSE	Trypsin
sp|Q12377|RPN6_YEAST	194	sp|Q01939|PRS8_YEAST	388	8.263	FALSE	Trypsin
sp|P32565|RPN2_YEAST	668	sp|P30657|PSB7_YEAST	242	8.255	FALSE	Trypsin
sp|P0CX46;P0CX45|RL2B_YEAST	234;234	sp|P38886|RPN10_YEAST	134	8.253	FALSE	Trypsin
sp|P0CX46;P0CX45|RL2B_YEAST	231;231	sp|P38886|RPN10_YEAST	134	8.253	FALSE	Trypsin
sp|Q06103|RPN7_YEAST	119	sp|P25451|PSB3_YEAST	197	8.252	FALSE	Trypsin
sp|P32565|RPN2_YEAST	886	sp|P32565|RPN2_YEAST	866	8.248	FALSE	Trypsin
sp|P14540|ALF_YEAST	352	sp|P33298|PRS6B_YEAST	56	8.247	FALSE	Trypsin
sp|P33297|PRS6A_YEAST	428	sp|P33299|PRS7_YEAST	378	8.246	FALSE	Trypsin
sp|P53549|PRS10_YEAST	213	sp|P33298|PRS6B_YEAST	220	8.245	FALSE	Trypsin
sp|Q01939|PRS8_YEAST	313	sp|P40303|PSA4_YEAST	53	8.243	FALSE	Trypsin
sp|Q12250|RPN5_YEAST	141	sp|P53549|PRS10_YEAST	346	8.234	FALSE	Trypsin
sp|Q01939|PRS8_YEAST	334	sp|Q01939|PRS8_YEAST	141	8.229	FALSE	Trypsin
sp|P38820|UBA4_YEAST	294	sp|P38820|UBA4_YEAST	160	8.227	FALSE	Trypsin
sp|P43588|RPN11_YEAST	253	sp|P43588|RPN11_YEAST	259	8.224	FALSE	Trypsin
sp|P00950|PMG1_YEAST	47	sp|P00950|PMG1_YEAST	44	8.222	FALSE	Trypsin
sp|Q08723|RPN8_YEAST	9	sp|P40016|RPN3_YEAST	299	8.217	FALSE	Trypsin
sp|P43593|UBP6_YEAST	206	sp|P61830|H3_YEAST	12	8.215	FALSE	Trypsin
sp|P00925|ENO2_YEAST	241	sp|DECOY:P0CX38;P0CX37|DECOY:RS6B_YEAST	5;5	8.212	TRUE	Trypsin
sp|P53549|PRS10_YEAST	346	sp|P33298|PRS6B_YEAST	417	8.211	FALSE	Trypsin
sp|DECOY:P33298|DECOY:PRS6B_YEAST	197	sp|P33298|PRS6B_YEAST	359	8.197	TRUE	Trypsin
sp|P23639|PSA2_YEAST	53	sp|P33298|PRS6B_YEAST	423	8.197	FALSE	Trypsin
sp|P43588|RPN11_YEAST	182	sp|Q01939|PRS8_YEAST	93	8.192	FALSE	Trypsin
sp|Q01939|PRS8_YEAST	285	sp|P53549|PRS10_YEAST	332	8.19	FALSE	Trypsin
sp|Q12377|RPN6_YEAST	194	sp|Q01939|PRS8_YEAST	402	8.189	FALSE	Trypsin
sp|P33299|PRS7_YEAST	456	sp|P33299|PRS7_YEAST	449	8.187	FALSE	Trypsin
sp|Q08723|RPN8_YEAST	113	sp|Q04062|RPN9_YEAST	113	8.182	FALSE	Trypsin
sp|Q08723|RPN8_YEAST	113	sp|Q04062|RPN9_YEAST	112	8.182	FALSE	Trypsin
sp|Q04062|RPN9_YEAST	180	sp|Q04062|RPN9_YEAST	87	8.179	FALSE	Trypsin
sp|Q12250|RPN5_YEAST	409	sp|P40016|RPN3_YEAST	42	8.178	FALSE	Trypsin
sp|DECOY:P43593|DECOY:UBP6_YEAST	202	sp|P23638|PSA3_YEAST	30	8.175	TRUE	Trypsin
sp|P33297|PRS6A_YEAST	304	sp|Q12250|RPN5_YEAST	240	8.167	FALSE	Trypsin
sp|P53549|PRS10_YEAST	371	sp|P53549|PRS10_YEAST	367	8.166	FALSE	Trypsin
sp|P33297|PRS6A_YEAST	322	sp|P33297|PRS6A_YEAST	392	8.165	FALSE	Trypsin
sp|P38764|RPN1_YEAST	943	sp|P38764|RPN1_YEAST	2	8.162	FALSE	Trypsin
sp|Q01939|PRS8_YEAST	222	sp|P33298|PRS6B_YEAST	280	8.161	FALSE	Trypsin
sp|Q06103|RPN7_YEAST	416	sp|O94742|SEM1_YEAST	20	8.158	FALSE	Trypsin
sp|Q01939|PRS8_YEAST	354	sp|Q01939|PRS8_YEAST	313	8.153	FALSE	Trypsin
sp|P33298|PRS6B_YEAST	159	sp|P33298|PRS6B_YEAST	231	8.151	FALSE	Trypsin
sp|Q12377|RPN6_YEAST	126	sp|P23638|PSA3_YEAST	258	8.146	FALSE	Trypsin
sp|P38820|UBA4_YEAST	413	sp|P38820|UBA4_YEAST	389	8.139	FALSE	Trypsin
sp|P38764|RPN1_YEAST	836	sp|P40327|PRS4_YEAST	30	8.135	FALSE	Trypsin
sp|P41805|RL10_YEAST	158	sp|P41805|RL10_YEAST	74	8.13	FALSE	Trypsin
sp|P05756|RS13_YEAST	100	sp|P33298|PRS6B_YEAST	22	8.128	FALSE	Trypsin
sp|P33299|PRS7_YEAST	350	sp|P40327|PRS4_YEAST	255	8.127	FALSE	Trypsin
sp|Q04062|RPN9_YEAST	145	sp|Q04062|RPN9_YEAST	97	8.123	FALSE	Trypsin
sp|P32565|RPN2_YEAST	610	sp|P40016|RPN3_YEAST	485	8.116	FALSE	Trypsin
sp|Q12377|RPN6_YEAST	363	sp|Q12250|RPN5_YEAST	398	8.106	FALSE	Trypsin
sp|P33299|PRS7_YEAST	458	sp|P33298|PRS6B_YEAST	58	8.105	FALSE	Trypsin
sp|Q04062|RPN9_YEAST	67	sp|P38886|RPN10_YEAST	89	8.1	FALSE	Trypsin
sp|P33297|PRS6A_YEAST	153	sp|P53549|PRS10_YEAST	86	8.099	FALSE	Trypsin
sp|P43593|UBP6_YEAST	240	sp|P43593|UBP6_YEAST	283	8.098	FALSE	Trypsin
sp|P30656|PSB5_YEAST	186	sp|P30656|PSB5_YEAST	198	8.087	FALSE	Trypsin
sp|P43588|RPN11_YEAST	262	sp|P43588|RPN11_YEAST	278	8.084	FALSE	Trypsin
sp|Q12377|RPN6_YEAST	98	sp|Q12377|RPN6_YEAST	90	8.078	FALSE	Trypsin
sp|P15992|HSP26_YEAST	48	sp|P15992|HSP26_YEAST	58	8.066	FALSE	Trypsin
sp|Q04062|RPN9_YEAST	317	sp|Q04062|RPN9_YEAST	303	8.065	FALSE	Trypsin
sp|P23638|PSA3_YEAST	247	sp|P23638|PSA3_YEAST	231	8.061	FALSE	Trypsin
sp|Q12250|RPN5_YEAST	126	sp|P00331|ADH2_YEAST	190	8.057	FALSE	Trypsin
sp|Q01939|PRS8_YEAST	158	sp|Q01939|PRS8_YEAST	141	8.049	FALSE	Trypsin
sp|P00924|ENO1_YEAST	243	sp|P23724|PSB6_YEAST	163	8.047	FALSE	Trypsin
sp|P38764|RPN1_YEAST	2	sp|Q06103|RPN7_YEAST	2	8.035	FALSE	Trypsin
sp|P43588|RPN11_YEAST	218	sp|Q08723|RPN8_YEAST	196	8.029	FALSE	Trypsin
sp|Q12250|RPN5_YEAST	318	sp|P23248|RS3A2_YEAST	5	8.019	FALSE	Trypsin
sp|DECOY:P00549|DECOY:KPYK1_YEAST	448	sp|P33298|PRS6B_YEAST	33	8.019	TRUE	Trypsin
sp|P40303|PSA4_YEAST	170	sp|P40303|PSA4_YEAST	28	8.019	FALSE	Trypsin
sp|P33297|PRS6A_YEAST	141	sp|P33297|PRS6A_YEAST	261	8.018	FALSE	Trypsin
sp|P43588|RPN11_YEAST	267	sp|P43588|RPN11_YEAST	251	8.017	FALSE	Trypsin
sp|P00359|G3P3_YEAST	47	sp|P00359|G3P3_YEAST	37	8.009	FALSE	Trypsin
sp|P43588|RPN11_YEAST	24	sp|P43588|RPN11_YEAST	15	8.007	FALSE	Trypsin
sp|P33297|PRS6A_YEAST	168	sp|P33299|PRS7_YEAST	282	8.006	FALSE	Trypsin
sp|P21242|PSA7_YEAST	101	sp|P21242|PSA7_YEAST	98	8	FALSE	Trypsin
sp|P0CX44;P0CX43|RL1B_YEAST	39;39	sp|DECOY:P32324|DECOY:EF2_YEAST	439	7.998	TRUE	Trypsin
sp|Q12377|RPN6_YEAST	431	sp|Q08723|RPN8_YEAST	300	7.995	FALSE	Trypsin
sp|P25451|PSB3_YEAST	70	sp|P23638|PSA3_YEAST	101	7.993	FALSE	Trypsin
sp|Q04062|RPN9_YEAST	178	sp|Q04062|RPN9_YEAST	87	7.993	FALSE	Trypsin
sp|P32565|RPN2_YEAST	897	sp|P32565|RPN2_YEAST	881	7.992	FALSE	Trypsin
sp|Q12377|RPN6_YEAST	194	sp|P53549|PRS10_YEAST	202	7.991	FALSE	Trypsin
sp|P43588|RPN11_YEAST	11	sp|P43588|RPN11_YEAST	120	7.989	FALSE	Trypsin
sp|Q01939|PRS8_YEAST	286	sp|P33299|PRS7_YEAST	57	7.989	FALSE	Trypsin
sp|P50086|PSD10_YEAST	221	sp|P33298|PRS6B_YEAST	337	7.985	FALSE	Trypsin
sp|Q12250|RPN5_YEAST	152	sp|P40016|RPN3_YEAST	452	7.985	FALSE	Trypsin
sp|P53549|PRS10_YEAST	213	sp|P33298|PRS6B_YEAST	276	7.981	FALSE	Trypsin
sp|Q08723|RPN8_YEAST	114	sp|P53549|PRS10_YEAST	110	7.979	FALSE	Trypsin
sp|DECOY:P00924;P00925|DECOY:ENO1_YEAST	239;239	sp|P32496|RPN12_YEAST	166	7.977	TRUE	Trypsin
sp|Q12377|RPN6_YEAST	288	sp|Q12250|RPN5_YEAST	54	7.975	FALSE	Trypsin
sp|Q12377|RPN6_YEAST	136	sp|P32496|RPN12_YEAST	25	7.973	FALSE	Trypsin
sp|P33297|PRS6A_YEAST	288	sp|Q12250|RPN5_YEAST	54	7.968	FALSE	Trypsin
sp|P38764|RPN1_YEAST	2	sp|Q06103|RPN7_YEAST	200	7.966	FALSE	Trypsin
sp|P33299|PRS7_YEAST	441	sp|P33299|PRS7_YEAST	449	7.962	FALSE	Trypsin
sp|DECOY:P07264|DECOY:LEUC_YEAST	338	sp|P33298|PRS6B_YEAST	33	7.96	TRUE	Trypsin
sp|P38764|RPN1_YEAST	837	sp|P40327|PRS4_YEAST	37	7.959	FALSE	Trypsin
sp|P32565|RPN2_YEAST	318	sp|P32565|RPN2_YEAST	689	7.958	FALSE	Trypsin
sp|P00331|ADH2_YEAST	81	sp|Q01855|RS15_YEAST	135	7.953	FALSE	Trypsin
sp|Q01939|PRS8_YEAST	392	sp|Q01939|PRS8_YEAST	313	7.949	FALSE	Trypsin
sp|P26783|RS5_YEAST	203	sp|P38011|GBLP_YEAST	120	7.944	FALSE	Trypsin
sp|P53196|RPN14_YEAST	254	sp|P53196|RPN14_YEAST	246	7.941	FALSE	Trypsin
sp|DECOY:Q01574|DECOY:ACS1_YEAST	38	sp|P40302|PSA6_YEAST	218	7.939	TRUE	Trypsin
sp|Q12377|RPN6_YEAST	195	sp|Q01939|PRS8_YEAST	388	7.939	FALSE	Trypsin
sp|Q06103|RPN7_YEAST	77	sp|Q06103|RPN7_YEAST	93	7.938	FALSE	Trypsin
sp|O13563|RPN13_YEAST	80	sp|P18759|SEC18_YEAST	341	7.921	FALSE	Trypsin
sp|P17076|RL8A_YEAST	133	sp|P25451|PSB3_YEAST	58	7.912	FALSE	Trypsin
sp|Q01939|PRS8_YEAST	59	sp|P32565|RPN2_YEAST	612	7.908	FALSE	Trypsin
sp|P32565|RPN2_YEAST	645	sp|P32565|RPN2_YEAST	611	7.907	FALSE	Trypsin
sp|P33297|PRS6A_YEAST	429	sp|P33297|PRS6A_YEAST	392	7.906	FALSE	Trypsin
sp|P05737|RL7A_YEAST	17	sp|Q12213;P05737|RL7B_YEAST	11;11	7.905	FALSE	Trypsin
sp|P15992|HSP26_YEAST	50	sp|P15992|HSP26_YEAST	45	7.905	FALSE	Trypsin
sp|P53549|PRS10_YEAST	255	sp|P38886|RPN10_YEAST	134	7.9	FALSE	Trypsin
sp|P33297|PRS6A_YEAST	322	sp|P23639|PSA2_YEAST	89	7.897	FALSE	Trypsin
sp|P0CX42;P0CX41|RL23B_YEAST	66;66	sp|P33298|PRS6B_YEAST	359	7.897	FALSE	Trypsin
sp|P0CX42;P0CX41|RL23B_YEAST	66;66	sp|P33298|PRS6B_YEAST	358	7.897	FALSE	Trypsin
sp|Q04062|RPN9_YEAST	72	sp|Q04062|RPN9_YEAST	103	7.894	FALSE	Trypsin
sp|P40016|RPN3_YEAST	359	sp|P40016|RPN3_YEAST	353	7.887	FALSE	Trypsin
sp|Q08723|RPN8_YEAST	224	sp|Q08723|RPN8_YEAST	213	7.882	FALSE	Trypsin
sp|P32496|RPN12_YEAST	3	sp|P32496|RPN12_YEAST	31	7.855	FALSE	Trypsin
sp|P26785|RL16B_YEAST	167	sp|P26785|RL16B_YEAST	176	7.853	FALSE	Trypsin
sp|P21243|PSA1_YEAST	58	sp|P21243|PSA1_YEAST	179	7.846	FALSE	Trypsin
sp|P32565|RPN2_YEAST	778	sp|P32565|RPN2_YEAST	858	7.842	FALSE	Trypsin
sp|P38764|RPN1_YEAST	101	sp|P38764|RPN1_YEAST	87	7.828	FALSE	Trypsin
sp|P43593|UBP6_YEAST	62	sp|P43593|UBP6_YEAST	58	7.826	FALSE	Trypsin
sp|Q04062|RPN9_YEAST	321	sp|Q04062|RPN9_YEAST	314	7.808	FALSE	Trypsin
sp|P43593|UBP6_YEAST	17	sp|P43593|UBP6_YEAST	33	7.806	FALSE	Trypsin
sp|P15992|HSP26_YEAST	117	sp|P15992|HSP26_YEAST	115	7.793	FALSE	Trypsin
sp|P00359|G3P3_YEAST	137	sp|P00359|G3P3_YEAST	267	7.792	FALSE	Trypsin
sp|P40016|RPN3_YEAST	486	sp|P40016|RPN3_YEAST	44	7.782	FALSE	Trypsin
sp|P40016|RPN3_YEAST	365	sp|P40016|RPN3_YEAST	367	7.769	FALSE	Trypsin
sp|P40302|PSA6_YEAST	30	sp|P40302|PSA6_YEAST	171	7.767	FALSE	Trypsin
sp|P21243|PSA1_YEAST	167	sp|P21243|PSA1_YEAST	190	7.755	FALSE	Trypsin
sp|P40327|PRS4_YEAST	330	sp|P40327|PRS4_YEAST	359	7.75	FALSE	Trypsin
sp|Q12250|RPN5_YEAST	108	sp|Q12250|RPN5_YEAST	141	7.736	FALSE	Trypsin
sp|Q01939;P53549;P33298|PRS8_YEAST	188;221;212	sp|P33298|PRS6B_YEAST	337	7.731	FALSE	Trypsin
sp|Q01939|PRS8_YEAST	363	sp|Q01939|PRS8_YEAST	354	7.717	FALSE	Trypsin
sp|P40016|RPN3_YEAST	42	sp|P40016|RPN3_YEAST	125	7.712	FALSE	Trypsin
sp|P23724|PSB6_YEAST	233	sp|P23724|PSB6_YEAST	88	7.709	FALSE	Trypsin
sp|P26786|RS7A_YEAST	168	sp|P26786|RS7A_YEAST	56	7.699	FALSE	Trypsin
sp|P43593|UBP6_YEAST	378	sp|P43593|UBP6_YEAST	405	7.69	FALSE	Trypsin
sp|P32565|RPN2_YEAST	612	sp|P32565|RPN2_YEAST	610	7.673	FALSE	Trypsin
sp|Q04062|RPN9_YEAST	309	sp|Q04062|RPN9_YEAST	303	7.67	FALSE	Trypsin
sp|P33297|PRS6A_YEAST	370	sp|P33297|PRS6A_YEAST	383	7.668	FALSE	Trypsin
sp|P32565|RPN2_YEAST	179	sp|P32565|RPN2_YEAST	897	7.663	FALSE	Trypsin
sp|P33297|PRS6A_YEAST	242	sp|P33297|PRS6A_YEAST	255	7.661	FALSE	Trypsin
sp|P43588|RPN11_YEAST	294	sp|DECOY:P43588|DECOY:RPN11_YEAST	13	7.641	TRUE	Trypsin
sp|P0CX49;P0CX50|RL18A_YEAST	116;116	sp|P0CX49;P0CX50|RL18A_YEAST	98;98	7.638	FALSE	Trypsin
sp|Q01939|PRS8_YEAST	71	sp|Q01939|PRS8_YEAST	80	7.636	FALSE	Trypsin
sp|P15992|HSP26_YEAST	116	sp|P15992|HSP26_YEAST	167	7.587	FALSE	Trypsin
sp|Q12377|RPN6_YEAST	323	sp|DECOY:Q12377|DECOY:RPN6_YEAST	150	7.583	TRUE	Trypsin
sp|P43588|RPN11_YEAST	241	sp|P43588|RPN11_YEAST	243	7.583	FALSE	Trypsin
sp|Q12377|RPN6_YEAST	321	sp|Q12377|RPN6_YEAST	154	7.581	FALSE	Trypsin
sp|P32565|RPN2_YEAST	383	sp|P32565|RPN2_YEAST	932	7.561	FALSE	Trypsin
sp|Q12377|RPN6_YEAST	230	sp|DECOY:Q12377|DECOY:RPN6_YEAST	238	7.554	TRUE	Trypsin
sp|P38764|RPN1_YEAST	32	sp|P38764|RPN1_YEAST	2	7.543	FALSE	Trypsin
sp|P32565|RPN2_YEAST	794	sp|P32565|RPN2_YEAST	680	7.533	FALSE	Trypsin
sp|P33298|PRS6B_YEAST	279	sp|P33298|PRS6B_YEAST	245	7.517	FALSE	Trypsin
sp|P38764|RPN1_YEAST	72	sp|P38764|RPN1_YEAST	78	7.511	FALSE	Trypsin
sp|P23724|PSB6_YEAST	201	sp|P23724|PSB6_YEAST	188	7.5	FALSE	Trypsin
sp|P53549|PRS10_YEAST	421	sp|P53549|PRS10_YEAST	346	7.466	FALSE	Trypsin
sp|P10963|PCKA_YEAST	317	sp|P10963|PCKA_YEAST	321	7.465	FALSE	Trypsin
sp|Q01939|PRS8_YEAST	221	sp|Q01939|PRS8_YEAST	286	7.462	FALSE	Trypsin
sp|P32565|RPN2_YEAST	81	sp|P32565|RPN2_YEAST	75	7.455	FALSE	Trypsin
sp|P00924|ENO1_YEAST	140	sp|P00924|ENO1_YEAST	126	7.445	FALSE	Trypsin
sp|Q06103|RPN7_YEAST	2	sp|Q06103|RPN7_YEAST	196	7.43	FALSE	Trypsin
sp|P23639|PSA2_YEAST	52	sp|P23639|PSA2_YEAST	166	7.423	FALSE	Trypsin
sp|P40016|RPN3_YEAST	44	sp|P40016|RPN3_YEAST	42	7.419	FALSE	Trypsin
sp|Q08723|RPN8_YEAST	51	sp|Q08723|RPN8_YEAST	63	7.419	FALSE	Trypsin
sp|P40327|PRS4_YEAST	42	sp|P40327|PRS4_YEAST	79	7.402	FALSE	Trypsin
sp|P32565|RPN2_YEAST	148	sp|P32565|RPN2_YEAST	173	7.401	FALSE	Trypsin
sp|P12709|G6PI_YEAST	220	sp|P12709|G6PI_YEAST	218	7.393	FALSE	Trypsin
sp|P40327|PRS4_YEAST	37	sp|P40327|PRS4_YEAST	176	7.391	FALSE	Trypsin
sp|P38764|RPN1_YEAST	795	sp|P38764|RPN1_YEAST	786	7.389	FALSE	Trypsin
sp|P38764|RPN1_YEAST	107	sp|P38764|RPN1_YEAST	103	7.385	FALSE	Trypsin
sp|Q12377|RPN6_YEAST	345	sp|Q12377|RPN6_YEAST	364	7.383	FALSE	Trypsin
sp|P14540|ALF_YEAST	327	sp|P14540|ALF_YEAST	73	7.374	FALSE	Trypsin
sp|P0CX53;P0CX54|RL12A_YEAST	135;135	sp|P0CX53;P0CX54|RL12A_YEAST	129;129	7.369	FALSE	Trypsin
sp|Q12377|RPN6_YEAST	187	sp|Q12377|RPN6_YEAST	154	7.36	FALSE	Trypsin
sp|P32496|RPN12_YEAST	99	sp|P32496|RPN12_YEAST	103	7.358	FALSE	Trypsin
sp|Q06103|RPN7_YEAST	400	sp|Q06103|RPN7_YEAST	375	7.356	FALSE	Trypsin
sp|P33297|PRS6A_YEAST	139	sp|P33297|PRS6A_YEAST	66	7.354	FALSE	Trypsin
sp|Q01939|PRS8_YEAST	222	sp|Q01939;P53549;P33298|PRS8_YEAST	193;226;217	7.353	FALSE	Trypsin
sp|Q04062|RPN9_YEAST	120	sp|Q04062|RPN9_YEAST	80	7.352	FALSE	Trypsin
sp|P40327|PRS4_YEAST	227	sp|P40327|PRS4_YEAST	181	7.351	FALSE	Trypsin
sp|P33297|PRS6A_YEAST	296	sp|P33297|PRS6A_YEAST	293	7.346	FALSE	Trypsin
sp|P05750|RS3_YEAST	194	sp|P05750|RS3_YEAST	200	7.346	FALSE	Trypsin
sp|P43588|RPN11_YEAST	268	sp|P43588|RPN11_YEAST	262	7.343	FALSE	Trypsin
sp|Q01939|PRS8_YEAST	313	sp|Q01939|PRS8_YEAST	209	7.331	FALSE	Trypsin
sp|Q12377|RPN6_YEAST	166	sp|Q12377|RPN6_YEAST	134	7.321	FALSE	Trypsin
sp|P33298|PRS6B_YEAST	154	sp|P33298|PRS6B_YEAST	231	7.32	FALSE	Trypsin
sp|P10591|HSP71_YEAST	316	sp|P10591|HSP71_YEAST	322	7.31	FALSE	Trypsin
sp|P50086|PSD10_YEAST	210	sp|P50086|PSD10_YEAST	201	7.304	FALSE	Trypsin
sp|P33297|PRS6A_YEAST	175	sp|P33297|PRS6A_YEAST	261	7.304	FALSE	Trypsin
sp|P38886|RPN10_YEAST	104	sp|P38886|RPN10_YEAST	97	7.3	FALSE	Trypsin
sp|Q12377|RPN6_YEAST	110	sp|Q12377|RPN6_YEAST	99	7.298	FALSE	Trypsin
sp|Q06103|RPN7_YEAST	70	sp|Q06103|RPN7_YEAST	63	7.297	FALSE	Trypsin
sp|P38764|RPN1_YEAST	688	sp|P38764|RPN1_YEAST	703	7.267	FALSE	Trypsin
sp|P23638|PSA3_YEAST	247	sp|P23638|PSA3_YEAST	196	7.266	FALSE	Trypsin
sp|P0CX44;P0CX43|RL1B_YEAST	91;91	sp|P0CX44;P0CX43|RL1B_YEAST	95;95	7.241	FALSE	Trypsin
sp|Q01939|PRS8_YEAST	100	sp|Q01939|PRS8_YEAST	71	7.239	FALSE	Trypsin
sp|P00359|G3P3_YEAST	71	sp|P00359|G3P3_YEAST	54	7.207	FALSE	Trypsin
sp|Q12377|RPN6_YEAST	90	sp|Q12377|RPN6_YEAST	95	7.204	FALSE	Trypsin
sp|P21243|PSA1_YEAST	169	sp|P21243|PSA1_YEAST	190	7.198	FALSE	Trypsin
sp|Q06103|RPN7_YEAST	225	sp|Q06103|RPN7_YEAST	336	7.197	FALSE	Trypsin
sp|P40327|PRS4_YEAST	30	sp|P40327|PRS4_YEAST	269	7.19	FALSE	Trypsin
sp|O13563|RPN13_YEAST	122	sp|O13563|RPN13_YEAST	79	7.178	FALSE	Trypsin
sp|P40327|PRS4_YEAST	87	sp|DECOY:P40327|DECOY:PRS4_YEAST	348	7.176	TRUE	Trypsin
sp|P0CX48;P0CX47|RS11B_YEAST	47;47	sp|P0CX48;P0CX47|RS11B_YEAST	148;148	7.173	FALSE	Trypsin
sp|Q12377|RPN6_YEAST	323	sp|Q12377|RPN6_YEAST	323	7.172	FALSE	Trypsin
sp|P40327|PRS4_YEAST	37	sp|P40327|PRS4_YEAST	29	7.169	FALSE	Trypsin
sp|P32565|RPN2_YEAST	792	sp|P32565|RPN2_YEAST	680	7.166	FALSE	Trypsin
sp|Q01939|PRS8_YEAST	158	sp|Q01939|PRS8_YEAST	169	7.133	FALSE	Trypsin
sp|P40327|PRS4_YEAST	45	sp|P40327|PRS4_YEAST	182	7.132	FALSE	Trypsin
sp|P43588|RPN11_YEAST	128	sp|P43588|RPN11_YEAST	120	7.132	FALSE	Trypsin
sp|P40327|PRS4_YEAST	93	sp|P40327|PRS4_YEAST	83	7.131	FALSE	Trypsin
sp|P0CX26;P0CX25|RL43B_YEAST	7;7	sp|P0CX26;P0CX25|RL43B_YEAST	28;28	7.124	FALSE	Trypsin
sp|P38886|RPN10_YEAST	2	sp|P38886|RPN10_YEAST	104	7.123	FALSE	Trypsin
sp|Q08723|RPN8_YEAST	327	sp|Q08723|RPN8_YEAST	321	7.118	FALSE	Trypsin
sp|Q08723|RPN8_YEAST	134	sp|Q08723|RPN8_YEAST	98	7.116	FALSE	Trypsin
sp|P32565|RPN2_YEAST	886	sp|P32565|RPN2_YEAST	863	7.116	FALSE	Trypsin
sp|P32565|RPN2_YEAST	794	sp|P32565|RPN2_YEAST	847	7.113	FALSE	Trypsin
sp|O13563|RPN13_YEAST	115	sp|O13563|RPN13_YEAST	81	7.107	FALSE	Trypsin
sp|P40016|RPN3_YEAST	358	sp|P40016|RPN3_YEAST	366	7.093	FALSE	Trypsin
sp|P32473|ODPB_YEAST	287	sp|P32473|ODPB_YEAST	232	7.089	FALSE	Trypsin
sp|P53549|PRS10_YEAST	396	sp|P53549|PRS10_YEAST	417	7.087	FALSE	Trypsin
sp|P33297|PRS6A_YEAST	139	sp|P33297|PRS6A_YEAST	152	7.081	FALSE	Trypsin
sp|Q12250|RPN5_YEAST	207	sp|Q12250|RPN5_YEAST	251	7.068	FALSE	Trypsin
sp|P33297|PRS6A_YEAST	296	sp|P33297|PRS6A_YEAST	288	7.068	FALSE	Trypsin
sp|P38820|UBA4_YEAST	297	sp|P38820|UBA4_YEAST	156	7.063	FALSE	Trypsin
sp|DECOY:P43593|DECOY:UBP6_YEAST	260	sp|P43593|UBP6_YEAST	479	7.055	TRUE	Trypsin
sp|P32496|RPN12_YEAST	245	sp|P32496|RPN12_YEAST	232	7.043	FALSE	Trypsin
sp|P05740|RL17A_YEAST	111	sp|P05740|RL17A_YEAST	13	7.041	FALSE	Trypsin
sp|P43588|RPN11_YEAST	11	sp|P43588|RPN11_YEAST	127	7.037	FALSE	Trypsin
sp|P43588|RPN11_YEAST	210	sp|P43588|RPN11_YEAST	206	7.027	FALSE	Trypsin
sp|Q12250|RPN5_YEAST	108	sp|Q12250|RPN5_YEAST	71	7.007	FALSE	Trypsin
sp|P00359|G3P3_YEAST	217	sp|P00359|G3P3_YEAST	207	6.988	FALSE	Trypsin
sp|Q01939|PRS8_YEAST	338	sp|Q01939|PRS8_YEAST	221	6.976	FALSE	Trypsin
sp|Q06103|RPN7_YEAST	416	sp|Q06103|RPN7_YEAST	400	6.976	FALSE	Trypsin
sp|P06169|PDC1_YEAST	344	sp|P06169|PDC1_YEAST	212	6.967	FALSE	Trypsin
sp|Q04062|RPN9_YEAST	299	sp|Q04062|RPN9_YEAST	315	6.95	FALSE	Trypsin
sp|Q06103|RPN7_YEAST	2	sp|Q06103|RPN7_YEAST	104	6.944	FALSE	Trypsin
sp|P32565|RPN2_YEAST	770	sp|P32565|RPN2_YEAST	867	6.934	FALSE	Trypsin
sp|P15992|HSP26_YEAST	167	sp|P15992|HSP26_YEAST	179	6.923	FALSE	Trypsin
sp|P40327|PRS4_YEAST	155	sp|P40327|PRS4_YEAST	108	6.922	FALSE	Trypsin
sp|P32565|RPN2_YEAST	646	sp|P32565|RPN2_YEAST	847	6.91	FALSE	Trypsin
sp|P0CX82;P0CX83|RL19A_YEAST	153;153	sp|P0CX82;P0CX83|RL19A_YEAST	146;146	6.905	FALSE	Trypsin
sp|Q12250|RPN5_YEAST	404	sp|Q12250|RPN5_YEAST	392	6.904	FALSE	Trypsin
sp|Q04062|RPN9_YEAST	145	sp|Q04062|RPN9_YEAST	95	6.898	FALSE	Trypsin
sp|P40016|RPN3_YEAST	103	sp|P40016|RPN3_YEAST	90	6.894	FALSE	Trypsin
sp|O13563|RPN13_YEAST	117	sp|O13563|RPN13_YEAST	73	6.892	FALSE	Trypsin
sp|P50086|PSD10_YEAST	221	sp|P50086|PSD10_YEAST	207	6.891	FALSE	Trypsin
sp|P32496|RPN12_YEAST	8	sp|P32496|RPN12_YEAST	25	6.891	FALSE	Trypsin
sp|P40327|PRS4_YEAST	427	sp|P40327|PRS4_YEAST	417	6.889	FALSE	Trypsin
sp|P32496|RPN12_YEAST	3	sp|P32496|RPN12_YEAST	25	6.888	FALSE	Trypsin
sp|P33298|PRS6B_YEAST	279	sp|P33298|PRS6B_YEAST	240	6.885	FALSE	Trypsin
sp|Q04062|RPN9_YEAST	160	sp|Q04062|RPN9_YEAST	131	6.883	FALSE	Trypsin
sp|Q12377|RPN6_YEAST	146	sp|Q12377|RPN6_YEAST	71	6.856	FALSE	Trypsin
sp|P02406|RL28_YEAST	98	sp|P02406|RL28_YEAST	86	6.854	FALSE	Trypsin
sp|P33297|PRS6A_YEAST	346	sp|P33297|PRS6A_YEAST	276	6.853	FALSE	Trypsin
sp|Q08723|RPN8_YEAST	300	sp|Q08723|RPN8_YEAST	295	6.841	FALSE	Trypsin
sp|Q12377|RPN6_YEAST	171	sp|Q12377|RPN6_YEAST	90	6.839	FALSE	Trypsin
sp|P40327|PRS4_YEAST	333	sp|P40327|PRS4_YEAST	323	6.836	FALSE	Trypsin
sp|P00359|G3P3_YEAST	217	sp|P00359|G3P3_YEAST	208	6.83	FALSE	Trypsin
sp|P10963|PCKA_YEAST	52	sp|P10963|PCKA_YEAST	48	6.827	FALSE	Trypsin
sp|P40327|PRS4_YEAST	88	sp|P40327|PRS4_YEAST	87	6.825	FALSE	Trypsin
sp|P32379|PSA5_YEAST	211	sp|P32379|PSA5_YEAST	244	6.817	FALSE	Trypsin
sp|Q01939|PRS8_YEAST	334	sp|Q01939|PRS8_YEAST	209	6.814	FALSE	Trypsin
sp|P33297|PRS6A_YEAST	175	sp|P33297|PRS6A_YEAST	242	6.806	FALSE	Trypsin
sp|P40327|PRS4_YEAST	250	sp|P40327|PRS4_YEAST	269	6.801	FALSE	Trypsin
sp|P00549|KPYK1_YEAST	196	sp|P00549|KPYK1_YEAST	135	6.8	FALSE	Trypsin
sp|Q01939|PRS8_YEAST	33	sp|Q01939|PRS8_YEAST	37	6.798	FALSE	Trypsin
sp|P40016|RPN3_YEAST	42	sp|P40016|RPN3_YEAST	58	6.796	FALSE	Trypsin
sp|Q12377|RPN6_YEAST	222	sp|Q12377|RPN6_YEAST	233	6.791	FALSE	Trypsin
sp|P53196|RPN14_YEAST	57	sp|P53196|RPN14_YEAST	40	6.787	FALSE	Trypsin
sp|P40016|RPN3_YEAST	58	sp|P40016|RPN3_YEAST	304	6.783	FALSE	Trypsin
sp|Q12250|RPN5_YEAST	106	sp|Q12250|RPN5_YEAST	56	6.775	FALSE	Trypsin
sp|Q01939|PRS8_YEAST	196	sp|Q01939|PRS8_YEAST	289	6.767	FALSE	Trypsin
sp|O13563|RPN13_YEAST	80	sp|O13563|RPN13_YEAST	122	6.76	FALSE	Trypsin
sp|P33297|PRS6A_YEAST	141	sp|P33297|PRS6A_YEAST	152	6.749	FALSE	Trypsin
sp|P43593|UBP6_YEAST	283	sp|P43593|UBP6_YEAST	266	6.727	FALSE	Trypsin
sp|P32496|RPN12_YEAST	124	sp|P32496|RPN12_YEAST	140	6.727	FALSE	Trypsin
sp|P40327|PRS4_YEAST	234	sp|P40327|PRS4_YEAST	169	6.716	FALSE	Trypsin
sp|P22141|PSB4_YEAST	170	sp|P22141|PSB4_YEAST	18	6.712	FALSE	Trypsin
sp|P32565|RPN2_YEAST	210	sp|P32565|RPN2_YEAST	168	6.698	FALSE	Trypsin
sp|P00359|G3P3_YEAST	116	sp|P00359|G3P3_YEAST	331	6.697	FALSE	Trypsin
sp|P23639|PSA2_YEAST	89	sp|P23639|PSA2_YEAST	95	6.686	FALSE	Trypsin
sp|P33299|PRS7_YEAST	282	sp|P33299|PRS7_YEAST	145	6.685	FALSE	Trypsin
sp|P14127;P02407|RS17B_YEAST	63;63	sp|P14127;P02407|RS17B_YEAST	81;81	6.681	FALSE	Trypsin
sp|P14540|ALF_YEAST	340	sp|P14540|ALF_YEAST	348	6.681	FALSE	Trypsin
sp|P23638|PSA3_YEAST	245	sp|P23638|PSA3_YEAST	196	6.667	FALSE	Trypsin
sp|P40327|PRS4_YEAST	328	sp|P40327|PRS4_YEAST	357	6.659	FALSE	Trypsin
sp|P33298|PRS6B_YEAST	318	sp|P33298|PRS6B_YEAST	379	6.646	FALSE	Trypsin
sp|Q06103|RPN7_YEAST	65	sp|Q06103|RPN7_YEAST	85	6.643	FALSE	Trypsin
sp|Q01939|PRS8_YEAST	313	sp|Q01939|PRS8_YEAST	284	6.635	FALSE	Trypsin
sp|P33297|PRS6A_YEAST	97	sp|P33297|PRS6A_YEAST	100	6.633	FALSE	Trypsin
sp|P33297|PRS6A_YEAST	97	sp|P33297|PRS6A_YEAST	99	6.633	FALSE	Trypsin
sp|Q01939|PRS8_YEAST	221	sp|Q01939|PRS8_YEAST	108	6.623	FALSE	Trypsin
sp|P43593|UBP6_YEAST	2	sp|P43593|UBP6_YEAST	76	6.615	FALSE	Trypsin
sp|P33297|PRS6A_YEAST	175	sp|P33297|PRS6A_YEAST	276	6.61	FALSE	Trypsin
sp|P53549|PRS10_YEAST	113	sp|P53549|PRS10_YEAST	142	6.608	FALSE	Trypsin
sp|P40016|RPN3_YEAST	120	sp|P40016|RPN3_YEAST	90	6.601	FALSE	Trypsin
sp|P43588|RPN11_YEAST	267	sp|P43588|RPN11_YEAST	283	6.596	FALSE	Trypsin
sp|P40327|PRS4_YEAST	146	sp|P40327|PRS4_YEAST	153	6.592	FALSE	Trypsin
sp|Q12250|RPN5_YEAST	209	sp|Q12250|RPN5_YEAST	252	6.584	FALSE	Trypsin
sp|P00924|ENO1_YEAST	329	sp|P00924;P00925|ENO1_YEAST	333;333	6.583	FALSE	Trypsin
sp|P32324|EF2_YEAST	61	sp|P32324|EF2_YEAST	50	6.582	FALSE	Trypsin
sp|P05750|RS3_YEAST	194	sp|P05750|RS3_YEAST	129	6.579	FALSE	Trypsin
sp|P43588|RPN11_YEAST	150	sp|P43588|RPN11_YEAST	177	6.575	FALSE	Trypsin
sp|P33297|PRS6A_YEAST	427	sp|P33297|PRS6A_YEAST	392	6.574	FALSE	Trypsin
sp|P10591|HSP71_YEAST	528	sp|P10591|HSP71_YEAST	521	6.562	FALSE	Trypsin
sp|Q04062|RPN9_YEAST	21	sp|Q04062|RPN9_YEAST	70	6.56	FALSE	Trypsin
sp|Q01939|PRS8_YEAST	222	sp|Q01939|PRS8_YEAST	209	6.554	FALSE	Trypsin
sp|P40327|PRS4_YEAST	412	sp|P40327|PRS4_YEAST	425	6.552	FALSE	Trypsin
sp|P25443|RS2_YEAST	33	sp|P25443|RS2_YEAST	49	6.53	FALSE	Trypsin
sp|Q01574|ACS1_YEAST	406	sp|Q01574|ACS1_YEAST	434	6.523	FALSE	Trypsin
sp|P40302|PSA6_YEAST	115	sp|P40302|PSA6_YEAST	120	6.516	FALSE	Trypsin
sp|P38764|RPN1_YEAST	5	sp|P38764|RPN1_YEAST	131	6.503	FALSE	Trypsin
sp|P40327|PRS4_YEAST	234	sp|P40327|PRS4_YEAST	367	6.501	FALSE	Trypsin
sp|P53549|PRS10_YEAST	233	sp|P53549|PRS10_YEAST	369	6.499	FALSE	Trypsin
sp|P33297|PRS6A_YEAST	123	sp|P33297|PRS6A_YEAST	261	6.483	FALSE	Trypsin
sp|P33299|PRS7_YEAST	397	sp|P33299|PRS7_YEAST	374	6.479	FALSE	Trypsin
sp|P43593|UBP6_YEAST	283	sp|P43593|UBP6_YEAST	269	6.463	FALSE	Trypsin
sp|Q06103|RPN7_YEAST	140	sp|DECOY:Q06103|DECOY:RPN7_YEAST	318	6.463	TRUE	Trypsin
sp|P00924;P00925|ENO1_YEAST	199;199	sp|P00924;P00925|ENO1_YEAST	234;234	6.461	FALSE	Trypsin
sp|P14126|RL3_YEAST	287	sp|P14126|RL3_YEAST	169	6.456	FALSE	Trypsin
sp|P00549|KPYK1_YEAST	30	sp|P00549|KPYK1_YEAST	282	6.453	FALSE	Trypsin
sp|Q12377|RPN6_YEAST	121	sp|Q12377|RPN6_YEAST	110	6.436	FALSE	Trypsin
sp|DECOY:P33298|DECOY:PRS6B_YEAST	197	sp|P33298|PRS6B_YEAST	361	6.428	TRUE	Trypsin
sp|P40327|PRS4_YEAST	328	sp|P40327|PRS4_YEAST	360	6.427	FALSE	Trypsin
sp|P33297|PRS6A_YEAST	346	sp|P33297|PRS6A_YEAST	221	6.416	FALSE	Trypsin
sp|P43588|RPN11_YEAST	230	sp|P43588|RPN11_YEAST	236	6.412	FALSE	Trypsin
sp|Q06103|RPN7_YEAST	196	sp|Q06103|RPN7_YEAST	210	6.406	FALSE	Trypsin
sp|Q06103|RPN7_YEAST	196	sp|Q06103|RPN7_YEAST	211	6.406	FALSE	Trypsin
sp|Q08723|RPN8_YEAST	102	sp|Q08723|RPN8_YEAST	153	6.405	FALSE	Trypsin
sp|P33297|PRS6A_YEAST	369	sp|P33297|PRS6A_YEAST	226	6.396	FALSE	Trypsin
sp|Q01939|PRS8_YEAST	93	sp|Q01939|PRS8_YEAST	82	6.392	FALSE	Trypsin
sp|P07264|LEUC_YEAST	276	sp|P07264|LEUC_YEAST	257	6.388	FALSE	Trypsin
sp|P05750|RS3_YEAST	195	sp|P05750|RS3_YEAST	132	6.388	FALSE	Trypsin
sp|Q12377|RPN6_YEAST	185	sp|Q12377|RPN6_YEAST	149	6.369	FALSE	Trypsin
sp|Q01939|PRS8_YEAST	108	sp|Q01939|PRS8_YEAST	285	6.368	FALSE	Trypsin
sp|P40327|PRS4_YEAST	347	sp|P40327|PRS4_YEAST	359	6.362	FALSE	Trypsin
sp|P43588|RPN11_YEAST	23	sp|P43588|RPN11_YEAST	11	6.36	FALSE	Trypsin
sp|P00359|G3P3_YEAST	59	sp|P00359|G3P3_YEAST	75	6.354	FALSE	Trypsin
sp|Q01939|PRS8_YEAST	146	sp|Q01939|PRS8_YEAST	135	6.344	FALSE	Trypsin
sp|P05750|RS3_YEAST	194	sp|P05750|RS3_YEAST	132	6.33	FALSE	Trypsin
sp|Q12250|RPN5_YEAST	126	sp|Q12250|RPN5_YEAST	141	6.32	FALSE	Trypsin
sp|P43593|UBP6_YEAST	5	sp|P43593|UBP6_YEAST	158	6.317	FALSE	Trypsin
sp|P43588|RPN11_YEAST	150	sp|P43588|RPN11_YEAST	173	6.315	FALSE	Trypsin
sp|P33299|PRS7_YEAST	154	sp|P33299|PRS7_YEAST	103	6.313	FALSE	Trypsin
sp|P00359|G3P3_YEAST	124	sp|P00359|G3P3_YEAST	138	6.299	FALSE	Trypsin
sp|P07264|LEUC_YEAST	398	sp|P07264|LEUC_YEAST	774	6.299	FALSE	Trypsin
sp|P38764|RPN1_YEAST	943	sp|P38764|RPN1_YEAST	952	6.29	FALSE	Trypsin
sp|P33297|PRS6A_YEAST	100	sp|P33297|PRS6A_YEAST	77	6.278	FALSE	Trypsin
sp|Q12250|RPN5_YEAST	209	sp|Q12250|RPN5_YEAST	217	6.274	FALSE	Trypsin
sp|Q04062|RPN9_YEAST	365	sp|Q04062|RPN9_YEAST	299	6.267	FALSE	Trypsin
sp|Q01939;P53549;P33298|PRS8_YEAST	193;226;217	sp|P33298|PRS6B_YEAST	337	6.25	FALSE	Trypsin
sp|P00549|KPYK1_YEAST	468	sp|P00549|KPYK1_YEAST	478	6.245	FALSE	Trypsin
sp|P00925|ENO2_YEAST	270	sp|P00924;P00925|ENO1_YEAST	258;258	6.24	FALSE	Trypsin
sp|P23638|PSA3_YEAST	231	sp|P23638|PSA3_YEAST	67	6.24	FALSE	Trypsin
sp|Q06103|RPN7_YEAST	44	sp|Q06103|RPN7_YEAST	99	6.233	FALSE	Trypsin
sp|P0C2H7;P0C2H6|RL27B_YEAST	93;93	sp|P0C2H7;P0C2H6|RL27B_YEAST	27;27	6.23	FALSE	Trypsin
sp|Q01939|PRS8_YEAST	129	sp|Q01939|PRS8_YEAST	285	6.224	FALSE	Trypsin
sp|P0CX24;P0CX23|RL20B_YEAST	125;125	sp|P0CX24;P0CX23|RL20B_YEAST	136;136	6.216	FALSE	Trypsin
sp|Q12377|RPN6_YEAST	29	sp|Q12377|RPN6_YEAST	293	6.21	FALSE	Trypsin
sp|Q12250|RPN5_YEAST	14	sp|Q12250|RPN5_YEAST	61	6.208	FALSE	Trypsin
sp|P38764|RPN1_YEAST	2	sp|P38764|RPN1_YEAST	24	6.186	FALSE	Trypsin
sp|P32565|RPN2_YEAST	81	sp|P32565|RPN2_YEAST	457	6.185	FALSE	Trypsin
sp|P40303|PSA4_YEAST	53	sp|P40303|PSA4_YEAST	219	6.173	FALSE	Trypsin
sp|P40327|PRS4_YEAST	208	sp|P40327|PRS4_YEAST	255	6.162	FALSE	Trypsin
sp|P43593|UBP6_YEAST	253	sp|P43593|UBP6_YEAST	238	6.152	FALSE	Trypsin
sp|P43588|RPN11_YEAST	206	sp|P43588|RPN11_YEAST	211	6.146	FALSE	Trypsin
sp|P23724|PSB6_YEAST	228	sp|P23724|PSB6_YEAST	104	6.144	FALSE	Trypsin
sp|P32324|EF2_YEAST	61	sp|P32324|EF2_YEAST	2	6.129	FALSE	Trypsin
sp|P32565|RPN2_YEAST	687	sp|P32565|RPN2_YEAST	792	6.123	FALSE	Trypsin
sp|P40327|PRS4_YEAST	227	sp|P40327|PRS4_YEAST	290	6.118	FALSE	Trypsin
sp|Q01939|PRS8_YEAST	206	sp|Q01939|PRS8_YEAST	141	6.114	FALSE	Trypsin
sp|P32496|RPN12_YEAST	217	sp|P32496|RPN12_YEAST	203	6.102	FALSE	Trypsin
sp|Q04062|RPN9_YEAST	97	sp|Q04062|RPN9_YEAST	89	6.099	FALSE	Trypsin
sp|P43593|UBP6_YEAST	403	sp|P43593|UBP6_YEAST	308	6.085	FALSE	Trypsin
sp|P33297|PRS6A_YEAST	346	sp|P33297|PRS6A_YEAST	431	6.084	FALSE	Trypsin
sp|P00549|KPYK1_YEAST	31	sp|P00549|KPYK1_YEAST	42	6.084	FALSE	Trypsin
sp|P43588|RPN11_YEAST	228	sp|P43588|RPN11_YEAST	223	6.076	FALSE	Trypsin
sp|P00549|KPYK1_YEAST	26	sp|P00549|KPYK1_YEAST	282	6.076	FALSE	Trypsin
sp|P40327|PRS4_YEAST	227	sp|P40327|PRS4_YEAST	182	6.074	FALSE	Trypsin
sp|P00950|PMG1_YEAST	139	sp|P00950|PMG1_YEAST	57	6.067	FALSE	Trypsin
sp|P40016|RPN3_YEAST	349	sp|P40016|RPN3_YEAST	358	6.064	FALSE	Trypsin
sp|P53549|PRS10_YEAST	426	sp|P53549|PRS10_YEAST	436	6.062	FALSE	Trypsin
sp|P43593|UBP6_YEAST	301	sp|P43593|UBP6_YEAST	266	6.058	FALSE	Trypsin
sp|Q12250|RPN5_YEAST	141	sp|Q12250|RPN5_YEAST	83	6.055	FALSE	Trypsin
sp|P32324|EF2_YEAST	771	sp|P32324|EF2_YEAST	763	6.039	FALSE	Trypsin
sp|P40327|PRS4_YEAST	234	sp|P40327|PRS4_YEAST	208	6.028	FALSE	Trypsin
sp|P53549|PRS10_YEAST	421	sp|P53549|PRS10_YEAST	202	6.025	FALSE	Trypsin
sp|P43593|UBP6_YEAST	66	sp|P43593|UBP6_YEAST	50	6.018	FALSE	Trypsin
sp|Q12377|RPN6_YEAST	194	sp|Q12377|RPN6_YEAST	149	6.014	FALSE	Trypsin
sp|Q06103|RPN7_YEAST	55	sp|Q06103|RPN7_YEAST	99	6.014	FALSE	Trypsin
sp|Q01939|PRS8_YEAST	334	sp|Q01939|PRS8_YEAST	195	6.002	FALSE	Trypsin
sp|Q04062|RPN9_YEAST	120	sp|Q04062|RPN9_YEAST	103	5.99	FALSE	Trypsin
sp|Q01939|PRS8_YEAST	338	sp|Q01939|PRS8_YEAST	195	5.979	FALSE	Trypsin
sp|P00924;P00925|ENO1_YEAST	5;5	sp|P00925|ENO2_YEAST	79	5.978	FALSE	Trypsin
sp|P43588|RPN11_YEAST	12	sp|P43588|RPN11_YEAST	125	5.971	FALSE	Trypsin
sp|P33299|PRS7_YEAST	459	sp|P33299|PRS7_YEAST	257	5.971	FALSE	Trypsin
sp|P05750|RS3_YEAST	221	sp|P05750|RS3_YEAST	231	5.968	FALSE	Trypsin
sp|P43588|RPN11_YEAST	148	sp|P43588|RPN11_YEAST	226	5.957	FALSE	Trypsin
sp|Q04062|RPN9_YEAST	113	sp|Q04062|RPN9_YEAST	159	5.949	FALSE	Trypsin
sp|P33298|PRS6B_YEAST	245	sp|P33298|PRS6B_YEAST	231	5.949	FALSE	Trypsin
sp|Q04062|RPN9_YEAST	120	sp|Q04062|RPN9_YEAST	70	5.936	FALSE	Trypsin
sp|P33299|PRS7_YEAST	350	sp|P33299|PRS7_YEAST	421	5.927	FALSE	Trypsin
sp|P32496|RPN12_YEAST	97	sp|P32496|RPN12_YEAST	9	5.925	FALSE	Trypsin
sp|P40016|RPN3_YEAST	43	sp|P40016|RPN3_YEAST	481	5.924	FALSE	Trypsin
sp|Q12377|RPN6_YEAST	126	sp|Q12377|RPN6_YEAST	166	5.921	FALSE	Trypsin
sp|Q12377|RPN6_YEAST	197	sp|Q12377|RPN6_YEAST	194	5.917	FALSE	Trypsin
sp|Q01855|RS15_YEAST	64	sp|Q01855|RS15_YEAST	13	5.909	FALSE	Trypsin
sp|Q06103|RPN7_YEAST	111	sp|Q06103|RPN7_YEAST	105	5.901	FALSE	Trypsin
sp|P38886|RPN10_YEAST	268	sp|P38886|RPN10_YEAST	131	5.899	FALSE	Trypsin
sp|Q12377|RPN6_YEAST	134	sp|Q12377|RPN6_YEAST	121	5.898	FALSE	Trypsin
sp|Q06103|RPN7_YEAST	355	sp|Q06103|RPN7_YEAST	13	5.894	FALSE	Trypsin
sp|Q12250|RPN5_YEAST	240	sp|DECOY:Q12250|DECOY:RPN5_YEAST	151	5.892	TRUE	Trypsin
sp|Q01939|PRS8_YEAST	71	sp|Q01939|PRS8_YEAST	30	5.89	FALSE	Trypsin
sp|P50086|PSD10_YEAST	152	sp|P50086|PSD10_YEAST	197	5.887	FALSE	Trypsin
sp|P12709|G6PI_YEAST	151	sp|P12709|G6PI_YEAST	159	5.885	FALSE	Trypsin
sp|P33297|PRS6A_YEAST	346	sp|P33297|PRS6A_YEAST	202	5.876	FALSE	Trypsin
sp|Q12377|RPN6_YEAST	138	sp|Q12377|RPN6_YEAST	143	5.875	FALSE	Trypsin
sp|P43593|UBP6_YEAST	2	sp|P43593|UBP6_YEAST	60	5.85	FALSE	Trypsin
sp|P40327|PRS4_YEAST	250	sp|P40327|PRS4_YEAST	277	5.837	FALSE	Trypsin
sp|P32565|RPN2_YEAST	80	sp|P32565|RPN2_YEAST	134	5.822	FALSE	Trypsin
sp|P00359|G3P3_YEAST	190	sp|P00359|G3P3_YEAST	182	5.81	FALSE	Trypsin
sp|Q04062|RPN9_YEAST	111	sp|Q04062|RPN9_YEAST	70	5.808	FALSE	Trypsin
sp|P40327|PRS4_YEAST	45	sp|P40327|PRS4_YEAST	255	5.805	FALSE	Trypsin
sp|P00359|G3P3_YEAST	115	sp|P00359|G3P3_YEAST	140	5.804	FALSE	Trypsin
sp|P40327|PRS4_YEAST	42	sp|P40327|PRS4_YEAST	175	5.803	FALSE	Trypsin
sp|Q12250|RPN5_YEAST	13	sp|Q12250|RPN5_YEAST	61	5.801	FALSE	Trypsin
sp|P43588|RPN11_YEAST	11	sp|P43588|RPN11_YEAST	28	5.793	FALSE	Trypsin
sp|Q12377|RPN6_YEAST	187	sp|Q12377|RPN6_YEAST	254	5.781	FALSE	Trypsin
sp|P07264|LEUC_YEAST	285	sp|P07264|LEUC_YEAST	280	5.777	FALSE	Trypsin
sp|P07264|LEUC_YEAST	285	sp|P07264|LEUC_YEAST	279	5.777	FALSE	Trypsin
sp|P32565|RPN2_YEAST	383	sp|P32565|RPN2_YEAST	389	5.773	FALSE	Trypsin
sp|P53196|RPN14_YEAST	247	sp|P53196|RPN14_YEAST	245	5.771	FALSE	Trypsin
sp|Q12377|RPN6_YEAST	187	sp|Q12377|RPN6_YEAST	321	5.765	FALSE	Trypsin
sp|P33298|PRS6B_YEAST	220	sp|P33298|PRS6B_YEAST	58	5.765	FALSE	Trypsin
sp|Q01939|PRS8_YEAST	193	sp|Q01939|PRS8_YEAST	289	5.757	FALSE	Trypsin
sp|P43593|UBP6_YEAST	190	sp|P43593|UBP6_YEAST	147	5.754	FALSE	Trypsin
sp|P32496|RPN12_YEAST	166	sp|P32496|RPN12_YEAST	147	5.748	FALSE	Trypsin
sp|P15992|HSP26_YEAST	123	sp|P15992|HSP26_YEAST	115	5.733	FALSE	Trypsin
sp|P23638|PSA3_YEAST	185	sp|P23638|PSA3_YEAST	180	5.722	FALSE	Trypsin
sp|P33297|PRS6A_YEAST	139	sp|P33297|PRS6A_YEAST	255	5.721	FALSE	Trypsin
sp|Q04062|RPN9_YEAST	367	sp|Q04062|RPN9_YEAST	303	5.721	FALSE	Trypsin
sp|P40016|RPN3_YEAST	350	sp|P40016|RPN3_YEAST	359	5.708	FALSE	Trypsin
sp|P32565|RPN2_YEAST	320	sp|P32565|RPN2_YEAST	794	5.687	FALSE	Trypsin
sp|P38764|RPN1_YEAST	44	sp|P38764|RPN1_YEAST	47	5.684	FALSE	Trypsin
sp|Q12377|RPN6_YEAST	93	sp|Q12377|RPN6_YEAST	110	5.677	FALSE	Trypsin
sp|P40327|PRS4_YEAST	45	sp|P40327|PRS4_YEAST	79	5.671	FALSE	Trypsin
sp|P33299|PRS7_YEAST	374	sp|P33299|PRS7_YEAST	209	5.665	FALSE	Trypsin
sp|Q01939|PRS8_YEAST	334	sp|Q01939|PRS8_YEAST	169	5.661	FALSE	Trypsin
sp|P33297|PRS6A_YEAST	322	sp|P33297|PRS6A_YEAST	317	5.644	FALSE	Trypsin
sp|P53549|PRS10_YEAST	213	sp|P53549|PRS10_YEAST	226	5.632	FALSE	Trypsin
sp|P00359|G3P3_YEAST	125	sp|P00359|G3P3_YEAST	138	5.623	FALSE	Trypsin
sp|P38764|RPN1_YEAST	11	sp|P38764|RPN1_YEAST	5	5.615	FALSE	Trypsin
sp|P33299|PRS7_YEAST	393	sp|P33299|PRS7_YEAST	350	5.608	FALSE	Trypsin
sp|P00549|KPYK1_YEAST	31	sp|P00549|KPYK1_YEAST	26	5.604	FALSE	Trypsin
sp|P53196|RPN14_YEAST	164	sp|P53196|RPN14_YEAST	103	5.604	FALSE	Trypsin
sp|P0CX53;P0CX54|RL12A_YEAST	48;48	sp|P0CX53;P0CX54|RL12A_YEAST	40;40	5.602	FALSE	Trypsin
sp|P38886|RPN10_YEAST	134	sp|P38886|RPN10_YEAST	97	5.596	FALSE	Trypsin
sp|P32565|RPN2_YEAST	919	sp|P32565|RPN2_YEAST	104	5.596	FALSE	Trypsin
sp|P33298|PRS6B_YEAST	198	sp|P33298|PRS6B_YEAST	67	5.587	FALSE	Trypsin
sp|Q06103|RPN7_YEAST	44	sp|Q06103|RPN7_YEAST	2	5.578	FALSE	Trypsin
sp|P43593|UBP6_YEAST	362	sp|P43593|UBP6_YEAST	355	5.576	FALSE	Trypsin
sp|P40327|PRS4_YEAST	412	sp|P40327|PRS4_YEAST	427	5.576	FALSE	Trypsin
sp|P32565|RPN2_YEAST	126	sp|P32565|RPN2_YEAST	77	5.573	FALSE	Trypsin
sp|P40327|PRS4_YEAST	94	sp|P40327|PRS4_YEAST	83	5.565	FALSE	Trypsin
sp|P15992|HSP26_YEAST	42	sp|P15992|HSP26_YEAST	47	5.561	FALSE	Trypsin
sp|P38764|RPN1_YEAST	935	sp|P38764|RPN1_YEAST	950	5.557	FALSE	Trypsin
sp|P23724|PSB6_YEAST	183	sp|P23724|PSB6_YEAST	179	5.556	FALSE	Trypsin
sp|Q06103|RPN7_YEAST	200	sp|Q06103|RPN7_YEAST	164	5.555	FALSE	Trypsin
sp|P43588|RPN11_YEAST	262	sp|P43588|RPN11_YEAST	283	5.553	FALSE	Trypsin
sp|Q06103|RPN7_YEAST	104	sp|Q06103|RPN7_YEAST	108	5.552	FALSE	Trypsin
sp|Q06103|RPN7_YEAST	104	sp|Q06103|RPN7_YEAST	109	5.552	FALSE	Trypsin
sp|P00331|ADH2_YEAST	15	sp|P00331|ADH2_YEAST	28	5.551	FALSE	Trypsin
sp|DECOY:Q06103|DECOY:RPN7_YEAST	318	sp|Q06103|RPN7_YEAST	119	5.551	TRUE	Trypsin
sp|DECOY:Q12377|DECOY:RPN6_YEAST	396	sp|Q12377|RPN6_YEAST	238	5.55	TRUE	Trypsin
sp|P46784;Q08745|RS10B_YEAST	41;41	sp|P46784;Q08745|RS10B_YEAST	37;37	5.542	FALSE	Trypsin
sp|P33299|PRS7_YEAST	150	sp|P33299|PRS7_YEAST	30	5.518	FALSE	Trypsin
sp|P00359|G3P3_YEAST	217	sp|P00359|G3P3_YEAST	101	5.517	FALSE	Trypsin
sp|P33299|PRS7_YEAST	66	sp|P33299|PRS7_YEAST	45	5.513	FALSE	Trypsin
sp|P23639|PSA2_YEAST	62	sp|P23639|PSA2_YEAST	65	5.512	FALSE	Trypsin
sp|P43593|UBP6_YEAST	301	sp|P43593|UBP6_YEAST	253	5.508	FALSE	Trypsin
sp|Q01939|PRS8_YEAST	359	sp|Q01939|PRS8_YEAST	320	5.507	FALSE	Trypsin
sp|P33298|PRS6B_YEAST	301	sp|P33298|PRS6B_YEAST	67	5.505	FALSE	Trypsin
sp|P40303|PSA4_YEAST	88	sp|P40303|PSA4_YEAST	133	5.502	FALSE	Trypsin
sp|P0CX56;P0CX55|RS18B_YEAST	93;93	sp|P0CX56;P0CX55|RS18B_YEAST	98;98	5.501	FALSE	Trypsin
sp|P33297|PRS6A_YEAST	99	sp|P33297|PRS6A_YEAST	77	5.499	FALSE	Trypsin
sp|P32565|RPN2_YEAST	684	sp|P32565|RPN2_YEAST	317	5.493	FALSE	Trypsin
sp|P0CX44;P0CX43|RL1B_YEAST	86;86	sp|DECOY:P0CX44;P0CX43|DECOY:RL1B_YEAST	122;122	5.489	TRUE	Trypsin
sp|P0CX44;P0CX43|RL1B_YEAST	95;95	sp|P0CX44;P0CX43|RL1B_YEAST	86;86	5.489	FALSE	Trypsin
sp|Q01939|PRS8_YEAST	221	sp|Q01939|PRS8_YEAST	402	5.486	FALSE	Trypsin
[truncated: 530 more rows]

## Sheet: 26S Proteasome Xi suggested
26S Proteasome Xi suggested
[truncated: 1,783 more rows]

[truncated: 5 more sheets: 26S proteasome - kojak+pepProph, 26S proteasome - pLink, Cytosol, UGGT, C3b]
