# Supplementary material for: An integrated workflow for crosslinking mass spectrometry
Source: Mol Syst Biol. 2019 Sep 20;15(9):e8994. doi: 10.15252/msb.20198994 (PMC6753376; doi:10.15252/msb.20198994)
Supplement: Supplementary file 4 — Dataset EV2 [file MSB-15-e8994-s004.xlsx]

## Sheet: Overview
Sheet	Description
Notes	Column description
SD7PM	List of identified unique peptide pairs for the sequential digestion of the seven protein mixture
R7PM	List of identified unique peptide pairs for the trypsin digestion replicates
ID7PM	List of identified unique peptide pairs for the individual digestions of the seven protein mixture
OCCM complex	List of identified unique peptide pairs for the OCCM complex
26S proteasome	List of identified unique peptide pairs for the 26S proteasome
Cytosol	List of identified unique peptide pairs for the cytosol
UGGT	List of identified unique peptide pairs for UGGT
C3b	List of identified unique peptide pairs for C3b

## Sheet: Notes
Column Description
Protein1	Accession number of protein 1
Description1	The name of protein 1
Protein2	Accession number of protein 2
Description2	The name of protein 2
Peptide1	The sequence of the first peptide
Peptide2	The sequence of the second peptide
FromSite	The location of the cross-linked residue in peptide 1
ToSite	The location of the cross-linked residue in peptide 2
FromProteinSite	The location of the cross-linked residue in protein 1
ToProteinSite	The location of the cross-linked residue in protein 2
Score	The score of the link
isDecoy	If the peptide comes from the decoy (true) or target (false) database

## Sheet: SD7PM
SD7PM
Protein1	Description1	Protein2	Description2	Peptide1	Peptide2	FromSite	ToSite	FromProteinSite	ToProteinSite	Score	isDecoy
P02768	ALBU_HUMAN Serum albumin OS=Homo sapiens GN=ALB PE=1 SV=2	P02768	ALBU_HUMAN Serum albumin OS=Homo sapiens GN=ALB PE=1 SV=2	NECcmFLQHKDDNPNLPR	DCcmCcmAKQEPER	8	5	102	89	4.57693	FALSE
P02768	ALBU_HUMAN Serum albumin OS=Homo sapiens GN=ALB PE=1 SV=2	P02768	ALBU_HUMAN Serum albumin OS=Homo sapiens GN=ALB PE=1 SV=2	Sbs3ohEVAHRFKbs3nh2DLG	FKDLGEENFK	1	2	1	8	1.06791	FALSE
P02789	TRFE_CHICK Ovotransferrin OS=Gallus gallus PE=1 SV=2	P02789	TRFE_CHICK Ovotransferrin OS=Gallus gallus PE=1 SV=2	FMoxMFESQNK	IQWCcmAVGKDEK	6	8	649	371	1.44685	FALSE
P02789	TRFE_CHICK Ovotransferrin OS=Gallus gallus PE=1 SV=2	P02789	TRFE_CHICK Ovotransferrin OS=Gallus gallus PE=1 SV=2	EAGLAPYKLKPIAA	DCcmIIKIMoxKGEA	10	5	94	402	1.91713	FALSE
P02789	TRFE_CHICK Ovotransferrin OS=Gallus gallus PE=1 SV=2	P02789	TRFE_CHICK Ovotransferrin OS=Gallus gallus PE=1 SV=2	DCcmIIKIMKG	DVECcmTVVDETK	5	10	402	396	1.96566	FALSE
P02789	TRFE_CHICK Ovotransferrin OS=Gallus gallus PE=1 SV=2	P02789	TRFE_CHICK Ovotransferrin OS=Gallus gallus PE=1 SV=2	CcmVASSHEKYFGYTGALR	FMMFESQNK	8	6	539	649	4.91926	FALSE
P00563	KCRM_RABIT Creatine kinase M-type OS=Oryctolagus cuniculus GN=CKM PE=1 SV=1	P00563	KCRM_RABIT Creatine kinase M-type OS=Oryctolagus cuniculus GN=CKM PE=1 SV=1	DEESYTVFK	LRDKETPSGFTLD	6	4	76	38	1.77053	FALSE
P02768	ALBU_HUMAN Serum albumin OS=Homo sapiens GN=ALB PE=1 SV=2	P02768	ALBU_HUMAN Serum albumin OS=Homo sapiens GN=ALB PE=1 SV=2	NLGKVGSKbs3nh2CcmCcmKbs3ohHPEAK	DICcmTLSEKER	4	8	428	515	2.03372	FALSE
P02768	ALBU_HUMAN Serum albumin OS=Homo sapiens GN=ALB PE=1 SV=2	P02768	ALBU_HUMAN Serum albumin OS=Homo sapiens GN=ALB PE=1 SV=2	VHTECcmCcmHGDLLECcmA	LVTDLTK	3	6	239	235	2.10624	FALSE
P02768	ALBU_HUMAN Serum albumin OS=Homo sapiens GN=ALB PE=1 SV=2	P02768	ALBU_HUMAN Serum albumin OS=Homo sapiens GN=ALB PE=1 SV=2	DEGKASSbs3nh2AKQR	DICcmTLSEKER	4	8	186	515	7.84761	FALSE
P00563	KCRM_RABIT Creatine kinase M-type OS=Oryctolagus cuniculus GN=CKM PE=1 SV=1	P00563	KCRM_RABIT Creatine kinase M-type OS=Oryctolagus cuniculus GN=CKM PE=1 SV=1	DKETPSGFTLD	DLYKKbs3nh2LR	2	4	38	33	2.12661	FALSE
P02789	TRFE_CHICK Ovotransferrin OS=Gallus gallus PE=1 SV=2	P02789	TRFE_CHICK Ovotransferrin OS=Gallus gallus PE=1 SV=2	CcmLFKVR	DDESQCcmSKT	4	8	665	442	2.14783	FALSE
P02768	ALBU_HUMAN Serum albumin OS=Homo sapiens GN=ALB PE=1 SV=2	P02768	ALBU_HUMAN Serum albumin OS=Homo sapiens GN=ALB PE=1 SV=2	DVCcmKNYAEAK	DFVESK	4	5	313	308	6.68787	FALSE
P02789	TRFE_CHICK Ovotransferrin OS=Gallus gallus PE=1 SV=2	P02789	TRFE_CHICK Ovotransferrin OS=Gallus gallus PE=1 SV=2	WCcmTISSPEEKKCcmNNLR	KDPVLKbs3nh2	11	1	38	310	2.38394	FALSE
P02768	ALBU_HUMAN Serum albumin OS=Homo sapiens GN=ALB PE=1 SV=2	P02768	ALBU_HUMAN Serum albumin OS=Homo sapiens GN=ALB PE=1 SV=2	DLTKVHTECcmCcmHG	AFKAWAVAR	4	3	236	208	2.38811	FALSE
P02789	TRFE_CHICK Ovotransferrin OS=Gallus gallus PE=1 SV=2	P02789	TRFE_CHICK Ovotransferrin OS=Gallus gallus PE=1 SV=2	DFHLFGPPGKKbs3nh2	WCcmTISSPEEKK	10	10	309	37	6.18707	FALSE
P02768	ALBU_HUMAN Serum albumin OS=Homo sapiens GN=ALB PE=1 SV=2	P02768	ALBU_HUMAN Serum albumin OS=Homo sapiens GN=ALB PE=1 SV=2	NLGKVGSK	ASSAKQR	4	5	428	191	10.6127	FALSE
P00563	KCRM_RABIT Creatine kinase M-type OS=Oryctolagus cuniculus GN=CKM PE=1 SV=1	P00563	KCRM_RABIT Creatine kinase M-type OS=Oryctolagus cuniculus GN=CKM PE=1 SV=1	DLSKHNNHMoxAK	SEEEYP	4	5	18	13	2.7694	FALSE
P02768	ALBU_HUMAN Serum albumin OS=Homo sapiens GN=ALB PE=1 SV=2	P02768	ALBU_HUMAN Serum albumin OS=Homo sapiens GN=ALB PE=1 SV=2	DRVTKbs3nh2CcmCcmTESLVNR	DICcmTLSEKERQIK	8	8	474	515	2.85525	FALSE
P00432	CATA_BOVIN Catalase OS=Bos taurus GN=CAT PE=1 SV=3	P00432	CATA_BOVIN Catalase OS=Bos taurus GN=CAT PE=1 SV=3	AVKNFSDVHPEYGSR	DAQLFIQKK	3	8	477	473	2.98742	FALSE
P02789	TRFE_CHICK Ovotransferrin OS=Gallus gallus PE=1 SV=2	P02789	TRFE_CHICK Ovotransferrin OS=Gallus gallus PE=1 SV=2	WCcmTbs3ohISSPEEKKCcmNNLR	DFHLFGPPGKKDPVLK	11	10	38	309	2.92098	FALSE
P02768	ALBU_HUMAN Serum albumin OS=Homo sapiens GN=ALB PE=1 SV=2	P02768	ALBU_HUMAN Serum albumin OS=Homo sapiens GN=ALB PE=1 SV=2	VGSKCcmCcmKHPEAK	ASSAKQR	7	5	435	191	8.24365	FALSE
P02789	TRFE_CHICK Ovotransferrin OS=Gallus gallus PE=1 SV=2	P02789	TRFE_CHICK Ovotransferrin OS=Gallus gallus PE=1 SV=2	IQWCcmAVGKDEK	DCcmIIKIMKGEA	8	5	371	402	7.67871	FALSE
P02768	ALBU_HUMAN Serum albumin OS=Homo sapiens GN=ALB PE=1 SV=2	P02768	ALBU_HUMAN Serum albumin OS=Homo sapiens GN=ALB PE=1 SV=2	DEGKASSAK	VGSKCcmCcmKHPEAK	4	7	186	435	6.64599	FALSE
P00563	KCRM_RABIT Creatine kinase M-type OS=Oryctolagus cuniculus GN=CKM PE=1 SV=1	P00563	KCRM_RABIT Creatine kinase M-type OS=Oryctolagus cuniculus GN=CKM PE=1 SV=1	HGGFKPTDK	DEESYTVFK	5	6	94	76	4.59778	FALSE
P02789	TRFE_CHICK Ovotransferrin OS=Gallus gallus PE=1 SV=2	P02789	TRFE_CHICK Ovotransferrin OS=Gallus gallus PE=1 SV=2	DSAIMLKR	QPVDNYKTCcmNWAR	7	7	327	259	7.11451	FALSE
P02768	ALBU_HUMAN Serum albumin OS=Homo sapiens GN=ALB PE=1 SV=2	P02768	ALBU_HUMAN Serum albumin OS=Homo sapiens GN=ALB PE=1 SV=2	DFVESK	CcmCcmAAADPHECcmYAKVF	5	13	308	368	2.99784	FALSE
P00563	KCRM_RABIT Creatine kinase M-type OS=Oryctolagus cuniculus GN=CKM PE=1 SV=1	P00563	KCRM_RABIT Creatine kinase M-type OS=Oryctolagus cuniculus GN=CKM PE=1 SV=1	HKTDLNHENLKGG	DDLDPHYVLSSR	11	7	109	118	4.47616	FALSE
P02768	ALBU_HUMAN Serum albumin OS=Homo sapiens GN=ALB PE=1 SV=2	P02768	ALBU_HUMAN Serum albumin OS=Homo sapiens GN=ALB PE=1 SV=2	LKECcmCcmEKbs3ohPLLEK	FPKAEFAEVSK	2	3	272	221	3.72127	FALSE
P68082	MYG_HORSE Myoglobin OS=Equus caballus GN=MB PE=1 SV=2	P68082	MYG_HORSE Myoglobin OS=Equus caballus GN=MB PE=1 SV=2	LFTGHPETLEKFDK	HKIPIK	11	2	42	98	3.19462	FALSE
P02789	TRFE_CHICK Ovotransferrin OS=Gallus gallus PE=1 SV=2	P02789	TRFE_CHICK Ovotransferrin OS=Gallus gallus PE=1 SV=2	SDFHLFGPPGKbs3ohKDPVLK	WCcmTISSPEEKK	12	10	310	37	3.92446	FALSE
P02768	ALBU_HUMAN Serum albumin OS=Homo sapiens GN=ALB PE=1 SV=2	P02768	ALBU_HUMAN Serum albumin OS=Homo sapiens GN=ALB PE=1 SV=2	VGSKCcmCcmK	DEGKASSAKbs3ohQR	4	4	432	186	8.37069	FALSE
P02768	ALBU_HUMAN Serum albumin OS=Homo sapiens GN=ALB PE=1 SV=2	P02768	ALBU_HUMAN Serum albumin OS=Homo sapiens GN=ALB PE=1 SV=2	CcmASLQKFGER	EKTPVS	6	2	201	462	3.29081	FALSE
P00563	KCRM_RABIT Creatine kinase M-type OS=Oryctolagus cuniculus GN=CKM PE=1 SV=1	P00563	KCRM_RABIT Creatine kinase M-type OS=Oryctolagus cuniculus GN=CKM PE=1 SV=1	GGVHVKLAHLSK	HPKFEEILTR	6	3	291	300	3.32913	FALSE
P02789	TRFE_CHICK Ovotransferrin OS=Gallus gallus PE=1 SV=2	P02789	TRFE_CHICK Ovotransferrin OS=Gallus gallus PE=1 SV=2	VREGTTYKEFLG	DKFYTVISSLKTCcmNPS	8	11	673	688	5.70583	FALSE
P68082	MYG_HORSE Myoglobin OS=Equus caballus GN=MB PE=1 SV=2	P68082	MYG_HORSE Myoglobin OS=Equus caballus GN=MB PE=1 SV=2	DAIIHVLHSKHPG	TEAEMKASE	10	6	118	56	4.99468	FALSE
P00563	KCRM_RABIT Creatine kinase M-type OS=Oryctolagus cuniculus GN=CKM PE=1 SV=1	P00563	KCRM_RABIT Creatine kinase M-type OS=Oryctolagus cuniculus GN=CKM PE=1 SV=1	DKPVSPLLLASGMAR	VISMEKGGNMK	2	6	189	235	5.42807	FALSE
P68082	MYG_HORSE Myoglobin OS=Equus caballus GN=MB PE=1 SV=2	P68082	MYG_HORSE Myoglobin OS=Equus caballus GN=MB PE=1 SV=2	GHHEAELKPLAQSHATK	NDIAAKYK	8	6	87	145	10.1773	FALSE
P00563	KCRM_RABIT Creatine kinase M-type OS=Oryctolagus cuniculus GN=CKM PE=1 SV=1	P00563	KCRM_RABIT Creatine kinase M-type OS=Oryctolagus cuniculus GN=CKM PE=1 SV=1	DKPVSPLLLASGMAR	DKETPSGFTL	2	2	189	38	4.18664	FALSE
P02789	TRFE_CHICK Ovotransferrin OS=Gallus gallus PE=1 SV=2	P02789	TRFE_CHICK Ovotransferrin OS=Gallus gallus PE=1 SV=2	DGSRQPVDNYKTCcmNWAR	DILQMoxCcmSFLEGK	11	12	259	705	4.93935	FALSE
P02768	ALBU_HUMAN Serum albumin OS=Homo sapiens GN=ALB PE=1 SV=2	P02768	ALBU_HUMAN Serum albumin OS=Homo sapiens GN=ALB PE=1 SV=2	DFVESKDVCcmK	NYAEAK	6	2	309	315	3.60427	FALSE
P02768	ALBU_HUMAN Serum albumin OS=Homo sapiens GN=ALB PE=1 SV=2	P02768	ALBU_HUMAN Serum albumin OS=Homo sapiens GN=ALB PE=1 SV=2	AFKAWAVAR	LAKTYETTL	3	3	208	347	3.64183	FALSE
P02789	TRFE_CHICK Ovotransferrin OS=Gallus gallus PE=1 SV=2	P02789	TRFE_CHICK Ovotransferrin OS=Gallus gallus PE=1 SV=2	CcmLVEKG	CcmVASSbs3nh2HEKYFGYTGALR	5	8	553	539	3.78477	FALSE
P02768	ALBU_HUMAN Serum albumin OS=Homo sapiens GN=ALB PE=1 SV=2	P02768	ALBU_HUMAN Serum albumin OS=Homo sapiens GN=ALB PE=1 SV=2	YKAAFTECcmCcmQAA	DNEETFLKK	2	8	158	132	8.56198	FALSE
P02789	TRFE_CHICK Ovotransferrin OS=Gallus gallus PE=1 SV=2	P02789	TRFE_CHICK Ovotransferrin OS=Gallus gallus PE=1 SV=2	DLLERQEKR	FGVNGSEKSK	8	8	632	641	3.86714	FALSE
P02789	TRFE_CHICK Ovotransferrin OS=Gallus gallus PE=1 SV=2	P02789	TRFE_CHICK Ovotransferrin OS=Gallus gallus PE=1 SV=2	VREGTTYKEFLG	QPVDNYKTCcmNWAR	8	7	673	259	3.86839	FALSE
P02789	TRFE_CHICK Ovotransferrin OS=Gallus gallus PE=1 SV=2	P02789	TRFE_CHICK Ovotransferrin OS=Gallus gallus PE=1 SV=2	ECcmNLAEVPTHAVVVRPEKANK	KDQLTPSPR	18	1	619	352	3.92004	FALSE
P02789	TRFE_CHICK Ovotransferrin OS=Gallus gallus PE=1 SV=2	P02789	TRFE_CHICK Ovotransferrin OS=Gallus gallus PE=1 SV=2	FGVNGSEKSK	FMMFESQNK	8	6	641	649	3.93854	FALSE
P02768	ALBU_HUMAN Serum albumin OS=Homo sapiens GN=ALB PE=1 SV=2	P02768	ALBU_HUMAN Serum albumin OS=Homo sapiens GN=ALB PE=1 SV=2	QRLKCcmASLQKbs3nh2FGER	CcmCcmTbs3nh2ESLVNRRPCcmFSbs3nh2AL	4	5	195	476	3.95327	FALSE
P02768	ALBU_HUMAN Serum albumin OS=Homo sapiens GN=ALB PE=1 SV=2	P02768	ALBU_HUMAN Serum albumin OS=Homo sapiens GN=ALB PE=1 SV=2	LAKbs3nh2TYETTLEKCcmCcmAAA	DPHECcmYAKVF	11	8	355	368	4.00361	FALSE
P00563	KCRM_RABIT Creatine kinase M-type OS=Oryctolagus cuniculus GN=CKM PE=1 SV=1	P00563	KCRM_RABIT Creatine kinase M-type OS=Oryctolagus cuniculus GN=CKM PE=1 SV=1	HGGFKPTDKHK	DEESYTVFK	9	5	98	75	4.01945	FALSE
P00563	KCRM_RABIT Creatine kinase M-type OS=Oryctolagus cuniculus GN=CKM PE=1 SV=1	P00563	KCRM_RABIT Creatine kinase M-type OS=Oryctolagus cuniculus GN=CKM PE=1 SV=1	EKGQSbs3nh2IDDMIPAQKbs3oh	ENLKbs3ohGGDDLDPHYVLSSR	2	13	362	118	4.07658	FALSE
P02789	TRFE_CHICK Ovotransferrin OS=Gallus gallus PE=1 SV=2	P02789	TRFE_CHICK Ovotransferrin OS=Gallus gallus PE=1 SV=2	DLTKCcmLFK	YDDESQCcmSKT	4	9	661	442	4.09696	FALSE
P02789	TRFE_CHICK Ovotransferrin OS=Gallus gallus PE=1 SV=2	P02789	TRFE_CHICK Ovotransferrin OS=Gallus gallus PE=1 SV=2	TCcmNPSDILQMCcmSFLEGK	DSAIMoxLKR	17	7	705	327	4.10729	FALSE
P02768	ALBU_HUMAN Serum albumin OS=Homo sapiens GN=ALB PE=1 SV=2	P02768	ALBU_HUMAN Serum albumin OS=Homo sapiens GN=ALB PE=1 SV=2	DPHECcmYAK	LAKTYETTLEK	6	3	366	347	4.14254	FALSE
P02789	TRFE_CHICK Ovotransferrin OS=Gallus gallus PE=1 SV=2	P02789	TRFE_CHICK Ovotransferrin OS=Gallus gallus PE=1 SV=2	WCcmTISSPEEKbs3ohK	DFHLFGPPGKKDPVLK	6	10	33	309	4.14777	FALSE
P02768	ALBU_HUMAN Serum albumin OS=Homo sapiens GN=ALB PE=1 SV=2	P02768	ALBU_HUMAN Serum albumin OS=Homo sapiens GN=ALB PE=1 SV=2	LAKTYETTLEK	DPHECcmYAKVF	3	8	347	368	4.21004	FALSE
P02768	ALBU_HUMAN Serum albumin OS=Homo sapiens GN=ALB PE=1 SV=2	P02768	ALBU_HUMAN Serum albumin OS=Homo sapiens GN=ALB PE=1 SV=2	DVCcmKNYAEAK	LAKTYETTLEK	4	3	313	347	4.25465	FALSE
P00563	KCRM_RABIT Creatine kinase M-type OS=Oryctolagus cuniculus GN=CKM PE=1 SV=1	P00563	KCRM_RABIT Creatine kinase M-type OS=Oryctolagus cuniculus GN=CKM PE=1 SV=1	ETPSGFTLD	VLTPDLYKKLRDK	4	8	42	33	4.29461	FALSE
P02768	ALBU_HUMAN Serum albumin OS=Homo sapiens GN=ALB PE=1 SV=2	P02768	ALBU_HUMAN Serum albumin OS=Homo sapiens GN=ALB PE=1 SV=2	LVNEVTEFAKTCcmVA	FKDLGEENFK	10	2	47	8	4.3048	FALSE
P02768	ALBU_HUMAN Serum albumin OS=Homo sapiens GN=ALB PE=1 SV=2	P02768	ALBU_HUMAN Serum albumin OS=Homo sapiens GN=ALB PE=1 SV=2	KVPQVSTPTLVEVSR	EKTPVS	1	2	410	462	4.31686	FALSE
P68082	MYG_HORSE Myoglobin OS=Equus caballus GN=MB PE=1 SV=2	P68082	MYG_HORSE Myoglobin OS=Equus caballus GN=MB PE=1 SV=2	ASEDLKK	DAIIHVLHSKHPGDFGA	6	10	62	118	4.33482	FALSE
P02768	ALBU_HUMAN Serum albumin OS=Homo sapiens GN=ALB PE=1 SV=2	P02768	ALBU_HUMAN Serum albumin OS=Homo sapiens GN=ALB PE=1 SV=2	NLGKVGSK	CcmCcmKHPEAKbs3ohR	4	3	428	435	10.2593	FALSE
P02789	TRFE_CHICK Ovotransferrin OS=Gallus gallus PE=1 SV=2	P02789	TRFE_CHICK Ovotransferrin OS=Gallus gallus PE=1 SV=2	QCcmKGDPK	DGKGDVAFVK	3	3	194	221	4.41239	FALSE
P02789	TRFE_CHICK Ovotransferrin OS=Gallus gallus PE=1 SV=2	P02789	TRFE_CHICK Ovotransferrin OS=Gallus gallus PE=1 SV=2	LCcmQLCcmQGSGGIPPEKCcmVASSHEKYFGYTGALR	CcmLVEKG	15	5	531	553	4.46212	FALSE
P02768	ALBU_HUMAN Serum albumin OS=Homo sapiens GN=ALB PE=1 SV=2	P02768	ALBU_HUMAN Serum albumin OS=Homo sapiens GN=ALB PE=1 SV=2	VGSKCcmCcmKHPEAK	DICcmTLSEKER	7	8	435	515	4.46437	FALSE
P02768	ALBU_HUMAN Serum albumin OS=Homo sapiens GN=ALB PE=1 SV=2	P02768	ALBU_HUMAN Serum albumin OS=Homo sapiens GN=ALB PE=1 SV=2	AFKAWAVAR	FQNALLVRYTK	3	10	208	408	4.54648	FALSE
P02768	ALBU_HUMAN Serum albumin OS=Homo sapiens GN=ALB PE=1 SV=2	P02768	ALBU_HUMAN Serum albumin OS=Homo sapiens GN=ALB PE=1 SV=2	LKCcmASLQKbs3ohFGER	ASSAKQR	2	5	195	191	5.3985	FALSE
P00563	KCRM_RABIT Creatine kinase M-type OS=Oryctolagus cuniculus GN=CKM PE=1 SV=1	P00563	KCRM_RABIT Creatine kinase M-type OS=Oryctolagus cuniculus GN=CKM PE=1 SV=1	GGVHVKLAHLSK	VISMEKGGNMK	6	6	291	235	15.5755	FALSE
P00563	KCRM_RABIT Creatine kinase M-type OS=Oryctolagus cuniculus GN=CKM PE=1 SV=1	P00563	KCRM_RABIT Creatine kinase M-type OS=Oryctolagus cuniculus GN=CKM PE=1 SV=1	HGGFKPTDKHKT	DLNHENLKGG	11	8	100	109	4.57711	FALSE
P02768	ALBU_HUMAN Serum albumin OS=Homo sapiens GN=ALB PE=1 SV=2	P02768	ALBU_HUMAN Serum albumin OS=Homo sapiens GN=ALB PE=1 SV=2	FKDLGEENFK	DLAKYICcmENQ	2	4	8	258	6.47327	FALSE
P02789	TRFE_CHICK Ovotransferrin OS=Gallus gallus PE=1 SV=2	P02789	TRFE_CHICK Ovotransferrin OS=Gallus gallus PE=1 SV=2	CcmLFKVR	DLLERQEKR	4	8	665	632	4.68531	FALSE
P00563	KCRM_RABIT Creatine kinase M-type OS=Oryctolagus cuniculus GN=CKM PE=1 SV=1	P00563	KCRM_RABIT Creatine kinase M-type OS=Oryctolagus cuniculus GN=CKM PE=1 SV=1	DKHKTDLNHENLK	HGGFKPT	2	5	98	94	4.75394	FALSE
P02768	ALBU_HUMAN Serum albumin OS=Homo sapiens GN=ALB PE=1 SV=2	P02768	ALBU_HUMAN Serum albumin OS=Homo sapiens GN=ALB PE=1 SV=2	DICcmTLSbs3nh2EKbs3nh2ER	SHCcmIAEVEN	4	1	511	283	4.79722	FALSE
P02789	TRFE_CHICK Ovotransferrin OS=Gallus gallus PE=1 SV=2	P02789	TRFE_CHICK Ovotransferrin OS=Gallus gallus PE=1 SV=2	DCcmIIKIMK	EAGLAPYKLKPIAA	5	8	402	92	8.88148	FALSE
P02768	ALBU_HUMAN Serum albumin OS=Homo sapiens GN=ALB PE=1 SV=2	P02768	ALBU_HUMAN Serum albumin OS=Homo sapiens GN=ALB PE=1 SV=2	VGSKCcmCcmK	ASSAKQR	4	5	432	191	12.9911	FALSE
P02789	TRFE_CHICK Ovotransferrin OS=Gallus gallus PE=1 SV=2	P02789	TRFE_CHICK Ovotransferrin OS=Gallus gallus PE=1 SV=2	DCcmIIKbs3ohIMoxKG	ESGSVEQAVAK	8	2	405	164	5.083	FALSE
P02768	ALBU_HUMAN Serum albumin OS=Homo sapiens GN=ALB PE=1 SV=2	P02768	ALBU_HUMAN Serum albumin OS=Homo sapiens GN=ALB PE=1 SV=2	DKAACcmLLPK	DEFKPLVEEPQNLIK	2	4	170	374	5.1029	FALSE
P02789	TRFE_CHICK Ovotransferrin OS=Gallus gallus PE=1 SV=2	P02789	TRFE_CHICK Ovotransferrin OS=Gallus gallus PE=1 SV=2	SAGWNIPIGTLLHR	DVAFVKHTTVNENAPDQK	1	6	141	228	5.11214	FALSE
P02768	ALBU_HUMAN Serum albumin OS=Homo sapiens GN=ALB PE=1 SV=2	P02768	ALBU_HUMAN Serum albumin OS=Homo sapiens GN=ALB PE=1 SV=2	DKAACcmLLPK	RYKAAFTECcmCcmQAA	2	3	170	158	7.29548	FALSE
P02789	TRFE_CHICK Ovotransferrin OS=Gallus gallus PE=1 SV=2	P02789	TRFE_CHICK Ovotransferrin OS=Gallus gallus PE=1 SV=2	CcmLVEKG	DEYFSEGCcmAPGSPPNSR	5	16	553	515	5.13783	FALSE
P02768	ALBU_HUMAN Serum albumin OS=Homo sapiens GN=ALB PE=1 SV=2	P02768	ALBU_HUMAN Serum albumin OS=Homo sapiens GN=ALB PE=1 SV=2	EKSHCcmIAEVEN	DLAKYICcmENQ	2	4	282	258	5.16713	FALSE
P02768	ALBU_HUMAN Serum albumin OS=Homo sapiens GN=ALB PE=1 SV=2	P02768	ALBU_HUMAN Serum albumin OS=Homo sapiens GN=ALB PE=1 SV=2	CcmCcmTESLVNR	DICcmTLSEKER	5	8	476	515	5.22588	FALSE
P02789	TRFE_CHICK Ovotransferrin OS=Gallus gallus PE=1 SV=2	P02789	TRFE_CHICK Ovotransferrin OS=Gallus gallus PE=1 SV=2	DPKbs3nh2TKCcmAR	FFSASCcmVPGATIEQKLCcmR	5	15	200	188	5.25328	FALSE
P02789	TRFE_CHICK Ovotransferrin OS=Gallus gallus PE=1 SV=2	P02789	TRFE_CHICK Ovotransferrin OS=Gallus gallus PE=1 SV=2	DLLERQEKR	DDESQCcmSKT	8	8	632	442	5.69247	FALSE
P02789	TRFE_CHICK Ovotransferrin OS=Gallus gallus PE=1 SV=2	P02789	TRFE_CHICK Ovotransferrin OS=Gallus gallus PE=1 SV=2	GDPKTK	DYRECcmNLAEVPTHAVVVRP	4	12	198	610	5.39361	FALSE
P00563	KCRM_RABIT Creatine kinase M-type OS=Oryctolagus cuniculus GN=CKM PE=1 SV=1	P00563	KCRM_RABIT Creatine kinase M-type OS=Oryctolagus cuniculus GN=CKM PE=1 SV=1	KLEKGQSID	KLRDKETPSGFTL	4	5	362	38	5.47217	FALSE
P02789	TRFE_CHICK Ovotransferrin OS=Gallus gallus PE=1 SV=2	P02789	TRFE_CHICK Ovotransferrin OS=Gallus gallus PE=1 SV=2	EKSKCcmDR	IQWCcmAVGKD	4	8	376	371	5.53058	FALSE
P02789	TRFE_CHICK Ovotransferrin OS=Gallus gallus PE=1 SV=2	P02789	TRFE_CHICK Ovotransferrin OS=Gallus gallus PE=1 SV=2	DSAIMLK	DPVLKDLLFK	2	5	322	315	5.56933	FALSE
P02789	TRFE_CHICK Ovotransferrin OS=Gallus gallus PE=1 SV=2	P02789	TRFE_CHICK Ovotransferrin OS=Gallus gallus PE=1 SV=2	DCcmIIKIMK	KDQLTPSPR	5	1	402	352	5.63456	FALSE
P02789	TRFE_CHICK Ovotransferrin OS=Gallus gallus PE=1 SV=2	P02789	TRFE_CHICK Ovotransferrin OS=Gallus gallus PE=1 SV=2	DGKGDVAFVK	HTTVNENAPDQK	3	2	221	230	5.64646	FALSE
P00563	KCRM_RABIT Creatine kinase M-type OS=Oryctolagus cuniculus GN=CKM PE=1 SV=1	P00563	KCRM_RABIT Creatine kinase M-type OS=Oryctolagus cuniculus GN=CKM PE=1 SV=1	KLEKGQSID	GGVHVKLAHLSK	4	6	362	291	5.70665	FALSE
P02768	ALBU_HUMAN Serum albumin OS=Homo sapiens GN=ALB PE=1 SV=2	P02768	ALBU_HUMAN Serum albumin OS=Homo sapiens GN=ALB PE=1 SV=2	AFKAWAVAR	DEFKPLVEEPQNLIK	3	4	208	374	5.71308	FALSE
P02789	TRFE_CHICK Ovotransferrin OS=Gallus gallus PE=1 SV=2	P02789	TRFE_CHICK Ovotransferrin OS=Gallus gallus PE=1 SV=2	DKFYTVISSLK	VREGTTYKEFLG	2	8	679	673	5.78924	FALSE
P02768	ALBU_HUMAN Serum albumin OS=Homo sapiens GN=ALB PE=1 SV=2	P02768	ALBU_HUMAN Serum albumin OS=Homo sapiens GN=ALB PE=1 SV=2	DFVESK	LAKTYETTLEK	5	3	308	347	6.05682	FALSE
P02789	TRFE_CHICK Ovotransferrin OS=Gallus gallus PE=1 SV=2	P02789	TRFE_CHICK Ovotransferrin OS=Gallus gallus PE=1 SV=2	TCcmNWAR	KDQLTPSPR	1	1	260	352	6.0772	FALSE
P02768	ALBU_HUMAN Serum albumin OS=Homo sapiens GN=ALB PE=1 SV=2	P02768	ALBU_HUMAN Serum albumin OS=Homo sapiens GN=ALB PE=1 SV=2	KYLYEIAR	KVPQVSTPTLVEVSR	1	1	133	410	6.15565	FALSE
P02768	ALBU_HUMAN Serum albumin OS=Homo sapiens GN=ALB PE=1 SV=2	P02768	ALBU_HUMAN Serum albumin OS=Homo sapiens GN=ALB PE=1 SV=2	NLGKVGSK	DEGKASSAKbs3ohQR	4	4	428	186	11.462	FALSE
P02789	TRFE_CHICK Ovotransferrin OS=Gallus gallus PE=1 SV=2	P02789	TRFE_CHICK Ovotransferrin OS=Gallus gallus PE=1 SV=2	SDFHLFGPPGKK	NAPYSGYSGAFHCcmLK	11	8	309	211	6.16815	FALSE
P02789	TRFE_CHICK Ovotransferrin OS=Gallus gallus PE=1 SV=2	P02789	TRFE_CHICK Ovotransferrin OS=Gallus gallus PE=1 SV=2	WCcmTISbs3nh2Sbs3nh2PEEK	WCcmTISSPEEKK	3	10	30	37	6.22395	FALSE
P00563	KCRM_RABIT Creatine kinase M-type OS=Oryctolagus cuniculus GN=CKM PE=1 SV=1	P00563	KCRM_RABIT Creatine kinase M-type OS=Oryctolagus cuniculus GN=CKM PE=1 SV=1	HKTDLNHENLK	HGGFKPTDK	2	5	100	94	6.23924	FALSE
P02768	ALBU_HUMAN Serum albumin OS=Homo sapiens GN=ALB PE=1 SV=2	P02768	ALBU_HUMAN Serum albumin OS=Homo sapiens GN=ALB PE=1 SV=2	VTKCcmCcmTESLVNR	LKbs3ohCcmASLQKFGER	3	8	471	201	6.27636	FALSE
P00563	KCRM_RABIT Creatine kinase M-type OS=Oryctolagus cuniculus GN=CKM PE=1 SV=1	P00563	KCRM_RABIT Creatine kinase M-type OS=Oryctolagus cuniculus GN=CKM PE=1 SV=1	HGGFKPTDKHK	TDLNHENLK	9	1	98	101	6.28711	FALSE
P02768	ALBU_HUMAN Serum albumin OS=Homo sapiens GN=ALB PE=1 SV=2	P02768	ALBU_HUMAN Serum albumin OS=Homo sapiens GN=ALB PE=1 SV=2	EKCcmCcmAAADPHECcmYAK	LAKTYETTL	2	3	355	347	6.28734	FALSE
P02768	ALBU_HUMAN Serum albumin OS=Homo sapiens GN=ALB PE=1 SV=2	P02768	ALBU_HUMAN Serum albumin OS=Homo sapiens GN=ALB PE=1 SV=2	VPQVSTPTLVEVSR	EKTPVS	5	2	415	462	6.31868	FALSE
P02768	ALBU_HUMAN Serum albumin OS=Homo sapiens GN=ALB PE=1 SV=2	P02768	ALBU_HUMAN Serum albumin OS=Homo sapiens GN=ALB PE=1 SV=2	CcmCcmTESLVNR	PCcmFSALEVDETYVPK	3	4	474	485	6.42726	FALSE
P02768	ALBU_HUMAN Serum albumin OS=Homo sapiens GN=ALB PE=1 SV=2	P02768	ALBU_HUMAN Serum albumin OS=Homo sapiens GN=ALB PE=1 SV=2	DSISSKLK	FPKAEFAEVSK	6	3	270	221	6.4877	FALSE
P02768	ALBU_HUMAN Serum albumin OS=Homo sapiens GN=ALB PE=1 SV=2	P02768	ALBU_HUMAN Serum albumin OS=Homo sapiens GN=ALB PE=1 SV=2	DEFKPLVEEPQNLIK	DPHECcmYAKVF	4	8	374	368	6.57737	FALSE
P02768	ALBU_HUMAN Serum albumin OS=Homo sapiens GN=ALB PE=1 SV=2	P02768	ALBU_HUMAN Serum albumin OS=Homo sapiens GN=ALB PE=1 SV=2	DKLCcmTVATLR	DKAACcmLLPK	2	2	69	170	6.64112	FALSE
P02768	ALBU_HUMAN Serum albumin OS=Homo sapiens GN=ALB PE=1 SV=2	P02768	ALBU_HUMAN Serum albumin OS=Homo sapiens GN=ALB PE=1 SV=2	ATKEQLK	EQLGEYKFQNALLVR	3	7	537	398	6.7369	FALSE
P02768	ALBU_HUMAN Serum albumin OS=Homo sapiens GN=ALB PE=1 SV=2	P02768	ALBU_HUMAN Serum albumin OS=Homo sapiens GN=ALB PE=1 SV=2	QIKKbs3ohQTALVELVK	DICcmTLSEKER	3	8	520	515	10.9386	FALSE
P02768	ALBU_HUMAN Serum albumin OS=Homo sapiens GN=ALB PE=1 SV=2	P02768	ALBU_HUMAN Serum albumin OS=Homo sapiens GN=ALB PE=1 SV=2	LKCcmASLQK	CcmCcmTESLVNR	2	3	195	474	6.9968	FALSE
P02789	TRFE_CHICK Ovotransferrin OS=Gallus gallus PE=1 SV=2	P02789	TRFE_CHICK Ovotransferrin OS=Gallus gallus PE=1 SV=2	DLQGKTSCcmHTGLGR	SAGWNIPIGTLLHR	5	1	131	141	7.0383	FALSE
P02768	ALBU_HUMAN Serum albumin OS=Homo sapiens GN=ALB PE=1 SV=2	P02768	ALBU_HUMAN Serum albumin OS=Homo sapiens GN=ALB PE=1 SV=2	VTKCcmCcmTESLVNR	LAKTYETTLEK	3	3	471	347	9.80127	FALSE
P02789	TRFE_CHICK Ovotransferrin OS=Gallus gallus PE=1 SV=2	P02789	TRFE_CHICK Ovotransferrin OS=Gallus gallus PE=1 SV=2	KSCcmHTAVGR	CcmVASSHEKYFGYTGALR	1	8	471	539	7.1986	FALSE
P02768	ALBU_HUMAN Serum albumin OS=Homo sapiens GN=ALB PE=1 SV=2	P02768	ALBU_HUMAN Serum albumin OS=Homo sapiens GN=ALB PE=1 SV=2	CcmCcmTESLVNR	RYKAAFTECcmCcmQAA	3	3	474	158	7.90288	FALSE
P00563	KCRM_RABIT Creatine kinase M-type OS=Oryctolagus cuniculus GN=CKM PE=1 SV=1	P00563	KCRM_RABIT Creatine kinase M-type OS=Oryctolagus cuniculus GN=CKM PE=1 SV=1	HPKFEEILTR	GQSIDDMIPAQK	3	12	300	374	7.46274	FALSE
P02789	TRFE_CHICK Ovotransferrin OS=Gallus gallus PE=1 SV=2	P02789	TRFE_CHICK Ovotransferrin OS=Gallus gallus PE=1 SV=2	DSAIMLKR	DKFYTVISSLKTCcmNPS	7	11	327	688	9.32409	FALSE
P02768	ALBU_HUMAN Serum albumin OS=Homo sapiens GN=ALB PE=1 SV=2	P02768	ALBU_HUMAN Serum albumin OS=Homo sapiens GN=ALB PE=1 SV=2	EQLKAVMox	EQLGEYKFQNALLVR	4	7	541	398	7.6209	FALSE
P02789	TRFE_CHICK Ovotransferrin OS=Gallus gallus PE=1 SV=2	P02789	TRFE_CHICK Ovotransferrin OS=Gallus gallus PE=1 SV=2	QCcmKGDPK	NAPYSGYSGAFHCcmLK	3	8	194	211	7.66086	FALSE
P02789	TRFE_CHICK Ovotransferrin OS=Gallus gallus PE=1 SV=2	P02789	TRFE_CHICK Ovotransferrin OS=Gallus gallus PE=1 SV=2	DEYFSEGCcmAPGSPPNSR	CcmVASSHEKYFGYTGALR	16	8	515	539	7.68913	FALSE
P02768	ALBU_HUMAN Serum albumin OS=Homo sapiens GN=ALB PE=1 SV=2	P02768	ALBU_HUMAN Serum albumin OS=Homo sapiens GN=ALB PE=1 SV=2	DVCcmKNYAEAK	DEFKPLVEEPQNLIK	4	4	313	374	7.86628	FALSE
P02768	ALBU_HUMAN Serum albumin OS=Homo sapiens GN=ALB PE=1 SV=2	P02768	ALBU_HUMAN Serum albumin OS=Homo sapiens GN=ALB PE=1 SV=2	KVPQVSTPTLVEVSR	LAKTYETTLEK	1	3	410	347	8.00506	FALSE
P02768	ALBU_HUMAN Serum albumin OS=Homo sapiens GN=ALB PE=1 SV=2	P02768	ALBU_HUMAN Serum albumin OS=Homo sapiens GN=ALB PE=1 SV=2	DKLCcmTVATLR	DEFKPLVEEPQNLIK	2	4	69	374	8.02765	FALSE
P02768	ALBU_HUMAN Serum albumin OS=Homo sapiens GN=ALB PE=1 SV=2	P02768	ALBU_HUMAN Serum albumin OS=Homo sapiens GN=ALB PE=1 SV=2	DKLCcmTVATLR	DHVKLVNEVTEFAK	2	4	69	37	14.9471	FALSE
P02768	ALBU_HUMAN Serum albumin OS=Homo sapiens GN=ALB PE=1 SV=2	P02768	ALBU_HUMAN Serum albumin OS=Homo sapiens GN=ALB PE=1 SV=2	DHVKLVNEVTEFAK	DNEETFLKK	4	8	37	132	8.24008	FALSE
P02768	ALBU_HUMAN Serum albumin OS=Homo sapiens GN=ALB PE=1 SV=2	P02768	ALBU_HUMAN Serum albumin OS=Homo sapiens GN=ALB PE=1 SV=2	DEFKPLVEEPQNLIK	LAKTYETTLEK	4	3	374	347	8.27431	FALSE
P02789	TRFE_CHICK Ovotransferrin OS=Gallus gallus PE=1 SV=2	P02789	TRFE_CHICK Ovotransferrin OS=Gallus gallus PE=1 SV=2	KDQLTPSPR	FFSASCcmVPGATIEQKLCcmR	1	15	352	188	8.54402	FALSE
P02789	TRFE_CHICK Ovotransferrin OS=Gallus gallus PE=1 SV=2	P02789	TRFE_CHICK Ovotransferrin OS=Gallus gallus PE=1 SV=2	KDQLTPSPR	DCcmIKAIANNEA	1	4	352	66	8.63201	FALSE
P02768	ALBU_HUMAN Serum albumin OS=Homo sapiens GN=ALB PE=1 SV=2	P02768	ALBU_HUMAN Serum albumin OS=Homo sapiens GN=ALB PE=1 SV=2	LCcmTVATLR	DICcmTLSEKER	3	8	72	515	8.65564	FALSE
P02789	TRFE_CHICK Ovotransferrin OS=Gallus gallus PE=1 SV=2	P02789	TRFE_CHICK Ovotransferrin OS=Gallus gallus PE=1 SV=2	DGKGDVAFVK	FFSASCcmVPGATIEQKLCcmR	3	15	221	188	8.72209	FALSE
P02768	ALBU_HUMAN Serum albumin OS=Homo sapiens GN=ALB PE=1 SV=2	P02768	ALBU_HUMAN Serum albumin OS=Homo sapiens GN=ALB PE=1 SV=2	CcmCcmTESLVNR	LAKTYETTLEK	3	3	474	347	8.79687	FALSE
P02768	ALBU_HUMAN Serum albumin OS=Homo sapiens GN=ALB PE=1 SV=2	P02768	ALBU_HUMAN Serum albumin OS=Homo sapiens GN=ALB PE=1 SV=2	TPVSDR	VTKCcmCcmTESLVNR	4	3	466	471	9.01701	FALSE
P02768	ALBU_HUMAN Serum albumin OS=Homo sapiens GN=ALB PE=1 SV=2	P02768	ALBU_HUMAN Serum albumin OS=Homo sapiens GN=ALB PE=1 SV=2	CcmCcmTESLVNR	DEFKPLVEEPQNLIK	3	4	474	374	9.18556	FALSE
P02768	ALBU_HUMAN Serum albumin OS=Homo sapiens GN=ALB PE=1 SV=2	P02768	ALBU_HUMAN Serum albumin OS=Homo sapiens GN=ALB PE=1 SV=2	DSISSKLK	HPEAKR	6	5	270	440	9.20045	FALSE
P02768	ALBU_HUMAN Serum albumin OS=Homo sapiens GN=ALB PE=1 SV=2	P02768	ALBU_HUMAN Serum albumin OS=Homo sapiens GN=ALB PE=1 SV=2	DKAACcmLLPK	CcmCcmTESLVNR	2	3	170	474	9.58329	FALSE
P00563	KCRM_RABIT Creatine kinase M-type OS=Oryctolagus cuniculus GN=CKM PE=1 SV=1	P00563	KCRM_RABIT Creatine kinase M-type OS=Oryctolagus cuniculus GN=CKM PE=1 SV=1	IEEIFKK	SIKGYTLPPHCcmSR	6	3	258	131	9.98956	FALSE
P02768	ALBU_HUMAN Serum albumin OS=Homo sapiens GN=ALB PE=1 SV=2	P02768	ALBU_HUMAN Serum albumin OS=Homo sapiens GN=ALB PE=1 SV=2	ATKEQLK	KQTALVELVK	3	1	537	521	10.2532	FALSE
P02768	ALBU_HUMAN Serum albumin OS=Homo sapiens GN=ALB PE=1 SV=2	P02768	ALBU_HUMAN Serum albumin OS=Homo sapiens GN=ALB PE=1 SV=2	LKCcmASLQK	LAKTYETTLEK	2	3	195	347	10.6563	FALSE
P02789	TRFE_CHICK Ovotransferrin OS=Gallus gallus PE=1 SV=2	P02789	TRFE_CHICK Ovotransferrin OS=Gallus gallus PE=1 SV=2	KDQLTPSPR	SAGWNIPIGTLLHR	1	1	352	141	11.1521	FALSE
P00432	CATA_BOVIN Catalase OS=Bos taurus GN=CAT PE=1 SV=3	P00432	CATA_BOVIN Catalase OS=Bos taurus GN=CAT PE=1 SV=3	DKYNEEKPK	KRLCcmENIAGHLK	2	1	496	454	11.1775	FALSE
P02789	TRFE_CHICK Ovotransferrin OS=Gallus gallus PE=1 SV=2	P02789	TRFE_CHICK Ovotransferrin OS=Gallus gallus PE=1 SV=2	DGKGDVAFVK	QCcmKGDPKbs3nh2TKCcmAR	3	9	221	200	11.4616	FALSE
P02768	ALBU_HUMAN Serum albumin OS=Homo sapiens GN=ALB PE=1 SV=2	P02768	ALBU_HUMAN Serum albumin OS=Homo sapiens GN=ALB PE=1 SV=2	VGSKCcmCcmK	HPEAKR	4	5	432	440	12.0581	FALSE
P02789	TRFE_CHICK Ovotransferrin OS=Gallus gallus PE=1 SV=2	P02789	TRFE_CHICK Ovotransferrin OS=Gallus gallus PE=1 SV=2	IQWCcmAVGKDEK	CcmVASSHEKYFGYTGALR	8	8	371	539	12.0648	FALSE
P02768	ALBU_HUMAN Serum albumin OS=Homo sapiens GN=ALB PE=1 SV=2	P02768	ALBU_HUMAN Serum albumin OS=Homo sapiens GN=ALB PE=1 SV=2	DKLCcmTVATLR	DESAENCcmDKSLHTLFG	2	9	69	60	12.1306	FALSE
P02789	TRFE_CHICK Ovotransferrin OS=Gallus gallus PE=1 SV=2	P02789	TRFE_CHICK Ovotransferrin OS=Gallus gallus PE=1 SV=2	FGVNGSEKSK	DLTKCcmLFK	8	4	641	661	13.6068	FALSE
P02789	TRFE_CHICK Ovotransferrin OS=Gallus gallus PE=1 SV=2	P02789	TRFE_CHICK Ovotransferrin OS=Gallus gallus PE=1 SV=2	KSCcmHTAVGR	CcmLVEKG	1	5	471	553	14.5307	FALSE
P02768	ALBU_HUMAN Serum albumin OS=Homo sapiens GN=ALB PE=1 SV=2	P02768	ALBU_HUMAN Serum albumin OS=Homo sapiens GN=ALB PE=1 SV=2	KQTALVELVK	DICcmTLSEKER	1	8	521	515	18.8032	FALSE
P02789	TRFE_CHICK Ovotransferrin OS=Gallus gallus PE=1 SV=2	P02768	ALBU_HUMAN Serum albumin OS=Homo sapiens GN=ALB PE=1 SV=2	DESQCcmSKbs3ohTbs3ohDER	DKLCcmTVATLR	6	2	441	69	5.58949	FALSE
P02789	TRFE_CHICK Ovotransferrin OS=Gallus gallus PE=1 SV=2	P02768	ALBU_HUMAN Serum albumin OS=Homo sapiens GN=ALB PE=1 SV=2	DESQCcmSbs3ohKbs3ohTDER	DKLCcmTVATLR	8	2	443	69	5.58949	FALSE
P02768	ALBU_HUMAN Serum albumin OS=Homo sapiens GN=ALB PE=1 SV=2	P00698	LYSC_CHICK Lysozyme C OS=Gallus gallus GN=LYZ PE=1 SV=1	DICcmTLSEKER	DITASbs3ohVNCcmAKbs3ohK	8	3	515	89	7.9756	FALSE
P02768	ALBU_HUMAN Serum albumin OS=Homo sapiens GN=ALB PE=1 SV=2	P02768	ALBU_HUMAN Serum albumin OS=Homo sapiens GN=ALB PE=1 SV=2	ATKEQLKbs3nh2AVMox	KVPQVSTPTLVEVSR	3	1	537	410	3.92134	FALSE
P02789	TRFE_CHICK Ovotransferrin OS=Gallus gallus PE=1 SV=2	P02789	TRFE_CHICK Ovotransferrin OS=Gallus gallus PE=1 SV=2	WCcmTISSPE	EKKCcmNNLRDLTQQER	6	2	33	37	3.94586	FALSE
P00432	CATA_BOVIN Catalase OS=Bos taurus GN=CAT PE=1 SV=3	P00432	CATA_BOVIN Catalase OS=Bos taurus GN=CAT PE=1 SV=3	DKYNEEKPK	DAQLFIQKK	7	8	501	473	6.9563	FALSE
P02768	ALBU_HUMAN Serum albumin OS=Homo sapiens GN=ALB PE=1 SV=2	P02768	ALBU_HUMAN Serum albumin OS=Homo sapiens GN=ALB PE=1 SV=2	DYbs3nh2SVVLLLR	DYSVVLLLR	3	2	338	337	7.62968	FALSE
P00563	KCRM_RABIT Creatine kinase M-type OS=Oryctolagus cuniculus GN=CKM PE=1 SV=1	P00563	KCRM_RABIT Creatine kinase M-type OS=Oryctolagus cuniculus GN=CKM PE=1 SV=1	HNNHMAKbs3ohVLTPDLYKK	LNYKSEEEYPDLSK	15	4	33	8	3.80716
P00563	KCRM_RABIT Creatine kinase M-type OS=Oryctolagus cuniculus GN=CKM PE=1 SV=1	P00563	KCRM_RABIT Creatine kinase M-type OS=Oryctolagus cuniculus GN=CKM PE=1 SV=1	VISMEKGGNMK	TDLNHENLKGGDDLDPHYVLSSR	6	9	235	109	2.16552
P02768	ALBU_HUMAN Serum albumin OS=Homo sapiens GN=ALB PE=1 SV=2	P02768	ALBU_HUMAN Serum albumin OS=Homo sapiens GN=ALB PE=1 SV=2	ASSAKQR	VGSKCcmCcmKbs3ohHPEAK	5	4	191	432	9.62147
P02768	ALBU_HUMAN Serum albumin OS=Homo sapiens GN=ALB PE=1 SV=2	P02768	ALBU_HUMAN Serum albumin OS=Homo sapiens GN=ALB PE=1 SV=2	CcmCcmKHPEAKR	ASSAKQR	3	5	435	191	4.27853
P02768	ALBU_HUMAN Serum albumin OS=Homo sapiens GN=ALB PE=1 SV=2	P02768	ALBU_HUMAN Serum albumin OS=Homo sapiens GN=ALB PE=1 SV=2	VGSKCcmCcmKHPEAK	LDELRDEGKASSAK	7	9	435	186	5.80492
P02789	TRFE_CHICK Ovotransferrin OS=Gallus gallus PE=1 SV=2	P02789	TRFE_CHICK Ovotransferrin OS=Gallus gallus PE=1 SV=2	KDSNVNWNNLKbs3ohGKK	ANVMDYR	13	6	470	600	2.7616
P00563	KCRM_RABIT Creatine kinase M-type OS=Oryctolagus cuniculus GN=CKM PE=1 SV=1	P00563	KCRM_RABIT Creatine kinase M-type OS=Oryctolagus cuniculus GN=CKM PE=1 SV=1	HGGFKPTDK	SEEEYPDLSKHNNHMAK	5	10	94	18	5.36471
P00563	KCRM_RABIT Creatine kinase M-type OS=Oryctolagus cuniculus GN=CKM PE=1 SV=1	P00563	KCRM_RABIT Creatine kinase M-type OS=Oryctolagus cuniculus GN=CKM PE=1 SV=1	GQSIDDMIPAQK	TDLNHENLKGGDDLDPHYVLSSR	12	9	374	109	11.546
P00563	KCRM_RABIT Creatine kinase M-type OS=Oryctolagus cuniculus GN=CKM PE=1 SV=1	P00563	KCRM_RABIT Creatine kinase M-type OS=Oryctolagus cuniculus GN=CKM PE=1 SV=1	GGVHVKLAHLSK	VISMoxEKGGNMK	6	6	291	235	20.1353
P00563	KCRM_RABIT Creatine kinase M-type OS=Oryctolagus cuniculus GN=CKM PE=1 SV=1	P00563	KCRM_RABIT Creatine kinase M-type OS=Oryctolagus cuniculus GN=CKM PE=1 SV=1	VISMEKGGNMK	GGDDLDPHYVLSSR	6	9	235	118	3.83605
P02768	ALBU_HUMAN Serum albumin OS=Homo sapiens GN=ALB PE=1 SV=2	P02768	ALBU_HUMAN Serum albumin OS=Homo sapiens GN=ALB PE=1 SV=2	RMoxPCcmAEDYLSVVLNQLCcmVLHEK	TPVSDR	10	1	450	463	4.09896
P02768	ALBU_HUMAN Serum albumin OS=Homo sapiens GN=ALB PE=1 SV=2	P02768	ALBU_HUMAN Serum albumin OS=Homo sapiens GN=ALB PE=1 SV=2	ASbs3ohSAKQRLKCcmASLQK	DEGKASSAKQR	5	4	191	186	3.38445
P02768	ALBU_HUMAN Serum albumin OS=Homo sapiens GN=ALB PE=1 SV=2	P02768	ALBU_HUMAN Serum albumin OS=Homo sapiens GN=ALB PE=1 SV=2	LVRPEVDVMCcmTAFHDNEETFLK	KYLYEIAR	19	1	129	133	8.68301
P00432	CATA_BOVIN Catalase OS=Bos taurus GN=CAT PE=1 SV=3	P00432	CATA_BOVIN Catalase OS=Bos taurus GN=CAT PE=1 SV=3	LNSLTVGPR	AAQKbs3ohPDVLTTGGGNPVGDK	3	10	38	26	3.55825
P02768	ALBU_HUMAN Serum albumin OS=Homo sapiens GN=ALB PE=1 SV=2	P02768	ALBU_HUMAN Serum albumin OS=Homo sapiens GN=ALB PE=1 SV=2	KQTALVELVK	CcmCcmKADDKETCcmFAEEGKbs3nh2K	1	7	521	560	4.74958
P02768	ALBU_HUMAN Serum albumin OS=Homo sapiens GN=ALB PE=1 SV=2	P02768	ALBU_HUMAN Serum albumin OS=Homo sapiens GN=ALB PE=1 SV=2	VGSKCcmCcmK	LKCcmASLQK	4	2	432	195	11.6878
P02768	ALBU_HUMAN Serum albumin OS=Homo sapiens GN=ALB PE=1 SV=2	P02768	ALBU_HUMAN Serum albumin OS=Homo sapiens GN=ALB PE=1 SV=2	ATKbs3ohEQLK	LDELRDEGKbs3ohASSAKQR	2	14	536	191	4.00655
P00432	CATA_BOVIN Catalase OS=Bos taurus GN=CAT PE=1 SV=3	P00432	CATA_BOVIN Catalase OS=Bos taurus GN=CAT PE=1 SV=3	RLCcmENIAGHLKDAQLFIQK	KAVKNFSDVHPEYGSR	11	1	465	474	4.0806
P02789	TRFE_CHICK Ovotransferrin OS=Gallus gallus PE=1 SV=2	P02789	TRFE_CHICK Ovotransferrin OS=Gallus gallus PE=1 SV=2	DGKbs3ohGDVAFVKHTTVNENAPDQK	DEYELLCcmLDGSR	10	3	228	243	7.35964
P02789	TRFE_CHICK Ovotransferrin OS=Gallus gallus PE=1 SV=2	P02789	TRFE_CHICK Ovotransferrin OS=Gallus gallus PE=1 SV=2	DLLFKbs3ohDLTK	FMoxMFESQNK	8	6	660	649	4.88299
P00563	KCRM_RABIT Creatine kinase M-type OS=Oryctolagus cuniculus GN=CKM PE=1 SV=1	P00563	KCRM_RABIT Creatine kinase M-type OS=Oryctolagus cuniculus GN=CKM PE=1 SV=1	GTGGVDTAAVGSVFDISNADR	VISMoxEKGGNMK	7	6	320	235	4.16667
P02789	TRFE_CHICK Ovotransferrin OS=Gallus gallus PE=1 SV=2	P02789	TRFE_CHICK Ovotransferrin OS=Gallus gallus PE=1 SV=2	KDPVLKDLLFK	WCcmTISSPEEKK	1	10	310	37	16.1424
P02789	TRFE_CHICK Ovotransferrin OS=Gallus gallus PE=1 SV=2	P02789	TRFE_CHICK Ovotransferrin OS=Gallus gallus PE=1 SV=2	AQSbs3ohDFGVDTK	DEYELLCcmLDGSR	9	3	297	243	4.25664
P02789	TRFE_CHICK Ovotransferrin OS=Gallus gallus PE=1 SV=2	P02789	TRFE_CHICK Ovotransferrin OS=Gallus gallus PE=1 SV=2	SDFHLFGPPGKKbs3nh2DPVLK	WCcmTISSPEEKK	11	10	309	37	4.26462
P02768	ALBU_HUMAN Serum albumin OS=Homo sapiens GN=ALB PE=1 SV=2	P02768	ALBU_HUMAN Serum albumin OS=Homo sapiens GN=ALB PE=1 SV=2	QIKKbs3ohQTALVELVK	CcmCcmKADDKETCcmFAEEGKbs3ohK	3	7	520	560	4.26779
P02789	TRFE_CHICK Ovotransferrin OS=Gallus gallus PE=1 SV=2	P02789	TRFE_CHICK Ovotransferrin OS=Gallus gallus PE=1 SV=2	SKFMMFESQNKDLLFKbs3nh2DLTK	WCcmTISbs3nh2Sbs3nh2PEEK	11	3	652	30	4.28663
P02768	ALBU_HUMAN Serum albumin OS=Homo sapiens GN=ALB PE=1 SV=2	P02768	ALBU_HUMAN Serum albumin OS=Homo sapiens GN=ALB PE=1 SV=2	HPEAKR	LKCcmASLQK	5	2	440	195	4.29855
P68082	MYG_HORSE Myoglobin OS=Equus caballus GN=MB PE=1 SV=2	P68082	MYG_HORSE Myoglobin OS=Equus caballus GN=MB PE=1 SV=2	NDIAAKbs3nh2YK	KGHHEAELKPLAQSHATK	7	9	146	87	4.30103
P68082	MYG_HORSE Myoglobin OS=Equus caballus GN=MB PE=1 SV=2	P68082	MYG_HORSE Myoglobin OS=Equus caballus GN=MB PE=1 SV=2	Kbs3ohGHHEAELKPLAQSHATK	NDIAAKYK	9	6	87	145	6.83001
P00563	KCRM_RABIT Creatine kinase M-type OS=Oryctolagus cuniculus GN=CKM PE=1 SV=1	P00563	KCRM_RABIT Creatine kinase M-type OS=Oryctolagus cuniculus GN=CKM PE=1 SV=1	IEEIFKK	HKTDLNHENLK	6	2	258	100	4.4472
P02789	TRFE_CHICK Ovotransferrin OS=Gallus gallus PE=1 SV=2	P02789	TRFE_CHICK Ovotransferrin OS=Gallus gallus PE=1 SV=2	KDPVLKDLLFK	WCcmTISSPEEKKCcmNNLR	1	11	310	38	4.471
P00563	KCRM_RABIT Creatine kinase M-type OS=Oryctolagus cuniculus GN=CKM PE=1 SV=1	P00563	KCRM_RABIT Creatine kinase M-type OS=Oryctolagus cuniculus GN=CKM PE=1 SV=1	SEEEYbs3nh2PDLSK	HNNHMAKVLTPDLYK	9	7	17	25	4.47368
P02789	TRFE_CHICK Ovotransferrin OS=Gallus gallus PE=1 SV=2	P02789	TRFE_CHICK Ovotransferrin OS=Gallus gallus PE=1 SV=2	WCcmTISSPEEKKCcmNNLR	SDFHLFGPPGKK	11	11	38	309	4.54188
P02789	TRFE_CHICK Ovotransferrin OS=Gallus gallus PE=1 SV=2	P02789	TRFE_CHICK Ovotransferrin OS=Gallus gallus PE=1 SV=2	SKFMMFESQNKDLLFKDLTK	NKADWAK	11	2	652	573	7.69103
P02768	ALBU_HUMAN Serum albumin OS=Homo sapiens GN=ALB PE=1 SV=2	P02768	ALBU_HUMAN Serum albumin OS=Homo sapiens GN=ALB PE=1 SV=2	VFDEFKPLVEEPQNLIK	LAKTYETTLEK	6	3	374	347	4.54926
P02789	TRFE_CHICK Ovotransferrin OS=Gallus gallus PE=1 SV=2	P02789	TRFE_CHICK Ovotransferrin OS=Gallus gallus PE=1 SV=2	DLLFKDLTK	FMMFESQNK	5	6	657	649	8.47792
P02768	ALBU_HUMAN Serum albumin OS=Homo sapiens GN=ALB PE=1 SV=2	P02768	ALBU_HUMAN Serum albumin OS=Homo sapiens GN=ALB PE=1 SV=2	ADDKETCcmFAEEGKK	CcmCcmTESLVNR	13	3	569	474	4.58252
P02789	TRFE_CHICK Ovotransferrin OS=Gallus gallus PE=1 SV=2	P02789	TRFE_CHICK Ovotransferrin OS=Gallus gallus PE=1 SV=2	SDFHLFGPPGKKDPVLK	QCcmKGDPK	12	3	310	194	4.69493
P00004	CYC_HORSE Cytochrome c OS=Equus caballus GN=CYCS PE=1 SV=2	P00004	CYC_HORSE Cytochrome c OS=Equus caballus GN=CYCS PE=1 SV=2	GKKbs3ohIFVQK	HKTGPNLHGLFGR	2	2	7	27	4.84243
P02789	TRFE_CHICK Ovotransferrin OS=Gallus gallus PE=1 SV=2	P02789	TRFE_CHICK Ovotransferrin OS=Gallus gallus PE=1 SV=2	DSAIMLKR	TCcmNPSDILQMCcmSFLEGK	7	17	327	705	5.86273
P02789	TRFE_CHICK Ovotransferrin OS=Gallus gallus PE=1 SV=2	P02789	TRFE_CHICK Ovotransferrin OS=Gallus gallus PE=1 SV=2	GDPKbs3nh2TKbs3nh2CcmAR	NAPYSGYSGAFHCcmLKDGKGDVAFVK	5	15	199	218	4.92391
P00563	KCRM_RABIT Creatine kinase M-type OS=Oryctolagus cuniculus GN=CKM PE=1 SV=1	P00563	KCRM_RABIT Creatine kinase M-type OS=Oryctolagus cuniculus GN=CKM PE=1 SV=1	VISMEKGGNMoxK	GIWHNDNKSFLVWVNEEDHLR	6	8	235	216	4.96285
P00563	KCRM_RABIT Creatine kinase M-type OS=Oryctolagus cuniculus GN=CKM PE=1 SV=1	P00563	KCRM_RABIT Creatine kinase M-type OS=Oryctolagus cuniculus GN=CKM PE=1 SV=1	VLTPDLYKK	YKLNYKSEEEYPDLSK	8	2	33	4	5.02838
P02789	TRFE_CHICK Ovotransferrin OS=Gallus gallus PE=1 SV=2	P02789	TRFE_CHICK Ovotransferrin OS=Gallus gallus PE=1 SV=2	NAPYSGYbs3ohSGAFHCcmLK	DGKGDVAFVK	8	3	211	221	5.06868
P02789	TRFE_CHICK Ovotransferrin OS=Gallus gallus PE=1 SV=2	P02789	TRFE_CHICK Ovotransferrin OS=Gallus gallus PE=1 SV=2	NAPYSGYSbs3ohGAFHCcmLK	DGKGDVAFVK	7	3	210	221	5.06868
P02768	ALBU_HUMAN Serum albumin OS=Homo sapiens GN=ALB PE=1 SV=2	P02768	ALBU_HUMAN Serum albumin OS=Homo sapiens GN=ALB PE=1 SV=2	LVRPEVDVMoxCcmTAFHDNEETFLKK	HPYbs3nh2FYAPELLFFAKR	22	14	132	155	5.08931
P02768	ALBU_HUMAN Serum albumin OS=Homo sapiens GN=ALB PE=1 SV=2	P02768	ALBU_HUMAN Serum albumin OS=Homo sapiens GN=ALB PE=1 SV=2	LVTDLTKVHTECcmCcmHGDLLECcmADDRADLAK	AFKAWAVAR	7	3	236	208	5.13743
P02768	ALBU_HUMAN Serum albumin OS=Homo sapiens GN=ALB PE=1 SV=2	P02768	ALBU_HUMAN Serum albumin OS=Homo sapiens GN=ALB PE=1 SV=2	VHTECcmCcmHGDLLECcmADDRADLAKYICcmENQDSISSK	SEVAHR	22	1	258	1	5.2002
P00563	KCRM_RABIT Creatine kinase M-type OS=Oryctolagus cuniculus GN=CKM PE=1 SV=1	P00563	KCRM_RABIT Creatine kinase M-type OS=Oryctolagus cuniculus GN=CKM PE=1 SV=1	VISMEKGGNMK	RGTGGVDTAAVGSVFDISNADR	6	3	235	315	7.3322
P02789	TRFE_CHICK Ovotransferrin OS=Gallus gallus PE=1 SV=2	P02789	TRFE_CHICK Ovotransferrin OS=Gallus gallus PE=1 SV=2	FFSASCcmVPGATbs3nh2IEQKLCcmR	QCcmKGDPKTKbs3ohCcmAR	15	3	188	194	5.27431
P02768	ALBU_HUMAN Serum albumin OS=Homo sapiens GN=ALB PE=1 SV=2	P02768	ALBU_HUMAN Serum albumin OS=Homo sapiens GN=ALB PE=1 SV=2	HPEAKR	LAKTYETTLEK	5	3	440	347	5.39621
P02768	ALBU_HUMAN Serum albumin OS=Homo sapiens GN=ALB PE=1 SV=2	P02768	ALBU_HUMAN Serum albumin OS=Homo sapiens GN=ALB PE=1 SV=2	KQTALVELVK	CcmCcmKADDKETCcmFAEEGKK	1	3	521	556	29.4501
P02768	ALBU_HUMAN Serum albumin OS=Homo sapiens GN=ALB PE=1 SV=2	P02768	ALBU_HUMAN Serum albumin OS=Homo sapiens GN=ALB PE=1 SV=2	LKbs3ohCcmASLQKFGER	VTKCcmCcmTESLVNR	8	3	201	471	5.46413
P02768	ALBU_HUMAN Serum albumin OS=Homo sapiens GN=ALB PE=1 SV=2	P02768	ALBU_HUMAN Serum albumin OS=Homo sapiens GN=ALB PE=1 SV=2	LAKTYETTLEK	CcmASLQKFGER	3	6	347	201	5.54198
P00563	KCRM_RABIT Creatine kinase M-type OS=Oryctolagus cuniculus GN=CKM PE=1 SV=1	P00563	KCRM_RABIT Creatine kinase M-type OS=Oryctolagus cuniculus GN=CKM PE=1 SV=1	SMTEQEQQQLIDDHFLFDKPVSPLLLASGMAR	VISMEKGGNMK	19	6	189	235	5.56857
P02789	TRFE_CHICK Ovotransferrin OS=Gallus gallus PE=1 SV=2	P02789	TRFE_CHICK Ovotransferrin OS=Gallus gallus PE=1 SV=2	FMMFESQNKDLLFKDLTK	IQWCcmAVGKDEK	9	8	652	371	9.10695
P02768	ALBU_HUMAN Serum albumin OS=Homo sapiens GN=ALB PE=1 SV=2	P02768	ALBU_HUMAN Serum albumin OS=Homo sapiens GN=ALB PE=1 SV=2	NLGKVGSK	CcmCcmTESLVNR	4	3	428	474	5.806
P02768	ALBU_HUMAN Serum albumin OS=Homo sapiens GN=ALB PE=1 SV=2	P02768	ALBU_HUMAN Serum albumin OS=Homo sapiens GN=ALB PE=1 SV=2	LVRPEVDVMoxCcmTAFHDNEETFLKK	YKAAFTECcmCcmQAADK	22	2	132	158	5.88269
P02768	ALBU_HUMAN Serum albumin OS=Homo sapiens GN=ALB PE=1 SV=2	P02768	ALBU_HUMAN Serum albumin OS=Homo sapiens GN=ALB PE=1 SV=2	VGSKCcmCcmK	LDELRDEGKASSAK	4	9	432	186	16.7164
P00563	KCRM_RABIT Creatine kinase M-type OS=Oryctolagus cuniculus GN=CKM PE=1 SV=1	P00563	KCRM_RABIT Creatine kinase M-type OS=Oryctolagus cuniculus GN=CKM PE=1 SV=1	LMVEMEKK	LEKGQSIDDMIPAQK	7	3	358	362	5.98909
P00563	KCRM_RABIT Creatine kinase M-type OS=Oryctolagus cuniculus GN=CKM PE=1 SV=1	P00563	KCRM_RABIT Creatine kinase M-type OS=Oryctolagus cuniculus GN=CKM PE=1 SV=1	SIKGYTLPPHCcmSR	AVEKLSVEALNSLTGEFK	3	4	131	149	6.0754
P02789	TRFE_CHICK Ovotransferrin OS=Gallus gallus PE=1 SV=2	P02789	TRFE_CHICK Ovotransferrin OS=Gallus gallus PE=1 SV=2	FFSASCcmVPGATbs3nh2IEQKLCcmR	QCcmKbs3ohGDPKTKCcmAR	15	7	188	198	6.10018
P00563	KCRM_RABIT Creatine kinase M-type OS=Oryctolagus cuniculus GN=CKM PE=1 SV=1	P00563	KCRM_RABIT Creatine kinase M-type OS=Oryctolagus cuniculus GN=CKM PE=1 SV=1	GGVHVKLAHLSK	TDLNHENLKGGDDLDPHYVLSSR	6	18	291	118	6.13173
P00563	KCRM_RABIT Creatine kinase M-type OS=Oryctolagus cuniculus GN=CKM PE=1 SV=1	P00563	KCRM_RABIT Creatine kinase M-type OS=Oryctolagus cuniculus GN=CKM PE=1 SV=1	GKYYPLK	AVEKLSVEALNSLTGEFK	2	4	165	149	6.14546
P02768	ALBU_HUMAN Serum albumin OS=Homo sapiens GN=ALB PE=1 SV=2	P02768	ALBU_HUMAN Serum albumin OS=Homo sapiens GN=ALB PE=1 SV=2	VHTECcmCcmHGDLLECcmADDRADLAKYICcmENQDSISSK	ECcmCcmEKPLLEKSHCcmIAEVENDEMPADLPSLAADFVESK	22	10	258	282	6.25165
P02768	ALBU_HUMAN Serum albumin OS=Homo sapiens GN=ALB PE=1 SV=2	P02768	ALBU_HUMAN Serum albumin OS=Homo sapiens GN=ALB PE=1 SV=2	KQTALVELVK	EFNAETFTFHADICcmTLSEKER	1	19	521	515	6.26402
P02789	TRFE_CHICK Ovotransferrin OS=Gallus gallus PE=1 SV=2	P02789	TRFE_CHICK Ovotransferrin OS=Gallus gallus PE=1 SV=2	QCcmKGDPKTbs3nh2KCcmAR	FFSASCcmVPGATIEQKLCcmR	9	15	200	188	6.27034
P02789	TRFE_CHICK Ovotransferrin OS=Gallus gallus PE=1 SV=2	P02789	TRFE_CHICK Ovotransferrin OS=Gallus gallus PE=1 SV=2	KSCcmHTAVGR	TGTCcmNFDEYFSEGCcmAPGSPPNSR	1	22	471	515	6.27351
P00563	KCRM_RABIT Creatine kinase M-type OS=Oryctolagus cuniculus GN=CKM PE=1 SV=1	P00563	KCRM_RABIT Creatine kinase M-type OS=Oryctolagus cuniculus GN=CKM PE=1 SV=1	IEEIFKK	HGGFKPTDKHK	6	9	258	98	13.0277
P02768	ALBU_HUMAN Serum albumin OS=Homo sapiens GN=ALB PE=1 SV=2	P02768	ALBU_HUMAN Serum albumin OS=Homo sapiens GN=ALB PE=1 SV=2	KYLYEIAR	LVNEVTEFAKTCcmVADESAENCcmDK	1	10	133	47	6.32926
P00563	KCRM_RABIT Creatine kinase M-type OS=Oryctolagus cuniculus GN=CKM PE=1 SV=1	P00563	KCRM_RABIT Creatine kinase M-type OS=Oryctolagus cuniculus GN=CKM PE=1 SV=1	GGVHVKLAHLSK	GGDDLDPHYVLSSR	6	13	291	122	11.9252
P02768	ALBU_HUMAN Serum albumin OS=Homo sapiens GN=ALB PE=1 SV=2	P02768	ALBU_HUMAN Serum albumin OS=Homo sapiens GN=ALB PE=1 SV=2	LKCcmASLQK	VGSKCcmCcmKHPEAK	2	7	195	435	6.55206
P02789	TRFE_CHICK Ovotransferrin OS=Gallus gallus PE=1 SV=2	P02789	TRFE_CHICK Ovotransferrin OS=Gallus gallus PE=1 SV=2	YFGYTGALR	CcmVASSHEK	1	5	540	536	8.82355
P02768	ALBU_HUMAN Serum albumin OS=Homo sapiens GN=ALB PE=1 SV=2	P02768	ALBU_HUMAN Serum albumin OS=Homo sapiens GN=ALB PE=1 SV=2	DEGKbs3ohASSAKQR	LKCcmASLQK	9	2	191	195	9.08986
P02789	TRFE_CHICK Ovotransferrin OS=Gallus gallus PE=1 SV=2	P02789	TRFE_CHICK Ovotransferrin OS=Gallus gallus PE=1 SV=2	KDQLTPSPR	IQWCcmAVGKDEK	1	8	352	371	6.72219
P00563	KCRM_RABIT Creatine kinase M-type OS=Oryctolagus cuniculus GN=CKM PE=1 SV=1	P00563	KCRM_RABIT Creatine kinase M-type OS=Oryctolagus cuniculus GN=CKM PE=1 SV=1	GGVHVKLAHLSK	KLEKGQSIDDMIPAQK	6	1	291	359	6.80057
P02768	ALBU_HUMAN Serum albumin OS=Homo sapiens GN=ALB PE=1 SV=2	P02768	ALBU_HUMAN Serum albumin OS=Homo sapiens GN=ALB PE=1 SV=2	NLGKVGSK	EFNAETFTFHADICcmTLSEKER	4	19	428	515	16.754
P02768	ALBU_HUMAN Serum albumin OS=Homo sapiens GN=ALB PE=1 SV=2	P02768	ALBU_HUMAN Serum albumin OS=Homo sapiens GN=ALB PE=1 SV=2	ASSAKQR	NLGKVGSK	5	4	191	428	6.85247
P02768	ALBU_HUMAN Serum albumin OS=Homo sapiens GN=ALB PE=1 SV=2	P02768	ALBU_HUMAN Serum albumin OS=Homo sapiens GN=ALB PE=1 SV=2	ASSAKQRLK	CcmASLQK	5	3	191	198	6.85615
P00563	KCRM_RABIT Creatine kinase M-type OS=Oryctolagus cuniculus GN=CKM PE=1 SV=1	P00563	KCRM_RABIT Creatine kinase M-type OS=Oryctolagus cuniculus GN=CKM PE=1 SV=1	HNNHMAKVLTPDLYKK	HGGFKPTDK	7	5	25	94	6.89127
P00563	KCRM_RABIT Creatine kinase M-type OS=Oryctolagus cuniculus GN=CKM PE=1 SV=1	P00563	KCRM_RABIT Creatine kinase M-type OS=Oryctolagus cuniculus GN=CKM PE=1 SV=1	VISMoxEK	GGNMoxKEVFR	3	5	232	240	6.94207
P02768	ALBU_HUMAN Serum albumin OS=Homo sapiens GN=ALB PE=1 SV=2	P02768	ALBU_HUMAN Serum albumin OS=Homo sapiens GN=ALB PE=1 SV=2	CcmCcmTESLVNR	EFNAETFTFHADICcmTLSEKER	3	19	474	515	6.9846
P02789	TRFE_CHICK Ovotransferrin OS=Gallus gallus PE=1 SV=2	P02789	TRFE_CHICK Ovotransferrin OS=Gallus gallus PE=1 SV=2	QCcmKGDPKTKbs3ohCcmAR	NAPYSGYSGAFHCcmLKDGKGDVAFVK	7	18	198	221	6.99529
P00563	KCRM_RABIT Creatine kinase M-type OS=Oryctolagus cuniculus GN=CKM PE=1 SV=1	P00563	KCRM_RABIT Creatine kinase M-type OS=Oryctolagus cuniculus GN=CKM PE=1 SV=1	AVEKLSVEALNSLTGEFKGK	GYTLPPHCcmSR	4	3	149	134	2.7746
P02789	TRFE_CHICK Ovotransferrin OS=Gallus gallus PE=1 SV=2	P02789	TRFE_CHICK Ovotransferrin OS=Gallus gallus PE=1 SV=2	NKADWAK	CcmVASSHEKYFGYTGALR	2	8	573	539	7.2625
P00563	KCRM_RABIT Creatine kinase M-type OS=Oryctolagus cuniculus GN=CKM PE=1 SV=1	P00563	KCRM_RABIT Creatine kinase M-type OS=Oryctolagus cuniculus GN=CKM PE=1 SV=1	GGDDLDPHYVLSSR	VISMoxEKGGNMK	13	6	122	235	9.911
P00563	KCRM_RABIT Creatine kinase M-type OS=Oryctolagus cuniculus GN=CKM PE=1 SV=1	P00563	KCRM_RABIT Creatine kinase M-type OS=Oryctolagus cuniculus GN=CKM PE=1 SV=1	VISMEKGGNMK	GGVHVKbs3ohLAHLSKHPK	6	12	235	297	7.30366
P02768	ALBU_HUMAN Serum albumin OS=Homo sapiens GN=ALB PE=1 SV=2	P02768	ALBU_HUMAN Serum albumin OS=Homo sapiens GN=ALB PE=1 SV=2	NLGKVGSK	CcmCcmKHPEAKbs3nh2R	4	3	428	435	7.34803
P00563	KCRM_RABIT Creatine kinase M-type OS=Oryctolagus cuniculus GN=CKM PE=1 SV=1	P00563	KCRM_RABIT Creatine kinase M-type OS=Oryctolagus cuniculus GN=CKM PE=1 SV=1	LMVEMEKK	GGVHVKLAHLSK	7	6	358	291	7.41857
P02768	ALBU_HUMAN Serum albumin OS=Homo sapiens GN=ALB PE=1 SV=2	P02768	ALBU_HUMAN Serum albumin OS=Homo sapiens GN=ALB PE=1 SV=2	LAKTYETTLEK	KVPQVSTPTLVEVSR	3	1	347	410	7.46187
P02768	ALBU_HUMAN Serum albumin OS=Homo sapiens GN=ALB PE=1 SV=2	P02768	ALBU_HUMAN Serum albumin OS=Homo sapiens GN=ALB PE=1 SV=2	VHTECcmCcmHGDLLECcmADDRADLAKYICcmENQDSISSK	FKDLGEENFK	22	2	258	8	7.63647
P02768	ALBU_HUMAN Serum albumin OS=Homo sapiens GN=ALB PE=1 SV=2	P02768	ALBU_HUMAN Serum albumin OS=Homo sapiens GN=ALB PE=1 SV=2	YKAAFTECcmCcmQAADK	HPYFYAPELLFFAKR	2	14	158	155	7.7213
P00432	CATA_BOVIN Catalase OS=Bos taurus GN=CAT PE=1 SV=3	P00432	CATA_BOVIN Catalase OS=Bos taurus GN=CAT PE=1 SV=3	IQALLDKYNEEKPK	DAQLFIQKK	7	8	496	473	7.91603
P02768	ALBU_HUMAN Serum albumin OS=Homo sapiens GN=ALB PE=1 SV=2	P02768	ALBU_HUMAN Serum albumin OS=Homo sapiens GN=ALB PE=1 SV=2	LKECcmCcmEKPLLEK	RHPYFYAPELLFFAKR	2	15	272	155	7.98632
P00563	KCRM_RABIT Creatine kinase M-type OS=Oryctolagus cuniculus GN=CKM PE=1 SV=1	P00563	KCRM_RABIT Creatine kinase M-type OS=Oryctolagus cuniculus GN=CKM PE=1 SV=1	GQSIDDMIPAQK	HPKFEEILTR	12	3	374	300	12.1877
P02789	TRFE_CHICK Ovotransferrin OS=Gallus gallus PE=1 SV=2	P02789	TRFE_CHICK Ovotransferrin OS=Gallus gallus PE=1 SV=2	KDQLTPSPR	ATYLDCcmIK	1	3	352	61	8.16025
P02768	ALBU_HUMAN Serum albumin OS=Homo sapiens GN=ALB PE=1 SV=2	P02768	ALBU_HUMAN Serum albumin OS=Homo sapiens GN=ALB PE=1 SV=2	AFKAWAVAR	LKCcmASLQK	3	2	208	195	8.32828
P02789	TRFE_CHICK Ovotransferrin OS=Gallus gallus PE=1 SV=2	P02789	TRFE_CHICK Ovotransferrin OS=Gallus gallus PE=1 SV=2	EGTTYKEFLGDK	QPVDNYKTCcmNWAR	6	7	673	259	8.89068
P00563	KCRM_RABIT Creatine kinase M-type OS=Oryctolagus cuniculus GN=CKM PE=1 SV=1	P00563	KCRM_RABIT Creatine kinase M-type OS=Oryctolagus cuniculus GN=CKM PE=1 SV=1	KLEKGQSIDDMIPAQK	TDLNHENLKGGDDLDPHYVLSSR	4	9	362	109	8.46146
P02789	TRFE_CHICK Ovotransferrin OS=Gallus gallus PE=1 SV=2	P02789	TRFE_CHICK Ovotransferrin OS=Gallus gallus PE=1 SV=2	QCcmKGDPKbs3nh2TKCcmAR	DGKGDVAFVK	9	3	200	221	8.46504
P02768	ALBU_HUMAN Serum albumin OS=Homo sapiens GN=ALB PE=1 SV=2	P02768	ALBU_HUMAN Serum albumin OS=Homo sapiens GN=ALB PE=1 SV=2	LDELRDEGKASbs3ohSbs3ohAK	LKCcmASLQK	9	2	186	195	8.52628
P02768	ALBU_HUMAN Serum albumin OS=Homo sapiens GN=ALB PE=1 SV=2	P02768	ALBU_HUMAN Serum albumin OS=Homo sapiens GN=ALB PE=1 SV=2	HPEAKR	ASSAKQR	5	5	440	191	8.52957
P00563	KCRM_RABIT Creatine kinase M-type OS=Oryctolagus cuniculus GN=CKM PE=1 SV=1	P00563	KCRM_RABIT Creatine kinase M-type OS=Oryctolagus cuniculus GN=CKM PE=1 SV=1	KAGHPFMWNEHLGYVLTCcmPSNLGTGLR	FCcmVGLQKIEEIFK	1	7	259	252	8.53349
P00563	KCRM_RABIT Creatine kinase M-type OS=Oryctolagus cuniculus GN=CKM PE=1 SV=1	P00563	KCRM_RABIT Creatine kinase M-type OS=Oryctolagus cuniculus GN=CKM PE=1 SV=1	RAVEKLSVEALNSLTGEFK	GYTLPPHCcmSR	5	2	149	133	8.56221
P02768	ALBU_HUMAN Serum albumin OS=Homo sapiens GN=ALB PE=1 SV=2	P02768	ALBU_HUMAN Serum albumin OS=Homo sapiens GN=ALB PE=1 SV=2	LSQRFPKAEFAEVSK	LKECcmCcmEKPLLEK	7	2	221	272	8.73595
P02768	ALBU_HUMAN Serum albumin OS=Homo sapiens GN=ALB PE=1 SV=2	P02768	ALBU_HUMAN Serum albumin OS=Homo sapiens GN=ALB PE=1 SV=2	LKECcmCcmEKPLLEK	HPYFYAPELLFFAKR	7	14	277	155	13.7089
P02768	ALBU_HUMAN Serum albumin OS=Homo sapiens GN=ALB PE=1 SV=2	P02768	ALBU_HUMAN Serum albumin OS=Homo sapiens GN=ALB PE=1 SV=2	CcmCcmAAADPHECcmYAK	VFDEFKPLVEEPQNLIK	11	6	366	374	8.93244
P02768	ALBU_HUMAN Serum albumin OS=Homo sapiens GN=ALB PE=1 SV=2	P02768	ALBU_HUMAN Serum albumin OS=Homo sapiens GN=ALB PE=1 SV=2	KYLYEIAR	KQTALVELVK	1	1	133	521	8.96367
P00563	KCRM_RABIT Creatine kinase M-type OS=Oryctolagus cuniculus GN=CKM PE=1 SV=1	P00563	KCRM_RABIT Creatine kinase M-type OS=Oryctolagus cuniculus GN=CKM PE=1 SV=1	VISMEKbs3ohGGNMK	GGVHVKLAHLSK	3	6	232	291	9.14807
P02768	ALBU_HUMAN Serum albumin OS=Homo sapiens GN=ALB PE=1 SV=2	P02768	ALBU_HUMAN Serum albumin OS=Homo sapiens GN=ALB PE=1 SV=2	LKCcmASLQKbs3ohFGER	LAKTYETTLEK	2	3	195	347	10.1698
P02768	ALBU_HUMAN Serum albumin OS=Homo sapiens GN=ALB PE=1 SV=2	P02768	ALBU_HUMAN Serum albumin OS=Homo sapiens GN=ALB PE=1 SV=2	NYAEAKDVFLGMoxFLYEYAR	LAKTYETTLEK	6	3	319	347	9.30502
P02768	ALBU_HUMAN Serum albumin OS=Homo sapiens GN=ALB PE=1 SV=2	P02768	ALBU_HUMAN Serum albumin OS=Homo sapiens GN=ALB PE=1 SV=2	ETYGEMoxADCcmCcmAKQEPER	NECcmFLQHKDDNPNLPR	12	8	89	102	9.30696
P02768	ALBU_HUMAN Serum albumin OS=Homo sapiens GN=ALB PE=1 SV=2	P02768	ALBU_HUMAN Serum albumin OS=Homo sapiens GN=ALB PE=1 SV=2	FKDLGEENFK	SEVAHR	2	1	8	1	9.32897
P02768	ALBU_HUMAN Serum albumin OS=Homo sapiens GN=ALB PE=1 SV=2	P02768	ALBU_HUMAN Serum albumin OS=Homo sapiens GN=ALB PE=1 SV=2	SEVAHR	KYLYEIAR	1	1	1	133	9.35873
P02768	ALBU_HUMAN Serum albumin OS=Homo sapiens GN=ALB PE=1 SV=2	P02768	ALBU_HUMAN Serum albumin OS=Homo sapiens GN=ALB PE=1 SV=2	HPEAKR	YICcmENQDSISSKLK	5	12	440	270	9.53159
P02768	ALBU_HUMAN Serum albumin OS=Homo sapiens GN=ALB PE=1 SV=2	P02768	ALBU_HUMAN Serum albumin OS=Homo sapiens GN=ALB PE=1 SV=2	LDELRDEGKASSAK	EFNAETFTFHADICcmTLSEKER	9	19	186	515	9.55166
P02768	ALBU_HUMAN Serum albumin OS=Homo sapiens GN=ALB PE=1 SV=2	P02768	ALBU_HUMAN Serum albumin OS=Homo sapiens GN=ALB PE=1 SV=2	VGSKCcmCcmK	EFNAETFTFHADICcmTLSEKER	4	19	432	515	9.87913
P02768	ALBU_HUMAN Serum albumin OS=Homo sapiens GN=ALB PE=1 SV=2	P02768	ALBU_HUMAN Serum albumin OS=Homo sapiens GN=ALB PE=1 SV=2	KYLYEIAR	HPYFYAPELLFFAKR	1	14	133	155	9.88682
P02768	ALBU_HUMAN Serum albumin OS=Homo sapiens GN=ALB PE=1 SV=2	P02768	ALBU_HUMAN Serum albumin OS=Homo sapiens GN=ALB PE=1 SV=2	VHTECcmCcmHGDLLECcmADDRADLAK	LVTDLTK	3	6	239	235	9.91953
P02768	ALBU_HUMAN Serum albumin OS=Homo sapiens GN=ALB PE=1 SV=2	P02768	ALBU_HUMAN Serum albumin OS=Homo sapiens GN=ALB PE=1 SV=2	VFDEFKPLVEEPQNLIK	CcmCcmTESLVNR	6	3	374	474	9.98327
P00432	CATA_BOVIN Catalase OS=Bos taurus GN=CAT PE=1 SV=3	P00432	CATA_BOVIN Catalase OS=Bos taurus GN=CAT PE=1 SV=3	LCcmENIAGHLKDAQLFIQKK	AVKNFSDVHPEYGSR	18	3	473	477	10.2993
P02768	ALBU_HUMAN Serum albumin OS=Homo sapiens GN=ALB PE=1 SV=2	P02768	ALBU_HUMAN Serum albumin OS=Homo sapiens GN=ALB PE=1 SV=2	HPEAKR	VGSKCcmCcmK	5	4	440	432	10.3097
P02768	ALBU_HUMAN Serum albumin OS=Homo sapiens GN=ALB PE=1 SV=2	P02768	ALBU_HUMAN Serum albumin OS=Homo sapiens GN=ALB PE=1 SV=2	FKDLGEENFK	LVNEVTEFAKTCcmVADESAENCcmDK	2	10	8	47	10.3175
P02768	ALBU_HUMAN Serum albumin OS=Homo sapiens GN=ALB PE=1 SV=2	P02768	ALBU_HUMAN Serum albumin OS=Homo sapiens GN=ALB PE=1 SV=2	NLGKVGSK	LDELRDEGKASSAKbs3ohQR	4	9	428	186	12.5431
P00563	KCRM_RABIT Creatine kinase M-type OS=Oryctolagus cuniculus GN=CKM PE=1 SV=1	P00563	KCRM_RABIT Creatine kinase M-type OS=Oryctolagus cuniculus GN=CKM PE=1 SV=1	GGNMKEVFR	TDLNHENLKGGDDLDPHYVLSSR	5	9	240	109	10.8585
P02768	ALBU_HUMAN Serum albumin OS=Homo sapiens GN=ALB PE=1 SV=2	P02768	ALBU_HUMAN Serum albumin OS=Homo sapiens GN=ALB PE=1 SV=2	CcmCcmTESLVNR	YKAAFTECcmCcmQAADK	3	2	474	158	11.3496
P02789	TRFE_CHICK Ovotransferrin OS=Gallus gallus PE=1 SV=2	P02789	TRFE_CHICK Ovotransferrin OS=Gallus gallus PE=1 SV=2	IQWCcmAVGKDEK	DCcmIIKIMK	8	5	371	402	11.4973
P02768	ALBU_HUMAN Serum albumin OS=Homo sapiens GN=ALB PE=1 SV=2	P02768	ALBU_HUMAN Serum albumin OS=Homo sapiens GN=ALB PE=1 SV=2	CcmCcmKADDKETCcmFAEEGKK	QIKKbs3nh2QTALVELVK	3	3	556	520	11.7278
P00563	KCRM_RABIT Creatine kinase M-type OS=Oryctolagus cuniculus GN=CKM PE=1 SV=1	P00563	KCRM_RABIT Creatine kinase M-type OS=Oryctolagus cuniculus GN=CKM PE=1 SV=1	GKYYPLK	GIWHNDNKSFLVWVNEEDHLR	2	8	165	216	11.8266
P02789	TRFE_CHICK Ovotransferrin OS=Gallus gallus PE=1 SV=2	P02789	TRFE_CHICK Ovotransferrin OS=Gallus gallus PE=1 SV=2	CcmVASSHEKYFGYTGALR	TGTCcmNFDEYFSEGCcmAPGSPPNSR	8	22	539	515	12.5751
P02768	ALBU_HUMAN Serum albumin OS=Homo sapiens GN=ALB PE=1 SV=2	P02768	ALBU_HUMAN Serum albumin OS=Homo sapiens GN=ALB PE=1 SV=2	FKDLGEENFK	KYLYEIAR	2	1	8	133	12.5933
P02768	ALBU_HUMAN Serum albumin OS=Homo sapiens GN=ALB PE=1 SV=2	P02768	ALBU_HUMAN Serum albumin OS=Homo sapiens GN=ALB PE=1 SV=2	EQLKAVMDDFAAFVEK	KQTALVELVK	4	1	541	521	12.7905
P02768	ALBU_HUMAN Serum albumin OS=Homo sapiens GN=ALB PE=1 SV=2	P02768	ALBU_HUMAN Serum albumin OS=Homo sapiens GN=ALB PE=1 SV=2	ATKEQLK	KVPQVSTPTLVEVSR	3	1	537	410	13.0298
P02768	ALBU_HUMAN Serum albumin OS=Homo sapiens GN=ALB PE=1 SV=2	P02768	ALBU_HUMAN Serum albumin OS=Homo sapiens GN=ALB PE=1 SV=2	KYLYEIAR	YKAAFTECcmCcmQAADK	1	2	133	158	13.4922
P02789	TRFE_CHICK Ovotransferrin OS=Gallus gallus PE=1 SV=2	P02789	TRFE_CHICK Ovotransferrin OS=Gallus gallus PE=1 SV=2	SDFHLFGPPGK	AQSDFGVDTK	1	9	299	297	13.5523
P02789	TRFE_CHICK Ovotransferrin OS=Gallus gallus PE=1 SV=2	P02789	TRFE_CHICK Ovotransferrin OS=Gallus gallus PE=1 SV=2	KSCcmHTAVGR	KDSNVNWNNLKGK	1	11	471	468	13.9908
P68082	MYG_HORSE Myoglobin OS=Equus caballus GN=MB PE=1 SV=2	P68082	MYG_HORSE Myoglobin OS=Equus caballus GN=MB PE=1 SV=2	HKIPIK	LFTGHPETLEKFDKFK	2	11	98	42	14.2753
P02768	ALBU_HUMAN Serum albumin OS=Homo sapiens GN=ALB PE=1 SV=2	P02768	ALBU_HUMAN Serum albumin OS=Homo sapiens GN=ALB PE=1 SV=2	ATKEQLK	QNCcmELFEQLGEYKFQNALLVR	3	13	537	398	14.3878
P02789	TRFE_CHICK Ovotransferrin OS=Gallus gallus PE=1 SV=2	P02789	TRFE_CHICK Ovotransferrin OS=Gallus gallus PE=1 SV=2	DPVLKDLLFK	SDFHLFGPPGKK	5	11	315	309	14.5991
P02789	TRFE_CHICK Ovotransferrin OS=Gallus gallus PE=1 SV=2	P02789	TRFE_CHICK Ovotransferrin OS=Gallus gallus PE=1 SV=2	YDDESQCcmSK	TDERPASYFAVAVAR	8	1	441	443	14.6636
P02789	TRFE_CHICK Ovotransferrin OS=Gallus gallus PE=1 SV=2	P02789	TRFE_CHICK Ovotransferrin OS=Gallus gallus PE=1 SV=2	CcmLFKVR	YDDESQCcmSKTDERPASYFAVAVAR	4	9	665	442	15.9996
P02789	TRFE_CHICK Ovotransferrin OS=Gallus gallus PE=1 SV=2	P02789	TRFE_CHICK Ovotransferrin OS=Gallus gallus PE=1 SV=2	CcmVASSHEKYFGYTGALR	IQWCcmAVGKDEK	8	8	539	371	17.1806
P02789	TRFE_CHICK Ovotransferrin OS=Gallus gallus PE=1 SV=2	P02789	TRFE_CHICK Ovotransferrin OS=Gallus gallus PE=1 SV=2	CcmVASSHEKYFGYTGALR	CcmLVEKGDVAFIQHSTVEENTGGK	8	5	539	553	19.1401
P02768	ALBU_HUMAN Serum albumin OS=Homo sapiens GN=ALB PE=1 SV=2	P02768	ALBU_HUMAN Serum albumin OS=Homo sapiens GN=ALB PE=1 SV=2	AFKAWAVAR	LAKTYETTLEK	3	3	208	347	19.8038
P02768	ALBU_HUMAN Serum albumin OS=Homo sapiens GN=ALB PE=1 SV=2	P02768	ALBU_HUMAN Serum albumin OS=Homo sapiens GN=ALB PE=1 SV=2	KQTALVELVK	QNCcmELFEQLGEYKFQNALLVR	1	13	521	398	20.0795
P02789	TRFE_CHICK Ovotransferrin OS=Gallus gallus PE=1 SV=2	P02789	TRFE_CHICK Ovotransferrin OS=Gallus gallus PE=1 SV=2	YFGYTGALR	WSVVSNGDVECcmTVVDETKDCcmIIK	1	18	540	397	5.77701
P02789	TRFE_CHICK Ovotransferrin OS=Gallus gallus PE=1 SV=2	P00432	CATA_BOVIN Catalase OS=Bos taurus GN=CAT PE=1 SV=3	KGTbs3ohEFTbs3ohVNDLQGK	NRDPASbs3nh2DQMK	1	1	119	1	4.48747
P00563	KCRM_RABIT Creatine kinase M-type OS=Oryctolagus cuniculus GN=CKM PE=1 SV=1	P68082	MYG_HORSE Myoglobin OS=Equus caballus GN=MB PE=1 SV=2	SEEEYbs3nh2PDLSK	KHGTVVLTALGGILK	1	1	9	63	4.66738
P00563	KCRM_RABIT Creatine kinase M-type OS=Oryctolagus cuniculus GN=CKM PE=1 SV=1	P00004	CYC_HORSE Cytochrome c OS=Equus caballus GN=CYCS PE=1 SV=2	GGVHVKbs3ohLAHLSK	MIFAGIKK	11	7	296	86	4.73664
P02789	TRFE_CHICK Ovotransferrin OS=Gallus gallus PE=1 SV=2	P02768	ALBU_HUMAN Serum albumin OS=Homo sapiens GN=ALB PE=1 SV=2	NKADWAKNLQMoxDDFELLCcmTDGRR	YKbs3ohAAFTbs3nh2ECcmCcmQAADK	2	1	573	157	4.87572
P68082	MYG_HORSE Myoglobin OS=Equus caballus GN=MB PE=1 SV=2	P68082	MYG_HORSE Myoglobin OS=Equus caballus GN=MB PE=1 SV=2	NDIAAKYK	GHHEAELKPLAQSHATK	6	8	145	87	5.98484
P00563	KCRM_RABIT Creatine kinase M-type OS=Oryctolagus cuniculus GN=CKM PE=1 SV=1	P00563	KCRM_RABIT Creatine kinase M-type OS=Oryctolagus cuniculus GN=CKM PE=1 SV=1	NLKGGDDLDPHYVLSSR	TPSGFTLD	3	1	109	40	3.56033
P02789	TRFE_CHICK Ovotransferrin OS=Gallus gallus PE=1 SV=2	P02789	TRFE_CHICK Ovotransferrin OS=Gallus gallus PE=1 SV=2	GEADAVALDGGLVYTAGVCcmGLVPVMAE	YDDESQCcmSK	15	1	420	434	6.69163
P02789	TRFE_CHICK Ovotransferrin OS=Gallus gallus PE=1 SV=2	P02789	TRFE_CHICK Ovotransferrin OS=Gallus gallus PE=1 SV=2	CcmLVEKGD	VAFIQHSTVEENTGGK	5	8	553	563	3.73055
P68082	MYG_HORSE Myoglobin OS=Equus caballus GN=MB PE=1 SV=2	P68082	MYG_HORSE Myoglobin OS=Equus caballus GN=MB PE=1 SV=2	GHHEAELKPLAQSHATK	NDIAAKYKELGFQG	8	8	87	147	3.75393
P02789	TRFE_CHICK Ovotransferrin OS=Gallus gallus PE=1 SV=2	P02789	TRFE_CHICK Ovotransferrin OS=Gallus gallus PE=1 SV=2	SDFHLFGPPGKKDPVLK	WCcmTISSPEEKK	12	10	310	37	4.73584
P00563	KCRM_RABIT Creatine kinase M-type OS=Oryctolagus cuniculus GN=CKM PE=1 SV=1	P00563	KCRM_RABIT Creatine kinase M-type OS=Oryctolagus cuniculus GN=CKM PE=1 SV=1	HGGFKPTDK	VISMEKGGNMK	5	6	94	235	3.80946
P00563	KCRM_RABIT Creatine kinase M-type OS=Oryctolagus cuniculus GN=CKM PE=1 SV=1	P00563	KCRM_RABIT Creatine kinase M-type OS=Oryctolagus cuniculus GN=CKM PE=1 SV=1	KLSVEALNSLTGEFKGK	KGGNMoxKEVFR	15	1	163	235	3.88559
P00563	KCRM_RABIT Creatine kinase M-type OS=Oryctolagus cuniculus GN=CKM PE=1 SV=1	P00563	KCRM_RABIT Creatine kinase M-type OS=Oryctolagus cuniculus GN=CKM PE=1 SV=1	KGQSID	YYPLKSMoxTEQEQQQLID	1	5	362	170	3.94551
P00432	CATA_BOVIN Catalase OS=Bos taurus GN=CAT PE=1 SV=3	P00432	CATA_BOVIN Catalase OS=Bos taurus GN=CAT PE=1 SV=3	AAQKbs3ohPDVLTTGGGNPVGD	KLNSLTVGPR	10	1	26	35	4.00347
P00563	KCRM_RABIT Creatine kinase M-type OS=Oryctolagus cuniculus GN=CKM PE=1 SV=1	P00563	KCRM_RABIT Creatine kinase M-type OS=Oryctolagus cuniculus GN=CKM PE=1 SV=1	VISMEKGGNMoxKbs3ohEVFR	GGVHVKLAHLSK	6	6	235	291	4.02323
P02768	ALBU_HUMAN Serum albumin OS=Homo sapiens GN=ALB PE=1 SV=2	P02768	ALBU_HUMAN Serum albumin OS=Homo sapiens GN=ALB PE=1 SV=2	LKCcmASLQK	VGSKCcmCcmK	2	4	195	432	5.15875
P00563	KCRM_RABIT Creatine kinase M-type OS=Oryctolagus cuniculus GN=CKM PE=1 SV=1	P00563	KCRM_RABIT Creatine kinase M-type OS=Oryctolagus cuniculus GN=CKM PE=1 SV=1	AVEKLSVEALNSLTGEFK	GYTLPPHCcmSR	4	3	149	134	4.16915
P00563	KCRM_RABIT Creatine kinase M-type OS=Oryctolagus cuniculus GN=CKM PE=1 SV=1	P00563	KCRM_RABIT Creatine kinase M-type OS=Oryctolagus cuniculus GN=CKM PE=1 SV=1	EYPDLSKHNNHMAK	SIKGYbs3nh2Tbs3ohLPPHCcmSbs3nh2R	7	3	18	131	4.19911
P02768	ALBU_HUMAN Serum albumin OS=Homo sapiens GN=ALB PE=1 SV=2	P02768	ALBU_HUMAN Serum albumin OS=Homo sapiens GN=ALB PE=1 SV=2	TYETTLE	KCcmCcmAAADPHECcmYAK	5	1	352	355	4.22927
P02768	ALBU_HUMAN Serum albumin OS=Homo sapiens GN=ALB PE=1 SV=2	P02768	ALBU_HUMAN Serum albumin OS=Homo sapiens GN=ALB PE=1 SV=2	PCcmFSALEVDETYVPK	CcmCcmTESLVNR	4	3	485	474	4.23335
P00563	KCRM_RABIT Creatine kinase M-type OS=Oryctolagus cuniculus GN=CKM PE=1 SV=1	P00563	KCRM_RABIT Creatine kinase M-type OS=Oryctolagus cuniculus GN=CKM PE=1 SV=1	GGDDLDPHYbs3ohVLSSbs3ohRVR	NLKGGDDLDPHYVLSSR	12	3	121	109	4.51985
P00563	KCRM_RABIT Creatine kinase M-type OS=Oryctolagus cuniculus GN=CKM PE=1 SV=1	P00563	KCRM_RABIT Creatine kinase M-type OS=Oryctolagus cuniculus GN=CKM PE=1 SV=1	GGDDLDPHYVLSbs3ohSbs3ohRVR	NLKGGDDLDPHYVLSSR	9	3	118	109	4.51985
P00563	KCRM_RABIT Creatine kinase M-type OS=Oryctolagus cuniculus GN=CKM PE=1 SV=1	P00563	KCRM_RABIT Creatine kinase M-type OS=Oryctolagus cuniculus GN=CKM PE=1 SV=1	GGDDLDPHYbs3ohVLSbs3ohSRVR	NLKGGDDLDPHYVLSSR	13	3	122	109	4.51985
P02768	ALBU_HUMAN Serum albumin OS=Homo sapiens GN=ALB PE=1 SV=2	P02768	ALBU_HUMAN Serum albumin OS=Homo sapiens GN=ALB PE=1 SV=2	NCcmDKSLHTLFGDK	TCcmVADESAE	4	7	60	54	4.66018
P02768	ALBU_HUMAN Serum albumin OS=Homo sapiens GN=ALB PE=1 SV=2	P02768	ALBU_HUMAN Serum albumin OS=Homo sapiens GN=ALB PE=1 SV=2	TCcmFAEEGKK	CcmCcmAKQEPE	1	4	562	89	4.83934
P00432	CATA_BOVIN Catalase OS=Bos taurus GN=CAT PE=1 SV=3	P00432	CATA_BOVIN Catalase OS=Bos taurus GN=CAT PE=1 SV=3	KAVKNFSDVHPEYGSR	LCcmENIAGHLKDAQLFIQK	4	10	477	465	4.89038
P00563	KCRM_RABIT Creatine kinase M-type OS=Oryctolagus cuniculus GN=CKM PE=1 SV=1	P00563	KCRM_RABIT Creatine kinase M-type OS=Oryctolagus cuniculus GN=CKM PE=1 SV=1	LNYKSEEE	YPDLSKHNNHMAK	4	6	8	18	5.05089
P02789	TRFE_CHICK Ovotransferrin OS=Gallus gallus PE=1 SV=2	P02789	TRFE_CHICK Ovotransferrin OS=Gallus gallus PE=1 SV=2	FFSASCcmVPGATIEQKLCcmR	DGKGDVAFVK	15	3	188	221	5.08595
P02768	ALBU_HUMAN Serum albumin OS=Homo sapiens GN=ALB PE=1 SV=2	P02768	ALBU_HUMAN Serum albumin OS=Homo sapiens GN=ALB PE=1 SV=2	RHPYFYAPELLFFAKR	YKAAFTECcmCcmQAADK	15	2	155	158	5.20598
P02789	TRFE_CHICK Ovotransferrin OS=Gallus gallus PE=1 SV=2	P02789	TRFE_CHICK Ovotransferrin OS=Gallus gallus PE=1 SV=2	KGDVAFIQHSTVEENTGGK	CcmVASSHEKYFGYTGALRCcmLVE	1	8	553	539	5.40087
P00432	CATA_BOVIN Catalase OS=Bos taurus GN=CAT PE=1 SV=3	P00432	CATA_BOVIN Catalase OS=Bos taurus GN=CAT PE=1 SV=3	AAQKPD	VLTTGGGNPVGDKbs3nh2LNSLTVGPR	4	3	20	25	5.4416
P02789	TRFE_CHICK Ovotransferrin OS=Gallus gallus PE=1 SV=2	P02789	TRFE_CHICK Ovotransferrin OS=Gallus gallus PE=1 SV=2	YELLCcmLDGSR	HTTVNENAPDQKD	1	12	243	240	5.44391
P02789	TRFE_CHICK Ovotransferrin OS=Gallus gallus PE=1 SV=2	P02789	TRFE_CHICK Ovotransferrin OS=Gallus gallus PE=1 SV=2	HTTVNENAPDQKD	NYKTCcmNWAR	12	3	240	259	5.45636
P02789	TRFE_CHICK Ovotransferrin OS=Gallus gallus PE=1 SV=2	P02789	TRFE_CHICK Ovotransferrin OS=Gallus gallus PE=1 SV=2	FMMFESQNKD	LLFKDLTK	9	4	652	657	6.01578
P02768	ALBU_HUMAN Serum albumin OS=Homo sapiens GN=ALB PE=1 SV=2	P02768	ALBU_HUMAN Serum albumin OS=Homo sapiens GN=ALB PE=1 SV=2	FKDLGEENFK	ADLAKYICcmENQDSISSK	2	5	8	258	5.70771
P02768	ALBU_HUMAN Serum albumin OS=Homo sapiens GN=ALB PE=1 SV=2	P02768	ALBU_HUMAN Serum albumin OS=Homo sapiens GN=ALB PE=1 SV=2	KVPQVSTPTLVEVSR	ATKEQLK	1	3	410	537	6.0639
P02768	ALBU_HUMAN Serum albumin OS=Homo sapiens GN=ALB PE=1 SV=2	P02768	ALBU_HUMAN Serum albumin OS=Homo sapiens GN=ALB PE=1 SV=2	CcmCcmKHPEAKR	NLGKVGSK	3	4	435	428	8.09247
P02768	ALBU_HUMAN Serum albumin OS=Homo sapiens GN=ALB PE=1 SV=2	P02768	ALBU_HUMAN Serum albumin OS=Homo sapiens GN=ALB PE=1 SV=2	CcmCcmTESLVNR	KQTALVELVK	3	1	474	521	6.20487
P02768	ALBU_HUMAN Serum albumin OS=Homo sapiens GN=ALB PE=1 SV=2	P02768	ALBU_HUMAN Serum albumin OS=Homo sapiens GN=ALB PE=1 SV=2	CcmCcmKHPEAK	NLGKbs3nh2VGSK	3	7	435	431	6.31793
P02768	ALBU_HUMAN Serum albumin OS=Homo sapiens GN=ALB PE=1 SV=2	P02768	ALBU_HUMAN Serum albumin OS=Homo sapiens GN=ALB PE=1 SV=2	ETCcmFAEEGKK	KCcmCcmKADD	2	4	562	556	6.32506
P00563	KCRM_RABIT Creatine kinase M-type OS=Oryctolagus cuniculus GN=CKM PE=1 SV=1	P00563	KCRM_RABIT Creatine kinase M-type OS=Oryctolagus cuniculus GN=CKM PE=1 SV=1	VISMEKGGNMK	GTGGVDTAAVGSVFDISNADR	6	7	235	320	6.3481
P02768	ALBU_HUMAN Serum albumin OS=Homo sapiens GN=ALB PE=1 SV=2	P02768	ALBU_HUMAN Serum albumin OS=Homo sapiens GN=ALB PE=1 SV=2	TPVSbs3nh2DRVTKCcmCcmTESLVNR	PCcmFSALEVDETYVPK	9	4	471	485	6.53184
P02768	ALBU_HUMAN Serum albumin OS=Homo sapiens GN=ALB PE=1 SV=2	P02768	ALBU_HUMAN Serum albumin OS=Homo sapiens GN=ALB PE=1 SV=2	LKCcmASLQK	ASSAKQR	2	5	195	191	12.5285
P02768	ALBU_HUMAN Serum albumin OS=Homo sapiens GN=ALB PE=1 SV=2	P02768	ALBU_HUMAN Serum albumin OS=Homo sapiens GN=ALB PE=1 SV=2	CcmCcmAAADPHECcmYAK	LAKTYETTLEK	11	3	366	347	6.68442
P02789	TRFE_CHICK Ovotransferrin OS=Gallus gallus PE=1 SV=2	P02789	TRFE_CHICK Ovotransferrin OS=Gallus gallus PE=1 SV=2	PEKANK	ANVMoxDYRECcmNLAEVPTHAVVVR	3	16	619	610	6.78655
P02768	ALBU_HUMAN Serum albumin OS=Homo sapiens GN=ALB PE=1 SV=2	P02768	ALBU_HUMAN Serum albumin OS=Homo sapiens GN=ALB PE=1 SV=2	SEVAHR	FKDLGEENFK	1	2	1	8	6.90254
P68082	MYG_HORSE Myoglobin OS=Equus caballus GN=MB PE=1 SV=2	P68082	MYG_HORSE Myoglobin OS=Equus caballus GN=MB PE=1 SV=2	HKIPIK	LFTGHPETLEKFDK	2	11	98	42	6.98168
P02768	ALBU_HUMAN Serum albumin OS=Homo sapiens GN=ALB PE=1 SV=2	P02768	ALBU_HUMAN Serum albumin OS=Homo sapiens GN=ALB PE=1 SV=2	NECcmFLQHKDDNPNLPR	TYbs3ohGEMoxADCcmCcmAKQEPE	8	11	102	89	7.21394
P02768	ALBU_HUMAN Serum albumin OS=Homo sapiens GN=ALB PE=1 SV=2	P02768	ALBU_HUMAN Serum albumin OS=Homo sapiens GN=ALB PE=1 SV=2	VHTECcmCcmHGDLLECcmADD	ADLAKYICcmENQDSISSK	3	5	239	258	7.23434
P02789	TRFE_CHICK Ovotransferrin OS=Gallus gallus PE=1 SV=2	P02789	TRFE_CHICK Ovotransferrin OS=Gallus gallus PE=1 SV=2	TDERPASYFAVAVAR	YDDESQCcmSK	1	8	443	441	7.48625
P02768	ALBU_HUMAN Serum albumin OS=Homo sapiens GN=ALB PE=1 SV=2	P02768	ALBU_HUMAN Serum albumin OS=Homo sapiens GN=ALB PE=1 SV=2	ASSAKQR	VGSKCcmCcmKHPEAK	5	4	191	432	7.6224
P02789	TRFE_CHICK Ovotransferrin OS=Gallus gallus PE=1 SV=2	P02789	TRFE_CHICK Ovotransferrin OS=Gallus gallus PE=1 SV=2	FMoxMoxFESQNK	DLLFKDLTK	6	5	649	657	7.70316
P68082	MYG_HORSE Myoglobin OS=Equus caballus GN=MB PE=1 SV=2	P68082	MYG_HORSE Myoglobin OS=Equus caballus GN=MB PE=1 SV=2	KFDKFK	LFTGHPETLE	1	8	42	39	8.00209
P00432	CATA_BOVIN Catalase OS=Bos taurus GN=CAT PE=1 SV=3	P00432	CATA_BOVIN Catalase OS=Bos taurus GN=CAT PE=1 SV=3	QGIKNLSVEDAAR	FHYKTD	4	4	240	234	8.05057
P00563	KCRM_RABIT Creatine kinase M-type OS=Oryctolagus cuniculus GN=CKM PE=1 SV=1	P00563	KCRM_RABIT Creatine kinase M-type OS=Oryctolagus cuniculus GN=CKM PE=1 SV=1	GGVHVKbs3ohLAHLSK	HPKFEEILTR	11	3	296	300	8.82971
P02768	ALBU_HUMAN Serum albumin OS=Homo sapiens GN=ALB PE=1 SV=2	P02768	ALBU_HUMAN Serum albumin OS=Homo sapiens GN=ALB PE=1 SV=2	RHPYFYAPELLFFAKR	ECcmCcmEKPLLEK	15	5	155	277	8.97985
P02789	TRFE_CHICK Ovotransferrin OS=Gallus gallus PE=1 SV=2	P02789	TRFE_CHICK Ovotransferrin OS=Gallus gallus PE=1 SV=2	SDFHLFGPPGKK	WCcmTISSPEEKK	11	10	309	37	9.23583
P02768	ALBU_HUMAN Serum albumin OS=Homo sapiens GN=ALB PE=1 SV=2	P02768	ALBU_HUMAN Serum albumin OS=Homo sapiens GN=ALB PE=1 SV=2	TCcmFAEEGKK	CcmCcmKADDKE	1	7	562	560	9.48125
P02768	ALBU_HUMAN Serum albumin OS=Homo sapiens GN=ALB PE=1 SV=2	P02768	ALBU_HUMAN Serum albumin OS=Homo sapiens GN=ALB PE=1 SV=2	CcmCcmTESLVNR	KYLYEIAR	3	1	474	133	10.0238
P00563	KCRM_RABIT Creatine kinase M-type OS=Oryctolagus cuniculus GN=CKM PE=1 SV=1	P00563	KCRM_RABIT Creatine kinase M-type OS=Oryctolagus cuniculus GN=CKM PE=1 SV=1	SEEEYPD	LSKHNNHMAK	5	3	13	18	10.6226
P02768	ALBU_HUMAN Serum albumin OS=Homo sapiens GN=ALB PE=1 SV=2	P02768	ALBU_HUMAN Serum albumin OS=Homo sapiens GN=ALB PE=1 SV=2	LAKTYETTLEK	VTKCcmCcmTESLVNR	3	3	347	471	10.8204
P02768	ALBU_HUMAN Serum albumin OS=Homo sapiens GN=ALB PE=1 SV=2	P02768	ALBU_HUMAN Serum albumin OS=Homo sapiens GN=ALB PE=1 SV=2	KQTALVELVK	ATKEQLK	1	3	521	537	11.4977
P00563	KCRM_RABIT Creatine kinase M-type OS=Oryctolagus cuniculus GN=CKM PE=1 SV=1	P00563	KCRM_RABIT Creatine kinase M-type OS=Oryctolagus cuniculus GN=CKM PE=1 SV=1	RGTGGVDTAAVGSVFDISNAD	LGSSEVEQVQLVVDGVK	18	4	330	338	13.3179
P02789	TRFE_CHICK Ovotransferrin OS=Gallus gallus PE=1 SV=2	P02789	TRFE_CHICK Ovotransferrin OS=Gallus gallus PE=1 SV=2	GKGDVAFVK	NAPYSGYSGAFHCcmLKD	2	15	221	218	14.4461
P02768	ALBU_HUMAN Serum albumin OS=Homo sapiens GN=ALB PE=1 SV=2	P02768	ALBU_HUMAN Serum albumin OS=Homo sapiens GN=ALB PE=1 SV=2	LAKTYETTLEK	AFKAWAVAR	3	3	347	208	18.3587
P02789	TRFE_CHICK Ovotransferrin OS=Gallus gallus PE=1 SV=2	P00563	KCRM_RABIT Creatine kinase M-type OS=Oryctolagus cuniculus GN=CKM PE=1 SV=1	ANKIRDLLER	HPKFEEILTR	3	3	622	300	5.77177
P02789	TRFE_CHICK Ovotransferrin OS=Gallus gallus PE=1 SV=2	P00563	KCRM_RABIT Creatine kinase M-type OS=Oryctolagus cuniculus GN=CKM PE=1 SV=1	SQCcmSKbs3nh2Tbs3nh2DER	DLDPHYVLSSR	1	6	438	118	5.78402
P02789	TRFE_CHICK Ovotransferrin OS=Gallus gallus PE=1 SV=2	P02768	ALBU_HUMAN Serum albumin OS=Homo sapiens GN=ALB PE=1 SV=2	DLTQQE	GKASSAKbs3ohQRLKCcmASLQK	3	2	46	186	5.81071
P02768	ALBU_HUMAN Serum albumin OS=Homo sapiens GN=ALB PE=1 SV=2	P00563	KCRM_RABIT Creatine kinase M-type OS=Oryctolagus cuniculus GN=CKM PE=1 SV=1	EMoxPADLPSLAAD	DHFLFDKPVSPLLLASGMAR	8	7	300	189	6.27785
P02768	ALBU_HUMAN Serum albumin OS=Homo sapiens GN=ALB PE=1 SV=2	P00563	KCRM_RABIT Creatine kinase M-type OS=Oryctolagus cuniculus GN=CKM PE=1 SV=1	TPVSbs3ohDR	HKTDLNHENLK	1	2	463	100	6.31517
P02768	ALBU_HUMAN Serum albumin OS=Homo sapiens GN=ALB PE=1 SV=2	P00004	CYC_HORSE Cytochrome c OS=Equus caballus GN=CYCS PE=1 SV=2	YKFQNALLVR	KGGKHK	2	4	398	25	6.47806
P00563	KCRM_RABIT Creatine kinase M-type OS=Oryctolagus cuniculus GN=CKM PE=1 SV=1	P00563	KCRM_RABIT Creatine kinase M-type OS=Oryctolagus cuniculus GN=CKM PE=1 SV=1	LMoxVEMEKK	LEKGQSIDDMoxIPAQK	7	3	358	362	4.50071
P02768	ALBU_HUMAN Serum albumin OS=Homo sapiens GN=ALB PE=1 SV=2	P02768	ALBU_HUMAN Serum albumin OS=Homo sapiens GN=ALB PE=1 SV=2	CcmCcmTESLVNR	AFKAWAVAR	3	3	474	208	6.90631
P02768	ALBU_HUMAN Serum albumin OS=Homo sapiens GN=ALB PE=1 SV=2	P02768	ALBU_HUMAN Serum albumin OS=Homo sapiens GN=ALB PE=1 SV=2	QRLKCcmASLQK	DEGKbs3ohASSAK	4	7	195	189	7.39349
P02768	ALBU_HUMAN Serum albumin OS=Homo sapiens GN=ALB PE=1 SV=2	P02768	ALBU_HUMAN Serum albumin OS=Homo sapiens GN=ALB PE=1 SV=2	TYETTLEK	MPCcmAEDYLSVVL	5	9	352	450	1.4064	FALSE
P02768	ALBU_HUMAN Serum albumin OS=Homo sapiens GN=ALB PE=1 SV=2	P02768	ALBU_HUMAN Serum albumin OS=Homo sapiens GN=ALB PE=1 SV=2	QHKDDNPNLPR	ETYGEMoxADCcmCcmAKQEPERNECcmF	3	12	102	89	3.02531	FALSE
P02789	TRFE_CHICK Ovotransferrin OS=Gallus gallus PE=1 SV=2	P02789	TRFE_CHICK Ovotransferrin OS=Gallus gallus PE=1 SV=2	QMDDFELLCcmTDGRR	NKADWAKNL	10	7	590	578	2.25265	FALSE
P02768	ALBU_HUMAN Serum albumin OS=Homo sapiens GN=ALB PE=1 SV=2	P02768	ALBU_HUMAN Serum albumin OS=Homo sapiens GN=ALB PE=1 SV=2	QRLKCcmASLQK	LDELRDEGKASSAK	4	9	195	186	4.98699	FALSE
P00563	KCRM_RABIT Creatine kinase M-type OS=Oryctolagus cuniculus GN=CKM PE=1 SV=1	P00563	KCRM_RABIT Creatine kinase M-type OS=Oryctolagus cuniculus GN=CKM PE=1 SV=1	GGNMKEVFR	VLTPDL	5	3	240	28	3.5865	FALSE
P02768	ALBU_HUMAN Serum albumin OS=Homo sapiens GN=ALB PE=1 SV=2	P02768	ALBU_HUMAN Serum albumin OS=Homo sapiens GN=ALB PE=1 SV=2	CcmCcmKADDKbs3nh2ETCcmFAEEGKK	KQTALVELVK	3	1	556	521	6.08694	FALSE
P02768	ALBU_HUMAN Serum albumin OS=Homo sapiens GN=ALB PE=1 SV=2	P02768	ALBU_HUMAN Serum albumin OS=Homo sapiens GN=ALB PE=1 SV=2	QIKKbs3nh2QTALVELVK	CcmCcmKADDKETCcmFAEEGKK	3	3	520	556	2.47764	FALSE
P02768	ALBU_HUMAN Serum albumin OS=Homo sapiens GN=ALB PE=1 SV=2	P02768	ALBU_HUMAN Serum albumin OS=Homo sapiens GN=ALB PE=1 SV=2	VTbs3nh2DLTK	VHTECcmCcmHGDLLECcmADDRADLAK	5	3	235	239	2.51946	FALSE
P02789	TRFE_CHICK Ovotransferrin OS=Gallus gallus PE=1 SV=2	P02789	TRFE_CHICK Ovotransferrin OS=Gallus gallus PE=1 SV=2	TAGVCcmGLVPVMAERYDDESQCcmSK	TAGVCcmGLVPVMAERY	1	1	420	420	2.62522	FALSE
P00563	KCRM_RABIT Creatine kinase M-type OS=Oryctolagus cuniculus GN=CKM PE=1 SV=1	P00563	KCRM_RABIT Creatine kinase M-type OS=Oryctolagus cuniculus GN=CKM PE=1 SV=1	KSEEEYPDLSK	KPTDKbs3nh2HKTbs3nh2DL	1	7	8	100	5.11839	FALSE
P00563	KCRM_RABIT Creatine kinase M-type OS=Oryctolagus cuniculus GN=CKM PE=1 SV=1	P00563	KCRM_RABIT Creatine kinase M-type OS=Oryctolagus cuniculus GN=CKM PE=1 SV=1	KSEEEYPDLSK	KPTDKHKbs3nh2Tbs3nh2DL	1	5	8	98	5.68157	FALSE
P00563	KCRM_RABIT Creatine kinase M-type OS=Oryctolagus cuniculus GN=CKM PE=1 SV=1	P00563	KCRM_RABIT Creatine kinase M-type OS=Oryctolagus cuniculus GN=CKM PE=1 SV=1	VISMEKGGNMoxKEVFR	GGVHVKLAHLSK	6	6	235	291	6.08707	FALSE
P02768	ALBU_HUMAN Serum albumin OS=Homo sapiens GN=ALB PE=1 SV=2	P02768	ALBU_HUMAN Serum albumin OS=Homo sapiens GN=ALB PE=1 SV=2	DELRDEGKbs3nh2ASSAKQR	LKCcmASLQK	13	2	191	195	3.83273	FALSE
P00563	KCRM_RABIT Creatine kinase M-type OS=Oryctolagus cuniculus GN=CKM PE=1 SV=1	P00563	KCRM_RABIT Creatine kinase M-type OS=Oryctolagus cuniculus GN=CKM PE=1 SV=1	SKHNNHMAK	LNYKSEEEYPDL	2	4	18	8	7.23694	FALSE
P00563	KCRM_RABIT Creatine kinase M-type OS=Oryctolagus cuniculus GN=CKM PE=1 SV=1	P00563	KCRM_RABIT Creatine kinase M-type OS=Oryctolagus cuniculus GN=CKM PE=1 SV=1	VLSSbs3nh2RVRTGRSIK	NYKSEEEYPDLSK	8	3	126	8	3.34931	FALSE
P02768	ALBU_HUMAN Serum albumin OS=Homo sapiens GN=ALB PE=1 SV=2	P02768	ALBU_HUMAN Serum albumin OS=Homo sapiens GN=ALB PE=1 SV=2	ASSAKQR	Kbs3nh2CcmASLQKbs3ohFGER	5	4	191	198	3.50926	FALSE
P00432	CATA_BOVIN Catalase OS=Bos taurus GN=CAT PE=1 SV=3	P00432	CATA_BOVIN Catalase OS=Bos taurus GN=CAT PE=1 SV=3	NSLTVGPR	AAQKbs3ohPDVLTTGGGNPVGDKL	2	19	38	35	3.61031	FALSE
P02768	ALBU_HUMAN Serum albumin OS=Homo sapiens GN=ALB PE=1 SV=2	P02768	ALBU_HUMAN Serum albumin OS=Homo sapiens GN=ALB PE=1 SV=2	CcmCcmKHPEAK	ASSAKQR	3	5	435	191	5.44141	FALSE
P02768	ALBU_HUMAN Serum albumin OS=Homo sapiens GN=ALB PE=1 SV=2	P02768	ALBU_HUMAN Serum albumin OS=Homo sapiens GN=ALB PE=1 SV=2	CcmCcmKADDK	ETCcmFAEEGKbs3nh2K	3	2	556	562	4.0167	FALSE
P02768	ALBU_HUMAN Serum albumin OS=Homo sapiens GN=ALB PE=1 SV=2	P02768	ALBU_HUMAN Serum albumin OS=Homo sapiens GN=ALB PE=1 SV=2	NLGKVGSK	DELRDEGKASbs3nh2SAKbs3ohQR	4	8	428	186	4.20899	FALSE
P02789	TRFE_CHICK Ovotransferrin OS=Gallus gallus PE=1 SV=2	P02789	TRFE_CHICK Ovotransferrin OS=Gallus gallus PE=1 SV=2	ANVMoxDYRECcmNLAEVPTHAVVVR	PEKANK	16	3	610	619	5.49746	FALSE
P02789	TRFE_CHICK Ovotransferrin OS=Gallus gallus PE=1 SV=2	P02789	TRFE_CHICK Ovotransferrin OS=Gallus gallus PE=1 SV=2	DGKGDVAFVKHTTVNENAPDQK	DEYELLCcmLDGSR	10	3	228	243	4.59716	FALSE
P02768	ALBU_HUMAN Serum albumin OS=Homo sapiens GN=ALB PE=1 SV=2	P02768	ALBU_HUMAN Serum albumin OS=Homo sapiens GN=ALB PE=1 SV=2	QKFGER	LKbs3nh2CcmASL	2	5	201	198	5.62734	FALSE
P02768	ALBU_HUMAN Serum albumin OS=Homo sapiens GN=ALB PE=1 SV=2	P02768	ALBU_HUMAN Serum albumin OS=Homo sapiens GN=ALB PE=1 SV=2	SLHTLFGDKL	CcmTVATLR	9	2	69	72	4.85958	FALSE
P02789	TRFE_CHICK Ovotransferrin OS=Gallus gallus PE=1 SV=2	P02789	TRFE_CHICK Ovotransferrin OS=Gallus gallus PE=1 SV=2	NAPYSGY	SGAFHCcmLKDGK	5	8	208	218	4.99796	FALSE
P00563	KCRM_RABIT Creatine kinase M-type OS=Oryctolagus cuniculus GN=CKM PE=1 SV=1	P00563	KCRM_RABIT Creatine kinase M-type OS=Oryctolagus cuniculus GN=CKM PE=1 SV=1	NYKbs3nh2SEEEYPDLSK	VLSSRVRTGRSIK	2	8	7	126	5.00161	FALSE
P00432	CATA_BOVIN Catalase OS=Bos taurus GN=CAT PE=1 SV=3	P00432	CATA_BOVIN Catalase OS=Bos taurus GN=CAT PE=1 SV=3	FHYKTDQGIKNL	SVEDAAR	10	1	240	243	5.10797	FALSE
P02768	ALBU_HUMAN Serum albumin OS=Homo sapiens GN=ALB PE=1 SV=2	P02768	ALBU_HUMAN Serum albumin OS=Homo sapiens GN=ALB PE=1 SV=2	NLGKVGSK	CcmCcmKHPEAKR	4	3	428	435	9.60492	FALSE
P02789	TRFE_CHICK Ovotransferrin OS=Gallus gallus PE=1 SV=2	P02789	TRFE_CHICK Ovotransferrin OS=Gallus gallus PE=1 SV=2	CcmLVEKbs3ohGDVAFIQHSTVEENTGGK	CcmVASSHEKbs3nh2Ybs3ohFGY	14	5	562	536	5.18616	FALSE
P00563	KCRM_RABIT Creatine kinase M-type OS=Oryctolagus cuniculus GN=CKM PE=1 SV=1	P00563	KCRM_RABIT Creatine kinase M-type OS=Oryctolagus cuniculus GN=CKM PE=1 SV=1	KLEKGQSIDDMIPAQK	GGVHVKLAHLSK	1	6	359	291	5.3014	FALSE
P02789	TRFE_CHICK Ovotransferrin OS=Gallus gallus PE=1 SV=2	P02789	TRFE_CHICK Ovotransferrin OS=Gallus gallus PE=1 SV=2	DLLFKDL	TKCcmLFK	5	2	657	661	5.30692	FALSE
P02789	TRFE_CHICK Ovotransferrin OS=Gallus gallus PE=1 SV=2	P02789	TRFE_CHICK Ovotransferrin OS=Gallus gallus PE=1 SV=2	KDPVLK	WCcmTISSPEEKK	1	10	310	37	5.46891	FALSE
P02768	ALBU_HUMAN Serum albumin OS=Homo sapiens GN=ALB PE=1 SV=2	P02768	ALBU_HUMAN Serum albumin OS=Homo sapiens GN=ALB PE=1 SV=2	NLGKbs3nh2VGSK	CcmCcmKHPEAK	7	3	431	435	5.68886	FALSE
P02789	TRFE_CHICK Ovotransferrin OS=Gallus gallus PE=1 SV=2	P02789	TRFE_CHICK Ovotransferrin OS=Gallus gallus PE=1 SV=2	ANVMDYRECcmNL	AEVPTHAVVVRPEKANK	6	14	600	619	5.78303	FALSE
P02768	ALBU_HUMAN Serum albumin OS=Homo sapiens GN=ALB PE=1 SV=2	P02768	ALBU_HUMAN Serum albumin OS=Homo sapiens GN=ALB PE=1 SV=2	KVPQVSTPTLVEVSR	TPVSDR	1	1	410	463	5.80336	FALSE
P02768	ALBU_HUMAN Serum albumin OS=Homo sapiens GN=ALB PE=1 SV=2	P02768	ALBU_HUMAN Serum albumin OS=Homo sapiens GN=ALB PE=1 SV=2	ASSAKQR	CcmCcmTESLVNR	5	3	191	474	5.93164	FALSE
P00698	LYSC_CHICK Lysozyme C OS=Gallus gallus GN=LYZ PE=1 SV=1	P00698	LYSC_CHICK Lysozyme C OS=Gallus gallus GN=LYZ PE=1 SV=1	CcmKGTDVQAWIR	CcmELAAAMKR	2	8	116	13	5.93632	FALSE
P00563	KCRM_RABIT Creatine kinase M-type OS=Oryctolagus cuniculus GN=CKM PE=1 SV=1	P00563	KCRM_RABIT Creatine kinase M-type OS=Oryctolagus cuniculus GN=CKM PE=1 SV=1	HGGFKPTDK	HKTDLNHENLK	5	2	94	100	5.96058	FALSE
P02789	TRFE_CHICK Ovotransferrin OS=Gallus gallus PE=1 SV=2	P02789	TRFE_CHICK Ovotransferrin OS=Gallus gallus PE=1 SV=2	EHTEGSTTSYbs3ohYAVAVVK	YAVAVVK	3	1	104	112	6.0491	FALSE
P02789	TRFE_CHICK Ovotransferrin OS=Gallus gallus PE=1 SV=2	P02789	TRFE_CHICK Ovotransferrin OS=Gallus gallus PE=1 SV=2	WCcmTISSPEEK	WCcmTISbs3nh2Sbs3nh2PEEK	6	3	33	30	6.07086	FALSE
P02768	ALBU_HUMAN Serum albumin OS=Homo sapiens GN=ALB PE=1 SV=2	P02768	ALBU_HUMAN Serum albumin OS=Homo sapiens GN=ALB PE=1 SV=2	RYKAAFTECcmCcmQAADK	CcmCcmTESLVNR	3	3	158	474	6.39849	FALSE
P00563	KCRM_RABIT Creatine kinase M-type OS=Oryctolagus cuniculus GN=CKM PE=1 SV=1	P00563	KCRM_RABIT Creatine kinase M-type OS=Oryctolagus cuniculus GN=CKM PE=1 SV=1	DPHYVLSSR	TDLNHENLKGGDDL	4	9	118	109	8.50255	FALSE
P02789	TRFE_CHICK Ovotransferrin OS=Gallus gallus PE=1 SV=2	P02789	TRFE_CHICK Ovotransferrin OS=Gallus gallus PE=1 SV=2	HTTVNENAPDQKDEYbs3ohEL	HTTVNENAPDQK	12	3	240	231	8.35699	FALSE
P02768	ALBU_HUMAN Serum albumin OS=Homo sapiens GN=ALB PE=1 SV=2	P02768	ALBU_HUMAN Serum albumin OS=Homo sapiens GN=ALB PE=1 SV=2	NYAEAK	VESKDVCcmK	2	4	315	309	7.09601	FALSE
P00563	KCRM_RABIT Creatine kinase M-type OS=Oryctolagus cuniculus GN=CKM PE=1 SV=1	P00563	KCRM_RABIT Creatine kinase M-type OS=Oryctolagus cuniculus GN=CKM PE=1 SV=1	AHLSbs3ohKHPK	GGVHVKL	5	6	297	291	7.24669	FALSE
P00563	KCRM_RABIT Creatine kinase M-type OS=Oryctolagus cuniculus GN=CKM PE=1 SV=1	P00563	KCRM_RABIT Creatine kinase M-type OS=Oryctolagus cuniculus GN=CKM PE=1 SV=1	AHLSKbs3ohHPK	GGVHVKL	4	6	296	291	7.24669	FALSE
P02789	TRFE_CHICK Ovotransferrin OS=Gallus gallus PE=1 SV=2	P02789	TRFE_CHICK Ovotransferrin OS=Gallus gallus PE=1 SV=2	HTTVNENAPDQKbs3ohDEYEL	HTTVNENAPDQK	15	3	243	231	8.24703	FALSE
P00432	CATA_BOVIN Catalase OS=Bos taurus GN=CAT PE=1 SV=3	P00432	CATA_BOVIN Catalase OS=Bos taurus GN=CAT PE=1 SV=3	NEEKPK	IQALLDKY	4	7	501	496	7.66634	FALSE
P00563	KCRM_RABIT Creatine kinase M-type OS=Oryctolagus cuniculus GN=CKM PE=1 SV=1	P00563	KCRM_RABIT Creatine kinase M-type OS=Oryctolagus cuniculus GN=CKM PE=1 SV=1	SVEALNSLTGEFKGK	RAVEKL	1	5	151	149	7.99577	FALSE
P02768	ALBU_HUMAN Serum albumin OS=Homo sapiens GN=ALB PE=1 SV=2	P02768	ALBU_HUMAN Serum albumin OS=Homo sapiens GN=ALB PE=1 SV=2	AKTbs3nh2YETTLEK	AFKAWAVAR	2	3	347	208	8.32896	FALSE
P02768	ALBU_HUMAN Serum albumin OS=Homo sapiens GN=ALB PE=1 SV=2	P02768	ALBU_HUMAN Serum albumin OS=Homo sapiens GN=ALB PE=1 SV=2	QRLKCcmASLQK	LDELRDEGKbs3nh2ASSAK	4	12	195	189	8.6839	FALSE
P02789	TRFE_CHICK Ovotransferrin OS=Gallus gallus PE=1 SV=2	P02789	TRFE_CHICK Ovotransferrin OS=Gallus gallus PE=1 SV=2	CcmVASSHEK	YFGYTGALR	5	1	536	540	8.88141	FALSE
P02789	TRFE_CHICK Ovotransferrin OS=Gallus gallus PE=1 SV=2	P02789	TRFE_CHICK Ovotransferrin OS=Gallus gallus PE=1 SV=2	WCcmTISSPEEK	KCcmNNLR	6	1	33	38	9.15369	FALSE
P02789	TRFE_CHICK Ovotransferrin OS=Gallus gallus PE=1 SV=2	P02789	TRFE_CHICK Ovotransferrin OS=Gallus gallus PE=1 SV=2	FGYTGALR	CcmVASSHEKY	3	8	543	539	11.538	FALSE
P00563	KCRM_RABIT Creatine kinase M-type OS=Oryctolagus cuniculus GN=CKM PE=1 SV=1	P00563	KCRM_RABIT Creatine kinase M-type OS=Oryctolagus cuniculus GN=CKM PE=1 SV=1	HPKFEEILTR	GGVHVKbs3ohLAHLSK	3	11	300	296	9.5837	FALSE
P02789	TRFE_CHICK Ovotransferrin OS=Gallus gallus PE=1 SV=2	P02789	TRFE_CHICK Ovotransferrin OS=Gallus gallus PE=1 SV=2	KSCcmHTAVGR	CcmLVEKGDVAFIQHSTVEENTGGK	1	5	471	553	9.67863	FALSE
P00563	KCRM_RABIT Creatine kinase M-type OS=Oryctolagus cuniculus GN=CKM PE=1 SV=1	P00563	KCRM_RABIT Creatine kinase M-type OS=Oryctolagus cuniculus GN=CKM PE=1 SV=1	GGVHVKLAHLSK	KLEKGQSIDDMoxIPAQK	6	4	291	362	10.2855	FALSE
P02768	ALBU_HUMAN Serum albumin OS=Homo sapiens GN=ALB PE=1 SV=2	P02768	ALBU_HUMAN Serum albumin OS=Homo sapiens GN=ALB PE=1 SV=2	KYLYEIAR	CcmCcmTESLVNR	1	3	133	474	10.3276	FALSE
P02768	ALBU_HUMAN Serum albumin OS=Homo sapiens GN=ALB PE=1 SV=2	P02768	ALBU_HUMAN Serum albumin OS=Homo sapiens GN=ALB PE=1 SV=2	LVNEVTEFAKTCcmVADESAENCcmDK	FKDLGEENFK	10	2	47	8	10.5044	FALSE
P02768	ALBU_HUMAN Serum albumin OS=Homo sapiens GN=ALB PE=1 SV=2	P02768	ALBU_HUMAN Serum albumin OS=Homo sapiens GN=ALB PE=1 SV=2	AFKAWAVAR	AKbs3nh2TYETTLEK	3	3	208	348	11.1385	FALSE
P00563	KCRM_RABIT Creatine kinase M-type OS=Oryctolagus cuniculus GN=CKM PE=1 SV=1	P00563	KCRM_RABIT Creatine kinase M-type OS=Oryctolagus cuniculus GN=CKM PE=1 SV=1	GKYYPLK	LSVEALNSLTGEFK	2	10	165	159	11.3744	FALSE
P02768	ALBU_HUMAN Serum albumin OS=Homo sapiens GN=ALB PE=1 SV=2	P02768	ALBU_HUMAN Serum albumin OS=Homo sapiens GN=ALB PE=1 SV=2	LVAASQAALGL	TFHADICcmTLSEK	5	10	575	513	4.24193	FALSE
P02789	TRFE_CHICK Ovotransferrin OS=Gallus gallus PE=1 SV=2	P02789	TRFE_CHICK Ovotransferrin OS=Gallus gallus PE=1 SV=2	TGTCcmNFDEYF	IHNRTGTCcmNFDEYFSEGCcmAPGSPPNSR	9	15	502	504	6.15886	FALSE
P02768	ALBU_HUMAN Serum albumin OS=Homo sapiens GN=ALB PE=1 SV=2	P02768	ALBU_HUMAN Serum albumin OS=Homo sapiens GN=ALB PE=1 SV=2	GDKLCcmTVATLR	TCcmVADESAENCcmDKSLHTLF	3	13	69	60	6.60236	FALSE
P02789	TRFE_CHICK Ovotransferrin OS=Gallus gallus PE=1 SV=2	P00563	KCRM_RABIT Creatine kinase M-type OS=Oryctolagus cuniculus GN=CKM PE=1 SV=1	SGAFHCcmLKbs3ohDGK	GTGGVDTAAVGSbs3ohVFDISNADR	1	2	211	315	4.2682	FALSE
P02789	TRFE_CHICK Ovotransferrin OS=Gallus gallus PE=1 SV=2	P02768	ALBU_HUMAN Serum albumin OS=Homo sapiens GN=ALB PE=1 SV=2	KTCcmNPSbs3ohDILQMCcmSFLEGK	FKDLGEENFK	18	2	705	8	4.37306	FALSE
P00432	CATA_BOVIN Catalase OS=Bos taurus GN=CAT PE=1 SV=3	P00563	KCRM_RABIT Creatine kinase M-type OS=Oryctolagus cuniculus GN=CKM PE=1 SV=1	NAVHTYVQHGSHLSbs3ohAREK	KGGDDLDPHYVLSSR	6	1	509	109	4.69173	FALSE
P02789	TRFE_CHICK Ovotransferrin OS=Gallus gallus PE=1 SV=2	P00563	KCRM_RABIT Creatine kinase M-type OS=Oryctolagus cuniculus GN=CKM PE=1 SV=1	YSbs3ohAIQSbs3nh2MR	KGGDDLDPHYVLSSR	1	1	344	109	5.48431	FALSE
P02789	TRFE_CHICK Ovotransferrin OS=Gallus gallus PE=1 SV=2	P00563	KCRM_RABIT Creatine kinase M-type OS=Oryctolagus cuniculus GN=CKM PE=1 SV=1	NIPIGTLLHR	GTbs3ohGGVDTAAVGSVFDISNADR	6	12	150	325	6.02132	FALSE

## Sheet: R7PM
R7PM
Protein1	Description1	Protein2	Description2	Peptide1	Peptide2	FromSite	ToSite	FromProteinSite	ToProteinSite	Score	isDecoy
P00563	KCRM_RABIT Creatine kinase M-type OS=Oryctolagus cuniculus GN=CKM PE=1 SV=1	P00563	KCRM_RABIT Creatine kinase M-type OS=Oryctolagus cuniculus GN=CKM PE=1 SV=1	LNYKSEEEYPDLSKHNNHMAK	VLTPDLYKK	4	8	8	33	5.65128	FALSE
P68082	MYG_HORSE Myoglobin OS=Equus caballus GN=MB PE=1 SV=2	P68082	MYG_HORSE Myoglobin OS=Equus caballus GN=MB PE=1 SV=2	GHHEAELKPLAQSHATK	NDIAAKYKELGFQG	8	8	87	147	1.47237	FALSE
P02768	ALBU_HUMAN Serum albumin OS=Homo sapiens GN=ALB PE=1 SV=2	P02768	ALBU_HUMAN Serum albumin OS=Homo sapiens GN=ALB PE=1 SV=2	TPVSDRVTKCcmCcmTESLVNR	LKbs3ohCcmASLQKFGER	9	8	471	201	4.97139	FALSE
P02768	ALBU_HUMAN Serum albumin OS=Homo sapiens GN=ALB PE=1 SV=2	P02768	ALBU_HUMAN Serum albumin OS=Homo sapiens GN=ALB PE=1 SV=2	MoxPCcmAEDYLSVVLNQLCcmVLHEK	TPVSDR	9	1	450	463	5.55114	FALSE
P02789	TRFE_CHICK Ovotransferrin OS=Gallus gallus PE=1 SV=2	P02789	TRFE_CHICK Ovotransferrin OS=Gallus gallus PE=1 SV=2	CcmVASbs3ohSHEK	YFGYTGALR	5	1	536	540	1.90175	FALSE
P02789	TRFE_CHICK Ovotransferrin OS=Gallus gallus PE=1 SV=2	P02789	TRFE_CHICK Ovotransferrin OS=Gallus gallus PE=1 SV=2	CcmVASSbs3ohHEK	YFGYTGALR	4	1	535	540	1.90175	FALSE
P00563	KCRM_RABIT Creatine kinase M-type OS=Oryctolagus cuniculus GN=CKM PE=1 SV=1	P00563	KCRM_RABIT Creatine kinase M-type OS=Oryctolagus cuniculus GN=CKM PE=1 SV=1	GIWHNDNKSFLVWVNEEDHLR	VISMEKGGNMK	8	6	216	235	9.68022	FALSE
P00432	CATA_BOVIN Catalase OS=Bos taurus GN=CAT PE=1 SV=3	P00432	CATA_BOVIN Catalase OS=Bos taurus GN=CAT PE=1 SV=3	AAQKbs3ohPDVLTTGGGNPVGDK	LNSLTVGPR	10	3	26	38	3.8959	FALSE
P02768	ALBU_HUMAN Serum albumin OS=Homo sapiens GN=ALB PE=1 SV=2	P02768	ALBU_HUMAN Serum albumin OS=Homo sapiens GN=ALB PE=1 SV=2	HPEAKR	VGSKCcmCcmK	5	4	440	432	9.36987	FALSE
P02768	ALBU_HUMAN Serum albumin OS=Homo sapiens GN=ALB PE=1 SV=2	P02768	ALBU_HUMAN Serum albumin OS=Homo sapiens GN=ALB PE=1 SV=2	VGSKCcmCcmKHPEAK	LDELRDEGKASSAKbs3ohQR	7	9	435	186	2.68199	FALSE
P68082	MYG_HORSE Myoglobin OS=Equus caballus GN=MB PE=1 SV=2	P68082	MYG_HORSE Myoglobin OS=Equus caballus GN=MB PE=1 SV=2	NDIAAKYKELGFQG	KGHHEAELKPLAQSHATK	6	9	145	87	8.31667	FALSE
P00563	KCRM_RABIT Creatine kinase M-type OS=Oryctolagus cuniculus GN=CKM PE=1 SV=1	P00563	KCRM_RABIT Creatine kinase M-type OS=Oryctolagus cuniculus GN=CKM PE=1 SV=1	VISMEKbs3ohGGNMKEVFR	TDLNHENLKGGDDLDPHYVLSSR	11	9	240	109	3.21774	FALSE
P02768	ALBU_HUMAN Serum albumin OS=Homo sapiens GN=ALB PE=1 SV=2	P02768	ALBU_HUMAN Serum albumin OS=Homo sapiens GN=ALB PE=1 SV=2	LKCcmASLQK	VGSKCcmCcmKHPEAK	2	4	195	432	3.3648	FALSE
P02768	ALBU_HUMAN Serum albumin OS=Homo sapiens GN=ALB PE=1 SV=2	P02768	ALBU_HUMAN Serum albumin OS=Homo sapiens GN=ALB PE=1 SV=2	CcmCcmKADDKETCcmFAEEGKK	QIKKbs3nh2QTALVELVK	3	3	556	520	8.2188	FALSE
P02768	ALBU_HUMAN Serum albumin OS=Homo sapiens GN=ALB PE=1 SV=2	P02768	ALBU_HUMAN Serum albumin OS=Homo sapiens GN=ALB PE=1 SV=2	CcmCcmKADDKETCcmFAEEGKK	KQTALVELVK	3	1	556	521	23.0443	FALSE
P02768	ALBU_HUMAN Serum albumin OS=Homo sapiens GN=ALB PE=1 SV=2	P02768	ALBU_HUMAN Serum albumin OS=Homo sapiens GN=ALB PE=1 SV=2	VGSKCcmCcmKbs3ohHPEAK	ASSAKQR	4	5	432	191	3.53127	FALSE
P02768	ALBU_HUMAN Serum albumin OS=Homo sapiens GN=ALB PE=1 SV=2	P02768	ALBU_HUMAN Serum albumin OS=Homo sapiens GN=ALB PE=1 SV=2	ASSAKQR	VGSKbs3nh2CcmCcmKHPEAK	5	7	191	435	8.68277	FALSE
P02768	ALBU_HUMAN Serum albumin OS=Homo sapiens GN=ALB PE=1 SV=2	P02768	ALBU_HUMAN Serum albumin OS=Homo sapiens GN=ALB PE=1 SV=2	CcmCcmKbs3ohADDKETCcmFAEEGKK	KQTALVELVK	7	1	560	521	3.65922	FALSE
P02768	ALBU_HUMAN Serum albumin OS=Homo sapiens GN=ALB PE=1 SV=2	P02768	ALBU_HUMAN Serum albumin OS=Homo sapiens GN=ALB PE=1 SV=2	CcmCcmTESLVNR	NLGKVGSK	3	4	474	428	3.96638	FALSE
P00563	KCRM_RABIT Creatine kinase M-type OS=Oryctolagus cuniculus GN=CKM PE=1 SV=1	P00563	KCRM_RABIT Creatine kinase M-type OS=Oryctolagus cuniculus GN=CKM PE=1 SV=1	GYTLPPHCcmSR	AVEKLSVEALNSLTGEFK	3	4	134	149	10.0901	FALSE
P02789	TRFE_CHICK Ovotransferrin OS=Gallus gallus PE=1 SV=2	P02789	TRFE_CHICK Ovotransferrin OS=Gallus gallus PE=1 SV=2	IQWCcmAVGKDEK	CcmVASSHEKYFGYTGALR	8	8	371	539	15.6071	FALSE
P02789	TRFE_CHICK Ovotransferrin OS=Gallus gallus PE=1 SV=2	P02789	TRFE_CHICK Ovotransferrin OS=Gallus gallus PE=1 SV=2	NAPYSGYSGAFHCcmLKDGKGDVAFVK	QCcmKGDPK	15	3	218	194	4.10776	FALSE
P02789	TRFE_CHICK Ovotransferrin OS=Gallus gallus PE=1 SV=2	P02789	TRFE_CHICK Ovotransferrin OS=Gallus gallus PE=1 SV=2	DSAIMoxLK	DLLFKDSbs3ohAIMoxLK	2	5	322	320	4.15032	FALSE
P02768	ALBU_HUMAN Serum albumin OS=Homo sapiens GN=ALB PE=1 SV=2	P02768	ALBU_HUMAN Serum albumin OS=Homo sapiens GN=ALB PE=1 SV=2	LKECcmCcmEKPLLEK	RHPYFYAPELLFFAKR	2	15	272	155	4.36205	FALSE
P02768	ALBU_HUMAN Serum albumin OS=Homo sapiens GN=ALB PE=1 SV=2	P02768	ALBU_HUMAN Serum albumin OS=Homo sapiens GN=ALB PE=1 SV=2	ATKbs3ohEQLK	LDELRDEGKbs3nh2ASSAKQR	2	14	536	191	4.46034	FALSE
P02768	ALBU_HUMAN Serum albumin OS=Homo sapiens GN=ALB PE=1 SV=2	P02768	ALBU_HUMAN Serum albumin OS=Homo sapiens GN=ALB PE=1 SV=2	LVTDLTKVHTECcmCcmHGDLLECcmADDRADLAK	AFKAWAVAR	7	3	236	208	9.20473	FALSE
P00563	KCRM_RABIT Creatine kinase M-type OS=Oryctolagus cuniculus GN=CKM PE=1 SV=1	P00563	KCRM_RABIT Creatine kinase M-type OS=Oryctolagus cuniculus GN=CKM PE=1 SV=1	HNNHMAKVLTPDLYK	HGGFKPTDK	7	5	25	94	4.66264	FALSE
P02768	ALBU_HUMAN Serum albumin OS=Homo sapiens GN=ALB PE=1 SV=2	P02768	ALBU_HUMAN Serum albumin OS=Homo sapiens GN=ALB PE=1 SV=2	YICcmENQDSISSKLK	HPEAKR	12	5	270	440	4.67655	FALSE
P02789	TRFE_CHICK Ovotransferrin OS=Gallus gallus PE=1 SV=2	P02789	TRFE_CHICK Ovotransferrin OS=Gallus gallus PE=1 SV=2	GDPKTbs3nh2Kbs3nh2CcmAR	NAPYSGYSGAFHCcmLKDGKGDVAFVK	4	18	198	221	4.76078	FALSE
P02768	ALBU_HUMAN Serum albumin OS=Homo sapiens GN=ALB PE=1 SV=2	P02768	ALBU_HUMAN Serum albumin OS=Homo sapiens GN=ALB PE=1 SV=2	KQTALVELVK	EFNAETFTFHADICcmTLSEKER	1	19	521	515	4.81068	FALSE
P02768	ALBU_HUMAN Serum albumin OS=Homo sapiens GN=ALB PE=1 SV=2	P02768	ALBU_HUMAN Serum albumin OS=Homo sapiens GN=ALB PE=1 SV=2	LKCcmASLQK	LDELRDEGKASbs3ohSbs3ohAK	2	9	195	186	4.81459	FALSE
P02789	TRFE_CHICK Ovotransferrin OS=Gallus gallus PE=1 SV=2	P02789	TRFE_CHICK Ovotransferrin OS=Gallus gallus PE=1 SV=2	SKbs3nh2FMMFESQNK	DLLFKDLTK	8	5	649	657	5.94	FALSE
P68082	MYG_HORSE Myoglobin OS=Equus caballus GN=MB PE=1 SV=2	P68082	MYG_HORSE Myoglobin OS=Equus caballus GN=MB PE=1 SV=2	HKIPIK	GHHEAELKPLAQSHATK	2	8	98	87	4.82397	FALSE
P02768	ALBU_HUMAN Serum albumin OS=Homo sapiens GN=ALB PE=1 SV=2	P02768	ALBU_HUMAN Serum albumin OS=Homo sapiens GN=ALB PE=1 SV=2	LKCcmASLQK	CcmCcmTESLVNR	2	5	195	476	4.87844	FALSE
P00563	KCRM_RABIT Creatine kinase M-type OS=Oryctolagus cuniculus GN=CKM PE=1 SV=1	P00563	KCRM_RABIT Creatine kinase M-type OS=Oryctolagus cuniculus GN=CKM PE=1 SV=1	TDLNHENLK	HGGFKPTDKHK	1	5	101	94	4.94216	FALSE
P02768	ALBU_HUMAN Serum albumin OS=Homo sapiens GN=ALB PE=1 SV=2	P02768	ALBU_HUMAN Serum albumin OS=Homo sapiens GN=ALB PE=1 SV=2	ADDKETCcmFAEEGKK	CcmCcmTESLVNR	13	3	569	474	4.94906	FALSE
P02789	TRFE_CHICK Ovotransferrin OS=Gallus gallus PE=1 SV=2	P02789	TRFE_CHICK Ovotransferrin OS=Gallus gallus PE=1 SV=2	TCcmNPSDILQMCcmSFLEGK	QPVDNYKTCcmNWAR	17	7	705	259	4.94923	FALSE
P00563	KCRM_RABIT Creatine kinase M-type OS=Oryctolagus cuniculus GN=CKM PE=1 SV=1	P00563	KCRM_RABIT Creatine kinase M-type OS=Oryctolagus cuniculus GN=CKM PE=1 SV=1	GGVHVKLAHLSKbs3nh2HPK	VISMEKGGNMK	6	6	291	235	6.67337	FALSE
P02768	ALBU_HUMAN Serum albumin OS=Homo sapiens GN=ALB PE=1 SV=2	P02768	ALBU_HUMAN Serum albumin OS=Homo sapiens GN=ALB PE=1 SV=2	LKECcmCcmEKPLLEKSHCcmIAEVENDEMPADLPSLAADFVESK	ADLAKYICcmENQDSISSK	12	5	282	258	8.42668	FALSE
P02789	TRFE_CHICK Ovotransferrin OS=Gallus gallus PE=1 SV=2	P02789	TRFE_CHICK Ovotransferrin OS=Gallus gallus PE=1 SV=2	DLLERQEKR	FGVNGSEKSK	8	8	632	641	5.0971	FALSE
P02789	TRFE_CHICK Ovotransferrin OS=Gallus gallus PE=1 SV=2	P02789	TRFE_CHICK Ovotransferrin OS=Gallus gallus PE=1 SV=2	SDFHLFGPPGKKDPVLK	WCcmTISSPEEKK	12	10	310	37	12.7378	FALSE
P02768	ALBU_HUMAN Serum albumin OS=Homo sapiens GN=ALB PE=1 SV=2	P02768	ALBU_HUMAN Serum albumin OS=Homo sapiens GN=ALB PE=1 SV=2	VGSKCcmCcmK	EFNAETFTFHADICcmTLSEKER	4	19	432	515	5.22258	FALSE
P02789	TRFE_CHICK Ovotransferrin OS=Gallus gallus PE=1 SV=2	P02789	TRFE_CHICK Ovotransferrin OS=Gallus gallus PE=1 SV=2	QPVDNYKTCcmNWAR	EGTTYKEFLGDK	7	6	259	673	5.24762	FALSE
P02768	ALBU_HUMAN Serum albumin OS=Homo sapiens GN=ALB PE=1 SV=2	P02768	ALBU_HUMAN Serum albumin OS=Homo sapiens GN=ALB PE=1 SV=2	VGSKCcmCcmKbs3nh2HPEAK	LDELRDEGKASSAK	4	9	432	186	5.71302	FALSE
P02768	ALBU_HUMAN Serum albumin OS=Homo sapiens GN=ALB PE=1 SV=2	P02768	ALBU_HUMAN Serum albumin OS=Homo sapiens GN=ALB PE=1 SV=2	KVPQVSTPTLVEVSR	ATKEQLK	1	3	410	537	5.5146	FALSE
P02768	ALBU_HUMAN Serum albumin OS=Homo sapiens GN=ALB PE=1 SV=2	P02768	ALBU_HUMAN Serum albumin OS=Homo sapiens GN=ALB PE=1 SV=2	CcmASLQKFGER	LAKTYETTLEK	6	3	201	347	5.57145	FALSE
P00563	KCRM_RABIT Creatine kinase M-type OS=Oryctolagus cuniculus GN=CKM PE=1 SV=1	P00563	KCRM_RABIT Creatine kinase M-type OS=Oryctolagus cuniculus GN=CKM PE=1 SV=1	HPKFEEILTbs3nh2R	LAHLSK	3	5	300	296	5.58025	FALSE
P00563	KCRM_RABIT Creatine kinase M-type OS=Oryctolagus cuniculus GN=CKM PE=1 SV=1	P00563	KCRM_RABIT Creatine kinase M-type OS=Oryctolagus cuniculus GN=CKM PE=1 SV=1	GTGGVDTAAVGSVFDISNADR	LNYKbs3ohSEEEYPDLSK	7	13	320	17	5.64661	FALSE
P00563	KCRM_RABIT Creatine kinase M-type OS=Oryctolagus cuniculus GN=CKM PE=1 SV=1	P00563	KCRM_RABIT Creatine kinase M-type OS=Oryctolagus cuniculus GN=CKM PE=1 SV=1	TDLNHENLKGGDDLDPHYVLSSR	VISMEKGGNMK	9	6	109	235	5.66267	FALSE
P68082	MYG_HORSE Myoglobin OS=Equus caballus GN=MB PE=1 SV=2	P68082	MYG_HORSE Myoglobin OS=Equus caballus GN=MB PE=1 SV=2	HKIPIK	LFTGHPETLEKFDKFK	2	14	98	45	5.68733	FALSE
P02768	ALBU_HUMAN Serum albumin OS=Homo sapiens GN=ALB PE=1 SV=2	P02768	ALBU_HUMAN Serum albumin OS=Homo sapiens GN=ALB PE=1 SV=2	QRLKCcmASLQK	LDELRDEGKbs3ohASSAK	4	12	195	189	5.70171	FALSE
P02789	TRFE_CHICK Ovotransferrin OS=Gallus gallus PE=1 SV=2	P02789	TRFE_CHICK Ovotransferrin OS=Gallus gallus PE=1 SV=2	NKADWAK	FMMFESQNKDLLFKDLTK	2	14	573	657	5.78667	FALSE
P02768	ALBU_HUMAN Serum albumin OS=Homo sapiens GN=ALB PE=1 SV=2	P02768	ALBU_HUMAN Serum albumin OS=Homo sapiens GN=ALB PE=1 SV=2	NLGKVGSK	KQTALVELVK	4	1	428	521	5.85313	FALSE
P00563	KCRM_RABIT Creatine kinase M-type OS=Oryctolagus cuniculus GN=CKM PE=1 SV=1	P00563	KCRM_RABIT Creatine kinase M-type OS=Oryctolagus cuniculus GN=CKM PE=1 SV=1	HPKFEEILTR	GGVHVKLAHLSK	3	6	300	291	5.85884	FALSE
P02789	TRFE_CHICK Ovotransferrin OS=Gallus gallus PE=1 SV=2	P02789	TRFE_CHICK Ovotransferrin OS=Gallus gallus PE=1 SV=2	IQWCcmAVGKDEK	FMMFESQNKDLLFK	8	9	371	652	5.92947	FALSE
P02789	TRFE_CHICK Ovotransferrin OS=Gallus gallus PE=1 SV=2	P02789	TRFE_CHICK Ovotransferrin OS=Gallus gallus PE=1 SV=2	IRDLLERQEKR	CcmLFKVR	10	4	632	665	10.0117	FALSE
P00563	KCRM_RABIT Creatine kinase M-type OS=Oryctolagus cuniculus GN=CKM PE=1 SV=1	P00563	KCRM_RABIT Creatine kinase M-type OS=Oryctolagus cuniculus GN=CKM PE=1 SV=1	HKTDLNHENLK	HGGFKPTDK	2	5	100	94	5.94414	FALSE
P02768	ALBU_HUMAN Serum albumin OS=Homo sapiens GN=ALB PE=1 SV=2	P02768	ALBU_HUMAN Serum albumin OS=Homo sapiens GN=ALB PE=1 SV=2	ASSAKQR	NLGKVGSK	5	4	191	428	11.612	FALSE
P02768	ALBU_HUMAN Serum albumin OS=Homo sapiens GN=ALB PE=1 SV=2	P02768	ALBU_HUMAN Serum albumin OS=Homo sapiens GN=ALB PE=1 SV=2	LKECcmCcmEKPLLEK	FPKAEFAEVSK	7	3	277	221	6.1155	FALSE
P00563	KCRM_RABIT Creatine kinase M-type OS=Oryctolagus cuniculus GN=CKM PE=1 SV=1	P00563	KCRM_RABIT Creatine kinase M-type OS=Oryctolagus cuniculus GN=CKM PE=1 SV=1	IEEIFKK	HGGFKPTDKHK	6	9	258	98	6.14444	FALSE
P02789	TRFE_CHICK Ovotransferrin OS=Gallus gallus PE=1 SV=2	P02789	TRFE_CHICK Ovotransferrin OS=Gallus gallus PE=1 SV=2	DSAIMLKR	QPVDNYKTCcmNWAR	7	7	327	259	6.15059	FALSE
P02768	ALBU_HUMAN Serum albumin OS=Homo sapiens GN=ALB PE=1 SV=2	P02768	ALBU_HUMAN Serum albumin OS=Homo sapiens GN=ALB PE=1 SV=2	ATKEQLK	QNCcmELFEQLGEYKFQNALLVR	3	13	537	398	6.16274	FALSE
P00563	KCRM_RABIT Creatine kinase M-type OS=Oryctolagus cuniculus GN=CKM PE=1 SV=1	P00563	KCRM_RABIT Creatine kinase M-type OS=Oryctolagus cuniculus GN=CKM PE=1 SV=1	GGVHVKLAHLSK	VISMEKbs3ohGGNMK	6	3	291	232	6.46416	FALSE
P02789	TRFE_CHICK Ovotransferrin OS=Gallus gallus PE=1 SV=2	P02789	TRFE_CHICK Ovotransferrin OS=Gallus gallus PE=1 SV=2	KSCcmHTAVGR	CcmLVEKGDVAFIQHSTVEENTGGK	1	5	471	553	6.56513	FALSE
P02768	ALBU_HUMAN Serum albumin OS=Homo sapiens GN=ALB PE=1 SV=2	P02768	ALBU_HUMAN Serum albumin OS=Homo sapiens GN=ALB PE=1 SV=2	LKCcmASLQK	ASSAKQR	2	5	195	191	11.9248	FALSE
P00563	KCRM_RABIT Creatine kinase M-type OS=Oryctolagus cuniculus GN=CKM PE=1 SV=1	P00563	KCRM_RABIT Creatine kinase M-type OS=Oryctolagus cuniculus GN=CKM PE=1 SV=1	LMVEMEKK	LEKGQSIDDMIPAQK	7	3	358	362	6.76413	FALSE
P02768	ALBU_HUMAN Serum albumin OS=Homo sapiens GN=ALB PE=1 SV=2	P02768	ALBU_HUMAN Serum albumin OS=Homo sapiens GN=ALB PE=1 SV=2	LKCcmASLQK	AFKAWAVAR	2	3	195	208	6.80599	FALSE
P02768	ALBU_HUMAN Serum albumin OS=Homo sapiens GN=ALB PE=1 SV=2	P02768	ALBU_HUMAN Serum albumin OS=Homo sapiens GN=ALB PE=1 SV=2	VFDEFKPLVEEPQNLIK	CcmCcmAAADPHECcmYAK	6	11	374	366	6.96325	FALSE
P02768	ALBU_HUMAN Serum albumin OS=Homo sapiens GN=ALB PE=1 SV=2	P02768	ALBU_HUMAN Serum albumin OS=Homo sapiens GN=ALB PE=1 SV=2	CcmCcmKHPEAK	NLGKVGSK	3	4	435	428	10.1588	FALSE
P02789	TRFE_CHICK Ovotransferrin OS=Gallus gallus PE=1 SV=2	P02789	TRFE_CHICK Ovotransferrin OS=Gallus gallus PE=1 SV=2	GDPKbs3nh2TKCcmAR	DGKGDVAFVK	6	3	200	221	9.92782	FALSE
P02789	TRFE_CHICK Ovotransferrin OS=Gallus gallus PE=1 SV=2	P02789	TRFE_CHICK Ovotransferrin OS=Gallus gallus PE=1 SV=2	DGKGDVAFVK	NAPYSGYSGAFHCcmLK	3	8	221	211	7.36695	FALSE
P02768	ALBU_HUMAN Serum albumin OS=Homo sapiens GN=ALB PE=1 SV=2	P02768	ALBU_HUMAN Serum albumin OS=Homo sapiens GN=ALB PE=1 SV=2	HPYFYAPELLFFAKR	YKAAFTECcmCcmQAADK	14	2	155	158	7.45796	FALSE
P02768	ALBU_HUMAN Serum albumin OS=Homo sapiens GN=ALB PE=1 SV=2	P02768	ALBU_HUMAN Serum albumin OS=Homo sapiens GN=ALB PE=1 SV=2	CcmCcmTESLVNR	YKAAFTECcmCcmQAADK	3	2	474	158	7.56768	FALSE
P02789	TRFE_CHICK Ovotransferrin OS=Gallus gallus PE=1 SV=2	P02789	TRFE_CHICK Ovotransferrin OS=Gallus gallus PE=1 SV=2	KDQLTPSPR	ATYLDCcmIK	1	3	352	61	7.91603	FALSE
P02789	TRFE_CHICK Ovotransferrin OS=Gallus gallus PE=1 SV=2	P02789	TRFE_CHICK Ovotransferrin OS=Gallus gallus PE=1 SV=2	KDQLTPSPR	ECcmNLAEVPTHAVVVRPEKANK	1	18	352	619	8.12638	FALSE
P02768	ALBU_HUMAN Serum albumin OS=Homo sapiens GN=ALB PE=1 SV=2	P02768	ALBU_HUMAN Serum albumin OS=Homo sapiens GN=ALB PE=1 SV=2	CcmCcmTESLVNR	VFDEFKPLVEEPQNLIK	3	6	474	374	8.27579	FALSE
P00563	KCRM_RABIT Creatine kinase M-type OS=Oryctolagus cuniculus GN=CKM PE=1 SV=1	P00563	KCRM_RABIT Creatine kinase M-type OS=Oryctolagus cuniculus GN=CKM PE=1 SV=1	GTGGVDTAAVGSVFDISNADR	VISMEKGGNMK	7	6	320	235	8.36585	FALSE
P02789	TRFE_CHICK Ovotransferrin OS=Gallus gallus PE=1 SV=2	P02789	TRFE_CHICK Ovotransferrin OS=Gallus gallus PE=1 SV=2	IQWCcmAVGKDEK	DCcmIIKIMK	8	5	371	402	8.38467	FALSE
P02789	TRFE_CHICK Ovotransferrin OS=Gallus gallus PE=1 SV=2	P02789	TRFE_CHICK Ovotransferrin OS=Gallus gallus PE=1 SV=2	DGKGDVAFVK	QCcmKGDPK	3	3	221	194	8.40804	FALSE
P02768	ALBU_HUMAN Serum albumin OS=Homo sapiens GN=ALB PE=1 SV=2	P02768	ALBU_HUMAN Serum albumin OS=Homo sapiens GN=ALB PE=1 SV=2	SEVAHR	KYLYEIAR	1	1	1	133	8.44401	FALSE
P02789	TRFE_CHICK Ovotransferrin OS=Gallus gallus PE=1 SV=2	P02789	TRFE_CHICK Ovotransferrin OS=Gallus gallus PE=1 SV=2	CcmVASSHEKYFGYTGALR	TGTCcmNFDEYFSEGCcmAPGSPPNSR	8	22	539	515	8.59251	FALSE
P02789	TRFE_CHICK Ovotransferrin OS=Gallus gallus PE=1 SV=2	P02789	TRFE_CHICK Ovotransferrin OS=Gallus gallus PE=1 SV=2	FMMFESQNKDLLFKbs3ohDLTK	NKADWAK	9	2	652	573	8.69921	FALSE
P02768	ALBU_HUMAN Serum albumin OS=Homo sapiens GN=ALB PE=1 SV=2	P02768	ALBU_HUMAN Serum albumin OS=Homo sapiens GN=ALB PE=1 SV=2	KVPQVSTPTLVEVSR	LAKTYETTLEK	1	3	410	347	8.80235	FALSE
P00432	CATA_BOVIN Catalase OS=Bos taurus GN=CAT PE=1 SV=3	P00432	CATA_BOVIN Catalase OS=Bos taurus GN=CAT PE=1 SV=3	IQALLDKYNEEKPK	DAQLFIQKK	12	8	501	473	8.8292	FALSE
P02789	TRFE_CHICK Ovotransferrin OS=Gallus gallus PE=1 SV=2	P02789	TRFE_CHICK Ovotransferrin OS=Gallus gallus PE=1 SV=2	KDQLTPSPR	SAGWNIPIGTLLHR	1	1	352	141	8.93295	FALSE
P02768	ALBU_HUMAN Serum albumin OS=Homo sapiens GN=ALB PE=1 SV=2	P02768	ALBU_HUMAN Serum albumin OS=Homo sapiens GN=ALB PE=1 SV=2	LVTDLTK	VHTECcmCcmHGDLLECcmADDRADLAK	6	3	235	239	9.18515	FALSE
P00563	KCRM_RABIT Creatine kinase M-type OS=Oryctolagus cuniculus GN=CKM PE=1 SV=1	P00563	KCRM_RABIT Creatine kinase M-type OS=Oryctolagus cuniculus GN=CKM PE=1 SV=1	TDLNHENLKGGDDLDPHYVLSSR	GQSIDDMIPAQK	9	12	109	374	9.34383	FALSE
P00563	KCRM_RABIT Creatine kinase M-type OS=Oryctolagus cuniculus GN=CKM PE=1 SV=1	P00563	KCRM_RABIT Creatine kinase M-type OS=Oryctolagus cuniculus GN=CKM PE=1 SV=1	IEEIFKK	SIKGYTLPPHCcmSR	6	3	258	131	9.54082	FALSE
P02768	ALBU_HUMAN Serum albumin OS=Homo sapiens GN=ALB PE=1 SV=2	P02768	ALBU_HUMAN Serum albumin OS=Homo sapiens GN=ALB PE=1 SV=2	NLGKVGSK	LDELRDEGKASSAK	4	9	428	186	12.3661	FALSE
P02768	ALBU_HUMAN Serum albumin OS=Homo sapiens GN=ALB PE=1 SV=2	P02768	ALBU_HUMAN Serum albumin OS=Homo sapiens GN=ALB PE=1 SV=2	LDELRDEGKASSAK	EFNAETFTFHADICcmTLSEKER	9	19	186	515	9.83425	FALSE
P02768	ALBU_HUMAN Serum albumin OS=Homo sapiens GN=ALB PE=1 SV=2	P02768	ALBU_HUMAN Serum albumin OS=Homo sapiens GN=ALB PE=1 SV=2	LAKTYETTLEK	VTKCcmCcmTESLVNR	3	3	347	471	9.98466	FALSE
P68082	MYG_HORSE Myoglobin OS=Equus caballus GN=MB PE=1 SV=2	P68082	MYG_HORSE Myoglobin OS=Equus caballus GN=MB PE=1 SV=2	TEAEMKASEDLKK	YLEFISDAIIHVLHSKHPGDFGADAQGAMTK	6	16	56	118	10.1186	FALSE
P02768	ALBU_HUMAN Serum albumin OS=Homo sapiens GN=ALB PE=1 SV=2	P02768	ALBU_HUMAN Serum albumin OS=Homo sapiens GN=ALB PE=1 SV=2	SEVAHR	FKDLGEENFK	1	2	1	8	10.2223	FALSE
P00563	KCRM_RABIT Creatine kinase M-type OS=Oryctolagus cuniculus GN=CKM PE=1 SV=1	P00563	KCRM_RABIT Creatine kinase M-type OS=Oryctolagus cuniculus GN=CKM PE=1 SV=1	GKYYPLK	GIWHNDNKSFLVWVNEEDHLR	2	8	165	216	10.2728	FALSE
P02768	ALBU_HUMAN Serum albumin OS=Homo sapiens GN=ALB PE=1 SV=2	P02768	ALBU_HUMAN Serum albumin OS=Homo sapiens GN=ALB PE=1 SV=2	KYLYEIAR	KQTALVELVK	1	1	133	521	10.4866	FALSE
P02768	ALBU_HUMAN Serum albumin OS=Homo sapiens GN=ALB PE=1 SV=2	P02768	ALBU_HUMAN Serum albumin OS=Homo sapiens GN=ALB PE=1 SV=2	RPCcmFSALEVDETYVPKEFNAETFTFHADICcmTLSEKER	NLGKVGSK	35	4	515	428	10.5931	FALSE
P02768	ALBU_HUMAN Serum albumin OS=Homo sapiens GN=ALB PE=1 SV=2	P02768	ALBU_HUMAN Serum albumin OS=Homo sapiens GN=ALB PE=1 SV=2	FKDLGEENFK	ADLAKYICcmENQDSISSK	2	5	8	258	10.4919	FALSE
P02768	ALBU_HUMAN Serum albumin OS=Homo sapiens GN=ALB PE=1 SV=2	P02768	ALBU_HUMAN Serum albumin OS=Homo sapiens GN=ALB PE=1 SV=2	ATKEQLK	KQTALVELVK	3	1	537	521	10.7387	FALSE
P02789	TRFE_CHICK Ovotransferrin OS=Gallus gallus PE=1 SV=2	P02789	TRFE_CHICK Ovotransferrin OS=Gallus gallus PE=1 SV=2	CcmLFKVR	YDDESQCcmSKTDERPASYFAVAVAR	4	9	665	442	10.7789	FALSE
P02768	ALBU_HUMAN Serum albumin OS=Homo sapiens GN=ALB PE=1 SV=2	P02768	ALBU_HUMAN Serum albumin OS=Homo sapiens GN=ALB PE=1 SV=2	KYLYbs3nh2EIAR	KVPQVSTPTLVEVSR	1	1	133	410	3.3387	FALSE
P02768	ALBU_HUMAN Serum albumin OS=Homo sapiens GN=ALB PE=1 SV=2	P02768	ALBU_HUMAN Serum albumin OS=Homo sapiens GN=ALB PE=1 SV=2	LVNEVTEFAKTCcmVADESAENCcmDK	FKDLGEENFK	10	2	47	8	11.3361	FALSE
P02789	TRFE_CHICK Ovotransferrin OS=Gallus gallus PE=1 SV=2	P02789	TRFE_CHICK Ovotransferrin OS=Gallus gallus PE=1 SV=2	AQSDFGVDTK	SDFHLFGPPGK	9	1	297	299	11.4143	FALSE
P00563	KCRM_RABIT Creatine kinase M-type OS=Oryctolagus cuniculus GN=CKM PE=1 SV=1	P00563	KCRM_RABIT Creatine kinase M-type OS=Oryctolagus cuniculus GN=CKM PE=1 SV=1	HPKFEEILTR	GQSIDDMIPAQK	3	12	300	374	11.8133	FALSE
P02768	ALBU_HUMAN Serum albumin OS=Homo sapiens GN=ALB PE=1 SV=2	P02768	ALBU_HUMAN Serum albumin OS=Homo sapiens GN=ALB PE=1 SV=2	EQLKAVMDDFAAFVEK	KQTALVELVK	4	1	541	521	11.8143	FALSE
P02789	TRFE_CHICK Ovotransferrin OS=Gallus gallus PE=1 SV=2	P02789	TRFE_CHICK Ovotransferrin OS=Gallus gallus PE=1 SV=2	KSCcmHTAVGR	CcmVASSHEKYFGYTGALR	1	8	471	539	12.2947	FALSE
P02789	TRFE_CHICK Ovotransferrin OS=Gallus gallus PE=1 SV=2	P02789	TRFE_CHICK Ovotransferrin OS=Gallus gallus PE=1 SV=2	WCcmTISSPEEKK	SDFHLFGPPGKK	10	11	37	309	12.3406	FALSE
P02768	ALBU_HUMAN Serum albumin OS=Homo sapiens GN=ALB PE=1 SV=2	P02768	ALBU_HUMAN Serum albumin OS=Homo sapiens GN=ALB PE=1 SV=2	LVRPEVDVMCcmTAFHDNEETFLKK	YKAAFTECcmCcmQAADK	22	2	132	158	12.9088	FALSE
P02768	ALBU_HUMAN Serum albumin OS=Homo sapiens GN=ALB PE=1 SV=2	P02768	ALBU_HUMAN Serum albumin OS=Homo sapiens GN=ALB PE=1 SV=2	LKCcmASLQK	LAKTYETTLEK	2	3	195	347	12.9131	FALSE
P02789	TRFE_CHICK Ovotransferrin OS=Gallus gallus PE=1 SV=2	P02789	TRFE_CHICK Ovotransferrin OS=Gallus gallus PE=1 SV=2	KGTEFTVNDLQGK	HTTVNENAPDQKDEYELLCcmLDGSR	1	12	119	240	13.4671	FALSE
P02789	TRFE_CHICK Ovotransferrin OS=Gallus gallus PE=1 SV=2	P02789	TRFE_CHICK Ovotransferrin OS=Gallus gallus PE=1 SV=2	YDDESQCcmSK	TDERPASYFAVAVAR	8	1	441	443	13.811	FALSE
P02768	ALBU_HUMAN Serum albumin OS=Homo sapiens GN=ALB PE=1 SV=2	P02768	ALBU_HUMAN Serum albumin OS=Homo sapiens GN=ALB PE=1 SV=2	KYLYEIAR	YKAAFTECcmCcmQAADK	1	2	133	158	14.4709	FALSE
P02768	ALBU_HUMAN Serum albumin OS=Homo sapiens GN=ALB PE=1 SV=2	P02768	ALBU_HUMAN Serum albumin OS=Homo sapiens GN=ALB PE=1 SV=2	FKDLGEENFK	KYLYEIAR	2	1	8	133	14.8608	FALSE
P02768	ALBU_HUMAN Serum albumin OS=Homo sapiens GN=ALB PE=1 SV=2	P02768	ALBU_HUMAN Serum albumin OS=Homo sapiens GN=ALB PE=1 SV=2	KQTALVELVK	QNCcmELFEQLGEYKFQNALLVR	1	13	521	398	14.9636	FALSE
P00563	KCRM_RABIT Creatine kinase M-type OS=Oryctolagus cuniculus GN=CKM PE=1 SV=1	P00563	KCRM_RABIT Creatine kinase M-type OS=Oryctolagus cuniculus GN=CKM PE=1 SV=1	GGVHVKLAHLSK	KLEKGQSIDDMIPAQK	6	4	291	362	15.4981	FALSE
P02768	ALBU_HUMAN Serum albumin OS=Homo sapiens GN=ALB PE=1 SV=2	P02768	ALBU_HUMAN Serum albumin OS=Homo sapiens GN=ALB PE=1 SV=2	LAKTYETTLEK	AFKAWAVAR	3	3	347	208	16.8384	FALSE
P00432	CATA_BOVIN Catalase OS=Bos taurus GN=CAT PE=1 SV=3	P00432	CATA_BOVIN Catalase OS=Bos taurus GN=CAT PE=1 SV=3	AVKNFSDVHPEYGSR	DAQLFIQKK	3	8	477	473	18.7786	FALSE
P02789	TRFE_CHICK Ovotransferrin OS=Gallus gallus PE=1 SV=2	P02789	TRFE_CHICK Ovotransferrin OS=Gallus gallus PE=1 SV=2	CcmVASSHEKYFGYTGALR	CcmLVEKGDVAFIQHSTVEENTGGK	8	5	539	553	19.0944	FALSE
P02789	TRFE_CHICK Ovotransferrin OS=Gallus gallus PE=1 SV=2	P00432	CATA_BOVIN Catalase OS=Bos taurus GN=CAT PE=1 SV=3	TDERPASYFAVAVAR	LNSLTVGPR	1	3	443	38	6.89737	FALSE
P02789	TRFE_CHICK Ovotransferrin OS=Gallus gallus PE=1 SV=2	P00563	KCRM_RABIT Creatine kinase M-type OS=Oryctolagus cuniculus GN=CKM PE=1 SV=1	KDSNVNWNNLK	HGGFKPTDK	1	5	458	94	7.13618	FALSE
P02768	ALBU_HUMAN Serum albumin OS=Homo sapiens GN=ALB PE=1 SV=2	P02768	ALBU_HUMAN Serum albumin OS=Homo sapiens GN=ALB PE=1 SV=2	RHPYFYAPELLFFAK	FKDLGEENFK	6	2	146	8	4.65638	FALSE
P02768	ALBU_HUMAN Serum albumin OS=Homo sapiens GN=ALB PE=1 SV=2	P02768	ALBU_HUMAN Serum albumin OS=Homo sapiens GN=ALB PE=1 SV=2	QNCcmELFEQLGEYKbs3nh2FQNALLVR	QTALVELVK	12	2	397	523	5.06812	FALSE
P02768	ALBU_HUMAN Serum albumin OS=Homo sapiens GN=ALB PE=1 SV=2	P02768	ALBU_HUMAN Serum albumin OS=Homo sapiens GN=ALB PE=1 SV=2	QNCcmELFEQLGEYbs3nh2KFQNALLVR	QTALVELVK	13	2	398	523	5.06812	FALSE
P02768	ALBU_HUMAN Serum albumin OS=Homo sapiens GN=ALB PE=1 SV=2	P02768	ALBU_HUMAN Serum albumin OS=Homo sapiens GN=ALB PE=1 SV=2	KYLYEIAR	QIKKbs3nh2QTALVELVK	1	3	133	520	8.89988	FALSE
P02789	TRFE_CHICK Ovotransferrin OS=Gallus gallus PE=1 SV=2	P00432	CATA_BOVIN Catalase OS=Bos taurus GN=CAT PE=1 SV=3	CcmLVEKGDVAFIQHSTVEENTGGK	NRDPASbs3nh2DQMoxKbs3nh2	5	1	553	1	4.95403	FALSE
P68082	MYG_HORSE Myoglobin OS=Equus caballus GN=MB PE=1 SV=2	P68082	MYG_HORSE Myoglobin OS=Equus caballus GN=MB PE=1 SV=2	KGHHEAELKPLAQSHATK	NDIAAKYKELGFQG	1	6	79	145	3.78498	FALSE
P02789	TRFE_CHICK Ovotransferrin OS=Gallus gallus PE=1 SV=2	P02789	TRFE_CHICK Ovotransferrin OS=Gallus gallus PE=1 SV=2	NAPYSGYSGAFHCcmLKDGK	QCcmKGDPK	15	3	218	194	3.96034	FALSE
P00563	KCRM_RABIT Creatine kinase M-type OS=Oryctolagus cuniculus GN=CKM PE=1 SV=1	P00563	KCRM_RABIT Creatine kinase M-type OS=Oryctolagus cuniculus GN=CKM PE=1 SV=1	TDLNHENLKGGDDLDPHYVLSSR	VISMoxEKGGNMK	22	6	122	235	3.93765	FALSE
P00563	KCRM_RABIT Creatine kinase M-type OS=Oryctolagus cuniculus GN=CKM PE=1 SV=1	P00563	KCRM_RABIT Creatine kinase M-type OS=Oryctolagus cuniculus GN=CKM PE=1 SV=1	AVEKLSVEALNSLTGEFK	GYTLPPHCcmSR	4	3	149	134	9.77135	FALSE
P00563	KCRM_RABIT Creatine kinase M-type OS=Oryctolagus cuniculus GN=CKM PE=1 SV=1	P00563	KCRM_RABIT Creatine kinase M-type OS=Oryctolagus cuniculus GN=CKM PE=1 SV=1	RAVEKLSVEALNSLTGEFK	GYTLPPHCcmSR	5	2	149	133	5.65134	FALSE
P00563	KCRM_RABIT Creatine kinase M-type OS=Oryctolagus cuniculus GN=CKM PE=1 SV=1	P00563	KCRM_RABIT Creatine kinase M-type OS=Oryctolagus cuniculus GN=CKM PE=1 SV=1	GGVHVKLAHLSK	VISMoxEKGGNMK	6	6	291	235	11.3034	FALSE
P02789	TRFE_CHICK Ovotransferrin OS=Gallus gallus PE=1 SV=2	P02789	TRFE_CHICK Ovotransferrin OS=Gallus gallus PE=1 SV=2	KDPVLK	WCcmTISSPEEKK	1	10	310	37	7.89774	FALSE
P68082	MYG_HORSE Myoglobin OS=Equus caballus GN=MB PE=1 SV=2	P68082	MYG_HORSE Myoglobin OS=Equus caballus GN=MB PE=1 SV=2	YKELGFQG	KKGHHEAELKPLAQSHATK	2	10	147	87	4.31343	FALSE
P02768	ALBU_HUMAN Serum albumin OS=Homo sapiens GN=ALB PE=1 SV=2	P02768	ALBU_HUMAN Serum albumin OS=Homo sapiens GN=ALB PE=1 SV=2	KQTALVELVK	CcmCcmKADDKETCcmFAEEGKK	1	3	521	556	23.3837	FALSE
P02789	TRFE_CHICK Ovotransferrin OS=Gallus gallus PE=1 SV=2	P02789	TRFE_CHICK Ovotransferrin OS=Gallus gallus PE=1 SV=2	WCcmTISSPEEKKCcmNNLR	KDPVLK	11	1	38	310	4.41751	FALSE
P02789	TRFE_CHICK Ovotransferrin OS=Gallus gallus PE=1 SV=2	P02789	TRFE_CHICK Ovotransferrin OS=Gallus gallus PE=1 SV=2	KGTEFTVNDLQGKTSCcmHTGLGR	KDQLTPSPR	13	1	131	352	4.49615	FALSE
P00563	KCRM_RABIT Creatine kinase M-type OS=Oryctolagus cuniculus GN=CKM PE=1 SV=1	P00563	KCRM_RABIT Creatine kinase M-type OS=Oryctolagus cuniculus GN=CKM PE=1 SV=1	GGVHVKbs3ohLAHLSKHPK	VISMEKGGNMK	12	6	297	235	4.58231	FALSE
P02789	TRFE_CHICK Ovotransferrin OS=Gallus gallus PE=1 SV=2	P02789	TRFE_CHICK Ovotransferrin OS=Gallus gallus PE=1 SV=2	DPVLKDLLFK	SDFHLFGPPGKK	5	11	315	309	4.59252	FALSE
P02789	TRFE_CHICK Ovotransferrin OS=Gallus gallus PE=1 SV=2	P02789	TRFE_CHICK Ovotransferrin OS=Gallus gallus PE=1 SV=2	QPVDNYKTCcmNWAR	TCcmNPSDILQMCcmSFLEGK	7	17	259	705	4.59621	FALSE
P02768	ALBU_HUMAN Serum albumin OS=Homo sapiens GN=ALB PE=1 SV=2	P02768	ALBU_HUMAN Serum albumin OS=Homo sapiens GN=ALB PE=1 SV=2	VHTECcmCcmHGDLLECcmADDRADLAKYICcmENQDSISSK	LKECcmCcmEKPLLEKSHCcmIAEVENDEMPADLPSLAADFVESK	22	12	258	282	4.75868	FALSE
P02789	TRFE_CHICK Ovotransferrin OS=Gallus gallus PE=1 SV=2	P02789	TRFE_CHICK Ovotransferrin OS=Gallus gallus PE=1 SV=2	WCcmTISSPEEKbs3nh2K	SDFHLFGPPGKKDPVLK	6	12	33	310	4.76024	FALSE
P02768	ALBU_HUMAN Serum albumin OS=Homo sapiens GN=ALB PE=1 SV=2	P02768	ALBU_HUMAN Serum albumin OS=Homo sapiens GN=ALB PE=1 SV=2	VGSKCcmCcmK	LDELRDEGKASSAKbs3ohQR	4	9	432	186	8.76068	FALSE
P02789	TRFE_CHICK Ovotransferrin OS=Gallus gallus PE=1 SV=2	P02789	TRFE_CHICK Ovotransferrin OS=Gallus gallus PE=1 SV=2	NAPYSGYbs3ohSGAFHCcmLK	DGKGDVAFVK	8	3	211	221	4.97853	FALSE
P02789	TRFE_CHICK Ovotransferrin OS=Gallus gallus PE=1 SV=2	P02789	TRFE_CHICK Ovotransferrin OS=Gallus gallus PE=1 SV=2	NAPYSGYSbs3ohGAFHCcmLK	DGKGDVAFVK	7	3	210	221	4.97853	FALSE
P02768	ALBU_HUMAN Serum albumin OS=Homo sapiens GN=ALB PE=1 SV=2	P02768	ALBU_HUMAN Serum albumin OS=Homo sapiens GN=ALB PE=1 SV=2	HPEAKR	LAKTYETTLEK	5	3	440	347	5.02402	FALSE
P02768	ALBU_HUMAN Serum albumin OS=Homo sapiens GN=ALB PE=1 SV=2	P02768	ALBU_HUMAN Serum albumin OS=Homo sapiens GN=ALB PE=1 SV=2	LAKTYETTLEK	ATKbs3ohEQLK	3	2	347	536	5.056	FALSE
P02768	ALBU_HUMAN Serum albumin OS=Homo sapiens GN=ALB PE=1 SV=2	P02768	ALBU_HUMAN Serum albumin OS=Homo sapiens GN=ALB PE=1 SV=2	FQNALLVRYTK	AFKAWAVAR	10	3	408	208	5.06162	FALSE
P02789	TRFE_CHICK Ovotransferrin OS=Gallus gallus PE=1 SV=2	P02789	TRFE_CHICK Ovotransferrin OS=Gallus gallus PE=1 SV=2	GDPKTKCcmAR	NAPYSGYSGAFHCcmLKbs3nh2DGKbs3ohGDVAFVK	4	8	198	211	5.10323	FALSE
P00563	KCRM_RABIT Creatine kinase M-type OS=Oryctolagus cuniculus GN=CKM PE=1 SV=1	P00563	KCRM_RABIT Creatine kinase M-type OS=Oryctolagus cuniculus GN=CKM PE=1 SV=1	GKYYPLK	AVEKLSVEALNSLTGEFK	2	4	165	149	5.22156	FALSE
P02789	TRFE_CHICK Ovotransferrin OS=Gallus gallus PE=1 SV=2	P02789	TRFE_CHICK Ovotransferrin OS=Gallus gallus PE=1 SV=2	CcmVASSHEK	IQWCcmAVGKDEK	4	8	535	371	5.2251	FALSE
P02789	TRFE_CHICK Ovotransferrin OS=Gallus gallus PE=1 SV=2	P02789	TRFE_CHICK Ovotransferrin OS=Gallus gallus PE=1 SV=2	QCcmKGDPKTKbs3ohCcmAR	NAPYSGYSGAFHCcmLKDGKGDVAFVK	7	18	198	221	5.27982	FALSE
P02789	TRFE_CHICK Ovotransferrin OS=Gallus gallus PE=1 SV=2	P02789	TRFE_CHICK Ovotransferrin OS=Gallus gallus PE=1 SV=2	DLLFKDLTK	FMoxMFESQNK	5	6	657	649	5.36756	FALSE
P02768	ALBU_HUMAN Serum albumin OS=Homo sapiens GN=ALB PE=1 SV=2	P02768	ALBU_HUMAN Serum albumin OS=Homo sapiens GN=ALB PE=1 SV=2	CcmCcmKHPEAK	LDELRDEGKbs3ohASSAKQR	3	14	435	191	6.8434	FALSE
P02789	TRFE_CHICK Ovotransferrin OS=Gallus gallus PE=1 SV=2	P02789	TRFE_CHICK Ovotransferrin OS=Gallus gallus PE=1 SV=2	SDFHLFGPPGKK	WCcmTISSPEEKK	11	10	309	37	14.4405	FALSE
P02789	TRFE_CHICK Ovotransferrin OS=Gallus gallus PE=1 SV=2	P02789	TRFE_CHICK Ovotransferrin OS=Gallus gallus PE=1 SV=2	CcmLFKVR	IRDLLERQEKR	4	10	665	632	5.62325	FALSE
P02789	TRFE_CHICK Ovotransferrin OS=Gallus gallus PE=1 SV=2	P02789	TRFE_CHICK Ovotransferrin OS=Gallus gallus PE=1 SV=2	DSAIMLKR	TCcmNPSDILQMCcmSFLEGK	7	17	327	705	5.6895	FALSE
P00563	KCRM_RABIT Creatine kinase M-type OS=Oryctolagus cuniculus GN=CKM PE=1 SV=1	P00563	KCRM_RABIT Creatine kinase M-type OS=Oryctolagus cuniculus GN=CKM PE=1 SV=1	AVEKLSVEALNSLTGEFK	SIKGYTLPPHCcmSR	4	3	149	131	7.8404	FALSE
P02768	ALBU_HUMAN Serum albumin OS=Homo sapiens GN=ALB PE=1 SV=2	P02768	ALBU_HUMAN Serum albumin OS=Homo sapiens GN=ALB PE=1 SV=2	HPEAKR	ASSAKQR	5	5	440	191	5.8205	FALSE
P00563	KCRM_RABIT Creatine kinase M-type OS=Oryctolagus cuniculus GN=CKM PE=1 SV=1	P00563	KCRM_RABIT Creatine kinase M-type OS=Oryctolagus cuniculus GN=CKM PE=1 SV=1	GQSIDDMIPAQK	TDLNHENLKGGDDLDPHYVLSSR	12	9	374	109	5.84385	FALSE
P02789	TRFE_CHICK Ovotransferrin OS=Gallus gallus PE=1 SV=2	P02789	TRFE_CHICK Ovotransferrin OS=Gallus gallus PE=1 SV=2	DLTKCcmLFK	FGVNGSEKSK	4	8	661	641	5.91145	FALSE
P02789	TRFE_CHICK Ovotransferrin OS=Gallus gallus PE=1 SV=2	P02789	TRFE_CHICK Ovotransferrin OS=Gallus gallus PE=1 SV=2	IQWCcmAVGKDEK	FMMFESQNKDLLFKDLTK	8	9	371	652	5.92315	FALSE
P02789	TRFE_CHICK Ovotransferrin OS=Gallus gallus PE=1 SV=2	P02789	TRFE_CHICK Ovotransferrin OS=Gallus gallus PE=1 SV=2	DGKbs3ohGDVAFVKHTTVNENAPDQK	DEYELLCcmLDGSR	10	3	228	243	5.94429	FALSE
P00563	KCRM_RABIT Creatine kinase M-type OS=Oryctolagus cuniculus GN=CKM PE=1 SV=1	P00563	KCRM_RABIT Creatine kinase M-type OS=Oryctolagus cuniculus GN=CKM PE=1 SV=1	VLTPDLYKK	YKLNYKSEEEYPDLSK	8	6	33	8	17.903	FALSE
P02768	ALBU_HUMAN Serum albumin OS=Homo sapiens GN=ALB PE=1 SV=2	P02768	ALBU_HUMAN Serum albumin OS=Homo sapiens GN=ALB PE=1 SV=2	LKbs3nh2CcmASLQKFGER	VTKCcmCcmTESLVNR	8	3	201	471	5.94921	FALSE
P02768	ALBU_HUMAN Serum albumin OS=Homo sapiens GN=ALB PE=1 SV=2	P02768	ALBU_HUMAN Serum albumin OS=Homo sapiens GN=ALB PE=1 SV=2	KQTALVELVK	CcmCcmKADDKETCcmFAEEGKbs3nh2K	1	7	521	560	6.02906	FALSE
P02789	TRFE_CHICK Ovotransferrin OS=Gallus gallus PE=1 SV=2	P02789	TRFE_CHICK Ovotransferrin OS=Gallus gallus PE=1 SV=2	GDPKbs3nh2TKCcmAR	FFSASCcmVPGATIEQKLCcmR	6	15	200	188	6.03397	FALSE
P02768	ALBU_HUMAN Serum albumin OS=Homo sapiens GN=ALB PE=1 SV=2	P02768	ALBU_HUMAN Serum albumin OS=Homo sapiens GN=ALB PE=1 SV=2	LKCcmASLQKbs3ohFGER	ASSAKQR	2	5	195	191	6.96102	FALSE
P00563	KCRM_RABIT Creatine kinase M-type OS=Oryctolagus cuniculus GN=CKM PE=1 SV=1	P00563	KCRM_RABIT Creatine kinase M-type OS=Oryctolagus cuniculus GN=CKM PE=1 SV=1	VISMEKGGNMK	GTGGVDTAAVGSVFDISNADR	6	7	235	320	6.23599	FALSE
P00698	LYSC_CHICK Lysozyme C OS=Gallus gallus GN=LYZ PE=1 SV=1	P00698	LYSC_CHICK Lysozyme C OS=Gallus gallus GN=LYZ PE=1 SV=1	CcmELAAAMKR	CcmKGTDVQAWIR	8	2	13	116	6.25168	FALSE
P68082	MYG_HORSE Myoglobin OS=Equus caballus GN=MB PE=1 SV=2	P68082	MYG_HORSE Myoglobin OS=Equus caballus GN=MB PE=1 SV=2	ALELFRNDIAAKYK	GHHEAELKPLAQSHATK	12	8	145	87	6.30647	FALSE
P02768	ALBU_HUMAN Serum albumin OS=Homo sapiens GN=ALB PE=1 SV=2	P02768	ALBU_HUMAN Serum albumin OS=Homo sapiens GN=ALB PE=1 SV=2	LKbs3nh2CcmASLQKFGER	LAKTYETTLEK	8	3	201	347	6.32086	FALSE
P02768	ALBU_HUMAN Serum albumin OS=Homo sapiens GN=ALB PE=1 SV=2	P02768	ALBU_HUMAN Serum albumin OS=Homo sapiens GN=ALB PE=1 SV=2	SLHTLFGDKLCcmTVATLR	TCcmVADESAENCcmDK	9	7	69	54	6.4106	FALSE
P02768	ALBU_HUMAN Serum albumin OS=Homo sapiens GN=ALB PE=1 SV=2	P02768	ALBU_HUMAN Serum albumin OS=Homo sapiens GN=ALB PE=1 SV=2	CcmASLQK	ASSAKQR	3	5	198	191	6.49713	FALSE
P00432	CATA_BOVIN Catalase OS=Bos taurus GN=CAT PE=1 SV=3	P00432	CATA_BOVIN Catalase OS=Bos taurus GN=CAT PE=1 SV=3	LNSLTVGPR	AAQKbs3nh2PDVLTTGGGNPVGDK	3	10	38	26	6.58554	FALSE
P02768	ALBU_HUMAN Serum albumin OS=Homo sapiens GN=ALB PE=1 SV=2	P02768	ALBU_HUMAN Serum albumin OS=Homo sapiens GN=ALB PE=1 SV=2	NLGKVGSK	CcmCcmKHPEAKbs3ohR	4	3	428	435	6.60234	FALSE
P02789	TRFE_CHICK Ovotransferrin OS=Gallus gallus PE=1 SV=2	P02789	TRFE_CHICK Ovotransferrin OS=Gallus gallus PE=1 SV=2	DGKGDVAFVK	FFSASCcmVPGATIEQKLCcmR	3	15	221	188	7.0099	FALSE
P02789	TRFE_CHICK Ovotransferrin OS=Gallus gallus PE=1 SV=2	P02789	TRFE_CHICK Ovotransferrin OS=Gallus gallus PE=1 SV=2	EGTTYKEFLGDK	QPVDNYKTCcmNWAR	6	7	673	259	7.01629	FALSE
P02768	ALBU_HUMAN Serum albumin OS=Homo sapiens GN=ALB PE=1 SV=2	P02768	ALBU_HUMAN Serum albumin OS=Homo sapiens GN=ALB PE=1 SV=2	ASSAKQR	VGSKCcmCcmKHPEAK	5	4	191	432	15.8638	FALSE
P02768	ALBU_HUMAN Serum albumin OS=Homo sapiens GN=ALB PE=1 SV=2	P02768	ALBU_HUMAN Serum albumin OS=Homo sapiens GN=ALB PE=1 SV=2	VFDEFKPLVEEPQNLIK	CcmCcmTESLVNR	6	3	374	474	7.07744	FALSE
P02789	TRFE_CHICK Ovotransferrin OS=Gallus gallus PE=1 SV=2	P02789	TRFE_CHICK Ovotransferrin OS=Gallus gallus PE=1 SV=2	SCcmHTAVGR	CcmLVEKGDVAFIQHSbs3ohTVEENTGGK	1	5	472	553	7.25004	FALSE
P02768	ALBU_HUMAN Serum albumin OS=Homo sapiens GN=ALB PE=1 SV=2	P02768	ALBU_HUMAN Serum albumin OS=Homo sapiens GN=ALB PE=1 SV=2	LKCcmASLQKbs3ohFGER	LAKTYETTLEK	2	3	195	347	7.59843	FALSE
P02768	ALBU_HUMAN Serum albumin OS=Homo sapiens GN=ALB PE=1 SV=2	P02768	ALBU_HUMAN Serum albumin OS=Homo sapiens GN=ALB PE=1 SV=2	TPVSDR	VTKCcmCcmTESLVNR	4	3	466	471	7.68973	FALSE
P02768	ALBU_HUMAN Serum albumin OS=Homo sapiens GN=ALB PE=1 SV=2	P02768	ALBU_HUMAN Serum albumin OS=Homo sapiens GN=ALB PE=1 SV=2	KQTALVELVK	KYLYEIAR	1	1	521	133	7.8511	FALSE
P00563	KCRM_RABIT Creatine kinase M-type OS=Oryctolagus cuniculus GN=CKM PE=1 SV=1	P00563	KCRM_RABIT Creatine kinase M-type OS=Oryctolagus cuniculus GN=CKM PE=1 SV=1	RGTGGVDTAAVGSVFDISNADR	VISMEKGGNMK	3	6	315	235	7.92074	FALSE
P00563	KCRM_RABIT Creatine kinase M-type OS=Oryctolagus cuniculus GN=CKM PE=1 SV=1	P00563	KCRM_RABIT Creatine kinase M-type OS=Oryctolagus cuniculus GN=CKM PE=1 SV=1	VISMEKGGNMK	TDLNHENLKGGDDLDPHYVLSSR	6	9	235	109	7.95053	FALSE
P00563	KCRM_RABIT Creatine kinase M-type OS=Oryctolagus cuniculus GN=CKM PE=1 SV=1	P00563	KCRM_RABIT Creatine kinase M-type OS=Oryctolagus cuniculus GN=CKM PE=1 SV=1	GGVHVKLAHLSK	HPKFEEILTR	6	3	291	300	8.00953	FALSE
P02789	TRFE_CHICK Ovotransferrin OS=Gallus gallus PE=1 SV=2	P02789	TRFE_CHICK Ovotransferrin OS=Gallus gallus PE=1 SV=2	QCcmKGDPKbs3nh2TKCcmAR	DGKGDVAFVK	9	3	200	221	8.08506	FALSE
P02768	ALBU_HUMAN Serum albumin OS=Homo sapiens GN=ALB PE=1 SV=2	P02768	ALBU_HUMAN Serum albumin OS=Homo sapiens GN=ALB PE=1 SV=2	KVPQVSTPTLVEVSR	KYLYEIAR	1	1	410	133	8.13949	FALSE
P02789	TRFE_CHICK Ovotransferrin OS=Gallus gallus PE=1 SV=2	P02789	TRFE_CHICK Ovotransferrin OS=Gallus gallus PE=1 SV=2	QCcmKGDPK	DGKGDVAFVK	3	3	194	221	8.25869	FALSE
P02789	TRFE_CHICK Ovotransferrin OS=Gallus gallus PE=1 SV=2	P02789	TRFE_CHICK Ovotransferrin OS=Gallus gallus PE=1 SV=2	KCcmNNLR	DQLTPSPR	1	4	38	356	8.57205	FALSE
P02768	ALBU_HUMAN Serum albumin OS=Homo sapiens GN=ALB PE=1 SV=2	P02768	ALBU_HUMAN Serum albumin OS=Homo sapiens GN=ALB PE=1 SV=2	HPYbs3nh2FYAPELLFFAKR	LKECcmCcmEKPLLEK	14	7	155	277	10.7169	FALSE
P02768	ALBU_HUMAN Serum albumin OS=Homo sapiens GN=ALB PE=1 SV=2	P02768	ALBU_HUMAN Serum albumin OS=Homo sapiens GN=ALB PE=1 SV=2	CcmCcmKADDKETCcmFAEEGKK	QIKKbs3ohQTALVELVK	3	3	556	520	13.5773	FALSE
P02768	ALBU_HUMAN Serum albumin OS=Homo sapiens GN=ALB PE=1 SV=2	P02768	ALBU_HUMAN Serum albumin OS=Homo sapiens GN=ALB PE=1 SV=2	LDELRDEGKASSAK	VGSKCcmCcmKHPEAK	9	7	186	435	9.31294	FALSE
P02768	ALBU_HUMAN Serum albumin OS=Homo sapiens GN=ALB PE=1 SV=2	P02768	ALBU_HUMAN Serum albumin OS=Homo sapiens GN=ALB PE=1 SV=2	TPVSDRVTKCcmCcmTESLVNR	LAKTYETTLEK	9	3	471	347	15.9125	FALSE
P02789	TRFE_CHICK Ovotransferrin OS=Gallus gallus PE=1 SV=2	P02789	TRFE_CHICK Ovotransferrin OS=Gallus gallus PE=1 SV=2	CcmVASSHEK	YFGYTGALR	5	1	536	540	10.3074	FALSE
P02789	TRFE_CHICK Ovotransferrin OS=Gallus gallus PE=1 SV=2	P02789	TRFE_CHICK Ovotransferrin OS=Gallus gallus PE=1 SV=2	ANVMDYRECcmNLAEVPTHAVVVRPEKANK	KDQLTPSPR	25	1	619	352	10.4665	FALSE
P02768	ALBU_HUMAN Serum albumin OS=Homo sapiens GN=ALB PE=1 SV=2	P02768	ALBU_HUMAN Serum albumin OS=Homo sapiens GN=ALB PE=1 SV=2	FKDLGEENFK	LVNEVTEFAKTCcmVADESAENCcmDK	2	10	8	47	11.1679	FALSE
P02789	TRFE_CHICK Ovotransferrin OS=Gallus gallus PE=1 SV=2	P02789	TRFE_CHICK Ovotransferrin OS=Gallus gallus PE=1 SV=2	TDERPASYFAVAVAR	YDDESQCcmSK	1	8	443	441	11.429	FALSE
P02768	ALBU_HUMAN Serum albumin OS=Homo sapiens GN=ALB PE=1 SV=2	P02768	ALBU_HUMAN Serum albumin OS=Homo sapiens GN=ALB PE=1 SV=2	KQTALVELVK	ATKEQLK	1	3	521	537	11.4475	FALSE
P02768	ALBU_HUMAN Serum albumin OS=Homo sapiens GN=ALB PE=1 SV=2	P02768	ALBU_HUMAN Serum albumin OS=Homo sapiens GN=ALB PE=1 SV=2	VGSKCcmCcmK	LKCcmASLQK	4	2	432	195	11.4917	FALSE
P02789	TRFE_CHICK Ovotransferrin OS=Gallus gallus PE=1 SV=2	P02789	TRFE_CHICK Ovotransferrin OS=Gallus gallus PE=1 SV=2	DCcmIIKIMK	IQWCcmAVGKDEK	5	8	402	371	11.4978	FALSE
P02789	TRFE_CHICK Ovotransferrin OS=Gallus gallus PE=1 SV=2	P02789	TRFE_CHICK Ovotransferrin OS=Gallus gallus PE=1 SV=2	NKADWAK	CcmVASSHEKYFGYTGALR	2	8	573	539	11.7402	FALSE
P02768	ALBU_HUMAN Serum albumin OS=Homo sapiens GN=ALB PE=1 SV=2	P02768	ALBU_HUMAN Serum albumin OS=Homo sapiens GN=ALB PE=1 SV=2	NLGKVGSK	EFNAETFTFHADICcmTLSEKER	4	19	428	515	12.0146	FALSE
P02768	ALBU_HUMAN Serum albumin OS=Homo sapiens GN=ALB PE=1 SV=2	P02768	ALBU_HUMAN Serum albumin OS=Homo sapiens GN=ALB PE=1 SV=2	ADLAKYICcmENQDSISSK	FKDLGEENFK	5	2	258	8	12.5861	FALSE
P00432	CATA_BOVIN Catalase OS=Bos taurus GN=CAT PE=1 SV=3	P00432	CATA_BOVIN Catalase OS=Bos taurus GN=CAT PE=1 SV=3	DAQLFIQKK	AVKNFSDVHPEYGSR	8	3	473	477	15.1719	FALSE
P02789	TRFE_CHICK Ovotransferrin OS=Gallus gallus PE=1 SV=2	P02789	TRFE_CHICK Ovotransferrin OS=Gallus gallus PE=1 SV=2	HTTVNENAPDQKDEYELLCcmLDGSR	KGTEFTVNDLQGK	12	1	240	119	15.8254	FALSE
P02789	TRFE_CHICK Ovotransferrin OS=Gallus gallus PE=1 SV=2	P02789	TRFE_CHICK Ovotransferrin OS=Gallus gallus PE=1 SV=2	CcmLVEKGDVAFIQHSTVEENTGGK	CcmVASSHEKYFGYTGALR	5	8	553	539	18.9696	FALSE
P00563	KCRM_RABIT Creatine kinase M-type OS=Oryctolagus cuniculus GN=CKM PE=1 SV=1	P02768	ALBU_HUMAN Serum albumin OS=Homo sapiens GN=ALB PE=1 SV=2	GGDDLDPHYVLSSR	TYETTLEK	9	5	118	352	6.1387	FALSE
P00432	CATA_BOVIN Catalase OS=Bos taurus GN=CAT PE=1 SV=3	P02768	ALBU_HUMAN Serum albumin OS=Homo sapiens GN=ALB PE=1 SV=2	GAGAFGYFEVTHDITbs3ohR	EFNAETFTFHADICcmTLSbs3ohEKbs3ohER	11	15	85	511	6.24054	FALSE
P02768	ALBU_HUMAN Serum albumin OS=Homo sapiens GN=ALB PE=1 SV=2	P02768	ALBU_HUMAN Serum albumin OS=Homo sapiens GN=ALB PE=1 SV=2	TCcmVADESAENCcmDKSLHTLFGDK	LCcmTVATLR	13	3	60	72	5.02173	FALSE
P00563	KCRM_RABIT Creatine kinase M-type OS=Oryctolagus cuniculus GN=CKM PE=1 SV=1	P00563	KCRM_RABIT Creatine kinase M-type OS=Oryctolagus cuniculus GN=CKM PE=1 SV=1	VLTPDLYK	LNYKbs3nh2SEEEYPDLSK	7	3	32	7	5.32498	FALSE
P00563	KCRM_RABIT Creatine kinase M-type OS=Oryctolagus cuniculus GN=CKM PE=1 SV=1	P00563	KCRM_RABIT Creatine kinase M-type OS=Oryctolagus cuniculus GN=CKM PE=1 SV=1	VLTPDLYK	LNYbs3nh2KSEEEYPDLSK	7	4	32	8	5.32498	FALSE
P02768	ALBU_HUMAN Serum albumin OS=Homo sapiens GN=ALB PE=1 SV=2	P02768	ALBU_HUMAN Serum albumin OS=Homo sapiens GN=ALB PE=1 SV=2	QTALVELVK	CcmCcmKbs3nh2ADDKETCcmFAEEGKK	2	7	523	560	5.72818	FALSE
P00563	KCRM_RABIT Creatine kinase M-type OS=Oryctolagus cuniculus GN=CKM PE=1 SV=1	P00563	KCRM_RABIT Creatine kinase M-type OS=Oryctolagus cuniculus GN=CKM PE=1 SV=1	NKYKLNYKSbs3ohEEEYPDLSK	Sbs3nh2EEEYPDLSK	4	5	4	13	5.73766	FALSE
P02789	TRFE_CHICK Ovotransferrin OS=Gallus gallus PE=1 SV=2	P02789	TRFE_CHICK Ovotransferrin OS=Gallus gallus PE=1 SV=2	KDQLTPSPR	IQWCcmAVGKDEK	1	8	352	371	9.41421	FALSE
P02768	ALBU_HUMAN Serum albumin OS=Homo sapiens GN=ALB PE=1 SV=2	P02768	ALBU_HUMAN Serum albumin OS=Homo sapiens GN=ALB PE=1 SV=2	LDELRDEGKASSbs3ohAKQR	LKCcmASLQK	9	2	186	195	7.86179	FALSE
P00563	KCRM_RABIT Creatine kinase M-type OS=Oryctolagus cuniculus GN=CKM PE=1 SV=1	P00563	KCRM_RABIT Creatine kinase M-type OS=Oryctolagus cuniculus GN=CKM PE=1 SV=1	VLTPDLYKK	LNYKSEEEYPDLSKbs3nh2HNNHMAK	8	4	33	8	5.17131	FALSE
P02768	ALBU_HUMAN Serum albumin OS=Homo sapiens GN=ALB PE=1 SV=2	P02768	ALBU_HUMAN Serum albumin OS=Homo sapiens GN=ALB PE=1 SV=2	LDELRDEGKASSbs3ohAK	VGSKCcmCcmKHPEAK	9	7	186	435	2.09989	FALSE
P02789	TRFE_CHICK Ovotransferrin OS=Gallus gallus PE=1 SV=2	P02789	TRFE_CHICK Ovotransferrin OS=Gallus gallus PE=1 SV=2	FMoxMFESQNKDLLFKDLTK	IQWCcmAVGKDEK	9	8	652	371	2.15391	FALSE
P02789	TRFE_CHICK Ovotransferrin OS=Gallus gallus PE=1 SV=2	P02789	TRFE_CHICK Ovotransferrin OS=Gallus gallus PE=1 SV=2	QCcmKGDPKTbs3nh2Kbs3ohCcmAR	DGKGDVAFVK	3	3	194	221	2.38204	FALSE
P02768	ALBU_HUMAN Serum albumin OS=Homo sapiens GN=ALB PE=1 SV=2	P02768	ALBU_HUMAN Serum albumin OS=Homo sapiens GN=ALB PE=1 SV=2	QIKbs3ohKQTALVELVK	CcmCcmKADDKETCcmFAEEGKK	4	7	521	560	3.95224	FALSE
P68082	MYG_HORSE Myoglobin OS=Equus caballus GN=MB PE=1 SV=2	P68082	MYG_HORSE Myoglobin OS=Equus caballus GN=MB PE=1 SV=2	NDIAAKYKELGFQG	GHHEAELKPLAQSHATK	8	8	147	87	4.55568	FALSE
P00563	KCRM_RABIT Creatine kinase M-type OS=Oryctolagus cuniculus GN=CKM PE=1 SV=1	P00563	KCRM_RABIT Creatine kinase M-type OS=Oryctolagus cuniculus GN=CKM PE=1 SV=1	TDLNHENLKGGDDLDPHYVLSSR	VISMEKGGNMoxK	9	6	109	235	3.03223	FALSE
P68082	MYG_HORSE Myoglobin OS=Equus caballus GN=MB PE=1 SV=2	P68082	MYG_HORSE Myoglobin OS=Equus caballus GN=MB PE=1 SV=2	GHHEAELKPLAQSbs3nh2HATKHK	NDIAAKYK	8	6	87	145	3.24099	FALSE
P02768	ALBU_HUMAN Serum albumin OS=Homo sapiens GN=ALB PE=1 SV=2	P02768	ALBU_HUMAN Serum albumin OS=Homo sapiens GN=ALB PE=1 SV=2	LVTDLTKVHTECcmCcmHGDLLECcmADDR	AFKAWAVAR	7	3	236	208	3.3361	FALSE
P02768	ALBU_HUMAN Serum albumin OS=Homo sapiens GN=ALB PE=1 SV=2	P02768	ALBU_HUMAN Serum albumin OS=Homo sapiens GN=ALB PE=1 SV=2	VGSKCcmCcmK	ASSAKQR	4	5	432	191	14.8163	FALSE
P02789	TRFE_CHICK Ovotransferrin OS=Gallus gallus PE=1 SV=2	P02789	TRFE_CHICK Ovotransferrin OS=Gallus gallus PE=1 SV=2	SKbs3ohFMMFESQNK	DLLFKDLTK	8	5	649	657	3.46922	FALSE
P68082	MYG_HORSE Myoglobin OS=Equus caballus GN=MB PE=1 SV=2	P68082	MYG_HORSE Myoglobin OS=Equus caballus GN=MB PE=1 SV=2	KGHHEAELKPLAQSHATK	NDIAAKYK	1	6	79	145	3.50639	FALSE
P00563	KCRM_RABIT Creatine kinase M-type OS=Oryctolagus cuniculus GN=CKM PE=1 SV=1	P00563	KCRM_RABIT Creatine kinase M-type OS=Oryctolagus cuniculus GN=CKM PE=1 SV=1	GGVHVKLAHLSK	VISMEKGGNMK	6	6	291	235	26.7824	FALSE
P02789	TRFE_CHICK Ovotransferrin OS=Gallus gallus PE=1 SV=2	P02789	TRFE_CHICK Ovotransferrin OS=Gallus gallus PE=1 SV=2	GDPKTbs3ohKCcmAR	FFSASCcmVPGATIEQKLCcmR	6	15	200	188	6.39642	FALSE
P02768	ALBU_HUMAN Serum albumin OS=Homo sapiens GN=ALB PE=1 SV=2	P02768	ALBU_HUMAN Serum albumin OS=Homo sapiens GN=ALB PE=1 SV=2	LKbs3ohCcmASLQKFGER	VTKCcmCcmTESLVNR	8	3	201	471	4.1745	FALSE
P02768	ALBU_HUMAN Serum albumin OS=Homo sapiens GN=ALB PE=1 SV=2	P02768	ALBU_HUMAN Serum albumin OS=Homo sapiens GN=ALB PE=1 SV=2	QIKKbs3ohQTALVELVK	CcmCcmKADDKETCcmFAEEGKbs3nh2K	3	3	520	556	4.18135	FALSE
P02789	TRFE_CHICK Ovotransferrin OS=Gallus gallus PE=1 SV=2	P02789	TRFE_CHICK Ovotransferrin OS=Gallus gallus PE=1 SV=2	KSCcmHTAVGR	KDSNVNWNNLKGK	1	11	471	468	9.57857	FALSE
P02768	ALBU_HUMAN Serum albumin OS=Homo sapiens GN=ALB PE=1 SV=2	P02768	ALBU_HUMAN Serum albumin OS=Homo sapiens GN=ALB PE=1 SV=2	ERQIKKbs3ohQTbs3ohALVELVK	QNCcmELFEQLGEYK	5	12	520	397	4.3495	FALSE
P00563	KCRM_RABIT Creatine kinase M-type OS=Oryctolagus cuniculus GN=CKM PE=1 SV=1	P00563	KCRM_RABIT Creatine kinase M-type OS=Oryctolagus cuniculus GN=CKM PE=1 SV=1	SMTEQEQQQLIDDHFLFDKPVSPLLLASGMAR	VISMEKGGNMK	19	6	189	235	4.44572	FALSE
P02768	ALBU_HUMAN Serum albumin OS=Homo sapiens GN=ALB PE=1 SV=2	P02768	ALBU_HUMAN Serum albumin OS=Homo sapiens GN=ALB PE=1 SV=2	ATKbs3ohEQLK	LAKTYETTLEK	2	3	536	347	4.46456	FALSE
P02789	TRFE_CHICK Ovotransferrin OS=Gallus gallus PE=1 SV=2	P02789	TRFE_CHICK Ovotransferrin OS=Gallus gallus PE=1 SV=2	QCcmKGDPKbs3nh2Tbs3ohKCcmAR	DGKGDVAFVK	9	3	200	221	4.47045	FALSE
P02768	ALBU_HUMAN Serum albumin OS=Homo sapiens GN=ALB PE=1 SV=2	P02768	ALBU_HUMAN Serum albumin OS=Homo sapiens GN=ALB PE=1 SV=2	CcmCcmKADDK	ETCcmFAEEGKbs3nh2K	3	2	556	562	4.47524	FALSE
P68082	MYG_HORSE Myoglobin OS=Equus caballus GN=MB PE=1 SV=2	P68082	MYG_HORSE Myoglobin OS=Equus caballus GN=MB PE=1 SV=2	YKELGFQG	HKIPIK	2	2	147	98	4.49569	FALSE
P02789	TRFE_CHICK Ovotransferrin OS=Gallus gallus PE=1 SV=2	P02789	TRFE_CHICK Ovotransferrin OS=Gallus gallus PE=1 SV=2	KGTEFTVNDLQGK	SCcmHTAVGR	1	1	119	472	4.56147	FALSE
P02768	ALBU_HUMAN Serum albumin OS=Homo sapiens GN=ALB PE=1 SV=2	P02768	ALBU_HUMAN Serum albumin OS=Homo sapiens GN=ALB PE=1 SV=2	LVRPEVDVMoxCcmTAFHDNEETFLKK	ASSAKQRLKbs3nh2CcmASLQK	22	5	132	191	4.57627	FALSE
P02789	TRFE_CHICK Ovotransferrin OS=Gallus gallus PE=1 SV=2	P02789	TRFE_CHICK Ovotransferrin OS=Gallus gallus PE=1 SV=2	SDFHLFGPPGKKbs3nh2DPVLK	WCcmTISSPEEKK	11	10	309	37	4.5785	FALSE
P02789	TRFE_CHICK Ovotransferrin OS=Gallus gallus PE=1 SV=2	P02789	TRFE_CHICK Ovotransferrin OS=Gallus gallus PE=1 SV=2	WCcmTISSPEEKK	KDPVLK	10	1	37	310	12.043	FALSE
P00563	KCRM_RABIT Creatine kinase M-type OS=Oryctolagus cuniculus GN=CKM PE=1 SV=1	P00563	KCRM_RABIT Creatine kinase M-type OS=Oryctolagus cuniculus GN=CKM PE=1 SV=1	GYbs3ohTbs3ohLPPHCcmSR	TGRSbs3ohIK	9	1	140	126	4.65782	FALSE
P02789	TRFE_CHICK Ovotransferrin OS=Gallus gallus PE=1 SV=2	P02789	TRFE_CHICK Ovotransferrin OS=Gallus gallus PE=1 SV=2	CcmVASSbs3nh2HEKYFGYTGALR	FGVNGSbs3nh2EKSKFMMFESQNK	8	10	539	643	4.70466	FALSE
P02789	TRFE_CHICK Ovotransferrin OS=Gallus gallus PE=1 SV=2	P02789	TRFE_CHICK Ovotransferrin OS=Gallus gallus PE=1 SV=2	CcmVASSHEKbs3nh2YFGYTGALR	FGVNGSbs3nh2EKSKFMMFESQNK	5	10	536	643	4.70466	FALSE
P02789	TRFE_CHICK Ovotransferrin OS=Gallus gallus PE=1 SV=2	P02789	TRFE_CHICK Ovotransferrin OS=Gallus gallus PE=1 SV=2	Kbs3ohSbs3ohCcmHTAVGR	GKbs3nh2KSCcmHTAVGR	5	3	475	471	4.72831	FALSE
P68082	MYG_HORSE Myoglobin OS=Equus caballus GN=MB PE=1 SV=2	P68082	MYG_HORSE Myoglobin OS=Equus caballus GN=MB PE=1 SV=2	GHHEAELKPLAQSHATK	HKIPIK	8	2	87	98	4.79936	FALSE
P00563	KCRM_RABIT Creatine kinase M-type OS=Oryctolagus cuniculus GN=CKM PE=1 SV=1	P00563	KCRM_RABIT Creatine kinase M-type OS=Oryctolagus cuniculus GN=CKM PE=1 SV=1	FCcmVGLQKIEEIFKK	SIKGYTLPPHCcmSR	7	3	252	131	4.83048	FALSE
P00563	KCRM_RABIT Creatine kinase M-type OS=Oryctolagus cuniculus GN=CKM PE=1 SV=1	P00563	KCRM_RABIT Creatine kinase M-type OS=Oryctolagus cuniculus GN=CKM PE=1 SV=1	LMVEMEKK	LEKGQSIDDMoxIPAQK	7	3	358	362	6.1137	FALSE
P02768	ALBU_HUMAN Serum albumin OS=Homo sapiens GN=ALB PE=1 SV=2	P02768	ALBU_HUMAN Serum albumin OS=Homo sapiens GN=ALB PE=1 SV=2	HPEAKR	LKCcmASLQK	5	2	440	195	4.86756	FALSE
P02768	ALBU_HUMAN Serum albumin OS=Homo sapiens GN=ALB PE=1 SV=2	P02768	ALBU_HUMAN Serum albumin OS=Homo sapiens GN=ALB PE=1 SV=2	LVRPEVDVMoxCcmTAFHDNEETFLKK	YKAAFTECcmCcmQAADK	22	2	132	158	4.91624	FALSE
P02789	TRFE_CHICK Ovotransferrin OS=Gallus gallus PE=1 SV=2	P02789	TRFE_CHICK Ovotransferrin OS=Gallus gallus PE=1 SV=2	WCcmTISSPEEKKCcmNNLR	SDFHLFGPPGKKDPVLK	11	12	38	310	7.5445	FALSE
P00563	KCRM_RABIT Creatine kinase M-type OS=Oryctolagus cuniculus GN=CKM PE=1 SV=1	P00563	KCRM_RABIT Creatine kinase M-type OS=Oryctolagus cuniculus GN=CKM PE=1 SV=1	VISMEKGGNMK	GGDDLDPHYVLSSR	6	13	235	122	13.3183	FALSE
P02789	TRFE_CHICK Ovotransferrin OS=Gallus gallus PE=1 SV=2	P02789	TRFE_CHICK Ovotransferrin OS=Gallus gallus PE=1 SV=2	KDPVLK	QCcmKGDPK	1	3	310	194	5.0122	FALSE
P00563	KCRM_RABIT Creatine kinase M-type OS=Oryctolagus cuniculus GN=CKM PE=1 SV=1	P00563	KCRM_RABIT Creatine kinase M-type OS=Oryctolagus cuniculus GN=CKM PE=1 SV=1	GTGGVDTAAVGSVFDISNADR	VISMEKGGNMoxK	2	6	315	235	6.37557	FALSE
P02768	ALBU_HUMAN Serum albumin OS=Homo sapiens GN=ALB PE=1 SV=2	P02768	ALBU_HUMAN Serum albumin OS=Homo sapiens GN=ALB PE=1 SV=2	ATKbs3ohEQLK	LDELRDEGKbs3ohASSAKQR	2	14	536	191	5.25587	FALSE
P02789	TRFE_CHICK Ovotransferrin OS=Gallus gallus PE=1 SV=2	P02789	TRFE_CHICK Ovotransferrin OS=Gallus gallus PE=1 SV=2	KDQLTPSPR	TSCcmHTGLGR	1	2	352	133	5.25997	FALSE
P02789	TRFE_CHICK Ovotransferrin OS=Gallus gallus PE=1 SV=2	P02789	TRFE_CHICK Ovotransferrin OS=Gallus gallus PE=1 SV=2	HTTVNENAPDQKDEYELLCcmLDGSR	QPVDNYKTCcmNWAR	12	7	240	259	5.33224	FALSE
P00563	KCRM_RABIT Creatine kinase M-type OS=Oryctolagus cuniculus GN=CKM PE=1 SV=1	P00563	KCRM_RABIT Creatine kinase M-type OS=Oryctolagus cuniculus GN=CKM PE=1 SV=1	GQSIDDMoxIPAQK	HPKFEEILTR	12	3	374	300	5.5281	FALSE
P00563	KCRM_RABIT Creatine kinase M-type OS=Oryctolagus cuniculus GN=CKM PE=1 SV=1	P00563	KCRM_RABIT Creatine kinase M-type OS=Oryctolagus cuniculus GN=CKM PE=1 SV=1	TDLNHENLKGGDDLDPHYVLSSR	HGGFKPTDKHK	9	9	109	98	5.56514	FALSE
P00563	KCRM_RABIT Creatine kinase M-type OS=Oryctolagus cuniculus GN=CKM PE=1 SV=1	P00563	KCRM_RABIT Creatine kinase M-type OS=Oryctolagus cuniculus GN=CKM PE=1 SV=1	TDLNHENLKGGDDLDPHYVLSSR	GGVHVKLAHLSK	18	6	118	291	5.62128	FALSE
P02768	ALBU_HUMAN Serum albumin OS=Homo sapiens GN=ALB PE=1 SV=2	P02768	ALBU_HUMAN Serum albumin OS=Homo sapiens GN=ALB PE=1 SV=2	SLHTLFGDK	TCcmVADESAENCcmDK	1	7	61	54	5.72287	FALSE
P02768	ALBU_HUMAN Serum albumin OS=Homo sapiens GN=ALB PE=1 SV=2	P02768	ALBU_HUMAN Serum albumin OS=Homo sapiens GN=ALB PE=1 SV=2	VGSKCcmCcmK	CcmCcmTESLVNR	4	3	432	474	5.72319	FALSE
P00432	CATA_BOVIN Catalase OS=Bos taurus GN=CAT PE=1 SV=3	P00432	CATA_BOVIN Catalase OS=Bos taurus GN=CAT PE=1 SV=3	KAVKNFSDVHPEYGSR	LCcmENIAGHLKDAQLFIQK	4	10	477	465	5.76547	FALSE
P02768	ALBU_HUMAN Serum albumin OS=Homo sapiens GN=ALB PE=1 SV=2	P02768	ALBU_HUMAN Serum albumin OS=Homo sapiens GN=ALB PE=1 SV=2	ECcmCcmEKPLLEK	YICcmENQDSISSKLK	5	12	277	270	5.78017	FALSE
P02768	ALBU_HUMAN Serum albumin OS=Homo sapiens GN=ALB PE=1 SV=2	P02768	ALBU_HUMAN Serum albumin OS=Homo sapiens GN=ALB PE=1 SV=2	HPYFYAPELLFFAKR	LKECcmCcmEKPLLEK	14	7	155	277	5.82849	FALSE
P02789	TRFE_CHICK Ovotransferrin OS=Gallus gallus PE=1 SV=2	P02789	TRFE_CHICK Ovotransferrin OS=Gallus gallus PE=1 SV=2	WCcmTISSbs3nh2PEEK	WCcmTISSbs3nh2PEEK	5	5	32	32	5.91566	FALSE
P02768	ALBU_HUMAN Serum albumin OS=Homo sapiens GN=ALB PE=1 SV=2	P02768	ALBU_HUMAN Serum albumin OS=Homo sapiens GN=ALB PE=1 SV=2	QEPERNECcmFLQHKDDNPNLPR	KYLYEIAR	13	1	102	133	5.96841	FALSE
P00563	KCRM_RABIT Creatine kinase M-type OS=Oryctolagus cuniculus GN=CKM PE=1 SV=1	P00563	KCRM_RABIT Creatine kinase M-type OS=Oryctolagus cuniculus GN=CKM PE=1 SV=1	VISMEKbs3nh2GGNMKEVFRR	TDLNHENLKGGDDLDPHYVLSSR	11	9	240	109	6.0513	FALSE
P02789	TRFE_CHICK Ovotransferrin OS=Gallus gallus PE=1 SV=2	P02789	TRFE_CHICK Ovotransferrin OS=Gallus gallus PE=1 SV=2	CcmLFKVR	DLLERQEKR	4	8	665	632	6.21886	FALSE
P02789	TRFE_CHICK Ovotransferrin OS=Gallus gallus PE=1 SV=2	P02789	TRFE_CHICK Ovotransferrin OS=Gallus gallus PE=1 SV=2	TCcmNPSDILQMCcmSFLEGK	DSAIMLKR	17	7	705	327	6.33179	FALSE
P02789	TRFE_CHICK Ovotransferrin OS=Gallus gallus PE=1 SV=2	P02789	TRFE_CHICK Ovotransferrin OS=Gallus gallus PE=1 SV=2	GDPKTKbs3ohCcmAR	FFSASCcmVPGATIEQKLCcmR	4	15	198	188	6.39642	FALSE
P02768	ALBU_HUMAN Serum albumin OS=Homo sapiens GN=ALB PE=1 SV=2	P02768	ALBU_HUMAN Serum albumin OS=Homo sapiens GN=ALB PE=1 SV=2	VHTECcmCcmHGDLLECcmADDRADLAKYICcmENQDSISSK	SEVAHR	22	1	258	1	6.51107	FALSE
P02768	ALBU_HUMAN Serum albumin OS=Homo sapiens GN=ALB PE=1 SV=2	P02768	ALBU_HUMAN Serum albumin OS=Homo sapiens GN=ALB PE=1 SV=2	RYKAAFTECcmCcmQAADK	CcmCcmTESLVNR	3	3	158	474	6.69653	FALSE
P02768	ALBU_HUMAN Serum albumin OS=Homo sapiens GN=ALB PE=1 SV=2	P02768	ALBU_HUMAN Serum albumin OS=Homo sapiens GN=ALB PE=1 SV=2	ASSAKQR	LKCcmASLQKbs3nh2FGER	5	2	191	195	9.63265	FALSE
P00563	KCRM_RABIT Creatine kinase M-type OS=Oryctolagus cuniculus GN=CKM PE=1 SV=1	P00563	KCRM_RABIT Creatine kinase M-type OS=Oryctolagus cuniculus GN=CKM PE=1 SV=1	VISMoxEK	GGNMoxKEVFR	3	5	232	240	6.93741	FALSE
P02789	TRFE_CHICK Ovotransferrin OS=Gallus gallus PE=1 SV=2	P02789	TRFE_CHICK Ovotransferrin OS=Gallus gallus PE=1 SV=2	FFSASCcmVPGATIEQKLCcmRQCcmK	CcmVASSHEKYFGYTGALR	15	8	188	539	7.084	FALSE
P02768	ALBU_HUMAN Serum albumin OS=Homo sapiens GN=ALB PE=1 SV=2	P02768	ALBU_HUMAN Serum albumin OS=Homo sapiens GN=ALB PE=1 SV=2	YICcmENQDSISSKLK	FPKAEFAEVSK	12	3	270	221	7.18703	FALSE
P02768	ALBU_HUMAN Serum albumin OS=Homo sapiens GN=ALB PE=1 SV=2	P02768	ALBU_HUMAN Serum albumin OS=Homo sapiens GN=ALB PE=1 SV=2	NLGKVGSK	CcmCcmTESLVNR	4	3	428	474	7.36619	FALSE
P00563	KCRM_RABIT Creatine kinase M-type OS=Oryctolagus cuniculus GN=CKM PE=1 SV=1	P00563	KCRM_RABIT Creatine kinase M-type OS=Oryctolagus cuniculus GN=CKM PE=1 SV=1	AVEKLSbs3nh2VEALNSLTGEFKGK	GYTLPPHCcmSR	4	2	149	133	7.47735	FALSE
P02789	TRFE_CHICK Ovotransferrin OS=Gallus gallus PE=1 SV=2	P02789	TRFE_CHICK Ovotransferrin OS=Gallus gallus PE=1 SV=2	FMMFESQNKDLLFK	NKADWAK	9	2	652	573	10.5665	FALSE
P02789	TRFE_CHICK Ovotransferrin OS=Gallus gallus PE=1 SV=2	P02789	TRFE_CHICK Ovotransferrin OS=Gallus gallus PE=1 SV=2	ATYLDCcmIK	KDQLTPSPR	3	1	61	352	7.89822	FALSE
P00432	CATA_BOVIN Catalase OS=Bos taurus GN=CAT PE=1 SV=3	P00432	CATA_BOVIN Catalase OS=Bos taurus GN=CAT PE=1 SV=3	RLCcmENIAGHLKDAQLFIQKK	AVKNFSDVHPEYGSR	19	3	473	477	8.17753	FALSE
P02768	ALBU_HUMAN Serum albumin OS=Homo sapiens GN=ALB PE=1 SV=2	P02768	ALBU_HUMAN Serum albumin OS=Homo sapiens GN=ALB PE=1 SV=2	CcmCcmAAADPHECcmYAK	VFDEFKPLVEEPQNLIK	11	6	366	374	9.44376	FALSE
P02768	ALBU_HUMAN Serum albumin OS=Homo sapiens GN=ALB PE=1 SV=2	P02768	ALBU_HUMAN Serum albumin OS=Homo sapiens GN=ALB PE=1 SV=2	LAKTYETTLEK	KVPQVSTPTLVEVSR	3	1	347	410	9.48568	FALSE
P02789	TRFE_CHICK Ovotransferrin OS=Gallus gallus PE=1 SV=2	P02789	TRFE_CHICK Ovotransferrin OS=Gallus gallus PE=1 SV=2	CcmVASSHEKYFGYTGALR	NKADWAK	8	2	539	573	9.58704	FALSE
P02768	ALBU_HUMAN Serum albumin OS=Homo sapiens GN=ALB PE=1 SV=2	P02768	ALBU_HUMAN Serum albumin OS=Homo sapiens GN=ALB PE=1 SV=2	ATKEQLKbs3ohAVMoxDDFAAFVEK	KVPQVSTPTLVEVSR	3	1	537	410	6.02735	FALSE
P02768	ALBU_HUMAN Serum albumin OS=Homo sapiens GN=ALB PE=1 SV=2	P02768	ALBU_HUMAN Serum albumin OS=Homo sapiens GN=ALB PE=1 SV=2	CcmCcmTESLVNR	ADDKETCcmFAEEGKK	3	13	474	569	10.2266	FALSE
P00563	KCRM_RABIT Creatine kinase M-type OS=Oryctolagus cuniculus GN=CKM PE=1 SV=1	P00563	KCRM_RABIT Creatine kinase M-type OS=Oryctolagus cuniculus GN=CKM PE=1 SV=1	AVEKLSVEALNSLTGEFKGK	SIKGYTLPPHCcmSR	4	3	149	131	10.3903	FALSE
P02789	TRFE_CHICK Ovotransferrin OS=Gallus gallus PE=1 SV=2	P02789	TRFE_CHICK Ovotransferrin OS=Gallus gallus PE=1 SV=2	SCcmHTAVGR	IQWCcmAVGKDEK	1	8	472	371	11.2538	FALSE
P02789	TRFE_CHICK Ovotransferrin OS=Gallus gallus PE=1 SV=2	P02789	TRFE_CHICK Ovotransferrin OS=Gallus gallus PE=1 SV=2	SDFHLFGPPGK	AQSDFGVDTK	1	9	299	297	11.6646	FALSE
P02768	ALBU_HUMAN Serum albumin OS=Homo sapiens GN=ALB PE=1 SV=2	P02768	ALBU_HUMAN Serum albumin OS=Homo sapiens GN=ALB PE=1 SV=2	ETYGEMADCcmCcmAKQEPER	NECcmFLQHKDDNPNLPR	12	8	89	102	12.6599	FALSE
P00563	KCRM_RABIT Creatine kinase M-type OS=Oryctolagus cuniculus GN=CKM PE=1 SV=1	P00563	KCRM_RABIT Creatine kinase M-type OS=Oryctolagus cuniculus GN=CKM PE=1 SV=1	HGGFKPTDKHK	TDLNHENLK	9	1	98	101	13.5836	FALSE
P02768	ALBU_HUMAN Serum albumin OS=Homo sapiens GN=ALB PE=1 SV=2	P02768	ALBU_HUMAN Serum albumin OS=Homo sapiens GN=ALB PE=1 SV=2	NLGKVGSK	ASSAKQR	4	5	428	191	14.0225	FALSE
P02789	TRFE_CHICK Ovotransferrin OS=Gallus gallus PE=1 SV=2	P02789	TRFE_CHICK Ovotransferrin OS=Gallus gallus PE=1 SV=2	YDDESQCcmSKTDERPASYFAVAVAR	CcmLFKVR	9	4	442	665	16.1561	FALSE
P02768	ALBU_HUMAN Serum albumin OS=Homo sapiens GN=ALB PE=1 SV=2	P02768	ALBU_HUMAN Serum albumin OS=Homo sapiens GN=ALB PE=1 SV=2	AFKAWAVAR	LAKTYETTLEK	3	3	208	347	18.4766	FALSE
P00432	CATA_BOVIN Catalase OS=Bos taurus GN=CAT PE=1 SV=3	P02768	ALBU_HUMAN Serum albumin OS=Homo sapiens GN=ALB PE=1 SV=2	GAGAFGYbs3ohFEVTHDITR	EFNAETFTFHADICcmTLSbs3ohEKbs3ohER	15	15	89	511	6.566	FALSE
P02789	TRFE_CHICK Ovotransferrin OS=Gallus gallus PE=1 SV=2	P02789	TRFE_CHICK Ovotransferrin OS=Gallus gallus PE=1 SV=2	WSVVSNGDVECcmTVVDETKDCcmIIK	YFGYTGALR	18	1	397	540	5.04076	FALSE
P02768	ALBU_HUMAN Serum albumin OS=Homo sapiens GN=ALB PE=1 SV=2	P02768	ALBU_HUMAN Serum albumin OS=Homo sapiens GN=ALB PE=1 SV=2	AAFTECcmCcmQAADKAACcmLLPK	CcmCcmTESLVNR	12	3	170	474	5.17417	FALSE
P02768	ALBU_HUMAN Serum albumin OS=Homo sapiens GN=ALB PE=1 SV=2	P02768	ALBU_HUMAN Serum albumin OS=Homo sapiens GN=ALB PE=1 SV=2	LSQRFPK	KQTALVELVK	2	1	216	521	5.32621	FALSE
P00563	KCRM_RABIT Creatine kinase M-type OS=Oryctolagus cuniculus GN=CKM PE=1 SV=1	P00563	KCRM_RABIT Creatine kinase M-type OS=Oryctolagus cuniculus GN=CKM PE=1 SV=1	LAHLSKHPK	LRLQKR	6	5	297	312	7.64738	FALSE
P02768	ALBU_HUMAN Serum albumin OS=Homo sapiens GN=ALB PE=1 SV=2	P02768	ALBU_HUMAN Serum albumin OS=Homo sapiens GN=ALB PE=1 SV=2	CcmCcmAAADPHECcmYAK	LAKTYETTLEK	11	3	366	347	10.0785	FALSE
P00432	CATA_BOVIN Catalase OS=Bos taurus GN=CAT PE=1 SV=3	P00698	LYSC_CHICK Lysozyme C OS=Gallus gallus GN=LYZ PE=1 SV=1	DPASDQMKHWK	FESNFNTQATNR	8	3	10	36	4.5361	FALSE
P02789	TRFE_CHICK Ovotransferrin OS=Gallus gallus PE=1 SV=2	P00563	KCRM_RABIT Creatine kinase M-type OS=Oryctolagus cuniculus GN=CKM PE=1 SV=1	ADWAKNLQMoxDDFELLCcmTDGRR	GYTLPPHCcmSbs3ohR	5	2	578	133	4.62289	FALSE
P02789	TRFE_CHICK Ovotransferrin OS=Gallus gallus PE=1 SV=2	P68082	MYG_HORSE Myoglobin OS=Equus caballus GN=MB PE=1 SV=2	ECcmNLAEVPTHAVVVRPEK	TEAEMK	9	1	610	51	4.64852	FALSE
P02768	ALBU_HUMAN Serum albumin OS=Homo sapiens GN=ALB PE=1 SV=2	P00563	KCRM_RABIT Creatine kinase M-type OS=Oryctolagus cuniculus GN=CKM PE=1 SV=1	TPVSDRVTK	LNYKbs3nh2SEEEYPDLSK	4	3	466	7	4.96111	FALSE
P02768	ALBU_HUMAN Serum albumin OS=Homo sapiens GN=ALB PE=1 SV=2	P00563	KCRM_RABIT Creatine kinase M-type OS=Oryctolagus cuniculus GN=CKM PE=1 SV=1	TPVSDRVTK	LNYbs3nh2KSEEEYPDLSK	4	4	466	8	4.96111	FALSE
P02768	ALBU_HUMAN Serum albumin OS=Homo sapiens GN=ALB PE=1 SV=2	P00563	KCRM_RABIT Creatine kinase M-type OS=Oryctolagus cuniculus GN=CKM PE=1 SV=1	TYETTLEKCcmCcmAAADPHECcmYAK	HGGFKbs3nh2PTDKHKTDLNHENLK	8	9	355	98	5.19873	FALSE
P02768	ALBU_HUMAN Serum albumin OS=Homo sapiens GN=ALB PE=1 SV=2	P00563	KCRM_RABIT Creatine kinase M-type OS=Oryctolagus cuniculus GN=CKM PE=1 SV=1	CcmCcmKHPEAKRMPCcmAEDYLSVVLNQLCcmVLHEK	VISMEK	8	3	440	232	5.55261	FALSE
P00563	KCRM_RABIT Creatine kinase M-type OS=Oryctolagus cuniculus GN=CKM PE=1 SV=1	P00563	KCRM_RABIT Creatine kinase M-type OS=Oryctolagus cuniculus GN=CKM PE=1 SV=1	HNNHMAKbs3ohVLTPDLYKK	LNYKSEEEYPDLSK	15	4	33	8	3.80716	FALSE
P02768	ALBU_HUMAN Serum albumin OS=Homo sapiens GN=ALB PE=1 SV=2	P02768	ALBU_HUMAN Serum albumin OS=Homo sapiens GN=ALB PE=1 SV=2	ASSAKQR	VGSKCcmCcmKbs3ohHPEAK	5	4	191	432	9.62147	FALSE
P02768	ALBU_HUMAN Serum albumin OS=Homo sapiens GN=ALB PE=1 SV=2	P02768	ALBU_HUMAN Serum albumin OS=Homo sapiens GN=ALB PE=1 SV=2	CcmCcmKHPEAKR	ASSAKQR	3	5	435	191	4.27853	FALSE
P02768	ALBU_HUMAN Serum albumin OS=Homo sapiens GN=ALB PE=1 SV=2	P02768	ALBU_HUMAN Serum albumin OS=Homo sapiens GN=ALB PE=1 SV=2	VGSKCcmCcmKHPEAK	LDELRDEGKASSAK	7	9	435	186	5.80492	FALSE
P02789	TRFE_CHICK Ovotransferrin OS=Gallus gallus PE=1 SV=2	P02789	TRFE_CHICK Ovotransferrin OS=Gallus gallus PE=1 SV=2	KDSNVNWNNLKbs3ohGKK	ANVMDYR	13	6	470	600	2.7616	FALSE
P00563	KCRM_RABIT Creatine kinase M-type OS=Oryctolagus cuniculus GN=CKM PE=1 SV=1	P00563	KCRM_RABIT Creatine kinase M-type OS=Oryctolagus cuniculus GN=CKM PE=1 SV=1	HGGFKPTDK	SEEEYPDLSKHNNHMAK	5	10	94	18	5.36471	FALSE
P02768	ALBU_HUMAN Serum albumin OS=Homo sapiens GN=ALB PE=1 SV=2	P02768	ALBU_HUMAN Serum albumin OS=Homo sapiens GN=ALB PE=1 SV=2	RMoxPCcmAEDYLSVVLNQLCcmVLHEK	TPVSDR	10	1	450	463	4.09896	FALSE
P02768	ALBU_HUMAN Serum albumin OS=Homo sapiens GN=ALB PE=1 SV=2	P02768	ALBU_HUMAN Serum albumin OS=Homo sapiens GN=ALB PE=1 SV=2	ASbs3ohSAKQRLKCcmASLQK	DEGKASSAKQR	5	4	191	186	3.38445	FALSE
P02768	ALBU_HUMAN Serum albumin OS=Homo sapiens GN=ALB PE=1 SV=2	P02768	ALBU_HUMAN Serum albumin OS=Homo sapiens GN=ALB PE=1 SV=2	LVRPEVDVMCcmTAFHDNEETFLK	KYLYEIAR	19	1	129	133	8.68301	FALSE
P00432	CATA_BOVIN Catalase OS=Bos taurus GN=CAT PE=1 SV=3	P00432	CATA_BOVIN Catalase OS=Bos taurus GN=CAT PE=1 SV=3	LNSLTVGPR	AAQKbs3ohPDVLTTGGGNPVGDK	3	10	38	26	3.55825	FALSE
P00432	CATA_BOVIN Catalase OS=Bos taurus GN=CAT PE=1 SV=3	P00432	CATA_BOVIN Catalase OS=Bos taurus GN=CAT PE=1 SV=3	RLCcmENIAGHLKDAQLFIQK	KAVKNFSDVHPEYGSR	11	1	465	474	4.0806	FALSE
P02789	TRFE_CHICK Ovotransferrin OS=Gallus gallus PE=1 SV=2	P02789	TRFE_CHICK Ovotransferrin OS=Gallus gallus PE=1 SV=2	DLLFKbs3ohDLTK	FMoxMFESQNK	8	6	660	649	4.88299	FALSE
P00563	KCRM_RABIT Creatine kinase M-type OS=Oryctolagus cuniculus GN=CKM PE=1 SV=1	P00563	KCRM_RABIT Creatine kinase M-type OS=Oryctolagus cuniculus GN=CKM PE=1 SV=1	GTGGVDTAAVGSVFDISNADR	VISMoxEKGGNMK	7	6	320	235	4.16667	FALSE
P02789	TRFE_CHICK Ovotransferrin OS=Gallus gallus PE=1 SV=2	P02789	TRFE_CHICK Ovotransferrin OS=Gallus gallus PE=1 SV=2	KDPVLKDLLFK	WCcmTISSPEEKK	1	10	310	37	16.1424	FALSE
P02789	TRFE_CHICK Ovotransferrin OS=Gallus gallus PE=1 SV=2	P02789	TRFE_CHICK Ovotransferrin OS=Gallus gallus PE=1 SV=2	AQSbs3ohDFGVDTK	DEYELLCcmLDGSR	9	3	297	243	4.25664	FALSE
P02768	ALBU_HUMAN Serum albumin OS=Homo sapiens GN=ALB PE=1 SV=2	P02768	ALBU_HUMAN Serum albumin OS=Homo sapiens GN=ALB PE=1 SV=2	QIKKbs3ohQTALVELVK	CcmCcmKADDKETCcmFAEEGKbs3ohK	3	7	520	560	4.26779	FALSE
P02789	TRFE_CHICK Ovotransferrin OS=Gallus gallus PE=1 SV=2	P02789	TRFE_CHICK Ovotransferrin OS=Gallus gallus PE=1 SV=2	SKFMMFESQNKDLLFKbs3nh2DLTK	WCcmTISbs3nh2Sbs3nh2PEEK	11	3	652	30	4.28663	FALSE
P68082	MYG_HORSE Myoglobin OS=Equus caballus GN=MB PE=1 SV=2	P68082	MYG_HORSE Myoglobin OS=Equus caballus GN=MB PE=1 SV=2	NDIAAKbs3nh2YK	KGHHEAELKPLAQSHATK	7	9	146	87	4.30103	FALSE
P68082	MYG_HORSE Myoglobin OS=Equus caballus GN=MB PE=1 SV=2	P68082	MYG_HORSE Myoglobin OS=Equus caballus GN=MB PE=1 SV=2	Kbs3ohGHHEAELKPLAQSHATK	NDIAAKYK	9	6	87	145	6.83001	FALSE
P00563	KCRM_RABIT Creatine kinase M-type OS=Oryctolagus cuniculus GN=CKM PE=1 SV=1	P00563	KCRM_RABIT Creatine kinase M-type OS=Oryctolagus cuniculus GN=CKM PE=1 SV=1	IEEIFKK	HKTDLNHENLK	6	2	258	100	4.4472	FALSE
P02789	TRFE_CHICK Ovotransferrin OS=Gallus gallus PE=1 SV=2	P02789	TRFE_CHICK Ovotransferrin OS=Gallus gallus PE=1 SV=2	KDPVLKDLLFK	WCcmTISSPEEKKCcmNNLR	1	11	310	38	4.471	FALSE
P00563	KCRM_RABIT Creatine kinase M-type OS=Oryctolagus cuniculus GN=CKM PE=1 SV=1	P00563	KCRM_RABIT Creatine kinase M-type OS=Oryctolagus cuniculus GN=CKM PE=1 SV=1	SEEEYbs3nh2PDLSK	HNNHMAKVLTPDLYK	9	7	17	25	4.47368	FALSE
P02789	TRFE_CHICK Ovotransferrin OS=Gallus gallus PE=1 SV=2	P02789	TRFE_CHICK Ovotransferrin OS=Gallus gallus PE=1 SV=2	WCcmTISSPEEKKCcmNNLR	SDFHLFGPPGKK	11	11	38	309	4.54188	FALSE
P02789	TRFE_CHICK Ovotransferrin OS=Gallus gallus PE=1 SV=2	P02789	TRFE_CHICK Ovotransferrin OS=Gallus gallus PE=1 SV=2	SKFMMFESQNKDLLFKDLTK	NKADWAK	11	2	652	573	7.69103	FALSE
P02768	ALBU_HUMAN Serum albumin OS=Homo sapiens GN=ALB PE=1 SV=2	P02768	ALBU_HUMAN Serum albumin OS=Homo sapiens GN=ALB PE=1 SV=2	VFDEFKPLVEEPQNLIK	LAKTYETTLEK	6	3	374	347	4.54926	FALSE
P02789	TRFE_CHICK Ovotransferrin OS=Gallus gallus PE=1 SV=2	P02789	TRFE_CHICK Ovotransferrin OS=Gallus gallus PE=1 SV=2	DLLFKDLTK	FMMFESQNK	5	6	657	649	8.47792	FALSE
P02768	ALBU_HUMAN Serum albumin OS=Homo sapiens GN=ALB PE=1 SV=2	P02768	ALBU_HUMAN Serum albumin OS=Homo sapiens GN=ALB PE=1 SV=2	AFKAWAVAR	FQNALLVRYTK	3	10	208	408	4.63189	FALSE
P02789	TRFE_CHICK Ovotransferrin OS=Gallus gallus PE=1 SV=2	P02789	TRFE_CHICK Ovotransferrin OS=Gallus gallus PE=1 SV=2	SDFHLFGPPGKKDPVLK	QCcmKGDPK	12	3	310	194	4.69493	FALSE
P00004	CYC_HORSE Cytochrome c OS=Equus caballus GN=CYCS PE=1 SV=2	P00004	CYC_HORSE Cytochrome c OS=Equus caballus GN=CYCS PE=1 SV=2	GKKbs3ohIFVQK	HKTGPNLHGLFGR	2	2	7	27	4.84243	FALSE
P02789	TRFE_CHICK Ovotransferrin OS=Gallus gallus PE=1 SV=2	P02789	TRFE_CHICK Ovotransferrin OS=Gallus gallus PE=1 SV=2	GDPKbs3nh2TKbs3nh2CcmAR	NAPYSGYSGAFHCcmLKDGKGDVAFVK	5	15	199	218	4.92391	FALSE
P00563	KCRM_RABIT Creatine kinase M-type OS=Oryctolagus cuniculus GN=CKM PE=1 SV=1	P00563	KCRM_RABIT Creatine kinase M-type OS=Oryctolagus cuniculus GN=CKM PE=1 SV=1	VISMEKGGNMoxK	GIWHNDNKSFLVWVNEEDHLR	6	8	235	216	4.96285	FALSE
P02768	ALBU_HUMAN Serum albumin OS=Homo sapiens GN=ALB PE=1 SV=2	P02768	ALBU_HUMAN Serum albumin OS=Homo sapiens GN=ALB PE=1 SV=2	LVRPEVDVMoxCcmTAFHDNEETFLKK	HPYbs3nh2FYAPELLFFAKR	22	14	132	155	5.08931	FALSE
P00563	KCRM_RABIT Creatine kinase M-type OS=Oryctolagus cuniculus GN=CKM PE=1 SV=1	P00563	KCRM_RABIT Creatine kinase M-type OS=Oryctolagus cuniculus GN=CKM PE=1 SV=1	VISMEKGGNMK	RGTGGVDTAAVGSVFDISNADR	6	3	235	315	7.3322	FALSE
P02789	TRFE_CHICK Ovotransferrin OS=Gallus gallus PE=1 SV=2	P02789	TRFE_CHICK Ovotransferrin OS=Gallus gallus PE=1 SV=2	FFSASCcmVPGATbs3nh2IEQKLCcmR	QCcmKGDPKTKbs3ohCcmAR	15	3	188	194	5.27431	FALSE
P02768	ALBU_HUMAN Serum albumin OS=Homo sapiens GN=ALB PE=1 SV=2	P02768	ALBU_HUMAN Serum albumin OS=Homo sapiens GN=ALB PE=1 SV=2	LAKTYETTLEK	CcmASLQKFGER	3	6	347	201	5.54198	FALSE
P02789	TRFE_CHICK Ovotransferrin OS=Gallus gallus PE=1 SV=2	P02789	TRFE_CHICK Ovotransferrin OS=Gallus gallus PE=1 SV=2	FMMFESQNKDLLFKDLTK	IQWCcmAVGKDEK	9	8	652	371	9.10695	FALSE
P02768	ALBU_HUMAN Serum albumin OS=Homo sapiens GN=ALB PE=1 SV=2	P02768	ALBU_HUMAN Serum albumin OS=Homo sapiens GN=ALB PE=1 SV=2	VGSKCcmCcmK	LDELRDEGKASSAK	4	9	432	186	16.7164	FALSE
P00563	KCRM_RABIT Creatine kinase M-type OS=Oryctolagus cuniculus GN=CKM PE=1 SV=1	P00563	KCRM_RABIT Creatine kinase M-type OS=Oryctolagus cuniculus GN=CKM PE=1 SV=1	SIKGYTLPPHCcmSR	AVEKLSVEALNSLTGEFK	3	4	131	149	6.0754	FALSE
P02789	TRFE_CHICK Ovotransferrin OS=Gallus gallus PE=1 SV=2	P02789	TRFE_CHICK Ovotransferrin OS=Gallus gallus PE=1 SV=2	FFSASCcmVPGATbs3nh2IEQKLCcmR	QCcmKbs3ohGDPKTKCcmAR	15	7	188	198	6.10018	FALSE
P00563	KCRM_RABIT Creatine kinase M-type OS=Oryctolagus cuniculus GN=CKM PE=1 SV=1	P00563	KCRM_RABIT Creatine kinase M-type OS=Oryctolagus cuniculus GN=CKM PE=1 SV=1	GGVHVKLAHLSK	TDLNHENLKGGDDLDPHYVLSSR	6	18	291	118	6.13173	FALSE
P02789	TRFE_CHICK Ovotransferrin OS=Gallus gallus PE=1 SV=2	P02789	TRFE_CHICK Ovotransferrin OS=Gallus gallus PE=1 SV=2	FGVNGSEKSK	DLTKCcmLFK	8	4	641	661	6.20261	FALSE
P02768	ALBU_HUMAN Serum albumin OS=Homo sapiens GN=ALB PE=1 SV=2	P02768	ALBU_HUMAN Serum albumin OS=Homo sapiens GN=ALB PE=1 SV=2	VHTECcmCcmHGDLLECcmADDRADLAKYICcmENQDSISSK	ECcmCcmEKPLLEKSHCcmIAEVENDEMPADLPSLAADFVESK	22	10	258	282	6.25165	FALSE
P02789	TRFE_CHICK Ovotransferrin OS=Gallus gallus PE=1 SV=2	P02789	TRFE_CHICK Ovotransferrin OS=Gallus gallus PE=1 SV=2	QCcmKGDPKTbs3nh2KCcmAR	FFSASCcmVPGATIEQKLCcmR	9	15	200	188	6.27034	FALSE
P02789	TRFE_CHICK Ovotransferrin OS=Gallus gallus PE=1 SV=2	P02789	TRFE_CHICK Ovotransferrin OS=Gallus gallus PE=1 SV=2	KSCcmHTAVGR	TGTCcmNFDEYFSEGCcmAPGSPPNSR	1	22	471	515	6.27351	FALSE
P02768	ALBU_HUMAN Serum albumin OS=Homo sapiens GN=ALB PE=1 SV=2	P02768	ALBU_HUMAN Serum albumin OS=Homo sapiens GN=ALB PE=1 SV=2	KYLYEIAR	LVNEVTEFAKTCcmVADESAENCcmDK	1	10	133	47	6.32926	FALSE
P00563	KCRM_RABIT Creatine kinase M-type OS=Oryctolagus cuniculus GN=CKM PE=1 SV=1	P00563	KCRM_RABIT Creatine kinase M-type OS=Oryctolagus cuniculus GN=CKM PE=1 SV=1	GGVHVKLAHLSK	GGDDLDPHYVLSSR	6	13	291	122	11.9252	FALSE
P02789	TRFE_CHICK Ovotransferrin OS=Gallus gallus PE=1 SV=2	P02789	TRFE_CHICK Ovotransferrin OS=Gallus gallus PE=1 SV=2	YFGYTGALR	CcmVASSHEK	1	5	540	536	8.82355	FALSE
P02768	ALBU_HUMAN Serum albumin OS=Homo sapiens GN=ALB PE=1 SV=2	P02768	ALBU_HUMAN Serum albumin OS=Homo sapiens GN=ALB PE=1 SV=2	DEGKbs3ohASSAKQR	LKCcmASLQK	9	2	191	195	9.08986	FALSE
P02768	ALBU_HUMAN Serum albumin OS=Homo sapiens GN=ALB PE=1 SV=2	P02768	ALBU_HUMAN Serum albumin OS=Homo sapiens GN=ALB PE=1 SV=2	ASSAKQRLK	CcmASLQK	5	3	191	198	6.85615	FALSE
P00563	KCRM_RABIT Creatine kinase M-type OS=Oryctolagus cuniculus GN=CKM PE=1 SV=1	P00563	KCRM_RABIT Creatine kinase M-type OS=Oryctolagus cuniculus GN=CKM PE=1 SV=1	HNNHMAKVLTPDLYKK	HGGFKPTDK	7	5	25	94	6.89127	FALSE
P02768	ALBU_HUMAN Serum albumin OS=Homo sapiens GN=ALB PE=1 SV=2	P02768	ALBU_HUMAN Serum albumin OS=Homo sapiens GN=ALB PE=1 SV=2	CcmCcmTESLVNR	EFNAETFTFHADICcmTLSEKER	3	19	474	515	6.9846	FALSE
P00563	KCRM_RABIT Creatine kinase M-type OS=Oryctolagus cuniculus GN=CKM PE=1 SV=1	P00563	KCRM_RABIT Creatine kinase M-type OS=Oryctolagus cuniculus GN=CKM PE=1 SV=1	AVEKLSVEALNSLTGEFKGK	GYTLPPHCcmSR	4	3	149	134	2.7746	FALSE
P00563	KCRM_RABIT Creatine kinase M-type OS=Oryctolagus cuniculus GN=CKM PE=1 SV=1	P00563	KCRM_RABIT Creatine kinase M-type OS=Oryctolagus cuniculus GN=CKM PE=1 SV=1	GGDDLDPHYVLSSR	VISMoxEKGGNMK	13	6	122	235	9.911	FALSE
P00563	KCRM_RABIT Creatine kinase M-type OS=Oryctolagus cuniculus GN=CKM PE=1 SV=1	P00563	KCRM_RABIT Creatine kinase M-type OS=Oryctolagus cuniculus GN=CKM PE=1 SV=1	VISMEKGGNMK	GGVHVKbs3ohLAHLSKHPK	6	12	235	297	7.30366	FALSE
P02768	ALBU_HUMAN Serum albumin OS=Homo sapiens GN=ALB PE=1 SV=2	P02768	ALBU_HUMAN Serum albumin OS=Homo sapiens GN=ALB PE=1 SV=2	NLGKVGSK	CcmCcmKHPEAKbs3nh2R	4	3	428	435	7.34803	FALSE
P00563	KCRM_RABIT Creatine kinase M-type OS=Oryctolagus cuniculus GN=CKM PE=1 SV=1	P00563	KCRM_RABIT Creatine kinase M-type OS=Oryctolagus cuniculus GN=CKM PE=1 SV=1	LMVEMEKK	GGVHVKLAHLSK	7	6	358	291	7.41857	FALSE
P02768	ALBU_HUMAN Serum albumin OS=Homo sapiens GN=ALB PE=1 SV=2	P02768	ALBU_HUMAN Serum albumin OS=Homo sapiens GN=ALB PE=1 SV=2	VHTECcmCcmHGDLLECcmADDRADLAKYICcmENQDSISSK	FKDLGEENFK	22	2	258	8	7.63647	FALSE
P02768	ALBU_HUMAN Serum albumin OS=Homo sapiens GN=ALB PE=1 SV=2	P02768	ALBU_HUMAN Serum albumin OS=Homo sapiens GN=ALB PE=1 SV=2	YKAAFTECcmCcmQAADK	HPYFYAPELLFFAKR	2	14	158	155	7.7213	FALSE
P00563	KCRM_RABIT Creatine kinase M-type OS=Oryctolagus cuniculus GN=CKM PE=1 SV=1	P00563	KCRM_RABIT Creatine kinase M-type OS=Oryctolagus cuniculus GN=CKM PE=1 SV=1	GQSIDDMIPAQK	HPKFEEILTR	12	3	374	300	12.1877	FALSE
P02768	ALBU_HUMAN Serum albumin OS=Homo sapiens GN=ALB PE=1 SV=2	P02768	ALBU_HUMAN Serum albumin OS=Homo sapiens GN=ALB PE=1 SV=2	AFKAWAVAR	LKCcmASLQK	3	2	208	195	8.32828	FALSE
P00563	KCRM_RABIT Creatine kinase M-type OS=Oryctolagus cuniculus GN=CKM PE=1 SV=1	P00563	KCRM_RABIT Creatine kinase M-type OS=Oryctolagus cuniculus GN=CKM PE=1 SV=1	KLEKGQSIDDMIPAQK	TDLNHENLKGGDDLDPHYVLSSR	4	9	362	109	8.46146	FALSE
P02768	ALBU_HUMAN Serum albumin OS=Homo sapiens GN=ALB PE=1 SV=2	P02768	ALBU_HUMAN Serum albumin OS=Homo sapiens GN=ALB PE=1 SV=2	LDELRDEGKASbs3ohSbs3ohAK	LKCcmASLQK	9	2	186	195	8.52628	FALSE
P00563	KCRM_RABIT Creatine kinase M-type OS=Oryctolagus cuniculus GN=CKM PE=1 SV=1	P00563	KCRM_RABIT Creatine kinase M-type OS=Oryctolagus cuniculus GN=CKM PE=1 SV=1	KAGHPFMWNEHLGYVLTCcmPSNLGTGLR	FCcmVGLQKIEEIFK	1	7	259	252	8.53349	FALSE
P02768	ALBU_HUMAN Serum albumin OS=Homo sapiens GN=ALB PE=1 SV=2	P02768	ALBU_HUMAN Serum albumin OS=Homo sapiens GN=ALB PE=1 SV=2	LSQRFPKAEFAEVSK	LKECcmCcmEKPLLEK	7	2	221	272	8.73595	FALSE
P02768	ALBU_HUMAN Serum albumin OS=Homo sapiens GN=ALB PE=1 SV=2	P02768	ALBU_HUMAN Serum albumin OS=Homo sapiens GN=ALB PE=1 SV=2	LKECcmCcmEKPLLEK	HPYFYAPELLFFAKR	7	14	277	155	13.7089	FALSE
P00563	KCRM_RABIT Creatine kinase M-type OS=Oryctolagus cuniculus GN=CKM PE=1 SV=1	P00563	KCRM_RABIT Creatine kinase M-type OS=Oryctolagus cuniculus GN=CKM PE=1 SV=1	VISMEKbs3ohGGNMK	GGVHVKLAHLSK	3	6	232	291	9.14807	FALSE
P02768	ALBU_HUMAN Serum albumin OS=Homo sapiens GN=ALB PE=1 SV=2	P02768	ALBU_HUMAN Serum albumin OS=Homo sapiens GN=ALB PE=1 SV=2	NYAEAKDVFLGMoxFLYEYAR	LAKTYETTLEK	6	3	319	347	9.30502	FALSE
P02768	ALBU_HUMAN Serum albumin OS=Homo sapiens GN=ALB PE=1 SV=2	P02768	ALBU_HUMAN Serum albumin OS=Homo sapiens GN=ALB PE=1 SV=2	ETYGEMoxADCcmCcmAKQEPER	NECcmFLQHKDDNPNLPR	12	8	89	102	9.30696	FALSE
P02768	ALBU_HUMAN Serum albumin OS=Homo sapiens GN=ALB PE=1 SV=2	P02768	ALBU_HUMAN Serum albumin OS=Homo sapiens GN=ALB PE=1 SV=2	FKDLGEENFK	SEVAHR	2	1	8	1	9.32897	FALSE
P02768	ALBU_HUMAN Serum albumin OS=Homo sapiens GN=ALB PE=1 SV=2	P02768	ALBU_HUMAN Serum albumin OS=Homo sapiens GN=ALB PE=1 SV=2	HPEAKR	YICcmENQDSISSKLK	5	12	440	270	9.53159	FALSE
P02768	ALBU_HUMAN Serum albumin OS=Homo sapiens GN=ALB PE=1 SV=2	P02768	ALBU_HUMAN Serum albumin OS=Homo sapiens GN=ALB PE=1 SV=2	KYLYEIAR	HPYFYAPELLFFAKR	1	14	133	155	9.88682	FALSE
P02768	ALBU_HUMAN Serum albumin OS=Homo sapiens GN=ALB PE=1 SV=2	P02768	ALBU_HUMAN Serum albumin OS=Homo sapiens GN=ALB PE=1 SV=2	VHTECcmCcmHGDLLECcmADDRADLAK	LVTDLTK	3	6	239	235	9.91953	FALSE
P00432	CATA_BOVIN Catalase OS=Bos taurus GN=CAT PE=1 SV=3	P00432	CATA_BOVIN Catalase OS=Bos taurus GN=CAT PE=1 SV=3	LCcmENIAGHLKDAQLFIQKK	AVKNFSDVHPEYGSR	18	3	473	477	10.2993	FALSE
P02768	ALBU_HUMAN Serum albumin OS=Homo sapiens GN=ALB PE=1 SV=2	P02768	ALBU_HUMAN Serum albumin OS=Homo sapiens GN=ALB PE=1 SV=2	NLGKVGSK	LDELRDEGKASSAKbs3ohQR	4	9	428	186	12.5431	FALSE
P00563	KCRM_RABIT Creatine kinase M-type OS=Oryctolagus cuniculus GN=CKM PE=1 SV=1	P00563	KCRM_RABIT Creatine kinase M-type OS=Oryctolagus cuniculus GN=CKM PE=1 SV=1	GGNMKEVFR	TDLNHENLKGGDDLDPHYVLSSR	5	9	240	109	10.8585	FALSE
P02768	ALBU_HUMAN Serum albumin OS=Homo sapiens GN=ALB PE=1 SV=2	P02768	ALBU_HUMAN Serum albumin OS=Homo sapiens GN=ALB PE=1 SV=2	VTKCcmCcmTESLVNR	LAKTYETTLEK	3	3	471	347	12.1296	FALSE
P02768	ALBU_HUMAN Serum albumin OS=Homo sapiens GN=ALB PE=1 SV=2	P02768	ALBU_HUMAN Serum albumin OS=Homo sapiens GN=ALB PE=1 SV=2	ATKEQLK	KVPQVSTPTLVEVSR	3	1	537	410	13.0298	FALSE
P02789	TRFE_CHICK Ovotransferrin OS=Gallus gallus PE=1 SV=2	P02789	TRFE_CHICK Ovotransferrin OS=Gallus gallus PE=1 SV=2	ECcmNLAEVPTHAVVVRPEKANK	KDQLTPSPR	18	1	619	352	15.294	FALSE
P02789	TRFE_CHICK Ovotransferrin OS=Gallus gallus PE=1 SV=2	P02789	TRFE_CHICK Ovotransferrin OS=Gallus gallus PE=1 SV=2	CcmVASSHEKYFGYTGALR	IQWCcmAVGKDEK	8	8	539	371	17.1806	FALSE
P02789	TRFE_CHICK Ovotransferrin OS=Gallus gallus PE=1 SV=2	P02789	TRFE_CHICK Ovotransferrin OS=Gallus gallus PE=1 SV=2	YFGYTGALR	WSVVSNGDVECcmTVVDETKDCcmIIK	1	18	540	397	5.77701	FALSE
P02789	TRFE_CHICK Ovotransferrin OS=Gallus gallus PE=1 SV=2	P00432	CATA_BOVIN Catalase OS=Bos taurus GN=CAT PE=1 SV=3	KGTbs3ohEFTbs3ohVNDLQGK	NRDPASbs3nh2DQMK	1	1	119	1	4.48747	FALSE
P00563	KCRM_RABIT Creatine kinase M-type OS=Oryctolagus cuniculus GN=CKM PE=1 SV=1	P68082	MYG_HORSE Myoglobin OS=Equus caballus GN=MB PE=1 SV=2	SEEEYbs3nh2PDLSK	KHGTVVLTALGGILK	1	1	9	63	4.66738	FALSE
P00563	KCRM_RABIT Creatine kinase M-type OS=Oryctolagus cuniculus GN=CKM PE=1 SV=1	P00004	CYC_HORSE Cytochrome c OS=Equus caballus GN=CYCS PE=1 SV=2	GGVHVKbs3ohLAHLSK	MIFAGIKK	11	7	296	86	4.73664	FALSE
P02789	TRFE_CHICK Ovotransferrin OS=Gallus gallus PE=1 SV=2	P02768	ALBU_HUMAN Serum albumin OS=Homo sapiens GN=ALB PE=1 SV=2	NKADWAKNLQMoxDDFELLCcmTDGRR	YKbs3ohAAFTbs3nh2ECcmCcmQAADK	2	1	573	157	4.87572	FALSE

## Sheet: ID7PM
ID7PM
Protein1	Description1	Protein2	Description2	Peptide1	Peptide2	FromSite	ToSite	FromProteinSite	ToProteinSite	Score	isDecoy
P00563	KCRM_RABIT Creatine kinase M-type OS=Oryctolagus cuniculus GN=CKM PE=1 SV=1	P00563	KCRM_RABIT Creatine kinase M-type OS=Oryctolagus cuniculus GN=CKM PE=1 SV=1	HNNHMAKbs3ohVLTPDLYKK	LNYKSEEEYPDLSK	15	4	33	8	3.80716	FALSE
P00563	KCRM_RABIT Creatine kinase M-type OS=Oryctolagus cuniculus GN=CKM PE=1 SV=1	P00563	KCRM_RABIT Creatine kinase M-type OS=Oryctolagus cuniculus GN=CKM PE=1 SV=1	VISMEKGGNMK	TDLNHENLKGGDDLDPHYVLSSR	6	9	235	109	2.16552	FALSE
P02768	ALBU_HUMAN Serum albumin OS=Homo sapiens GN=ALB PE=1 SV=2	P02768	ALBU_HUMAN Serum albumin OS=Homo sapiens GN=ALB PE=1 SV=2	ASSAKQR	VGSKCcmCcmKbs3ohHPEAK	5	4	191	432	9.62147	FALSE
P02768	ALBU_HUMAN Serum albumin OS=Homo sapiens GN=ALB PE=1 SV=2	P02768	ALBU_HUMAN Serum albumin OS=Homo sapiens GN=ALB PE=1 SV=2	CcmCcmKHPEAKR	ASSAKQR	3	5	435	191	4.27853	FALSE
P02768	ALBU_HUMAN Serum albumin OS=Homo sapiens GN=ALB PE=1 SV=2	P02768	ALBU_HUMAN Serum albumin OS=Homo sapiens GN=ALB PE=1 SV=2	VGSKCcmCcmKHPEAK	LDELRDEGKASSAK	7	9	435	186	5.80492	FALSE
P02789	TRFE_CHICK Ovotransferrin OS=Gallus gallus PE=1 SV=2	P02789	TRFE_CHICK Ovotransferrin OS=Gallus gallus PE=1 SV=2	KDSNVNWNNLKbs3ohGKK	ANVMDYR	13	6	470	600	2.7616	FALSE
P00563	KCRM_RABIT Creatine kinase M-type OS=Oryctolagus cuniculus GN=CKM PE=1 SV=1	P00563	KCRM_RABIT Creatine kinase M-type OS=Oryctolagus cuniculus GN=CKM PE=1 SV=1	HGGFKPTDK	SEEEYPDLSKHNNHMAK	5	10	94	18	5.36471	FALSE
P00563	KCRM_RABIT Creatine kinase M-type OS=Oryctolagus cuniculus GN=CKM PE=1 SV=1	P00563	KCRM_RABIT Creatine kinase M-type OS=Oryctolagus cuniculus GN=CKM PE=1 SV=1	GQSIDDMIPAQK	TDLNHENLKGGDDLDPHYVLSSR	12	9	374	109	11.546	FALSE
P00563	KCRM_RABIT Creatine kinase M-type OS=Oryctolagus cuniculus GN=CKM PE=1 SV=1	P00563	KCRM_RABIT Creatine kinase M-type OS=Oryctolagus cuniculus GN=CKM PE=1 SV=1	GGVHVKLAHLSK	VISMoxEKGGNMK	6	6	291	235	20.1353	FALSE
P00563	KCRM_RABIT Creatine kinase M-type OS=Oryctolagus cuniculus GN=CKM PE=1 SV=1	P00563	KCRM_RABIT Creatine kinase M-type OS=Oryctolagus cuniculus GN=CKM PE=1 SV=1	VISMEKGGNMK	GGDDLDPHYVLSSR	6	9	235	118	3.83605	FALSE
P02768	ALBU_HUMAN Serum albumin OS=Homo sapiens GN=ALB PE=1 SV=2	P02768	ALBU_HUMAN Serum albumin OS=Homo sapiens GN=ALB PE=1 SV=2	RMoxPCcmAEDYLSVVLNQLCcmVLHEK	TPVSDR	10	1	450	463	4.09896	FALSE
P02768	ALBU_HUMAN Serum albumin OS=Homo sapiens GN=ALB PE=1 SV=2	P02768	ALBU_HUMAN Serum albumin OS=Homo sapiens GN=ALB PE=1 SV=2	ASbs3ohSAKQRLKCcmASLQK	DEGKASSAKQR	5	4	191	186	3.38445	FALSE
P02768	ALBU_HUMAN Serum albumin OS=Homo sapiens GN=ALB PE=1 SV=2	P02768	ALBU_HUMAN Serum albumin OS=Homo sapiens GN=ALB PE=1 SV=2	LVRPEVDVMCcmTAFHDNEETFLK	KYLYEIAR	19	1	129	133	8.68301	FALSE
P00432	CATA_BOVIN Catalase OS=Bos taurus GN=CAT PE=1 SV=3	P00432	CATA_BOVIN Catalase OS=Bos taurus GN=CAT PE=1 SV=3	LNSLTVGPR	AAQKbs3ohPDVLTTGGGNPVGDK	3	10	38	26	3.55825	FALSE
P02768	ALBU_HUMAN Serum albumin OS=Homo sapiens GN=ALB PE=1 SV=2	P02768	ALBU_HUMAN Serum albumin OS=Homo sapiens GN=ALB PE=1 SV=2	KQTALVELVK	CcmCcmKADDKETCcmFAEEGKbs3nh2K	1	7	521	560	4.74958	FALSE
P02768	ALBU_HUMAN Serum albumin OS=Homo sapiens GN=ALB PE=1 SV=2	P02768	ALBU_HUMAN Serum albumin OS=Homo sapiens GN=ALB PE=1 SV=2	VGSKCcmCcmK	LKCcmASLQK	4	2	432	195	11.6878	FALSE
P02768	ALBU_HUMAN Serum albumin OS=Homo sapiens GN=ALB PE=1 SV=2	P02768	ALBU_HUMAN Serum albumin OS=Homo sapiens GN=ALB PE=1 SV=2	ATKbs3ohEQLK	LDELRDEGKbs3ohASSAKQR	2	14	536	191	4.00655	FALSE
P00432	CATA_BOVIN Catalase OS=Bos taurus GN=CAT PE=1 SV=3	P00432	CATA_BOVIN Catalase OS=Bos taurus GN=CAT PE=1 SV=3	RLCcmENIAGHLKDAQLFIQK	KAVKNFSDVHPEYGSR	11	1	465	474	4.0806	FALSE
P02789	TRFE_CHICK Ovotransferrin OS=Gallus gallus PE=1 SV=2	P02789	TRFE_CHICK Ovotransferrin OS=Gallus gallus PE=1 SV=2	DGKbs3ohGDVAFVKHTTVNENAPDQK	DEYELLCcmLDGSR	10	3	228	243	7.35964	FALSE
P02789	TRFE_CHICK Ovotransferrin OS=Gallus gallus PE=1 SV=2	P02789	TRFE_CHICK Ovotransferrin OS=Gallus gallus PE=1 SV=2	DLLFKbs3ohDLTK	FMoxMFESQNK	8	6	660	649	4.88299	FALSE
P00563	KCRM_RABIT Creatine kinase M-type OS=Oryctolagus cuniculus GN=CKM PE=1 SV=1	P00563	KCRM_RABIT Creatine kinase M-type OS=Oryctolagus cuniculus GN=CKM PE=1 SV=1	GTGGVDTAAVGSVFDISNADR	VISMoxEKGGNMK	7	6	320	235	4.16667	FALSE
P02789	TRFE_CHICK Ovotransferrin OS=Gallus gallus PE=1 SV=2	P02789	TRFE_CHICK Ovotransferrin OS=Gallus gallus PE=1 SV=2	KDPVLKDLLFK	WCcmTISSPEEKK	1	10	310	37	16.1424	FALSE
P02789	TRFE_CHICK Ovotransferrin OS=Gallus gallus PE=1 SV=2	P02789	TRFE_CHICK Ovotransferrin OS=Gallus gallus PE=1 SV=2	AQSbs3ohDFGVDTK	DEYELLCcmLDGSR	9	3	297	243	4.25664	FALSE
P02789	TRFE_CHICK Ovotransferrin OS=Gallus gallus PE=1 SV=2	P02789	TRFE_CHICK Ovotransferrin OS=Gallus gallus PE=1 SV=2	SDFHLFGPPGKKbs3nh2DPVLK	WCcmTISSPEEKK	11	10	309	37	4.26462	FALSE
P02768	ALBU_HUMAN Serum albumin OS=Homo sapiens GN=ALB PE=1 SV=2	P02768	ALBU_HUMAN Serum albumin OS=Homo sapiens GN=ALB PE=1 SV=2	QIKKbs3ohQTALVELVK	CcmCcmKADDKETCcmFAEEGKbs3ohK	3	7	520	560	4.26779	FALSE
P02789	TRFE_CHICK Ovotransferrin OS=Gallus gallus PE=1 SV=2	P02789	TRFE_CHICK Ovotransferrin OS=Gallus gallus PE=1 SV=2	SKFMMFESQNKDLLFKbs3nh2DLTK	WCcmTISbs3nh2Sbs3nh2PEEK	11	3	652	30	4.28663	FALSE
P02768	ALBU_HUMAN Serum albumin OS=Homo sapiens GN=ALB PE=1 SV=2	P02768	ALBU_HUMAN Serum albumin OS=Homo sapiens GN=ALB PE=1 SV=2	HPEAKR	LKCcmASLQK	5	2	440	195	4.29855	FALSE
P68082	MYG_HORSE Myoglobin OS=Equus caballus GN=MB PE=1 SV=2	P68082	MYG_HORSE Myoglobin OS=Equus caballus GN=MB PE=1 SV=2	NDIAAKbs3nh2YK	KGHHEAELKPLAQSHATK	7	9	146	87	4.30103	FALSE
P68082	MYG_HORSE Myoglobin OS=Equus caballus GN=MB PE=1 SV=2	P68082	MYG_HORSE Myoglobin OS=Equus caballus GN=MB PE=1 SV=2	Kbs3ohGHHEAELKPLAQSHATK	NDIAAKYK	9	6	87	145	6.83001	FALSE
P00563	KCRM_RABIT Creatine kinase M-type OS=Oryctolagus cuniculus GN=CKM PE=1 SV=1	P00563	KCRM_RABIT Creatine kinase M-type OS=Oryctolagus cuniculus GN=CKM PE=1 SV=1	IEEIFKK	HKTDLNHENLK	6	2	258	100	4.4472	FALSE
P02789	TRFE_CHICK Ovotransferrin OS=Gallus gallus PE=1 SV=2	P02789	TRFE_CHICK Ovotransferrin OS=Gallus gallus PE=1 SV=2	KDPVLKDLLFK	WCcmTISSPEEKKCcmNNLR	1	11	310	38	4.471	FALSE
P00563	KCRM_RABIT Creatine kinase M-type OS=Oryctolagus cuniculus GN=CKM PE=1 SV=1	P00563	KCRM_RABIT Creatine kinase M-type OS=Oryctolagus cuniculus GN=CKM PE=1 SV=1	SEEEYbs3nh2PDLSK	HNNHMAKVLTPDLYK	9	7	17	25	4.47368	FALSE
P02789	TRFE_CHICK Ovotransferrin OS=Gallus gallus PE=1 SV=2	P02789	TRFE_CHICK Ovotransferrin OS=Gallus gallus PE=1 SV=2	WCcmTISSPEEKKCcmNNLR	SDFHLFGPPGKK	11	11	38	309	4.54188	FALSE
P02789	TRFE_CHICK Ovotransferrin OS=Gallus gallus PE=1 SV=2	P02789	TRFE_CHICK Ovotransferrin OS=Gallus gallus PE=1 SV=2	SKFMMFESQNKDLLFKDLTK	NKADWAK	11	2	652	573	7.69103	FALSE
P02768	ALBU_HUMAN Serum albumin OS=Homo sapiens GN=ALB PE=1 SV=2	P02768	ALBU_HUMAN Serum albumin OS=Homo sapiens GN=ALB PE=1 SV=2	VFDEFKPLVEEPQNLIK	LAKTYETTLEK	6	3	374	347	4.54926	FALSE
P02789	TRFE_CHICK Ovotransferrin OS=Gallus gallus PE=1 SV=2	P02789	TRFE_CHICK Ovotransferrin OS=Gallus gallus PE=1 SV=2	DLLFKDLTK	FMMFESQNK	5	6	657	649	8.47792	FALSE
P02768	ALBU_HUMAN Serum albumin OS=Homo sapiens GN=ALB PE=1 SV=2	P02768	ALBU_HUMAN Serum albumin OS=Homo sapiens GN=ALB PE=1 SV=2	ADDKETCcmFAEEGKK	CcmCcmTESLVNR	13	3	569	474	4.58252	FALSE
P02768	ALBU_HUMAN Serum albumin OS=Homo sapiens GN=ALB PE=1 SV=2	P02768	ALBU_HUMAN Serum albumin OS=Homo sapiens GN=ALB PE=1 SV=2	AFKAWAVAR	FQNALLVRYTK	3	10	208	408	4.63189	FALSE
P02789	TRFE_CHICK Ovotransferrin OS=Gallus gallus PE=1 SV=2	P02789	TRFE_CHICK Ovotransferrin OS=Gallus gallus PE=1 SV=2	SDFHLFGPPGKKDPVLK	QCcmKGDPK	12	3	310	194	4.69493	FALSE
P00004	CYC_HORSE Cytochrome c OS=Equus caballus GN=CYCS PE=1 SV=2	P00004	CYC_HORSE Cytochrome c OS=Equus caballus GN=CYCS PE=1 SV=2	GKKbs3ohIFVQK	HKTGPNLHGLFGR	2	2	7	27	4.84243	FALSE
P02789	TRFE_CHICK Ovotransferrin OS=Gallus gallus PE=1 SV=2	P02789	TRFE_CHICK Ovotransferrin OS=Gallus gallus PE=1 SV=2	DSAIMLKR	TCcmNPSDILQMCcmSFLEGK	7	17	327	705	5.86273	FALSE
P02789	TRFE_CHICK Ovotransferrin OS=Gallus gallus PE=1 SV=2	P02789	TRFE_CHICK Ovotransferrin OS=Gallus gallus PE=1 SV=2	GDPKbs3nh2TKbs3nh2CcmAR	NAPYSGYSGAFHCcmLKDGKGDVAFVK	5	15	199	218	4.92391	FALSE
P00563	KCRM_RABIT Creatine kinase M-type OS=Oryctolagus cuniculus GN=CKM PE=1 SV=1	P00563	KCRM_RABIT Creatine kinase M-type OS=Oryctolagus cuniculus GN=CKM PE=1 SV=1	VISMEKGGNMoxK	GIWHNDNKSFLVWVNEEDHLR	6	8	235	216	4.96285	FALSE
P00563	KCRM_RABIT Creatine kinase M-type OS=Oryctolagus cuniculus GN=CKM PE=1 SV=1	P00563	KCRM_RABIT Creatine kinase M-type OS=Oryctolagus cuniculus GN=CKM PE=1 SV=1	VLTPDLYKK	YKLNYKSEEEYPDLSK	8	2	33	4	5.02838	FALSE
P02789	TRFE_CHICK Ovotransferrin OS=Gallus gallus PE=1 SV=2	P02789	TRFE_CHICK Ovotransferrin OS=Gallus gallus PE=1 SV=2	NAPYSGYbs3ohSGAFHCcmLK	DGKGDVAFVK	8	3	211	221	5.06868	FALSE
P02789	TRFE_CHICK Ovotransferrin OS=Gallus gallus PE=1 SV=2	P02789	TRFE_CHICK Ovotransferrin OS=Gallus gallus PE=1 SV=2	NAPYSGYSbs3ohGAFHCcmLK	DGKGDVAFVK	7	3	210	221	5.06868	FALSE
P02768	ALBU_HUMAN Serum albumin OS=Homo sapiens GN=ALB PE=1 SV=2	P02768	ALBU_HUMAN Serum albumin OS=Homo sapiens GN=ALB PE=1 SV=2	LVRPEVDVMoxCcmTAFHDNEETFLKK	HPYbs3nh2FYAPELLFFAKR	22	14	132	155	5.08931	FALSE
P02768	ALBU_HUMAN Serum albumin OS=Homo sapiens GN=ALB PE=1 SV=2	P02768	ALBU_HUMAN Serum albumin OS=Homo sapiens GN=ALB PE=1 SV=2	LVTDLTKVHTECcmCcmHGDLLECcmADDRADLAK	AFKAWAVAR	7	3	236	208	5.13743	FALSE
P02768	ALBU_HUMAN Serum albumin OS=Homo sapiens GN=ALB PE=1 SV=2	P02768	ALBU_HUMAN Serum albumin OS=Homo sapiens GN=ALB PE=1 SV=2	VHTECcmCcmHGDLLECcmADDRADLAKYICcmENQDSISSK	SEVAHR	22	1	258	1	5.2002	FALSE
P00563	KCRM_RABIT Creatine kinase M-type OS=Oryctolagus cuniculus GN=CKM PE=1 SV=1	P00563	KCRM_RABIT Creatine kinase M-type OS=Oryctolagus cuniculus GN=CKM PE=1 SV=1	VISMEKGGNMK	RGTGGVDTAAVGSVFDISNADR	6	3	235	315	7.3322	FALSE
P02789	TRFE_CHICK Ovotransferrin OS=Gallus gallus PE=1 SV=2	P02789	TRFE_CHICK Ovotransferrin OS=Gallus gallus PE=1 SV=2	FFSASCcmVPGATbs3nh2IEQKLCcmR	QCcmKGDPKTKbs3ohCcmAR	15	3	188	194	5.27431	FALSE
P02768	ALBU_HUMAN Serum albumin OS=Homo sapiens GN=ALB PE=1 SV=2	P02768	ALBU_HUMAN Serum albumin OS=Homo sapiens GN=ALB PE=1 SV=2	HPEAKR	LAKTYETTLEK	5	3	440	347	5.39621	FALSE
P02768	ALBU_HUMAN Serum albumin OS=Homo sapiens GN=ALB PE=1 SV=2	P02768	ALBU_HUMAN Serum albumin OS=Homo sapiens GN=ALB PE=1 SV=2	LKCcmASLQK	CcmCcmTESLVNR	2	3	195	474	5.44142	FALSE
P02768	ALBU_HUMAN Serum albumin OS=Homo sapiens GN=ALB PE=1 SV=2	P02768	ALBU_HUMAN Serum albumin OS=Homo sapiens GN=ALB PE=1 SV=2	KQTALVELVK	CcmCcmKADDKETCcmFAEEGKK	1	3	521	556	29.4501	FALSE
P02768	ALBU_HUMAN Serum albumin OS=Homo sapiens GN=ALB PE=1 SV=2	P02768	ALBU_HUMAN Serum albumin OS=Homo sapiens GN=ALB PE=1 SV=2	LKbs3ohCcmASLQKFGER	VTKCcmCcmTESLVNR	8	3	201	471	5.46413	FALSE
P02768	ALBU_HUMAN Serum albumin OS=Homo sapiens GN=ALB PE=1 SV=2	P02768	ALBU_HUMAN Serum albumin OS=Homo sapiens GN=ALB PE=1 SV=2	LAKTYETTLEK	CcmASLQKFGER	3	6	347	201	5.54198	FALSE
P00563	KCRM_RABIT Creatine kinase M-type OS=Oryctolagus cuniculus GN=CKM PE=1 SV=1	P00563	KCRM_RABIT Creatine kinase M-type OS=Oryctolagus cuniculus GN=CKM PE=1 SV=1	SMTEQEQQQLIDDHFLFDKPVSPLLLASGMAR	VISMEKGGNMK	19	6	189	235	5.56857	FALSE
P02789	TRFE_CHICK Ovotransferrin OS=Gallus gallus PE=1 SV=2	P02789	TRFE_CHICK Ovotransferrin OS=Gallus gallus PE=1 SV=2	FMMFESQNKDLLFKDLTK	IQWCcmAVGKDEK	9	8	652	371	9.10695	FALSE
P02768	ALBU_HUMAN Serum albumin OS=Homo sapiens GN=ALB PE=1 SV=2	P02768	ALBU_HUMAN Serum albumin OS=Homo sapiens GN=ALB PE=1 SV=2	NLGKVGSK	CcmCcmTESLVNR	4	3	428	474	5.806	FALSE
P02768	ALBU_HUMAN Serum albumin OS=Homo sapiens GN=ALB PE=1 SV=2	P02768	ALBU_HUMAN Serum albumin OS=Homo sapiens GN=ALB PE=1 SV=2	LVRPEVDVMoxCcmTAFHDNEETFLKK	YKAAFTECcmCcmQAADK	22	2	132	158	5.88269	FALSE
P02768	ALBU_HUMAN Serum albumin OS=Homo sapiens GN=ALB PE=1 SV=2	P02768	ALBU_HUMAN Serum albumin OS=Homo sapiens GN=ALB PE=1 SV=2	VGSKCcmCcmK	LDELRDEGKASSAK	4	9	432	186	16.7164	FALSE
P00563	KCRM_RABIT Creatine kinase M-type OS=Oryctolagus cuniculus GN=CKM PE=1 SV=1	P00563	KCRM_RABIT Creatine kinase M-type OS=Oryctolagus cuniculus GN=CKM PE=1 SV=1	LMVEMEKK	LEKGQSIDDMIPAQK	7	3	358	362	5.98909	FALSE
P00563	KCRM_RABIT Creatine kinase M-type OS=Oryctolagus cuniculus GN=CKM PE=1 SV=1	P00563	KCRM_RABIT Creatine kinase M-type OS=Oryctolagus cuniculus GN=CKM PE=1 SV=1	SIKGYTLPPHCcmSR	AVEKLSVEALNSLTGEFK	3	4	131	149	6.0754	FALSE
P02789	TRFE_CHICK Ovotransferrin OS=Gallus gallus PE=1 SV=2	P02789	TRFE_CHICK Ovotransferrin OS=Gallus gallus PE=1 SV=2	FFSASCcmVPGATbs3nh2IEQKLCcmR	QCcmKbs3ohGDPKTKCcmAR	15	7	188	198	6.10018	FALSE
P00563	KCRM_RABIT Creatine kinase M-type OS=Oryctolagus cuniculus GN=CKM PE=1 SV=1	P00563	KCRM_RABIT Creatine kinase M-type OS=Oryctolagus cuniculus GN=CKM PE=1 SV=1	GGVHVKLAHLSK	TDLNHENLKGGDDLDPHYVLSSR	6	18	291	118	6.13173	FALSE
P00563	KCRM_RABIT Creatine kinase M-type OS=Oryctolagus cuniculus GN=CKM PE=1 SV=1	P00563	KCRM_RABIT Creatine kinase M-type OS=Oryctolagus cuniculus GN=CKM PE=1 SV=1	GKYYPLK	AVEKLSVEALNSLTGEFK	2	4	165	149	6.14546	FALSE
P02789	TRFE_CHICK Ovotransferrin OS=Gallus gallus PE=1 SV=2	P02789	TRFE_CHICK Ovotransferrin OS=Gallus gallus PE=1 SV=2	FGVNGSEKSK	DLTKCcmLFK	8	4	641	661	6.20261	FALSE
P02768	ALBU_HUMAN Serum albumin OS=Homo sapiens GN=ALB PE=1 SV=2	P02768	ALBU_HUMAN Serum albumin OS=Homo sapiens GN=ALB PE=1 SV=2	VHTECcmCcmHGDLLECcmADDRADLAKYICcmENQDSISSK	ECcmCcmEKPLLEKSHCcmIAEVENDEMPADLPSLAADFVESK	22	10	258	282	6.25165	FALSE
P02768	ALBU_HUMAN Serum albumin OS=Homo sapiens GN=ALB PE=1 SV=2	P02768	ALBU_HUMAN Serum albumin OS=Homo sapiens GN=ALB PE=1 SV=2	KQTALVELVK	EFNAETFTFHADICcmTLSEKER	1	19	521	515	6.26402	FALSE
P02789	TRFE_CHICK Ovotransferrin OS=Gallus gallus PE=1 SV=2	P02789	TRFE_CHICK Ovotransferrin OS=Gallus gallus PE=1 SV=2	QCcmKGDPKTbs3nh2KCcmAR	FFSASCcmVPGATIEQKLCcmR	9	15	200	188	6.27034	FALSE
P02789	TRFE_CHICK Ovotransferrin OS=Gallus gallus PE=1 SV=2	P02789	TRFE_CHICK Ovotransferrin OS=Gallus gallus PE=1 SV=2	KSCcmHTAVGR	TGTCcmNFDEYFSEGCcmAPGSPPNSR	1	22	471	515	6.27351	FALSE
P00563	KCRM_RABIT Creatine kinase M-type OS=Oryctolagus cuniculus GN=CKM PE=1 SV=1	P00563	KCRM_RABIT Creatine kinase M-type OS=Oryctolagus cuniculus GN=CKM PE=1 SV=1	IEEIFKK	HGGFKPTDKHK	6	9	258	98	13.0277	FALSE
P02768	ALBU_HUMAN Serum albumin OS=Homo sapiens GN=ALB PE=1 SV=2	P02768	ALBU_HUMAN Serum albumin OS=Homo sapiens GN=ALB PE=1 SV=2	KYLYEIAR	LVNEVTEFAKTCcmVADESAENCcmDK	1	10	133	47	6.32926	FALSE
P00563	KCRM_RABIT Creatine kinase M-type OS=Oryctolagus cuniculus GN=CKM PE=1 SV=1	P00563	KCRM_RABIT Creatine kinase M-type OS=Oryctolagus cuniculus GN=CKM PE=1 SV=1	GGVHVKLAHLSK	GGDDLDPHYVLSSR	6	13	291	122	11.9252	FALSE
P02768	ALBU_HUMAN Serum albumin OS=Homo sapiens GN=ALB PE=1 SV=2	P02768	ALBU_HUMAN Serum albumin OS=Homo sapiens GN=ALB PE=1 SV=2	LKCcmASLQK	VGSKCcmCcmKHPEAK	2	7	195	435	6.55206	FALSE
P02789	TRFE_CHICK Ovotransferrin OS=Gallus gallus PE=1 SV=2	P02789	TRFE_CHICK Ovotransferrin OS=Gallus gallus PE=1 SV=2	YFGYTGALR	CcmVASSHEK	1	5	540	536	8.82355	FALSE
P02768	ALBU_HUMAN Serum albumin OS=Homo sapiens GN=ALB PE=1 SV=2	P02768	ALBU_HUMAN Serum albumin OS=Homo sapiens GN=ALB PE=1 SV=2	DEGKbs3ohASSAKQR	LKCcmASLQK	9	2	191	195	9.08986	FALSE
P02789	TRFE_CHICK Ovotransferrin OS=Gallus gallus PE=1 SV=2	P02789	TRFE_CHICK Ovotransferrin OS=Gallus gallus PE=1 SV=2	KDQLTPSPR	IQWCcmAVGKDEK	1	8	352	371	6.72219	FALSE
P00563	KCRM_RABIT Creatine kinase M-type OS=Oryctolagus cuniculus GN=CKM PE=1 SV=1	P00563	KCRM_RABIT Creatine kinase M-type OS=Oryctolagus cuniculus GN=CKM PE=1 SV=1	GGVHVKLAHLSK	KLEKGQSIDDMIPAQK	6	1	291	359	6.80057	FALSE
P02768	ALBU_HUMAN Serum albumin OS=Homo sapiens GN=ALB PE=1 SV=2	P02768	ALBU_HUMAN Serum albumin OS=Homo sapiens GN=ALB PE=1 SV=2	NLGKVGSK	EFNAETFTFHADICcmTLSEKER	4	19	428	515	16.754	FALSE
P02768	ALBU_HUMAN Serum albumin OS=Homo sapiens GN=ALB PE=1 SV=2	P02768	ALBU_HUMAN Serum albumin OS=Homo sapiens GN=ALB PE=1 SV=2	ASSAKQR	NLGKVGSK	5	4	191	428	6.85247	FALSE
P02768	ALBU_HUMAN Serum albumin OS=Homo sapiens GN=ALB PE=1 SV=2	P02768	ALBU_HUMAN Serum albumin OS=Homo sapiens GN=ALB PE=1 SV=2	ASSAKQRLK	CcmASLQK	5	3	191	198	6.85615	FALSE
P00563	KCRM_RABIT Creatine kinase M-type OS=Oryctolagus cuniculus GN=CKM PE=1 SV=1	P00563	KCRM_RABIT Creatine kinase M-type OS=Oryctolagus cuniculus GN=CKM PE=1 SV=1	HNNHMAKVLTPDLYKK	HGGFKPTDK	7	5	25	94	6.89127	FALSE
P00563	KCRM_RABIT Creatine kinase M-type OS=Oryctolagus cuniculus GN=CKM PE=1 SV=1	P00563	KCRM_RABIT Creatine kinase M-type OS=Oryctolagus cuniculus GN=CKM PE=1 SV=1	VISMoxEK	GGNMoxKEVFR	3	5	232	240	6.94207	FALSE
P02768	ALBU_HUMAN Serum albumin OS=Homo sapiens GN=ALB PE=1 SV=2	P02768	ALBU_HUMAN Serum albumin OS=Homo sapiens GN=ALB PE=1 SV=2	CcmCcmTESLVNR	EFNAETFTFHADICcmTLSEKER	3	19	474	515	6.9846	FALSE
P02789	TRFE_CHICK Ovotransferrin OS=Gallus gallus PE=1 SV=2	P02789	TRFE_CHICK Ovotransferrin OS=Gallus gallus PE=1 SV=2	QCcmKGDPKTKbs3ohCcmAR	NAPYSGYSGAFHCcmLKDGKGDVAFVK	7	18	198	221	6.99529	FALSE
P00563	KCRM_RABIT Creatine kinase M-type OS=Oryctolagus cuniculus GN=CKM PE=1 SV=1	P00563	KCRM_RABIT Creatine kinase M-type OS=Oryctolagus cuniculus GN=CKM PE=1 SV=1	IEEIFKK	SIKGYTLPPHCcmSR	6	3	258	131	12.8047	FALSE
P00563	KCRM_RABIT Creatine kinase M-type OS=Oryctolagus cuniculus GN=CKM PE=1 SV=1	P00563	KCRM_RABIT Creatine kinase M-type OS=Oryctolagus cuniculus GN=CKM PE=1 SV=1	AVEKLSVEALNSLTGEFKGK	GYTLPPHCcmSR	4	3	149	134	2.7746	FALSE
P02789	TRFE_CHICK Ovotransferrin OS=Gallus gallus PE=1 SV=2	P02789	TRFE_CHICK Ovotransferrin OS=Gallus gallus PE=1 SV=2	NKADWAK	CcmVASSHEKYFGYTGALR	2	8	573	539	7.2625	FALSE
P00563	KCRM_RABIT Creatine kinase M-type OS=Oryctolagus cuniculus GN=CKM PE=1 SV=1	P00563	KCRM_RABIT Creatine kinase M-type OS=Oryctolagus cuniculus GN=CKM PE=1 SV=1	GGDDLDPHYVLSSR	VISMoxEKGGNMK	13	6	122	235	9.911	FALSE
P00563	KCRM_RABIT Creatine kinase M-type OS=Oryctolagus cuniculus GN=CKM PE=1 SV=1	P00563	KCRM_RABIT Creatine kinase M-type OS=Oryctolagus cuniculus GN=CKM PE=1 SV=1	VISMEKGGNMK	GGVHVKbs3ohLAHLSKHPK	6	12	235	297	7.30366	FALSE
P02768	ALBU_HUMAN Serum albumin OS=Homo sapiens GN=ALB PE=1 SV=2	P02768	ALBU_HUMAN Serum albumin OS=Homo sapiens GN=ALB PE=1 SV=2	NLGKVGSK	CcmCcmKHPEAKbs3nh2R	4	3	428	435	7.34803	FALSE
P00563	KCRM_RABIT Creatine kinase M-type OS=Oryctolagus cuniculus GN=CKM PE=1 SV=1	P00563	KCRM_RABIT Creatine kinase M-type OS=Oryctolagus cuniculus GN=CKM PE=1 SV=1	LMVEMEKK	GGVHVKLAHLSK	7	6	358	291	7.41857	FALSE
P02768	ALBU_HUMAN Serum albumin OS=Homo sapiens GN=ALB PE=1 SV=2	P02768	ALBU_HUMAN Serum albumin OS=Homo sapiens GN=ALB PE=1 SV=2	LAKTYETTLEK	KVPQVSTPTLVEVSR	3	1	347	410	7.46187	FALSE
P02768	ALBU_HUMAN Serum albumin OS=Homo sapiens GN=ALB PE=1 SV=2	P02768	ALBU_HUMAN Serum albumin OS=Homo sapiens GN=ALB PE=1 SV=2	VHTECcmCcmHGDLLECcmADDRADLAKYICcmENQDSISSK	FKDLGEENFK	22	2	258	8	7.63647	FALSE
P02768	ALBU_HUMAN Serum albumin OS=Homo sapiens GN=ALB PE=1 SV=2	P02768	ALBU_HUMAN Serum albumin OS=Homo sapiens GN=ALB PE=1 SV=2	YKAAFTECcmCcmQAADK	HPYFYAPELLFFAKR	2	14	158	155	7.7213	FALSE
P00432	CATA_BOVIN Catalase OS=Bos taurus GN=CAT PE=1 SV=3	P00432	CATA_BOVIN Catalase OS=Bos taurus GN=CAT PE=1 SV=3	IQALLDKYNEEKPK	DAQLFIQKK	7	8	496	473	7.91603	FALSE
P02768	ALBU_HUMAN Serum albumin OS=Homo sapiens GN=ALB PE=1 SV=2	P02768	ALBU_HUMAN Serum albumin OS=Homo sapiens GN=ALB PE=1 SV=2	LKECcmCcmEKPLLEK	RHPYFYAPELLFFAKR	2	15	272	155	7.98632	FALSE
P00563	KCRM_RABIT Creatine kinase M-type OS=Oryctolagus cuniculus GN=CKM PE=1 SV=1	P00563	KCRM_RABIT Creatine kinase M-type OS=Oryctolagus cuniculus GN=CKM PE=1 SV=1	GQSIDDMIPAQK	HPKFEEILTR	12	3	374	300	12.1877	FALSE
P02789	TRFE_CHICK Ovotransferrin OS=Gallus gallus PE=1 SV=2	P02789	TRFE_CHICK Ovotransferrin OS=Gallus gallus PE=1 SV=2	KDQLTPSPR	ATYLDCcmIK	1	3	352	61	8.16025	FALSE
P02768	ALBU_HUMAN Serum albumin OS=Homo sapiens GN=ALB PE=1 SV=2	P02768	ALBU_HUMAN Serum albumin OS=Homo sapiens GN=ALB PE=1 SV=2	AFKAWAVAR	LKCcmASLQK	3	2	208	195	8.32828	FALSE
P02789	TRFE_CHICK Ovotransferrin OS=Gallus gallus PE=1 SV=2	P02789	TRFE_CHICK Ovotransferrin OS=Gallus gallus PE=1 SV=2	EGTTYKEFLGDK	QPVDNYKTCcmNWAR	6	7	673	259	8.89068	FALSE
P00563	KCRM_RABIT Creatine kinase M-type OS=Oryctolagus cuniculus GN=CKM PE=1 SV=1	P00563	KCRM_RABIT Creatine kinase M-type OS=Oryctolagus cuniculus GN=CKM PE=1 SV=1	KLEKGQSIDDMIPAQK	TDLNHENLKGGDDLDPHYVLSSR	4	9	362	109	8.46146	FALSE
P02789	TRFE_CHICK Ovotransferrin OS=Gallus gallus PE=1 SV=2	P02789	TRFE_CHICK Ovotransferrin OS=Gallus gallus PE=1 SV=2	QCcmKGDPKbs3nh2TKCcmAR	DGKGDVAFVK	9	3	200	221	8.46504	FALSE
P02768	ALBU_HUMAN Serum albumin OS=Homo sapiens GN=ALB PE=1 SV=2	P02768	ALBU_HUMAN Serum albumin OS=Homo sapiens GN=ALB PE=1 SV=2	LDELRDEGKASbs3ohSbs3ohAK	LKCcmASLQK	9	2	186	195	8.52628	FALSE
P02768	ALBU_HUMAN Serum albumin OS=Homo sapiens GN=ALB PE=1 SV=2	P02768	ALBU_HUMAN Serum albumin OS=Homo sapiens GN=ALB PE=1 SV=2	HPEAKR	ASSAKQR	5	5	440	191	8.52957	FALSE
P00563	KCRM_RABIT Creatine kinase M-type OS=Oryctolagus cuniculus GN=CKM PE=1 SV=1	P00563	KCRM_RABIT Creatine kinase M-type OS=Oryctolagus cuniculus GN=CKM PE=1 SV=1	KAGHPFMWNEHLGYVLTCcmPSNLGTGLR	FCcmVGLQKIEEIFK	1	7	259	252	8.53349	FALSE
P00563	KCRM_RABIT Creatine kinase M-type OS=Oryctolagus cuniculus GN=CKM PE=1 SV=1	P00563	KCRM_RABIT Creatine kinase M-type OS=Oryctolagus cuniculus GN=CKM PE=1 SV=1	RAVEKLSVEALNSLTGEFK	GYTLPPHCcmSR	5	2	149	133	8.56221	FALSE
P02768	ALBU_HUMAN Serum albumin OS=Homo sapiens GN=ALB PE=1 SV=2	P02768	ALBU_HUMAN Serum albumin OS=Homo sapiens GN=ALB PE=1 SV=2	LSQRFPKAEFAEVSK	LKECcmCcmEKPLLEK	7	2	221	272	8.73595	FALSE
P02768	ALBU_HUMAN Serum albumin OS=Homo sapiens GN=ALB PE=1 SV=2	P02768	ALBU_HUMAN Serum albumin OS=Homo sapiens GN=ALB PE=1 SV=2	LKECcmCcmEKPLLEK	HPYFYAPELLFFAKR	7	14	277	155	13.7089	FALSE
P02789	TRFE_CHICK Ovotransferrin OS=Gallus gallus PE=1 SV=2	P02789	TRFE_CHICK Ovotransferrin OS=Gallus gallus PE=1 SV=2	DGKGDVAFVK	FFSASCcmVPGATIEQKLCcmR	3	15	221	188	8.80876	FALSE
P02768	ALBU_HUMAN Serum albumin OS=Homo sapiens GN=ALB PE=1 SV=2	P02768	ALBU_HUMAN Serum albumin OS=Homo sapiens GN=ALB PE=1 SV=2	CcmCcmAAADPHECcmYAK	VFDEFKPLVEEPQNLIK	11	6	366	374	8.93244	FALSE
P02768	ALBU_HUMAN Serum albumin OS=Homo sapiens GN=ALB PE=1 SV=2	P02768	ALBU_HUMAN Serum albumin OS=Homo sapiens GN=ALB PE=1 SV=2	KYLYEIAR	KQTALVELVK	1	1	133	521	8.96367	FALSE
P02789	TRFE_CHICK Ovotransferrin OS=Gallus gallus PE=1 SV=2	P02789	TRFE_CHICK Ovotransferrin OS=Gallus gallus PE=1 SV=2	CcmLFKVR	DLLERQEKR	4	8	665	632	9.10041	FALSE
P00563	KCRM_RABIT Creatine kinase M-type OS=Oryctolagus cuniculus GN=CKM PE=1 SV=1	P00563	KCRM_RABIT Creatine kinase M-type OS=Oryctolagus cuniculus GN=CKM PE=1 SV=1	VISMEKbs3ohGGNMK	GGVHVKLAHLSK	3	6	232	291	9.14807	FALSE
P02768	ALBU_HUMAN Serum albumin OS=Homo sapiens GN=ALB PE=1 SV=2	P02768	ALBU_HUMAN Serum albumin OS=Homo sapiens GN=ALB PE=1 SV=2	LKCcmASLQKbs3ohFGER	LAKTYETTLEK	2	3	195	347	10.1698	FALSE
P02768	ALBU_HUMAN Serum albumin OS=Homo sapiens GN=ALB PE=1 SV=2	P02768	ALBU_HUMAN Serum albumin OS=Homo sapiens GN=ALB PE=1 SV=2	NYAEAKDVFLGMoxFLYEYAR	LAKTYETTLEK	6	3	319	347	9.30502	FALSE
P02768	ALBU_HUMAN Serum albumin OS=Homo sapiens GN=ALB PE=1 SV=2	P02768	ALBU_HUMAN Serum albumin OS=Homo sapiens GN=ALB PE=1 SV=2	ETYGEMoxADCcmCcmAKQEPER	NECcmFLQHKDDNPNLPR	12	8	89	102	9.30696	FALSE
P02768	ALBU_HUMAN Serum albumin OS=Homo sapiens GN=ALB PE=1 SV=2	P02768	ALBU_HUMAN Serum albumin OS=Homo sapiens GN=ALB PE=1 SV=2	FKDLGEENFK	SEVAHR	2	1	8	1	9.32897	FALSE
P02768	ALBU_HUMAN Serum albumin OS=Homo sapiens GN=ALB PE=1 SV=2	P02768	ALBU_HUMAN Serum albumin OS=Homo sapiens GN=ALB PE=1 SV=2	SEVAHR	KYLYEIAR	1	1	1	133	9.35873	FALSE
P02789	TRFE_CHICK Ovotransferrin OS=Gallus gallus PE=1 SV=2	P02789	TRFE_CHICK Ovotransferrin OS=Gallus gallus PE=1 SV=2	KSCcmHTAVGR	CcmVASSHEKYFGYTGALR	1	8	471	539	9.42761	FALSE
P02789	TRFE_CHICK Ovotransferrin OS=Gallus gallus PE=1 SV=2	P02789	TRFE_CHICK Ovotransferrin OS=Gallus gallus PE=1 SV=2	QCcmKGDPK	DGKGDVAFVK	3	3	194	221	9.49568	FALSE
P02768	ALBU_HUMAN Serum albumin OS=Homo sapiens GN=ALB PE=1 SV=2	P02768	ALBU_HUMAN Serum albumin OS=Homo sapiens GN=ALB PE=1 SV=2	HPEAKR	YICcmENQDSISSKLK	5	12	440	270	9.53159	FALSE
P02768	ALBU_HUMAN Serum albumin OS=Homo sapiens GN=ALB PE=1 SV=2	P02768	ALBU_HUMAN Serum albumin OS=Homo sapiens GN=ALB PE=1 SV=2	LDELRDEGKASSAK	EFNAETFTFHADICcmTLSEKER	9	19	186	515	9.55166	FALSE
P00563	KCRM_RABIT Creatine kinase M-type OS=Oryctolagus cuniculus GN=CKM PE=1 SV=1	P00563	KCRM_RABIT Creatine kinase M-type OS=Oryctolagus cuniculus GN=CKM PE=1 SV=1	HKTDLNHENLK	HGGFKPTDK	2	5	100	94	9.68272	FALSE
P02768	ALBU_HUMAN Serum albumin OS=Homo sapiens GN=ALB PE=1 SV=2	P02768	ALBU_HUMAN Serum albumin OS=Homo sapiens GN=ALB PE=1 SV=2	VGSKCcmCcmK	EFNAETFTFHADICcmTLSEKER	4	19	432	515	9.87913	FALSE
P02768	ALBU_HUMAN Serum albumin OS=Homo sapiens GN=ALB PE=1 SV=2	P02768	ALBU_HUMAN Serum albumin OS=Homo sapiens GN=ALB PE=1 SV=2	KYLYEIAR	HPYFYAPELLFFAKR	1	14	133	155	9.88682	FALSE
P02768	ALBU_HUMAN Serum albumin OS=Homo sapiens GN=ALB PE=1 SV=2	P02768	ALBU_HUMAN Serum albumin OS=Homo sapiens GN=ALB PE=1 SV=2	VHTECcmCcmHGDLLECcmADDRADLAK	LVTDLTK	3	6	239	235	9.91953	FALSE
P02768	ALBU_HUMAN Serum albumin OS=Homo sapiens GN=ALB PE=1 SV=2	P02768	ALBU_HUMAN Serum albumin OS=Homo sapiens GN=ALB PE=1 SV=2	VFDEFKPLVEEPQNLIK	CcmCcmTESLVNR	6	3	374	474	9.98327	FALSE
P00432	CATA_BOVIN Catalase OS=Bos taurus GN=CAT PE=1 SV=3	P00432	CATA_BOVIN Catalase OS=Bos taurus GN=CAT PE=1 SV=3	LCcmENIAGHLKDAQLFIQKK	AVKNFSDVHPEYGSR	18	3	473	477	10.2993	FALSE
P02768	ALBU_HUMAN Serum albumin OS=Homo sapiens GN=ALB PE=1 SV=2	P02768	ALBU_HUMAN Serum albumin OS=Homo sapiens GN=ALB PE=1 SV=2	HPEAKR	VGSKCcmCcmK	5	4	440	432	10.3097	FALSE
P02768	ALBU_HUMAN Serum albumin OS=Homo sapiens GN=ALB PE=1 SV=2	P02768	ALBU_HUMAN Serum albumin OS=Homo sapiens GN=ALB PE=1 SV=2	FKDLGEENFK	LVNEVTEFAKTCcmVADESAENCcmDK	2	10	8	47	10.3175	FALSE
P02768	ALBU_HUMAN Serum albumin OS=Homo sapiens GN=ALB PE=1 SV=2	P02768	ALBU_HUMAN Serum albumin OS=Homo sapiens GN=ALB PE=1 SV=2	NLGKVGSK	LDELRDEGKASSAKbs3ohQR	4	9	428	186	12.5431	FALSE
P00563	KCRM_RABIT Creatine kinase M-type OS=Oryctolagus cuniculus GN=CKM PE=1 SV=1	P00563	KCRM_RABIT Creatine kinase M-type OS=Oryctolagus cuniculus GN=CKM PE=1 SV=1	GGNMKEVFR	TDLNHENLKGGDDLDPHYVLSSR	5	9	240	109	10.8585	FALSE
P02768	ALBU_HUMAN Serum albumin OS=Homo sapiens GN=ALB PE=1 SV=2	P02768	ALBU_HUMAN Serum albumin OS=Homo sapiens GN=ALB PE=1 SV=2	CcmCcmTESLVNR	YKAAFTECcmCcmQAADK	3	2	474	158	11.3496	FALSE
P02789	TRFE_CHICK Ovotransferrin OS=Gallus gallus PE=1 SV=2	P02789	TRFE_CHICK Ovotransferrin OS=Gallus gallus PE=1 SV=2	IQWCcmAVGKDEK	DCcmIIKIMK	8	5	371	402	11.4973	FALSE
P02768	ALBU_HUMAN Serum albumin OS=Homo sapiens GN=ALB PE=1 SV=2	P02768	ALBU_HUMAN Serum albumin OS=Homo sapiens GN=ALB PE=1 SV=2	CcmCcmKADDKETCcmFAEEGKK	QIKKbs3nh2QTALVELVK	3	3	556	520	11.7278	FALSE
P00563	KCRM_RABIT Creatine kinase M-type OS=Oryctolagus cuniculus GN=CKM PE=1 SV=1	P00563	KCRM_RABIT Creatine kinase M-type OS=Oryctolagus cuniculus GN=CKM PE=1 SV=1	GKYYPLK	GIWHNDNKSFLVWVNEEDHLR	2	8	165	216	11.8266	FALSE
P02768	ALBU_HUMAN Serum albumin OS=Homo sapiens GN=ALB PE=1 SV=2	P02768	ALBU_HUMAN Serum albumin OS=Homo sapiens GN=ALB PE=1 SV=2	VTKCcmCcmTESLVNR	LAKTYETTLEK	3	3	471	347	12.1296	FALSE
P02768	ALBU_HUMAN Serum albumin OS=Homo sapiens GN=ALB PE=1 SV=2	P02768	ALBU_HUMAN Serum albumin OS=Homo sapiens GN=ALB PE=1 SV=2	ATKEQLK	KQTALVELVK	3	1	537	521	12.5195	FALSE
P02789	TRFE_CHICK Ovotransferrin OS=Gallus gallus PE=1 SV=2	P02789	TRFE_CHICK Ovotransferrin OS=Gallus gallus PE=1 SV=2	CcmVASSHEKYFGYTGALR	TGTCcmNFDEYFSEGCcmAPGSPPNSR	8	22	539	515	12.5751	FALSE
P02768	ALBU_HUMAN Serum albumin OS=Homo sapiens GN=ALB PE=1 SV=2	P02768	ALBU_HUMAN Serum albumin OS=Homo sapiens GN=ALB PE=1 SV=2	FKDLGEENFK	KYLYEIAR	2	1	8	133	12.5933	FALSE
P02768	ALBU_HUMAN Serum albumin OS=Homo sapiens GN=ALB PE=1 SV=2	P02768	ALBU_HUMAN Serum albumin OS=Homo sapiens GN=ALB PE=1 SV=2	EQLKAVMDDFAAFVEK	KQTALVELVK	4	1	541	521	12.7905	FALSE
P02768	ALBU_HUMAN Serum albumin OS=Homo sapiens GN=ALB PE=1 SV=2	P02768	ALBU_HUMAN Serum albumin OS=Homo sapiens GN=ALB PE=1 SV=2	ATKEQLK	KVPQVSTPTLVEVSR	3	1	537	410	13.0298	FALSE
P02768	ALBU_HUMAN Serum albumin OS=Homo sapiens GN=ALB PE=1 SV=2	P02768	ALBU_HUMAN Serum albumin OS=Homo sapiens GN=ALB PE=1 SV=2	KYLYEIAR	YKAAFTECcmCcmQAADK	1	2	133	158	13.4922	FALSE
P02789	TRFE_CHICK Ovotransferrin OS=Gallus gallus PE=1 SV=2	P02789	TRFE_CHICK Ovotransferrin OS=Gallus gallus PE=1 SV=2	SDFHLFGPPGK	AQSDFGVDTK	1	9	299	297	13.5523	FALSE
P02789	TRFE_CHICK Ovotransferrin OS=Gallus gallus PE=1 SV=2	P02789	TRFE_CHICK Ovotransferrin OS=Gallus gallus PE=1 SV=2	KDQLTPSPR	SAGWNIPIGTLLHR	1	1	352	141	13.9904	FALSE
P02789	TRFE_CHICK Ovotransferrin OS=Gallus gallus PE=1 SV=2	P02789	TRFE_CHICK Ovotransferrin OS=Gallus gallus PE=1 SV=2	KSCcmHTAVGR	KDSNVNWNNLKGK	1	11	471	468	13.9908	FALSE
P68082	MYG_HORSE Myoglobin OS=Equus caballus GN=MB PE=1 SV=2	P68082	MYG_HORSE Myoglobin OS=Equus caballus GN=MB PE=1 SV=2	HKIPIK	LFTGHPETLEKFDKFK	2	11	98	42	14.2753	FALSE
P02768	ALBU_HUMAN Serum albumin OS=Homo sapiens GN=ALB PE=1 SV=2	P02768	ALBU_HUMAN Serum albumin OS=Homo sapiens GN=ALB PE=1 SV=2	ATKEQLK	QNCcmELFEQLGEYKFQNALLVR	3	13	537	398	14.3878	FALSE
P00563	KCRM_RABIT Creatine kinase M-type OS=Oryctolagus cuniculus GN=CKM PE=1 SV=1	P00563	KCRM_RABIT Creatine kinase M-type OS=Oryctolagus cuniculus GN=CKM PE=1 SV=1	HGGFKPTDKHK	TDLNHENLK	9	1	98	101	14.5373	FALSE
P02789	TRFE_CHICK Ovotransferrin OS=Gallus gallus PE=1 SV=2	P02789	TRFE_CHICK Ovotransferrin OS=Gallus gallus PE=1 SV=2	DPVLKDLLFK	SDFHLFGPPGKK	5	11	315	309	14.5991	FALSE
P02789	TRFE_CHICK Ovotransferrin OS=Gallus gallus PE=1 SV=2	P02789	TRFE_CHICK Ovotransferrin OS=Gallus gallus PE=1 SV=2	YDDESQCcmSK	TDERPASYFAVAVAR	8	1	441	443	14.6636	FALSE
P02789	TRFE_CHICK Ovotransferrin OS=Gallus gallus PE=1 SV=2	P02789	TRFE_CHICK Ovotransferrin OS=Gallus gallus PE=1 SV=2	ECcmNLAEVPTHAVVVRPEKANK	KDQLTPSPR	18	1	619	352	15.294	FALSE
P02789	TRFE_CHICK Ovotransferrin OS=Gallus gallus PE=1 SV=2	P02789	TRFE_CHICK Ovotransferrin OS=Gallus gallus PE=1 SV=2	CcmLFKVR	YDDESQCcmSKTDERPASYFAVAVAR	4	9	665	442	15.9996	FALSE
P02789	TRFE_CHICK Ovotransferrin OS=Gallus gallus PE=1 SV=2	P02789	TRFE_CHICK Ovotransferrin OS=Gallus gallus PE=1 SV=2	CcmVASSHEKYFGYTGALR	IQWCcmAVGKDEK	8	8	539	371	17.1806	FALSE
P02789	TRFE_CHICK Ovotransferrin OS=Gallus gallus PE=1 SV=2	P02789	TRFE_CHICK Ovotransferrin OS=Gallus gallus PE=1 SV=2	CcmVASSHEKYFGYTGALR	CcmLVEKGDVAFIQHSTVEENTGGK	8	5	539	553	19.1401	FALSE
P02768	ALBU_HUMAN Serum albumin OS=Homo sapiens GN=ALB PE=1 SV=2	P02768	ALBU_HUMAN Serum albumin OS=Homo sapiens GN=ALB PE=1 SV=2	AFKAWAVAR	LAKTYETTLEK	3	3	208	347	19.8038	FALSE
P02768	ALBU_HUMAN Serum albumin OS=Homo sapiens GN=ALB PE=1 SV=2	P02768	ALBU_HUMAN Serum albumin OS=Homo sapiens GN=ALB PE=1 SV=2	KQTALVELVK	QNCcmELFEQLGEYKFQNALLVR	1	13	521	398	20.0795	FALSE
P02789	TRFE_CHICK Ovotransferrin OS=Gallus gallus PE=1 SV=2	P02789	TRFE_CHICK Ovotransferrin OS=Gallus gallus PE=1 SV=2	YFGYTGALR	WSVVSNGDVECcmTVVDETKDCcmIIK	1	18	540	397	5.77701	FALSE
P02789	TRFE_CHICK Ovotransferrin OS=Gallus gallus PE=1 SV=2	P00432	CATA_BOVIN Catalase OS=Bos taurus GN=CAT PE=1 SV=3	KGTbs3ohEFTbs3ohVNDLQGK	NRDPASbs3nh2DQMK	1	1	119	1	4.48747	FALSE
P00563	KCRM_RABIT Creatine kinase M-type OS=Oryctolagus cuniculus GN=CKM PE=1 SV=1	P68082	MYG_HORSE Myoglobin OS=Equus caballus GN=MB PE=1 SV=2	SEEEYbs3nh2PDLSK	KHGTVVLTALGGILK	1	1	9	63	4.66738	FALSE
P00563	KCRM_RABIT Creatine kinase M-type OS=Oryctolagus cuniculus GN=CKM PE=1 SV=1	P00004	CYC_HORSE Cytochrome c OS=Equus caballus GN=CYCS PE=1 SV=2	GGVHVKbs3ohLAHLSK	MIFAGIKK	11	7	296	86	4.73664	FALSE
P02789	TRFE_CHICK Ovotransferrin OS=Gallus gallus PE=1 SV=2	P02768	ALBU_HUMAN Serum albumin OS=Homo sapiens GN=ALB PE=1 SV=2	NKADWAKNLQMoxDDFELLCcmTDGRR	YKbs3ohAAFTbs3nh2ECcmCcmQAADK	2	1	573	157	4.87572	FALSE
P02768	ALBU_HUMAN Serum albumin OS=Homo sapiens GN=ALB PE=1 SV=2	P02768	ALBU_HUMAN Serum albumin OS=Homo sapiens GN=ALB PE=1 SV=2	DVCcmKNYAEAK	DLPSLAADFVESK	4	12	313	308	5.79003	FALSE
P02768	ALBU_HUMAN Serum albumin OS=Homo sapiens GN=ALB PE=1 SV=2	P02768	ALBU_HUMAN Serum albumin OS=Homo sapiens GN=ALB PE=1 SV=2	DLAKYICcmENQ	EKSHCcmIAEVEN	4	2	258	282	5.99187	FALSE
P02768	ALBU_HUMAN Serum albumin OS=Homo sapiens GN=ALB PE=1 SV=2	P02768	ALBU_HUMAN Serum albumin OS=Homo sapiens GN=ALB PE=1 SV=2	EKSHCcmIAEVEN	DSISSKLKECcmCcmEKPLL	2	13	282	277	15.8847	FALSE
P02789	TRFE_CHICK Ovotransferrin OS=Gallus gallus PE=1 SV=2	P02789	TRFE_CHICK Ovotransferrin OS=Gallus gallus PE=1 SV=2	DDESQCcmSKT	EKRFGVNGSEKSKFMMFESbs3ohQNKbs3nh2	8	2	442	632	1.86035	FALSE
P02789	TRFE_CHICK Ovotransferrin OS=Gallus gallus PE=1 SV=2	P02789	TRFE_CHICK Ovotransferrin OS=Gallus gallus PE=1 SV=2	EKRFGVNGSEKSKFMMFESQNKbs3nh2	DDESQCcmSbs3nh2KT	13	8	643	442	3.21707	FALSE
P00563	KCRM_RABIT Creatine kinase M-type OS=Oryctolagus cuniculus GN=CKM PE=1 SV=1	P00563	KCRM_RABIT Creatine kinase M-type OS=Oryctolagus cuniculus GN=CKM PE=1 SV=1	DRHGGFKPT	DKHKTDLNHENLKGG	7	2	94	98	4.28036	FALSE
P00563	KCRM_RABIT Creatine kinase M-type OS=Oryctolagus cuniculus GN=CKM PE=1 SV=1	P00563	KCRM_RABIT Creatine kinase M-type OS=Oryctolagus cuniculus GN=CKM PE=1 SV=1	DRHGGFKPTDKHKT	DLNHENLKGG	13	8	100	109	6.46748	FALSE
P02789	TRFE_CHICK Ovotransferrin OS=Gallus gallus PE=1 SV=2	P02789	TRFE_CHICK Ovotransferrin OS=Gallus gallus PE=1 SV=2	DFHLFGPPGKKDPVLK	DVAFVKHTTVNENAPDQK	11	6	310	228	7.62643	FALSE
P00563	KCRM_RABIT Creatine kinase M-type OS=Oryctolagus cuniculus GN=CKM PE=1 SV=1	P00563	KCRM_RABIT Creatine kinase M-type OS=Oryctolagus cuniculus GN=CKM PE=1 SV=1	DKETPSbs3ohGFTL	DLSKHNNHMoxAKVLTPDLYKKLR	2	20	38	34	2.77295	FALSE
P02789	TRFE_CHICK Ovotransferrin OS=Gallus gallus PE=1 SV=2	P02789	TRFE_CHICK Ovotransferrin OS=Gallus gallus PE=1 SV=2	DVAFVKHTTVNENAP	DFHLFGPPGKKbs3ohDPVLK	6	10	228	309	5.89703	FALSE
P02789	TRFE_CHICK Ovotransferrin OS=Gallus gallus PE=1 SV=2	P02789	TRFE_CHICK Ovotransferrin OS=Gallus gallus PE=1 SV=2	EKSKFMMoxFESQNKbs3oh	DLLERQEKRFGVNGS	4	8	643	632	3.73036	FALSE
P02768	ALBU_HUMAN Serum albumin OS=Homo sapiens GN=ALB PE=1 SV=2	P02768	ALBU_HUMAN Serum albumin OS=Homo sapiens GN=ALB PE=1 SV=2	DKSLHTLFG	DKLCcmTVATLRETYGEMoxA	2	2	60	69	3.91626	FALSE
P02789	TRFE_CHICK Ovotransferrin OS=Gallus gallus PE=1 SV=2	P02789	TRFE_CHICK Ovotransferrin OS=Gallus gallus PE=1 SV=2	DCcmIIKIMKGEA	DQLTPSPRENRIQWCcmAVGK	5	4	402	356	6.85079	FALSE
P00563	KCRM_RABIT Creatine kinase M-type OS=Oryctolagus cuniculus GN=CKM PE=1 SV=1	P00563	KCRM_RABIT Creatine kinase M-type OS=Oryctolagus cuniculus GN=CKM PE=1 SV=1	DRHGGFKPTDKHKT	DEESYTVFK	11	6	98	76	6.45559	FALSE
P02768	ALBU_HUMAN Serum albumin OS=Homo sapiens GN=ALB PE=1 SV=2	P02768	ALBU_HUMAN Serum albumin OS=Homo sapiens GN=ALB PE=1 SV=2	EKCcmCcmKA	DDKETCcmFAEEGKKLVAASQAALGL	2	13	553	570	4.50919	FALSE
P00563	KCRM_RABIT Creatine kinase M-type OS=Oryctolagus cuniculus GN=CKM PE=1 SV=1	P00563	KCRM_RABIT Creatine kinase M-type OS=Oryctolagus cuniculus GN=CKM PE=1 SV=1	DEESYTVFK	DLYKKLRDKbs3ohETPSGFTL	6	5	76	34	4.29017	FALSE
P02789	TRFE_CHICK Ovotransferrin OS=Gallus gallus PE=1 SV=2	P02789	TRFE_CHICK Ovotransferrin OS=Gallus gallus PE=1 SV=2	DILQMCcmSFLEGK	DSAIMLKRVPSLMox	12	7	705	327	6.02914	FALSE
P02789	TRFE_CHICK Ovotransferrin OS=Gallus gallus PE=1 SV=2	P02789	TRFE_CHICK Ovotransferrin OS=Gallus gallus PE=1 SV=2	DCcmIIKIMoxKGEA	EAGLAPYKLKPIAAEVY	5	10	402	94	6.14996	FALSE
P00563	KCRM_RABIT Creatine kinase M-type OS=Oryctolagus cuniculus GN=CKM PE=1 SV=1	P00563	KCRM_RABIT Creatine kinase M-type OS=Oryctolagus cuniculus GN=CKM PE=1 SV=1	EKGQSIDDMIPAQK	DGVKLMVEMEKKL	2	12	362	359	4.84229	FALSE
P00563	KCRM_RABIT Creatine kinase M-type OS=Oryctolagus cuniculus GN=CKM PE=1 SV=1	P00563	KCRM_RABIT Creatine kinase M-type OS=Oryctolagus cuniculus GN=CKM PE=1 SV=1	DKETPSGFTL	DKPVSPLLLASGMAR	2	2	38	189	5.60847	FALSE
P00563	KCRM_RABIT Creatine kinase M-type OS=Oryctolagus cuniculus GN=CKM PE=1 SV=1	P00563	KCRM_RABIT Creatine kinase M-type OS=Oryctolagus cuniculus GN=CKM PE=1 SV=1	DLYKKbs3nh2LR	DKETPSGFTLD	4	2	33	38	7.26931	FALSE
P02789	TRFE_CHICK Ovotransferrin OS=Gallus gallus PE=1 SV=2	P02789	TRFE_CHICK Ovotransferrin OS=Gallus gallus PE=1 SV=2	DIWSFLSKAQS	DFGVDTKS	8	7	288	298	5.13765	FALSE
P02789	TRFE_CHICK Ovotransferrin OS=Gallus gallus PE=1 SV=2	P02789	TRFE_CHICK Ovotransferrin OS=Gallus gallus PE=1 SV=2	DCcmIIKIMKGEA	DVECcmTVVDETK	5	10	402	396	7.89785	FALSE
P00432	CATA_BOVIN Catalase OS=Bos taurus GN=CAT PE=1 SV=3	P00432	CATA_BOVIN Catalase OS=Bos taurus GN=CAT PE=1 SV=3	DQGIKNLSVE	DKLNSLTVGPRGPLLVQ	5	2	240	35	5.21476	FALSE
P00563	KCRM_RABIT Creatine kinase M-type OS=Oryctolagus cuniculus GN=CKM PE=1 SV=1	P00563	KCRM_RABIT Creatine kinase M-type OS=Oryctolagus cuniculus GN=CKM PE=1 SV=1	DLNHENLKGG	DMIPAQK	8	7	109	374	8.4045	FALSE
P02789	TRFE_CHICK Ovotransferrin OS=Gallus gallus PE=1 SV=2	P02789	TRFE_CHICK Ovotransferrin OS=Gallus gallus PE=1 SV=2	DKFYTVISSLKTCcmNPS	DVECcmTVVDETK	11	10	688	396	5.26652	FALSE
P02789	TRFE_CHICK Ovotransferrin OS=Gallus gallus PE=1 SV=2	P02789	TRFE_CHICK Ovotransferrin OS=Gallus gallus PE=1 SV=2	DQLTPSPR	ENRIQWCcmAVGKDEKSKCcm	6	16	358	376	5.31745	FALSE
P02789	TRFE_CHICK Ovotransferrin OS=Gallus gallus PE=1 SV=2	P02789	TRFE_CHICK Ovotransferrin OS=Gallus gallus PE=1 SV=2	DGSRQPVDNYKTCcmNWARVAAHAVVAR	DSAIMLKRVPSLMox	11	7	259	327	5.35134	FALSE
P02768	ALBU_HUMAN Serum albumin OS=Homo sapiens GN=ALB PE=1 SV=2	P02768	ALBU_HUMAN Serum albumin OS=Homo sapiens GN=ALB PE=1 SV=2	DCcmCcmAKQEPERN	ECcmFLQHKDDNPNLPRLVRPEV	5	7	89	102	5.76194	FALSE
P02768	ALBU_HUMAN Serum albumin OS=Homo sapiens GN=ALB PE=1 SV=2	P02768	ALBU_HUMAN Serum albumin OS=Homo sapiens GN=ALB PE=1 SV=2	DLAKYICcmENQ	ECcmCcmEKPLLEKSHCcmIAEVEN	4	5	258	277	5.8919	FALSE
P02789	TRFE_CHICK Ovotransferrin OS=Gallus gallus PE=1 SV=2	P02789	TRFE_CHICK Ovotransferrin OS=Gallus gallus PE=1 SV=2	DCcmIKAIANNEA	DYRECcmNLAEVPTHAVVVRPEKANKIR	4	24	66	622	6.04602	FALSE
P02768	ALBU_HUMAN Serum albumin OS=Homo sapiens GN=ALB PE=1 SV=2	P02768	ALBU_HUMAN Serum albumin OS=Homo sapiens GN=ALB PE=1 SV=2	DLAKYICcmENQ	DLTKVHTECcmCcmHG	4	4	258	236	6.05929	FALSE
P02789	TRFE_CHICK Ovotransferrin OS=Gallus gallus PE=1 SV=2	P02789	TRFE_CHICK Ovotransferrin OS=Gallus gallus PE=1 SV=2	DGSRQPVDNYKTCcmNWARVAAHAVVAR	DFGVDTKS	11	7	259	298	6.1523	FALSE
P02768	ALBU_HUMAN Serum albumin OS=Homo sapiens GN=ALB PE=1 SV=2	P02768	ALBU_HUMAN Serum albumin OS=Homo sapiens GN=ALB PE=1 SV=2	EKTPVS	DETYVPKEFNAETFTFHA	2	7	462	496	6.52781	FALSE
P02789	TRFE_CHICK Ovotransferrin OS=Gallus gallus PE=1 SV=2	P02789	TRFE_CHICK Ovotransferrin OS=Gallus gallus PE=1 SV=2	DCcmIKAIANNEA	DLTQQERISLTCcmVQKATYL	4	15	66	58	6.53899	FALSE
P68082	MYG_HORSE Myoglobin OS=Equus caballus GN=MB PE=1 SV=2	P68082	MYG_HORSE Myoglobin OS=Equus caballus GN=MB PE=1 SV=2	EAEMoxKASE	DKFKHLKT	5	7	56	50	6.54914	FALSE
P02789	TRFE_CHICK Ovotransferrin OS=Gallus gallus PE=1 SV=2	P02789	TRFE_CHICK Ovotransferrin OS=Gallus gallus PE=1 SV=2	DCcmIIKIMKGEA	DYRECcmNLAEVPTHAVVVRPEKANKIR	5	24	402	622	6.59485	FALSE
P02789	TRFE_CHICK Ovotransferrin OS=Gallus gallus PE=1 SV=2	P02789	TRFE_CHICK Ovotransferrin OS=Gallus gallus PE=1 SV=2	DDESQCcmSKT	DLTKCcmLFKVREGTTYKEFLG	8	8	442	665	6.80595	FALSE
P00563	KCRM_RABIT Creatine kinase M-type OS=Oryctolagus cuniculus GN=CKM PE=1 SV=1	P00563	KCRM_RABIT Creatine kinase M-type OS=Oryctolagus cuniculus GN=CKM PE=1 SV=1	DRHGGFKPT	DEESYTVFK	7	6	94	76	6.92579	FALSE
P02768	ALBU_HUMAN Serum albumin OS=Homo sapiens GN=ALB PE=1 SV=2	P02768	ALBU_HUMAN Serum albumin OS=Homo sapiens GN=ALB PE=1 SV=2	DKAACcmLLPKL	DDFAAFVEKCcmCcmKA	2	9	170	553	6.93058	FALSE
P02789	TRFE_CHICK Ovotransferrin OS=Gallus gallus PE=1 SV=2	P02789	TRFE_CHICK Ovotransferrin OS=Gallus gallus PE=1 SV=2	DCcmIIKIMKGEA	DQLTPSPRENRIQWCcmAVGKDEKSKCcm	5	22	402	374	9.30968	FALSE
P00563	KCRM_RABIT Creatine kinase M-type OS=Oryctolagus cuniculus GN=CKM PE=1 SV=1	P00563	KCRM_RABIT Creatine kinase M-type OS=Oryctolagus cuniculus GN=CKM PE=1 SV=1	DEESYTVFK	DKPVSPLLLASGMAR	6	2	76	189	7.23508	FALSE
P02789	TRFE_CHICK Ovotransferrin OS=Gallus gallus PE=1 SV=2	P02789	TRFE_CHICK Ovotransferrin OS=Gallus gallus PE=1 SV=2	DEKSKCcm	DYRECcmNLAEVPTHAVVVRPEKANKIR	3	24	374	622	7.61063	FALSE
P02789	TRFE_CHICK Ovotransferrin OS=Gallus gallus PE=1 SV=2	P02789	TRFE_CHICK Ovotransferrin OS=Gallus gallus PE=1 SV=2	DCcmIIKIMoxKGEA	DQLTPSPRENRIQWCcmAVGK	5	6	402	358	7.64844	FALSE
P02789	TRFE_CHICK Ovotransferrin OS=Gallus gallus PE=1 SV=2	P02789	TRFE_CHICK Ovotransferrin OS=Gallus gallus PE=1 SV=2	DCcmIIKIMKGEA	EAGLAPYKLKPIAA	5	8	402	92	10.726	FALSE
P02789	TRFE_CHICK Ovotransferrin OS=Gallus gallus PE=1 SV=2	P02789	TRFE_CHICK Ovotransferrin OS=Gallus gallus PE=1 SV=2	DKFYTVISSLKTCcmNPS	DSAIMLKRVPSLMox	11	7	688	327	9.75771	FALSE
P02768	ALBU_HUMAN Serum albumin OS=Homo sapiens GN=ALB PE=1 SV=2	P02768	ALBU_HUMAN Serum albumin OS=Homo sapiens GN=ALB PE=1 SV=2	DKAACcmLLPKL	DCcmCcmAKQEPERNECcmFLQHK	2	5	170	89	8.35734	FALSE
P02768	ALBU_HUMAN Serum albumin OS=Homo sapiens GN=ALB PE=1 SV=2	P02768	ALBU_HUMAN Serum albumin OS=Homo sapiens GN=ALB PE=1 SV=2	EKPLLEKSHCcmIAEVEN	DSISSKLKECcmCcm	2	8	277	272	8.68379	FALSE
P02789	TRFE_CHICK Ovotransferrin OS=Gallus gallus PE=1 SV=2	P02789	TRFE_CHICK Ovotransferrin OS=Gallus gallus PE=1 SV=2	DGSRQPVDNYKTCcmNWARVAAHAVVAR	DILQMoxCcmSFLEGK	11	12	259	705	9.83012	FALSE
P02789	TRFE_CHICK Ovotransferrin OS=Gallus gallus PE=1 SV=2	P02789	TRFE_CHICK Ovotransferrin OS=Gallus gallus PE=1 SV=2	DEKSKCcm	DQLTPSPRENRIQWCcmAVGK	3	6	374	358	10.3846	FALSE
P02789	TRFE_CHICK Ovotransferrin OS=Gallus gallus PE=1 SV=2	P02789	TRFE_CHICK Ovotransferrin OS=Gallus gallus PE=1 SV=2	DGSRQPVDNYKTCcmNWARVAAHAVVAR	DLTKCcmLFKVREGTTYKEFLG	11	16	259	673	11.4075	FALSE
P02768	ALBU_HUMAN Serum albumin OS=Homo sapiens GN=ALB PE=1 SV=2	P02768	ALBU_HUMAN Serum albumin OS=Homo sapiens GN=ALB PE=1 SV=2	DKLCcmTVATLR	DHVKLVNEVT	2	4	69	37	15.3071	FALSE
P00563	KCRM_RABIT Creatine kinase M-type OS=Oryctolagus cuniculus GN=CKM PE=1 SV=1	P02789	TRFE_CHICK Ovotransferrin OS=Gallus gallus PE=1 SV=2	ENLKGG	ENRIQWCcmAVGKbs3ohDEKSKCcm	4	16	109	376	8.21005	FALSE
P02789	TRFE_CHICK Ovotransferrin OS=Gallus gallus PE=1 SV=2	P02789	TRFE_CHICK Ovotransferrin OS=Gallus gallus PE=1 SV=2	DVAFVKHTTbs3nh2VNENAP	EYELLCcmLDGSRQPV	6	10	228	251	2.94427	FALSE
P02768	ALBU_HUMAN Serum albumin OS=Homo sapiens GN=ALB PE=1 SV=2	P02768	ALBU_HUMAN Serum albumin OS=Homo sapiens GN=ALB PE=1 SV=2	EPERNECcmFLQHKD	DSISSKLKbs3ohECcmCcmEKbs3ohPLL	12	6	102	270	3.06518	FALSE
P02789	TRFE_CHICK Ovotransferrin OS=Gallus gallus PE=1 SV=2	P02789	TRFE_CHICK Ovotransferrin OS=Gallus gallus PE=1 SV=2	DFHLFGPPGKbs3ohKDPVLKbs3oh	ERISbs3ohLTCcmVQKATYLDCcmIKAIANN	11	10	310	58	3.37329	FALSE
P02789	TRFE_CHICK Ovotransferrin OS=Gallus gallus PE=1 SV=2	P02789	TRFE_CHICK Ovotransferrin OS=Gallus gallus PE=1 SV=2	DFHLFGPPGKKbs3ohDPVLKbs3oh	ERISbs3ohLTCcmVQKATYLDCcmIKAIANN	10	10	309	58	3.37329	FALSE
P02768	ALBU_HUMAN Serum albumin OS=Homo sapiens GN=ALB PE=1 SV=2	P02768	ALBU_HUMAN Serum albumin OS=Homo sapiens GN=ALB PE=1 SV=2	EVSKLVT	DLAKYICcmENQ	4	4	229	258	4.58228	FALSE
P02768	ALBU_HUMAN Serum albumin OS=Homo sapiens GN=ALB PE=1 SV=2	P02768	ALBU_HUMAN Serum albumin OS=Homo sapiens GN=ALB PE=1 SV=2	DHVKLVNEVTEFAKTbs3ohCcmVA	DHVKLVNEVTEFAKbs3nh2Tbs3nh2CcmVA	14	4	47	37	4.87047	FALSE
P00563	KCRM_RABIT Creatine kinase M-type OS=Oryctolagus cuniculus GN=CKM PE=1 SV=1	P00563	KCRM_RABIT Creatine kinase M-type OS=Oryctolagus cuniculus GN=CKM PE=1 SV=1	KGQSIDDMoxIPAQK	MEKKLE	1	4	362	359	12.2642	FALSE
P00563	KCRM_RABIT Creatine kinase M-type OS=Oryctolagus cuniculus GN=CKM PE=1 SV=1	P00563	KCRM_RABIT Creatine kinase M-type OS=Oryctolagus cuniculus GN=CKM PE=1 SV=1	KGQSIDDMIPAQK	KGGNMKE	1	6	362	240	3.51366	FALSE
P02768	ALBU_HUMAN Serum albumin OS=Homo sapiens GN=ALB PE=1 SV=2	P02768	ALBU_HUMAN Serum albumin OS=Homo sapiens GN=ALB PE=1 SV=2	KCcmCcmAAADPHECcmYAKVFDE	SKDVCcmKNYAE	14	2	368	309	4.57778	FALSE
P02768	ALBU_HUMAN Serum albumin OS=Homo sapiens GN=ALB PE=1 SV=2	P02768	ALBU_HUMAN Serum albumin OS=Homo sapiens GN=ALB PE=1 SV=2	KCcmCcmKADDKbs3nh2E	Tbs3nh2YVPKE	4	5	556	496	4.71716	FALSE
P02768	ALBU_HUMAN Serum albumin OS=Homo sapiens GN=ALB PE=1 SV=2	P02768	ALBU_HUMAN Serum albumin OS=Homo sapiens GN=ALB PE=1 SV=2	LVKHKPKATKE	QLKAVMoxDDFAAFVE	7	3	534	541	5.09054	FALSE
P02768	ALBU_HUMAN Serum albumin OS=Homo sapiens GN=ALB PE=1 SV=2	P02768	ALBU_HUMAN Serum albumin OS=Homo sapiens GN=ALB PE=1 SV=2	KCcmCcmKADDKE	RQIKKQTALVE	4	5	556	521	11.0939	FALSE
P00563	KCRM_RABIT Creatine kinase M-type OS=Oryctolagus cuniculus GN=CKM PE=1 SV=1	P68082	MYG_HORSE Myoglobin OS=Equus caballus GN=MB PE=1 SV=2	KHKTDLNHE	KFKHLKTEAEMKASED	3	1	100	45	2.31145	FALSE
P00563	KCRM_RABIT Creatine kinase M-type OS=Oryctolagus cuniculus GN=CKM PE=1 SV=1	P02789	TRFE_CHICK Ovotransferrin OS=Gallus gallus PE=1 SV=2	EESYTVFKbs3ohD	VECcmTVVDETKDCcmIIKIMKGE	3	10	74	397	2.33904	FALSE
P02768	ALBU_HUMAN Serum albumin OS=Homo sapiens GN=ALB PE=1 SV=2	P00432	CATA_BOVIN Catalase OS=Bos taurus GN=CAT PE=1 SV=3	VMCcmTAFHDNE	NRDPASDQMKHWKE	4	1	121	1	2.38104	FALSE
P00563	KCRM_RABIT Creatine kinase M-type OS=Oryctolagus cuniculus GN=CKM PE=1 SV=1	P02789	TRFE_CHICK Ovotransferrin OS=Gallus gallus PE=1 SV=2	KGQSIDDMoxIPAQK	EKKCcmNNLRDLTQQE	1	3	362	38	2.47008	FALSE
P00563	KCRM_RABIT Creatine kinase M-type OS=Oryctolagus cuniculus GN=CKM PE=1 SV=1	P02789	TRFE_CHICK Ovotransferrin OS=Gallus gallus PE=1 SV=2	TPSGFTLDDVIQTGVDNPGHPFIMoxTVGCcmVAGDE	EYFSEGCcmAPGSbs3ohPPNSRLCcmQLCcmQGSGGIPPE	25	24	64	524	2.47338	FALSE
P00563	KCRM_RABIT Creatine kinase M-type OS=Oryctolagus cuniculus GN=CKM PE=1 SV=1	P02789	TRFE_CHICK Ovotransferrin OS=Gallus gallus PE=1 SV=2	EEYPDLSbs3nh2KHNNHMAKVLTPD	ENTGGKNKAD	8	8	18	573	2.51189	FALSE
P02768	ALBU_HUMAN Serum albumin OS=Homo sapiens GN=ALB PE=1 SV=2	P02789	TRFE_CHICK Ovotransferrin OS=Gallus gallus PE=1 SV=2	KSHCcmIAEVE	SQLYLGFE	1	1	282	335	2.60397	FALSE
P02768	ALBU_HUMAN Serum albumin OS=Homo sapiens GN=ALB PE=1 SV=2	P02789	TRFE_CHICK Ovotransferrin OS=Gallus gallus PE=1 SV=2	EMoxPADLPSLAAD	KKCcmNNLRDLTQQE	8	2	300	38	2.62338	FALSE
P02768	ALBU_HUMAN Serum albumin OS=Homo sapiens GN=ALB PE=1 SV=2	P68082	MYG_HORSE Myoglobin OS=Equus caballus GN=MB PE=1 SV=2	LTKVHTE	IAAKbs3nh2YKE	3	6	236	147	2.69554	FALSE
P02768	ALBU_HUMAN Serum albumin OS=Homo sapiens GN=ALB PE=1 SV=2	P00563	KCRM_RABIT Creatine kinase M-type OS=Oryctolagus cuniculus GN=CKM PE=1 SV=1	Sbs3ohEVAHRFKDLGE	ISNADRLGSSEVE	1	10	1	338	2.71508	FALSE
P02768	ALBU_HUMAN Serum albumin OS=Homo sapiens GN=ALB PE=1 SV=2	P02789	TRFE_CHICK Ovotransferrin OS=Gallus gallus PE=1 SV=2	TYVPKbs3nh2E	KRFGVNGSEKSKFMoxMoxFE	2	12	493	643	2.80693	FALSE
P00563	KCRM_RABIT Creatine kinase M-type OS=Oryctolagus cuniculus GN=CKM PE=1 SV=1	P00698	LYSC_CHICK Lysozyme C OS=Gallus gallus GN=LYZ PE=1 SV=1	KGQSIDDMIPAQK	KVFGRCcmELAAAMoxKRHGLD	1	13	362	13	2.84629	FALSE
P02789	TRFE_CHICK Ovotransferrin OS=Gallus gallus PE=1 SV=2	P00432	CATA_BOVIN Catalase OS=Bos taurus GN=CAT PE=1 SV=3	YRECcmNLAEVPTHAVVVRPE	TVRDPRGFAVKFYbs3ohTED	1	11	600	132	3.39475	FALSE
P02789	TRFE_CHICK Ovotransferrin OS=Gallus gallus PE=1 SV=2	P00432	CATA_BOVIN Catalase OS=Bos taurus GN=CAT PE=1 SV=3	YRECcmNLAEVPTHAVVVRPE	TVRDPRGFAVKbs3ohFYTED	1	14	600	135	3.39475	FALSE
P02768	ALBU_HUMAN Serum albumin OS=Homo sapiens GN=ALB PE=1 SV=2	P02789	TRFE_CHICK Ovotransferrin OS=Gallus gallus PE=1 SV=2	NEETFLKKYLYE	ENTGGKNKAD	7	8	132	573	4.55316	FALSE
P02768	ALBU_HUMAN Serum albumin OS=Homo sapiens GN=ALB PE=1 SV=2	P68082	MYG_HORSE Myoglobin OS=Equus caballus GN=MB PE=1 SV=2	GKASSAKQRLKCcmASLQKFGERAFKAWAVARLSbs3nh2QRFPKbs3ohAE	AQGAMoxTKALELFRNDIAAKYKE	24	7	208	133	4.71118	FALSE
P00563	KCRM_RABIT Creatine kinase M-type OS=Oryctolagus cuniculus GN=CKM PE=1 SV=1	P00563	KCRM_RABIT Creatine kinase M-type OS=Oryctolagus cuniculus GN=CKM PE=1 SV=1	AHLSKHPKFEEIL	RGGVHVKL	5	7	297	291	9.18981	FALSE
P00563	KCRM_RABIT Creatine kinase M-type OS=Oryctolagus cuniculus GN=CKM PE=1 SV=1	P00563	KCRM_RABIT Creatine kinase M-type OS=Oryctolagus cuniculus GN=CKM PE=1 SV=1	MVEMoxEKKL	EKGQSIDDMoxIPAQK	7	2	359	362	6.59096	FALSE
P68082	MYG_HORSE Myoglobin OS=Equus caballus GN=MB PE=1 SV=2	P68082	MYG_HORSE Myoglobin OS=Equus caballus GN=MB PE=1 SV=2	KELGFQG	ELFRNDIAAKY	1	10	147	145	4.90042	FALSE
P02789	TRFE_CHICK Ovotransferrin OS=Gallus gallus PE=1 SV=2	P02789	TRFE_CHICK Ovotransferrin OS=Gallus gallus PE=1 SV=2	HCcmLKDGKGDVAF	VKHTTVNENAPDQKDEYELL	7	2	221	228	7.82908	FALSE
P00563	KCRM_RABIT Creatine kinase M-type OS=Oryctolagus cuniculus GN=CKM PE=1 SV=1	P00563	KCRM_RABIT Creatine kinase M-type OS=Oryctolagus cuniculus GN=CKM PE=1 SV=1	KKLRDKETPSGF	KLNYKSEEEYPDLSKHNNHMAKVL	6	5	38	8	11.1813	FALSE
P68082	MYG_HORSE Myoglobin OS=Equus caballus GN=MB PE=1 SV=2	P68082	MYG_HORSE Myoglobin OS=Equus caballus GN=MB PE=1 SV=2	TGHPETLEKFDKF	KELGFQG	9	1	42	147	5.5044	FALSE
P68082	MYG_HORSE Myoglobin OS=Equus caballus GN=MB PE=1 SV=2	P68082	MYG_HORSE Myoglobin OS=Equus caballus GN=MB PE=1 SV=2	RNDIAAKY	KKKGHHEAELKPL	7	11	145	87	9.10687	FALSE
P02768	ALBU_HUMAN Serum albumin OS=Homo sapiens GN=ALB PE=1 SV=2	P02768	ALBU_HUMAN Serum albumin OS=Homo sapiens GN=ALB PE=1 SV=2	RLAKTY	ETTLEKCcmCcmAAADPHECcmY	4	6	347	355	6.21363	FALSE
P00563	KCRM_RABIT Creatine kinase M-type OS=Oryctolagus cuniculus GN=CKM PE=1 SV=1	P00563	KCRM_RABIT Creatine kinase M-type OS=Oryctolagus cuniculus GN=CKM PE=1 SV=1	TPDLYKKLRDKETPSGF	IDDHFLFDKPVSPL	6	9	33	189	6.05544	FALSE
P68082	MYG_HORSE Myoglobin OS=Equus caballus GN=MB PE=1 SV=2	P68082	MYG_HORSE Myoglobin OS=Equus caballus GN=MB PE=1 SV=2	TGHPETLEKFDKF	AQSHATKHKIPIKY	9	7	42	96	6.20821	FALSE
P00563	KCRM_RABIT Creatine kinase M-type OS=Oryctolagus cuniculus GN=CKM PE=1 SV=1	P00563	KCRM_RABIT Creatine kinase M-type OS=Oryctolagus cuniculus GN=CKM PE=1 SV=1	KLNYKSEEEY	PDLSKHNNHMoxAKVLTPDLY	5	12	8	25	6.8166	FALSE
P68082	MYG_HORSE Myoglobin OS=Equus caballus GN=MB PE=1 SV=2	P68082	MYG_HORSE Myoglobin OS=Equus caballus GN=MB PE=1 SV=2	KHLKTEAEMoxKASEDL	KKHGTVVL	10	2	56	63	6.56687	FALSE
P00563	KCRM_RABIT Creatine kinase M-type OS=Oryctolagus cuniculus GN=CKM PE=1 SV=1	P00563	KCRM_RABIT Creatine kinase M-type OS=Oryctolagus cuniculus GN=CKM PE=1 SV=1	SKHNNHMAKbs3nh2VLTPDLY	KLNYKSEEEYPDL	2	5	18	8	6.60595	FALSE
P68082	MYG_HORSE Myoglobin OS=Equus caballus GN=MB PE=1 SV=2	P68082	MYG_HORSE Myoglobin OS=Equus caballus GN=MB PE=1 SV=2	KELGFQG	KKKGHHEAELKPL	1	11	147	87	6.90883	FALSE
P00432	CATA_BOVIN Catalase OS=Bos taurus GN=CAT PE=1 SV=3	P00432	CATA_BOVIN Catalase OS=Bos taurus GN=CAT PE=1 SV=3	SGDVQRF	SKAKVF	1	2	423	93	7.34796	FALSE
P68082	MYG_HORSE Myoglobin OS=Equus caballus GN=MB PE=1 SV=2	P68082	MYG_HORSE Myoglobin OS=Equus caballus GN=MB PE=1 SV=2	AQSHATKHKIPIKbs3nh2Y	TGHPETLEKF	9	9	98	42	8.17877	FALSE
P02789	TRFE_CHICK Ovotransferrin OS=Gallus gallus PE=1 SV=2	P02789	TRFE_CHICK Ovotransferrin OS=Gallus gallus PE=1 SV=2	KDLLFKDSAIML	GPPGKKDPVL	1	6	315	310	8.69502	FALSE
P00563	KCRM_RABIT Creatine kinase M-type OS=Oryctolagus cuniculus GN=CKM PE=1 SV=1	P00563	KCRM_RABIT Creatine kinase M-type OS=Oryctolagus cuniculus GN=CKM PE=1 SV=1	KKLRDKETPSGF	KDLFDPIIQDRHGGF	6	1	38	79	13.101	FALSE
P00563	KCRM_RABIT Creatine kinase M-type OS=Oryctolagus cuniculus GN=CKM PE=1 SV=1	P00563	KCRM_RABIT Creatine kinase M-type OS=Oryctolagus cuniculus GN=CKM PE=1 SV=1	TGEFKbs3ohGKY	PDLSKHNNHMoxAKVLTPDLY	7	12	165	25	5.474	FALSE
P02789	TRFE_CHICK Ovotransferrin OS=Gallus gallus PE=1 SV=2	P00563	KCRM_RABIT Creatine kinase M-type OS=Oryctolagus cuniculus GN=CKM PE=1 SV=1	KRVPSL	PDLSKbs3ohHNNHMoxAKbs3ohVL	1	4	327	17	6.12198	FALSE

## Sheet: OCCM complex
OCCM complex
Protein1	Description1	Protein2	Description2	Peptide1	Peptide2	FromSite	ToSite	FromProteinSite	ToProteinSite	Score	isDecoy
Mcm3	Mcm3	Mcm3	Mcm3	SIDVILDDDLVDKTKPGDR	LSFKGSFGAHALSPR	13	4	285	158	18.0968	FALSE
Mcm4	Mcm4	Mcm4	Mcm4	FDLVYLVLDKVDEKNDR	SAIKDYATDPK	10	4	711	834	17.1056	FALSE
Orc4	Orc4	Orc4	Orc4	HSNEEVEETAAILKK	TISEAR	14	1	33	2	16.2969	FALSE
Orc4	Orc4	Orc4	Orc4	HSNEEVEETAAILKK	CcmKDSDPGFGSLQR	14	2	33	43	16.2748	FALSE
Mcm7	Mcm7	Mcm7	Mcm7	SKEDESPTTKIFTIIK	KMoxLQETGK	10	1	743	750	16.2066	FALSE
Mcm6	Mcm6	Cdt1	Cdt1	DTGEVEKVYR	SSSNSKTVLSSK	7	6	134	440	16.1863	FALSE
Orc1	Orc1	Orc1	Orc1	SSDGIKLGR	TEHYLKR	6	6	49	42	16.0755	FALSE
Mcm3	Mcm3	Mcm3	Mcm3	TLILGNTVYPLHAR	SLGAGGMoxNQSNSNTLIGFK	1	14	319	313	15.8271	FALSE
Cdc6	Cdc6	Cdc6	Cdc6	KLFDVLR	KCcmAGNTGDLR	1	1	333	323	15.7993	FALSE
Mcm6	Mcm6	Mcm2	Mcm2	STVEGIKLR	YVEKTAHR	7	4	564	558	15.5805	FALSE
Orc2	Orc2	Orc2	Orc2	KLYQTSETK	NFTPTPVPKNK	1	9	226	223	15.4474	FALSE
Orc4	Orc4	Orc4	Orc4	HSNEEVEETAAILKK	TIDNEKCcmKDSDPGFGSLQR	14	8	33	43	15.4382	FALSE
Mcm6	Mcm6	Mcm6	Mcm6	TSEVRPELYKASFTCcmDMoxCcmR	FLPFLQKGLR	10	7	306	183	15.397	FALSE
Mcm4	Mcm4	Mcm4	Mcm4	FDLVYLVLDKVDEKNDRELAK	SAIKDYATDPK	10	4	711	834	15.3155	FALSE
Mcm7	Mcm7	Mcm7	Mcm7	SKEDESPTTKIFTIIK	KMLQETGK	10	1	743	750	15.2966	FALSE
Mcm7	Mcm7	Mcm7	Mcm7	NENEDENLDAENIEQHLLEKGPK	YMoxAMoxLQKVANR	20	7	59	69	14.976	FALSE
Orc2	Orc2	Orc2	Orc2	KLDKDTSGNVNEESK	TSNNKQVMoxEK	4	5	110	126	14.9071	FALSE
Cdc6	Cdc6	Cdc6	Cdc6	KLFDVLRGSIEIYELEKR	KCcmAGNTGDLR	1	1	333	323	14.8836	FALSE
Mcm4	Mcm4	Mcm4	Mcm4	SLYKTYVDVVHVK	CcmSFADKQVIK	4	6	458	394	14.7699	FALSE
Cdt1	Cdt1	Cdt1	Cdt1	SSSNSKTVLSSK	VQTKSSNANALNNSR	6	4	440	450	14.6143	FALSE
Mcm6	Mcm6	Mcm6	Mcm6	KVDDVTGEK	FLPFLQKGLR	1	7	102	183	14.4035	FALSE
Orc4	Orc4	Orc4	Orc4	HSNEEVEETAAILKKR	TISEAR	15	1	34	2	14.2319	FALSE
Cdc6	Cdc6	Cdc6	Cdc6	GSIEIYELEKR	IGLNYIAKVFSK	10	8	349	392	14.2005	FALSE
Orc4	Orc4	Orc4	Orc4	TISEAR	ETAAILKK	1	7	2	33	14.1476	FALSE
Mcm4	Mcm4	Mcm4	Mcm4	SAIKDYATDPK	IDMoxNLVQTGKSVIQR	4	10	834	854	14.0597	FALSE
Cdt1	Cdt1	Cdt1	Cdt1	GELTMoxNLPKR	SSSNSKTVLSSK	9	6	387	440	14.042	FALSE
Mcm6	Mcm6	Cdt1	Cdt1	DTGEVEKVYR	TVLSSKVQTK	7	6	134	446	13.879	FALSE
Mcm3	Mcm3	Mcm3	Mcm3	KAASSTSLNILPHR	LSFKGSFGAHALSPR	1	4	82	158	13.8542	FALSE
Orc2	Orc2	Orc2	Orc2	TPSKAPR	KNTSPDPALKPK	4	10	73	67	13.8447	FALSE
Mcm4	Mcm4	Mcm4	Mcm4	SAIKDYATDPK	TGKIDMNLVQTGK	4	3	834	844	13.7828	FALSE
Mcm3	Mcm3	Mcm3	Mcm3	IPTPAIYPTEDTEGNKLTTEYGYSTFIDHQR	SVHYAAKTGR	16	7	240	205	13.7821	FALSE
Mcm7	Mcm7	Mcm7	Mcm7	DESPTTKIFTIIK	KMoxLQETGK	7	1	743	750	13.7354	FALSE
Cdc6	Cdc6	Orc6	Orc6	IAKLNIQQK	VMoxLKQDEEVAR	3	4	409	50	13.6615	FALSE
Mcm4	Mcm4	Mcm4	Mcm4	FDLVYLVLDKVDEK	SAIKDYATDPK	10	4	711	834	13.6115	FALSE
Orc2	Orc2	Orc2	Orc2	KIQEELTDR	IKKDEKDTISSK	1	3	83	94	13.6114	FALSE
Cdc6	Cdc6	Orc3	Orc3	LAKAISEHR	KMoxNVSEF	3	1	94	9	13.5282	FALSE
Mcm4	Mcm4	Mcm4	Mcm4	CcmSFADKQVIK	KTYVDVVHVK	6	1	394	458	13.4478	FALSE
Mcm3	Mcm3	Mcm7	Mcm7	KAASSTSLNILPHR	AICcmKISPR	1	4	82	475	13.4099	FALSE
Mcm5	Mcm5	Mcm5	Mcm5	SSKFIDQQFLK	TAITQVAKR	3	8	249	99	13.3543	FALSE
Cdc6	Cdc6	Cdc6	Cdc6	SKDVLR	LAKAISEHR	2	3	139	94	13.2435	FALSE
Cdc6	Cdc6	Orc1	Orc1	AITKTDTLAPLQR	LNISVEEAKR	4	9	446	902	13.1935	FALSE
Mcm3	Mcm3	Mcm3	Mcm3	NDDNTKK	SPITAR	6	1	693	695	12.9421	FALSE
Cdc6	Cdc6	Cdc6	Cdc6	RNLFDDAPATPPRPLKR	SKDVLR	16	2	29	139	12.7902	FALSE
Orc2	Orc2	Orc2	Orc2	KNLLER	KNTSPDPALKPK	1	1	44	58	12.7687	FALSE
Orc4	Orc4	Orc1	Orc1	LLDSTTKTR	LKTTQK	7	2	193	411	12.7515	FALSE
Orc1	Orc1	Orc1	Orc1	SSDGIKL	TEHYLKR	6	6	49	42	12.7454	FALSE
Cdt1	Cdt1	Cdt1	Cdt1	DNLTTLTNK	GELTMoxNLPKR	4	9	392	387	12.5737	FALSE
Cdc6	Cdc6	Cdc6	Cdc6	GSIEIYELEKR	KSYPEPQGK	10	1	349	376	12.5699	FALSE
Orc2	Orc2	Orc2	Orc2	KIQEELTDR	TPSKAPR	1	4	83	73	12.5378	FALSE
Mcm3	Mcm3	Mcm3	Mcm3	NDDNTK	KSPITAR	5	1	692	694	12.5197	FALSE
Orc5	Orc5	Orc4	Orc4	TVQYKLK	TISEAR	5	1	84	2	12.4679	FALSE
Mcm4	Mcm4	Mcm4	Mcm4	LVLDKVDEK	SAIKDYATDPK	5	4	711	834	12.3698	FALSE
Cdc6	Cdc6	Cdc6	Cdc6	SKDVLR	TKALLQK	2	2	139	59	12.3591	FALSE
Cdc6	Cdc6	Orc1	Orc1	DHYIKAITK	LNISVEEAKR	5	9	442	902	12.301	FALSE
Mcm3	Mcm3	Mcm3	Mcm3	LSFKGSFGAHALSPR	DKTKPG	4	2	158	285	12.2626	FALSE
Mcm4	Mcm4	Orc1	Orc1	IDMNLVQTGKSVIQR	LNISVEEAKR	10	9	854	902	12.2489	FALSE
Orc4	Orc4	Orc4	Orc4	TIDNEKCcmKDSDPGFGSLQR	TISEAR	6	1	41	2	12.2349	FALSE
Mcm4	Mcm4	Mcm4	Mcm4	SAIKDYATDPK	IDMNLVQTGKSVIQR	4	10	834	854	12.2155	FALSE
Mcm5	Mcm5	Mcm5	Mcm5	ALYALEKHETIQLR	FEQELKR	7	6	757	719	12.1392	FALSE
Cdc6	Cdc6	Cdc6	Cdc6	TAEYEQVMNFLAKAISEHR	SKDVLR	13	2	94	139	11.9957	FALSE
Mcm3	Mcm3	Mcm3	Mcm3	AINVIVKNYTDLR	TVNKVDAK	7	4	681	723	11.8836	FALSE
Cdt1	Cdt1	Cdt1	Cdt1	GELTMNLPKRDNLTTLTNK	SSSNSKTVLSSK	9	6	387	440	11.8798	FALSE
Mcm7	Mcm7	Mcm7	Mcm7	SKEDESPTTK	IFTIIKK	2	6	735	749	11.7887	FALSE
Orc6	Orc6	Orc6	Orc6	AVGKPQSELK	TAKALR	4	3	251	260	11.7828	FALSE
Mcm3	Mcm3	Mcm3	Mcm3	TSLVRPK	LVSVEGIVTK	1	9	189	187	11.7658	FALSE
Mcm4	Mcm4	Mcm4	Mcm4	EIMNVLKDQASDSMoxSFNELIK	LQQEDKVIVLGEGVR	7	6	874	915	11.7525	FALSE
Mcm6	Mcm6	Mcm6	Mcm6	VDDVTGEKVR	ALNHVKK	8	6	110	101	11.6621	FALSE
Orc2	Orc2	Orc2	Orc2	IKKDEKDTISSKK	KLDKDTSGNVNEESK	6	4	97	110	11.647	FALSE
Mcm6	Mcm6	Cdt1	Cdt1	DTGEVEKVYR	VQTKSSNANALNNSR	7	4	134	450	11.6372	FALSE
Orc4	Orc4	Orc2	Orc2	TISEAR	KNLLER	1	1	2	44	11.6149	FALSE
Mcm7	Mcm7	Mcm7	Mcm7	DESPTTKIFTIIK	KMLQETGK	7	1	743	750	11.6004	FALSE
Orc1	Orc1	Orc1	Orc1	DGIKLGR	TEHYLKR	4	6	49	42	11.5954	FALSE
Mcm7	Mcm7	Mcm7	Mcm7	KMLQETGK	NTLSYENIVKTVR	1	10	750	767	11.5832	FALSE
Mcm4	Mcm4	Mcm4	Mcm4	TGKIDMoxNLVQTGK	KLQEDLSR	3	1	844	860	11.5803	FALSE
Orc1	Orc1	Orc1	Orc1	AAEIAEKHYMoxAK	HGYGYDGK	7	3	719	727	11.574	FALSE
Mcm2	Mcm2	Orc6	Orc6	LHQMoxDMoxDKVSR	TAKALR	8	3	785	260	11.5491	FALSE
Mcm4	Mcm4	Mcm4	Mcm4	LVLDKVDEKNDR	SAIKDY	5	4	711	834	11.4988	FALSE
Cdc6	Cdc6	Mcm7	Mcm7	AITKTDTLAPLQR	EMoxDSKFSFGQATPR	4	5	446	678	11.4685	FALSE
Orc2	Orc2	Orc2	Orc2	KIQEELTDR	KNTSPDPALKPK	1	1	83	58	11.4607	FALSE
Orc1	Orc1	Orc1	Orc1	LKNIIDLR	LKGLNDSFFYVDTK	2	2	633	641	11.4601	FALSE
Orc2	Orc2	Orc6	Orc6	KLYQTSETK	EVAYKIVDEYNINASR	1	5	226	301	11.4143	FALSE
Orc2	Orc2	Orc2	Orc2	KIQEELTDRIKK	DEKDTISSK	11	3	93	97	11.3641	FALSE
Orc2	Orc2	Orc2	Orc2	KLDKDTSGNVNEESK	TSNNKQVMEK	4	5	110	126	11.3585	FALSE
Cdc6	Cdc6	Cdc6	Cdc6	GSIEIYELEKR	TKALLQK	10	2	349	59	11.334	FALSE
Orc1	Orc1	Orc1	Orc1	HQIVETIFSKVK	KQLNSSYVK	10	1	425	428	11.2629	FALSE
Mcm4	Mcm4	Mcm4	Mcm4	KTYVDVVHVK	ADKQVIK	1	3	458	394	11.2411	FALSE
Mcm4	Mcm4	Mcm4	Mcm4	TGKIDMNLVQTGK	KLQEDLSR	3	1	844	860	11.2344	FALSE
Mcm3	Mcm3	Mcm3	Mcm3	FNPLLQAGAKLAK	NKGNYNGTEIPK	10	2	634	639	11.1845	FALSE
Orc4	Orc4	Orc4	Orc4	TAAILKK	TISEAR	6	1	33	2	11.1487	FALSE
Mcm6	Mcm6	Mcm4	Mcm4	GISKTTEGLNSGVTGLR	RNDIHTSDLSSPR	4	7	428	141	11.1409	FALSE
Cdt1	Cdt1	Orc6	Orc6	AFPKVAQQYYPR	AVGKPQSELK	4	4	292	251	11.1382	FALSE
Cdc6	Cdc6	Cdc6	Cdc6	KLFDVLR	VFSKFVNNNSTR	1	4	333	396	11.1309	FALSE
Cdt1	Cdt1	Cdt1	Cdt1	DNLTTLTNK	GELTMNLPKR	4	9	392	387	11.0822	FALSE
Mcm7	Mcm7	Mcm7	Mcm7	AISSKPLSVR	AICcmKISPR	5	4	223	475	11.0646	FALSE
Cdt1	Cdt1	Cdt1	Cdt1	YLANSK	VQTKSSNANALNNSR	5	4	466	450	11.0517	FALSE
Mcm7	Mcm7	Mcm7	Mcm7	QIKGDFLGQLITVR	KAISSKPLSVR	3	1	231	218	11.0472	FALSE
Mcm4	Mcm4	Orc1	Orc1	TGKIDMoxNLVQTGKSVIQR	LNISVEEAKR	13	9	854	902	11.0014	FALSE
Orc2	Orc2	Orc6	Orc6	KLYQTSETK	YCcmKMoxTTEEIIR	1	3	226	279	10.9801	FALSE
Mcm6	Mcm6	Orc4	Orc4	LAFKVIK	TISEAR	4	1	963	2	10.964	FALSE
Mcm4	Mcm4	Mcm4	Mcm4	IDMNLVQTGKSVIQR	KLQEDLSR	10	1	854	860	10.9347	FALSE
Orc1	Orc1	Orc1	Orc1	QTLPEDVRK	TGNAILIDAAGNDTTVK	2	15	672	668	10.9301	FALSE
Orc2	Orc2	Orc2	Orc2	EYKDSTSPGK	SLTTNHDFTSPLKQIIMNNLK	3	13	202	191	10.9143	FALSE
Orc1	Orc1	Orc1	Orc1	TIFSKVK	KQLNSSYVK	5	1	425	428	10.8944	FALSE
Orc2	Orc2	Orc2	Orc2	NVTPKRVDPHGER	KNLLER	5	1	26	44	10.8743	FALSE
Mcm3	Mcm3	Mcm3	Mcm3	LSFKGSFGAHALSPR	DDLEKEK	4	5	158	79	10.8285	FALSE
Cdt1	Cdt1	Cdt1	Cdt1	DVPAFKINK	SSSNSKTVLSSK	6	6	429	440	10.8268	FALSE
Cdc6	Cdc6	Cdc6	Cdc6	TAEYEQVMoxNFLAKAISEHR	QKFQSLPLSLSTPR	13	2	94	125	10.7961	FALSE
Mcm5	Mcm5	Mcm5	Mcm5	DKALYALEK	EKLSSNFVTIR	2	2	750	621	10.7941	FALSE
Orc5	Orc5	Orc4	Orc4	ENIFEPLALYKSAIK	TISEAR	11	1	286	2	10.7801	FALSE
Mcm6	Mcm6	Mcm4	Mcm4	KVDDVTGEKVR	SSASASGR	9	1	110	96	10.7727	FALSE
Cdc6	Cdc6	Orc3	Orc3	TAEYEQVMNFLAKAISEHR	KMoxNVSEFADAQR	13	1	94	9	10.757	FALSE
Mcm4	Mcm4	Mcm7	Mcm7	SQILQYVHKITPR	VGDGMKIR	9	6	583	449	10.7519	FALSE
Mcm5	Mcm5	Mcm5	Mcm5	FVEKVSPIAVYTSGK	LYEILTNSIAPSIFGNE	4	12	431	377	10.7157	FALSE
Orc3	Orc3	Orc3	Orc3	IELKDESSR	YDHVKISL	4	5	119	233	10.7152	FALSE
Mcm5	Mcm5	Mcm5	Mcm5	KVSPIAVYTSGK	SQLLKFVE	1	5	431	427	10.6993	FALSE
Orc3	Orc3	Orc3	Orc3	SMoxYKLYSAADAEEHPTIK	LTPKESPNVR	4	4	149	134	10.6392	FALSE
Mcm4	Mcm4	Mcm4	Mcm4	SAIKDYATDPK	TGKIDMoxNLVQTGK	4	3	834	844	10.5945	FALSE
Cdc6	Cdc6	Cdc6	Cdc6	SKDVLR	SKDVLR	2	2	139	139	10.5699	FALSE
Mcm3	Mcm3	Mcm3	Mcm3	LSFKGSFGAHALSPR	STGVAAR	4	1	158	333	10.5636	FALSE
Orc2	Orc2	Orc2	Orc2	TPSKAPR	IKKDEKDTISSK	4	6	73	97	10.561	FALSE
Orc4	Orc4	Orc4	Orc4	TISEAR	LSPQVNLLPIKR	1	11	2	18	10.5602	FALSE
Mcm7	Mcm7	Mcm7	Mcm7	KAISSK	QIKGDFLGQLITVR	1	3	218	231	10.5509	FALSE
Mcm2	Mcm2	Mcm5	Mcm5	NVNGKHSIR	FVEKVSPIAVYTSGK	5	4	530	431	10.5237	FALSE
Orc5	Orc5	Orc4	Orc4	TVQYKLK	HSNEEVEETAAILKK	5	14	84	33	10.5232	FALSE
Cdc6	Cdc6	Cdc6	Cdc6	IGLNYIAKVFSK	KSYPEPQGK	8	1	392	376	10.5224	FALSE
Cdc6	Cdc6	Mcm7	Mcm7	ISILKPFLH	DSKFSFGQATPR	5	3	509	678	10.5133	FALSE
Orc4	Orc4	Orc2	Orc2	TISEAR	NVTPKRVDPHGER	1	5	2	26	10.5015	FALSE
Orc2	Orc2	Orc2	Orc2	DSTSPGKLTLSR	KSLTTNH	7	1	209	178	10.4962	FALSE
Mcm3	Mcm3	Mcm3	Mcm3	EKFNPLLQAGAK	NKGNYNGTEIPK	2	2	624	639	10.4962	FALSE
Orc4	Orc4	Orc3	Orc3	TISEAR	SETTQKR	1	6	2	98	10.4674	FALSE
Cdc6	Cdc6	Orc6	Orc6	IAKLNIQQK	VMLKQDEEVAR	3	4	409	50	10.4671	FALSE
Orc5	Orc5	Orc3	Orc3	LIATTMNKNIDYLSPK	LTPKESPNVR	8	4	439	134	10.46	FALSE
Orc6	Orc6	Orc6	Orc6	DSIPLEPKK	AKHLMoxNLFR	8	2	89	92	10.4403	FALSE
Cdc6	Cdc6	Cdc6	Cdc6	SKDVLR	ISILKPFLH	2	5	139	509	10.4303	FALSE
Mcm6	Mcm6	Cdt1	Cdt1	TFKPILTKEAR	YLANSK	8	5	767	466	10.4095	FALSE
Orc1	Orc1	Orc1	Orc1	KVASVSGDAR	LNISVEEAKR	1	9	695	902	10.3702	FALSE
Cdc6	Cdc6	Cdc6	Cdc6	IKAITK	KLNSDATIDESFDHY	2	1	442	426	10.3497	FALSE
Orc4	Orc4	Orc4	Orc4	HSNEEVEETAAILKKR	TIDNEKCcmKDSDPGFGSLQR	15	8	34	43	10.3436	FALSE
Mcm4	Mcm4	Mcm4	Mcm4	LQQEDKVIVLGEGVR	KLQEDLSR	6	1	915	860	10.3386	FALSE
Orc4	Orc4	Orc1	Orc1	DSTTKTR	KQLNSSYVK	5	1	193	428	10.3082	FALSE
Orc5	Orc5	Orc3	Orc3	LHTLKLIATTMoxNK	LTPKESPNVR	5	4	431	134	10.2881	FALSE
Orc6	Orc6	Orc6	Orc6	GRIPNSLLVKK	YCcmKMTTEEIIR	10	3	275	279	10.2655	FALSE
Cdc6	Cdc6	Mcm7	Mcm7	AITKTDTLAPLQR	EMDSKFSFGQATPR	4	5	446	678	10.257	FALSE
Cdc6	Cdc6	Cdc6	Cdc6	LAKAISEHR	SAIPITPTKR	3	9	94	10	10.2234	FALSE
Mcm6	Mcm6	Mcm6	Mcm6	TFKPILTK	STVEGIKLR	3	7	762	564	10.207	FALSE
Orc1	Orc1	Orc1	Orc1	EEILKSANFQDYLPAR	LKGLNDSFFYVDTK	5	2	441	641	10.1987	FALSE
Mcm7	Mcm7	Mcm7	Mcm7	NIVKTVR	KMoxLQETGK	4	1	767	750	10.1917	FALSE
Orc4	Orc4	Orc4	Orc4	TIDNEKCcmKDSDPGFGSLQRR	TISEAR	8	1	43	2	10.1877	FALSE
Cdt1	Cdt1	Orc6	Orc6	AFPKVAQQYYPR	QNKAVGKPQSE	4	3	292	247	10.1865	FALSE
Mcm7	Mcm7	Mcm7	Mcm7	SKEDESPTTK	KMoxLQETGK	2	1	735	750	10.1568	FALSE
Mcm6	Mcm6	Mcm6	Mcm6	LQKGLR	KVDDVTGEK	3	1	183	102	10.1236	FALSE
Cdt1	Cdt1	Orc6	Orc6	AFPKVAQQYYPR	TKQNKAVGKPQSELK	4	5	292	247	10.1142	FALSE
Orc2	Orc2	Orc6	Orc6	KLYQTSETK	YCcmKMTTEEIIR	1	3	226	279	10.0948	FALSE
Mcm7	Mcm7	Mcm7	Mcm7	SKEDESPTTK	IFTIIK	9	3	742	746	10.0937	FALSE
Orc4	Orc4	Orc4	Orc4	TAAILKK	TIDNEKCcmK	6	6	33	41	10.0784	FALSE
Cdc6	Cdc6	Cdc6	Cdc6	KLFDVLR	ISILKPFLH	1	5	333	509	10.0739	FALSE
Orc6	Orc6	Orc6	Orc6	AKHLMNLFR	DSIPLEPKK	2	8	92	89	10.0701	FALSE
Orc2	Orc2	Orc2	Orc2	KLDKDTSGNVNEESK	TGIKEK	4	4	110	135	10.0675	FALSE
Mcm3	Mcm3	Mcm3	Mcm3	TVNKVDAK	VRQPASNSGSPIKSTPR	4	13	723	784	10.0459	FALSE
Cdc6	Cdc6	Cdc6	Cdc6	IAKLNIQQK	VFSKFVNNNSTR	3	4	409	396	9.97709	FALSE
Orc5	Orc5	Orc4	Orc4	TYTLKK	TISEAR	5	1	48	2	9.92018	FALSE
Mcm7	Mcm7	Mcm7	Mcm7	SKEDESPTTKIF	KMLQETGK	10	1	743	750	9.91168	FALSE
Orc4	Orc4	Orc4	Orc4	DSDPGFGSLQR	TIDNEKCcmK	2	6	45	41	9.85136	FALSE
Orc6	Orc6	Orc6	Orc6	QNKAVGKPQSELK	TAKALR	3	3	247	260	9.82485	FALSE
Mcm6	Mcm6	Mcm6	Mcm6	GISKTTEGLNSGVTGLR	DVTQLGLPGVKPSSTL	4	11	428	416	9.8195	FALSE
Mcm4	Mcm4	Mcm4	Mcm4	SAIKDYATDPK	KLQEDLSR	4	1	834	860	9.81038	FALSE
Cdc6	Cdc6	Cdc6	Cdc6	ISILKPFLH	VFSKFVNNNSTR	5	4	509	396	9.76459	FALSE
Mcm3	Mcm3	Mcm5	Mcm5	NKLVSVEGIVTK	NNILVKNY	2	6	178	57	9.72389	FALSE
Cdc6	Cdc6	Mcm7	Mcm7	ISILKPFLH	SKEDESPTTK	5	2	509	735	9.71344	FALSE
Orc4	Orc4	Orc6	Orc6	TISEAR	GTPTKVR	1	5	2	149	9.68093	FALSE
Mcm6	Mcm6	Mcm4	Mcm4	GISKTTEGLNSGVTGLR	SLYKTYVDVVHVK	4	4	428	458	9.66811	FALSE
Orc4	Orc4	Orc4	Orc4	HSNEEVEETAAILKK	TIDNEKCcmK	14	6	33	41	9.64908	FALSE
Orc4	Orc4	Orc4	Orc4	CcmKDSDPGFGSLQR	TISEAR	2	1	43	2	9.61957	FALSE
Mcm6	Mcm6	Mcm6	Mcm6	LQKGLR	ALNHVKK	3	6	183	101	9.59716	FALSE
Cdc6	Cdc6	Cdc6	Cdc6	AISEHRSDSLYITGPPGTGK	TAQLDMIIR	18	1	112	115	9.58807	FALSE
Orc4	Orc4	Orc4	Orc4	SCcmSFLDIYNKNQLSNNLTGR	TISEAR	10	1	369	2	9.56859	FALSE
Orc4	Orc4	Orc2	Orc2	TISEAR	NVTPKR	1	5	2	26	9.56076	FALSE
Mcm3	Mcm3	Mcm3	Mcm3	KAASSTSLNILPHR	STGVAAR	1	1	82	333	9.56017	FALSE
Cdt1	Cdt1	Cdt1	Cdt1	VQTKSSNANALNNSR	RSSSNSKTVLSSK	4	7	450	440	9.54574	FALSE
Cdc6	Cdc6	Cdc6	Cdc6	SKDVLR	FQSLPLSLSTPR	2	7	139	132	9.54499	FALSE
Cdc6	Cdc6	Cdc6	Cdc6	NLFDDAPATPPRPLKR	KLQFTDVTPESSPEK	15	1	29	32	9.52786	FALSE
Cdc6	Cdc6	Cdc6	Cdc6	KLFDVLR	AITKTDTLAPLQR	1	4	333	446	9.52592	FALSE
Mcm4	Mcm4	Mcm4	Mcm4	SAIKDYATDPK	VLDKVDEK	4	4	834	711	9.51401	FALSE
Mcm4	Mcm4	Mcm4	Mcm4	FDLVYLVLDKVDEKNDRELAK	KLQEDLSR	14	1	715	860	9.4754	FALSE
Mcm2	Mcm2	Mcm2	Mcm2	AMoxEQQSISISKAGIVTTLQAR	KDPITK	11	1	633	582	9.46413	FALSE
Mcm6	Mcm6	Mcm6	Mcm6	SQFLKYVVGFAPR	SVYTSGKASSAAGLTAAVVR	5	7	586	601	9.44777	FALSE
Orc5	Orc5	Orc5	Orc5	TVQYKLK	TYTLKK	5	5	84	48	9.44004	FALSE
Cdc6	Cdc6	Orc4	Orc4	SKDVLR	TISEAR	2	1	139	2	9.42605	FALSE
Mcm4	Mcm4	Orc1	Orc1	KLQEDLSR	LNISVEEAKR	1	9	860	902	9.4209	FALSE
Mcm3	Mcm3	Mcm3	Mcm3	NYTDLRNDDNTK	KSPITAR	11	1	692	694	9.41704	FALSE
Mcm4	Mcm4	Mcm4	Mcm4	RNDIHTSDLSSPR	SSASASGR	7	1	141	96	9.40644	FALSE
Mcm5	Mcm5	Mcm5	Mcm5	ALEKHETIQLR	FEQELKR	4	6	757	719	9.40354	FALSE
Cdt1	Cdt1	Cdt1	Cdt1	TVLSSKVQTK	GELTMoxNLPKR	6	9	446	387	9.38367	FALSE
Mcm3	Mcm3	Mcm7	Mcm7	KAASSTSLNILPHR	AISSKPLSVR	1	5	82	223	9.37362	FALSE
Mcm7	Mcm7	Mcm7	Mcm7	SKEDESPTTKIF	KMoxLQETGK	10	1	743	750	9.33898	FALSE
Cdc6	Cdc6	Cdc6	Cdc6	TAEYEQVMNFLAKAISEHR	SDSLYITGPPGTGK	13	1	94	101	9.30643	FALSE
Orc2	Orc2	Orc2	Orc2	NVTPKR	KNLLER	5	1	26	44	9.29748	FALSE
Mcm7	Mcm7	Mcm7	Mcm7	QKVANR	LEKGPK	2	3	69	59	9.25888	FALSE
Mcm6	Mcm6	Mcm5	Mcm5	GISKTTEGLNSGVTGLR	VTIVGIYSIYNSKNGAGSGR	4	13	428	304	9.24663	FALSE
Cdc6	Cdc6	Cdc6	Cdc6	TAEYEQVMNFLAKAISEHR	TKALLQK	13	2	94	59	9.24012	FALSE
Mcm3	Mcm3	Mcm3	Mcm3	EKFNPLLQAGAK	KYVQYAK	2	1	624	658	9.19317	FALSE
Cdt1	Cdt1	Cdt1	Cdt1	TVLSSK	SSSNSK	1	5	441	439	9.18152	FALSE
Mcm7	Mcm7	Mcm7	Mcm7	KMoxLQETGK	EDESPTTKIFTIIK	1	8	750	743	9.17564	FALSE
Orc2	Orc2	Mcm3	Mcm3	SANTGPKR	KSPITAR	7	1	546	694	9.16824	FALSE
Cdc6	Cdc6	Cdc6	Cdc6	ISILKPFLH	KSYPEPQGK	5	1	509	376	9.16576	FALSE
Cdt1	Cdt1	Cdt1	Cdt1	TVLSSKVQTK	SSNANALNNSR	6	1	446	451	9.15377	FALSE
Mcm7	Mcm7	Mcm7	Mcm7	NIVKTVR	KMLQETGK	4	1	767	750	9.14943	FALSE
Orc2	Orc2	Mcm3	Mcm3	TQMoxQNMGNLSANTGPKR	KSPITAR	16	1	546	694	9.13806	FALSE
Orc4	Orc4	Orc1	Orc1	ILLLLDSTTKTR	LKTTQK	10	2	193	411	9.13141	FALSE
Cdc6	Cdc6	Cdc6	Cdc6	SKDVLR	QKFQSLPLSLSTPR	2	2	139	125	9.11499	FALSE
Mcm4	Mcm4	Mcm4	Mcm4	LVLDKVDEKNDR	IDMoxNLVQTGKSVIQR	5	10	711	854	9.10804	FALSE
Mcm6	Mcm6	Mcm4	Mcm4	SQFLKYVVGFAPR	TFTKGGR	5	4	586	554	9.10136	FALSE
Mcm7	Mcm7	Mcm7	Mcm7	SKEDESPTTK	KMLQETGK	2	1	735	750	9.07017	FALSE
Orc3	Orc3	Orc3	Orc3	SETTQKR	IELKDESSR	6	4	98	119	9.06684	FALSE
Mcm6	Mcm6	Mcm4	Mcm4	GLPGVKPSSTL	KTYVDVVHVK	6	1	416	458	9.06578	FALSE
Orc6	Orc6	Orc6	Orc6	FTSSDPKELR	SPVKNGGR	7	4	137	126	9.03435	FALSE
Mcm3	Mcm3	Mcm3	Mcm3	DAKVAANLLR	VRQPASNSGSPIKSTPR	3	13	727	784	9.03419	FALSE
Orc4	Orc4	Orc2	Orc2	TISEAR	SSPAKSR	1	5	2	19	9.02474	FALSE
Cdt1	Cdt1	Cdt1	Cdt1	YLANSK	SSSNSKTVLSSK	5	6	466	440	9.01017	FALSE
Mcm4	Mcm4	Mcm7	Mcm7	SQILQYVHKITPR	VGDGMoxKIR	9	6	583	449	8.9994	FALSE
Cdc6	Cdc6	Cdc6	Cdc6	ISILKPFLH	TKALLQK	5	2	509	59	8.9768	FALSE
Cdc6	Cdc6	Cdc6	Cdc6	KLQFGSQSIFLR	KSYPEPQGK	1	1	46	376	8.96375	FALSE
Mcm6	Mcm6	Mcm6	Mcm6	LQKGLR	KVDDVTGEKVR	3	9	183	110	8.96106	FALSE
Orc4	Orc4	Orc2	Orc2	TISEAR	KNTSPDPALKPK	1	1	2	58	8.94377	FALSE
Orc2	Orc2	Orc2	Orc2	KLDKDTSGNVNEESK	IKKDEKDTISSK	4	6	110	97	8.92771	FALSE
Orc4	Orc4	Orc2	Orc2	TISEAR	KLDKDTSGNVNEESK	1	4	2	110	8.92045	FALSE
Orc3	Orc3	Orc3	Orc3	HNLLIGKL	DSYLDR	7	2	435	438	8.91789	FALSE
Orc2	Orc2	Orc2	Orc2	SASSFLDTFEGYFDQR	KLYQTSETK	4	1	238	226	8.91534	FALSE
Orc5	Orc5	Orc4	Orc4	KEVNPR	AKDGSFNFNLAYAEYEKMIK	1	17	369	417	8.87003	FALSE
Mcm3	Mcm3	Mcm3	Mcm3	DAKVAANLLR	NKGNYNGTEIPK	3	2	727	639	8.8691	FALSE
Mcm6	Mcm6	Mcm4	Mcm4	GISKTTEGLNSGVTGLR	VLKSLYK	4	3	428	454	8.8687	FALSE
Orc4	Orc4	Orc4	Orc4	ETAAILKK	DIYNKNQLSNNLTGR	7	5	33	369	8.84544	FALSE
Cdc6	Cdc6	Cdc6	Cdc6	TKALLQK	KSYPEPQGK	2	1	59	376	8.83688	FALSE
Mcm2	Mcm2	Mcm5	Mcm5	NVNGKHSIR	SQLLKFVEK	5	5	530	427	8.78632	FALSE
Orc2	Orc2	Orc2	Orc2	DFTSPLKQIIMoxNNLK	DSTSPGKLTLSR	7	7	191	209	8.76967	FALSE
Cdc6	Cdc6	Mcm7	Mcm7	AITKTDTLAPLQR	SKEDESPTTK	4	2	446	735	8.74765	FALSE
Cdc6	Cdc6	Orc1	Orc1	AITKTDTLAPLQR	KVASVSGDAR	4	1	446	695	8.74762	FALSE
Mcm6	Mcm6	Cdt1	Cdt1	EVEKVYR	TVLSSKVQTK	4	6	134	446	8.74261	FALSE
Orc6	Orc6	Orc6	Orc6	AVGKPQSELK	SHSNKSITGTR	4	5	251	206	8.71834	FALSE
Orc5	Orc5	Orc4	Orc4	ITKENIFEPLALYKSAIK	TISEAR	14	1	286	2	8.70297	FALSE
Orc6	Orc6	Orc6	Orc6	NQLFGTPTKVR	SHSNKSITGTR	9	5	149	206	8.69927	FALSE
Orc6	Orc6	Orc6	Orc6	KSQNNDSFVIPELPPMoxQTNESPSITR	NQLFGTPTKVR	1	9	152	149	8.68335	FALSE
Mcm7	Mcm7	Mcm7	Mcm7	EIDYKDDVLDVILNQR	AIDNNMoxPLPTK	5	10	135	129	8.67623	FALSE
Mcm4	Mcm4	Mcm4	Mcm4	FDKMoxSDSTR	GVYTSGKGSSAVGLTAYITR	3	7	636	594	8.66991	FALSE
Cdc6	Cdc6	Orc1	Orc1	SKDVLR	FKSIAAIPDLTSLPEFYGNSSELMoxASR	2	2	139	380	8.65892	FALSE
Cdc6	Cdc6	Mcm7	Mcm7	DHYIKAITK	DSKFSFGQATPR	5	3	442	678	8.6491	FALSE
Mcm4	Mcm4	Mcm7	Mcm7	FDLVYLVLDKVDEKNDR	LRQDSKR	10	6	711	672	8.64004	FALSE
Cdc6	Cdc6	Cdc6	Cdc6	SKDVLR	IGLNYIAKVFSK	2	8	139	392	8.63465	FALSE
Orc1	Orc1	Orc1	Orc1	RFKSIAAIPDLTSLPEFYGNSSELMoxASR	KYTPFSK	3	1	380	371	8.60238	FALSE
Orc2	Orc2	Orc2	Orc2	DFTSPLKQIIMoxNNLK	KSLTTNH	7	1	191	178	8.59458	FALSE
Orc1	Orc1	Orc1	Orc1	AYIKKbs3ohVEPR	DGIKLGR	4	4	197	49	8.58914	FALSE
Cdc6	Cdc6	Cdc6	Cdc6	TAEYEQVMNFLAKAISEHR	QKFQSLPLSLSTPR	13	2	94	125	8.57366	FALSE
Cdc6	Cdc6	Cdc6	Cdc6	IFDSFQDLNGPTLQIKNMoxQHLQK	SKDVLR	16	2	200	139	8.55065	FALSE
Cdc6	Cdc6	Cdc6	Cdc6	NLFDDAPATPPRPLKR	KLFDVLR	15	1	29	333	8.54517	FALSE
Orc4	Orc4	Orc2	Orc2	TISEAR	TNAKSR	1	4	2	258	8.54128	FALSE
Mcm4	Mcm4	Mcm7	Mcm7	FDLVYLVLDKVDEK	LRQDSKR	10	6	711	672	8.52293	FALSE
Cdc6	Cdc6	Cdc6	Cdc6	NLFDDAPATPPRPLKR	SKDVLR	15	2	29	139	8.5006	FALSE
Mcm7	Mcm7	Mcm7	Mcm7	KMoxLQETGK	NTLSYENIVKTVR	1	10	750	767	8.49411	FALSE
Orc2	Orc2	Orc2	Orc2	LEKLLK	MGKSDTSSGAEGAK	3	3	611	500	8.49269	FALSE
Cdc6	Cdc6	Cdc6	Cdc6	KSYPEPQGK	AITKTDTLAPLQR	1	4	376	446	8.49096	FALSE
Mcm7	Mcm7	Mcm7	Mcm7	KKAISSKPLSVR	QIKGDFLGQLITVR	2	3	218	231	8.48587	FALSE
Cdc6	Cdc6	Orc3	Orc3	FLEPYHKK	KMNVSEFADAQR	7	1	214	9	8.4773	FALSE
Mcm6	Mcm6	Cdt1	Cdt1	KYAPELLNTSDSLKR	GELTMoxNLPKR	14	9	204	387	8.46867	FALSE
Cdc6	Cdc6	Cdc6	Cdc6	LAKAISEHR	TKALLQK	3	2	94	59	8.45782	FALSE
Mcm7	Mcm7	Mcm7	Mcm7	AIDNNMoxPLPTK	YMoxAMoxLQKVANR	10	7	129	69	8.41264	FALSE
Orc2	Orc2	Orc2	Orc2	SSPAKSR	KNLLER	5	1	19	44	8.404	FALSE
Mcm6	Mcm6	Mcm6	Mcm6	LYKASFTCcmDMoxCcmR	FLPFLQKGLR	3	7	306	183	8.39667	FALSE
Cdc6	Cdc6	Cdc6	Cdc6	IFDSFQDLNGPTLQIKNMQHLQK	SKDVLR	16	2	200	139	8.39434	FALSE
Mcm7	Mcm7	Mcm7	Mcm7	AIDNNMoxPLPTKE	YMoxAMoxLQKVANR	11	7	130	69	8.39067	FALSE
Cdc6	Cdc6	Cdc6	Cdc6	SKDVLR	SAIPITPTKR	2	1	139	2	8.38961	FALSE
Orc2	Orc2	Orc3	Orc3	KNTFQTMoxLSFLSVIR	LTPKESPNVR	1	4	434	134	8.38504	FALSE
Cdt1	Cdt1	Cdt1	Cdt1	YLANSKENFMYK	VQTKSSNANALNNSR	6	4	467	450	8.37577	FALSE
Cdc6	Cdc6	Cdc6	Cdc6	TAQLDMoxIIR	SDSLYITGPPGTGK	1	12	115	112	8.37529	FALSE
Orc2	Orc2	Orc2	Orc2	SLTTNHDFTSPLKQIIMoxNNLK	EYKDSTSPGK	13	3	191	202	8.37464	FALSE
Cdc6	Cdc6	Cdc6	Cdc6	KTTFVVVLDEMDR	SKDVLR	1	2	215	139	8.35986	FALSE
Cdc6	Cdc6	Orc3	Orc3	FLEPYHKK	KMoxNVSEFADAQR	7	1	214	9	8.35656	FALSE
Mcm4	Mcm4	Mcm7	Mcm7	GVYTSGKGSSAVGLTAYITR	DSKFSFGQATPR	7	3	594	678	8.34851	FALSE
Orc4	Orc4	Orc1	Orc1	TISEAR	FENKLK	1	4	2	409	8.34483	FALSE
Orc2	Orc2	Orc2	Orc2	TSNNKQVMox	EKTGIK	5	2	126	131	8.34385	FALSE
Orc2	Orc2	Orc2	Orc2	KLDKDTSGNVNEESK	DTISSKK	1	6	107	103	8.34236	FALSE
Orc1	Orc1	Orc1	Orc1	SSDGIKL	AYIKKbs3ohVEPR	6	4	49	197	8.34182	FALSE
Orc2	Orc2	Orc2	Orc2	NFTPTPVPKNKK	LYQTSETK	11	2	225	228	8.3405	FALSE
Cdc6	Cdc6	Cdc6	Cdc6	TPTTSPVKK	SKDVLR	8	2	375	139	8.33975	FALSE
Orc1	Orc1	Orc1	Orc1	KQLNSSYVKEEILK	LKGLNDSFFYVDTK	9	2	436	641	8.33734	FALSE
Mcm3	Mcm3	Mcm3	Mcm3	NYTDLRNDDNTKK	SPITAR	12	1	693	695	8.32162	FALSE
Cdc6	Cdc6	Orc1	Orc1	SAIPITPTKR	KVASVSGDAR	9	1	10	695	8.31901	FALSE
Cdc6	Cdc6	Cdc6	Cdc6	QKFQSLPLSLSTPR	EQVMoxNFLAKAIS	2	9	125	94	8.31433	FALSE
Mcm4	Mcm4	Mcm4	Mcm4	LQQEDKVIVLGEGVR	IDMNLVQTGKSVIQR	6	10	915	854	8.30664	FALSE
Mcm4	Mcm4	Orc1	Orc1	VQTGKSVIQR	LNISVEEAKR	5	9	854	902	8.30597	FALSE
Orc2	Orc2	Orc2	Orc2	IKKDEK	DTISSKK	2	6	93	103	8.27701	FALSE
Orc6	Orc6	Orc6	Orc6	GRIPNSLLVKK	YCcmKMoxTTEEIIR	10	3	275	279	8.26937	FALSE
Cdt1	Cdt1	Cdt1	Cdt1	GELTMNLPKR	DNLTTLTNKSR	9	9	387	397	8.26054	FALSE
Mcm3	Mcm3	Mcm7	Mcm7	KSPITAR	TSILAAANPLYGR	1	11	694	571	8.24441	FALSE
Orc3	Orc3	Orc3	Orc3	DDYLKILSR	LLSGKESEVNVEKR	5	5	352	48	8.23644	FALSE
Mcm6	Mcm6	Mcm6	Mcm6	LNSLSSDEINELK	EMoxVKDEHIYDK	6	4	510	521	8.22488	FALSE
Cdt1	Cdt1	Cdt1	Cdt1	GELTMoxNLPKRDNLTTLTNK	SSSNSKTVLSSK	9	6	387	440	8.22249	FALSE
Cdc6	Cdc6	Orc3	Orc3	TAEYEQVMoxNFLAKAISEHR	KMoxNVSEFADAQR	13	1	94	9	8.20908	FALSE
Mcm7	Mcm7	Mcm7	Mcm7	QDTLSSDATRNENEDENLDAENIEQHLLEKGPK	YMAMLQKVANR	30	7	59	69	8.20209	FALSE
Orc2	Orc2	Orc2	Orc2	KIQEELTDR	KNLLER	1	1	83	44	8.19102	FALSE
Orc5	Orc5	Orc3	Orc3	LIATTMoxNKNIDYLSPK	LTPKESPNVR	8	4	439	134	8.16774	FALSE
Orc1	Orc1	Orc1	Orc1	LTLPSK	EAQEYLKD	2	7	212	209	8.1671	FALSE
Mcm2	Mcm2	Mcm2	Mcm2	SFAIYTbs3ohLGH	HREVILLADLVDVSK	1	14	860	418	8.15672	FALSE
Cdc6	Cdc6	Orc6	Orc6	SKDVLR	NQLFGTPTKVR	2	9	139	149	8.15594	FALSE
Cdc6	Cdc6	Cdc6	Cdc6	KLQFTDVTPESSPEK	SKDVLR	1	2	32	139	8.1348	FALSE
Orc2	Orc2	Orc2	Orc2	TGIKEKR	TSNNKQVMoxEK	4	5	135	126	8.12632	FALSE
Mcm7	Mcm7	Mcm7	Mcm7	KMLQETGK	ENIVKTVR	1	5	750	767	8.12251	FALSE
Mcm6	Mcm6	Cdt1	Cdt1	TFKPILTKEAR	YLANSKENFMoxYK	8	6	767	467	8.12076	FALSE
Cdc6	Cdc6	Cdc6	Cdc6	RNLFDDAPATPPRPLKR	KLQFTDVTPESSPEK	16	1	29	32	8.11066	FALSE
Mcm2	Mcm2	Mcm2	Mcm2	KKEEEISPIPQELLMoxK	YIHYAR	2	1	751	766	8.11038	FALSE
Mcm4	Mcm4	Mcm7	Mcm7	VLDKVDEK	LRQDSKR	4	6	711	672	8.10823	FALSE
Mcm3	Mcm3	Mcm7	Mcm7	VRQPASNSGSPIKSTPR	EMoxDSKFSFGQATPR	13	5	784	678	8.10574	FALSE
Mcm6	Mcm6	Mcm4	Mcm4	KVDDVTGEKVR	RNDIHTSDLSSPR	9	6	110	140	8.10414	FALSE
Mcm7	Mcm7	Mcm7	Mcm7	NENEDENLDAENIEQHLLEKGPK	YMAMoxLQKVANR	20	7	59	69	8.10152	FALSE
Mcm4	Mcm4	Mcm4	Mcm4	SAIKDYATDPK	LVLDKVDEKNDR	4	5	834	711	8.09759	FALSE
Mcm6	Mcm6	Mcm6	Mcm6	TFKPILTK	YIKYAR	3	3	762	756	8.0922	FALSE
Mcm6	Mcm6	Mcm4	Mcm4	VDDVTGEKVR	SSASASGR	8	1	110	96	8.0843	FALSE
Cdc6	Cdc6	Cdc6	Cdc6	ISILKPFLH	AITKTDTLAPLQR	5	4	509	446	8.08006	FALSE
Mcm7	Mcm7	Mcm7	Mcm7	VMoxEQQTISISK	AGINTTLNAR	10	5	549	555	8.07159	FALSE
Mcm3	Mcm3	Mcm7	Mcm7	KSPITAR	EMoxDSKFSFGQATPR	1	5	694	678	8.07004	FALSE
Cdc6	Cdc6	Orc4	Orc4	NLFDDAPATPPRPLKR	TISEAR	15	1	29	2	8.05812	FALSE
Mcm7	Mcm7	Mcm7	Mcm7	RYFLYFKPLSQNCcmAR	YMoxAMoxLQKVANR	7	7	205	69	8.04119	FALSE
Cdc6	Cdc6	Orc1	Orc1	IKAITK	LNISVEEAKR	2	9	442	902	8.03946	FALSE
Cdc6	Cdc6	Cdc6	Cdc6	IGLNYIAKVFSK	IAKLNIQQK	8	3	392	409	8.01891	FALSE
Cdc6	Cdc6	Cdc6	Cdc6	TAEYEQVMoxNFLAKAISEHR	SKDVLR	13	2	94	139	8.00855	FALSE
Mcm6	Mcm6	Mcm2	Mcm2	GISKTTEGLNSGVTGLR	VNGEKTVYR	4	5	428	379	8.00545	FALSE
Orc6	Orc6	Orc6	Orc6	FTSSDPKELR	SHSNKSITGTR	7	5	137	206	8.00239	FALSE
Mcm3	Mcm3	Mcm5	Mcm5	VRQPASNSGSPIKSTPR	KQLLINELESTER	13	1	784	631	8.00015	FALSE
Mcm3	Mcm3	Mcm3	Mcm3	TVNKVDAK	QPASNSGSPIKSTPR	4	11	723	784	7.98764	FALSE
Cdc6	Cdc6	Orc1	Orc1	IKAITK	NISVEEAKR	2	8	442	902	7.97906	FALSE
Orc4	Orc4	Orc1	Orc1	IHGSEEKI	FENKLK	7	4	163	409	7.97715	FALSE
Cdt1	Cdt1	Cdt1	Cdt1	YLANSKENFMoxYK	VQTKSSNANALNNSR	6	4	467	450	7.97387	FALSE
Orc4	Orc4	Orc4	Orc4	TIDNEKCcmKDSDPGFGSLQR	LSPQVNLLPIKR	8	11	43	18	7.95505	FALSE
Orc4	Orc4	Orc3	Orc3	TISEAR	IELKDESSR	1	4	2	119	7.92884	FALSE
Cdc6	Cdc6	Orc2	Orc2	SKDVLR	KNLLER	2	1	139	44	7.92602	FALSE
Cdt1	Cdt1	Cdt1	Cdt1	TVLSSKVQTK	YLANSK	6	5	446	466	7.92419	FALSE
Cdc6	Cdc6	Cdc6	Cdc6	KLFDVLR	TKALLQK	1	2	333	59	7.90771	FALSE
Orc1	Orc1	Orc1	Orc1	GAKTEHYLKR	AYIKKVEPR	3	5	36	198	7.90325	FALSE
Orc5	Orc5	Orc2	Orc2	NIDYLSPKVR	MoxGKSDTSSGAEGAK	8	3	447	500	7.8977	FALSE
Mcm2	Mcm2	Orc3	Orc3	IFDLVAMEATELHYPDYAR	KMNVSEFADAQR	10	1	279	9	7.89546	FALSE
Cdc6	Cdc6	Cdc6	Cdc6	SKDVLR	AITKTDTLAPLQR	2	4	139	446	7.88461	FALSE
Mcm2	Mcm2	Mcm5	Mcm5	KDPITK	VSPIAVYTSGKGSSAAGLTASVQR	1	11	582	442	7.87142	FALSE
Mcm6	Mcm6	Cdt1	Cdt1	KYAPELLNTSDSLKR	GELTMNLPKR	14	9	204	387	7.86916	FALSE
Cdt1	Cdt1	Cdt1	Cdt1	AFPKVAQQYYPR	VQTKSSNANALNNSR	4	4	292	450	7.86571	FALSE
Mcm2	Mcm2	Mcm2	Mcm2	KDPITK	EQQSISISKAGIVTTLQAR	1	9	582	633	7.85774	FALSE
Mcm6	Mcm6	Mcm6	Mcm6	TSEVRPELYKASFTCcmDMCcmR	FLPFLQKGLR	10	7	306	183	7.83838	FALSE
Mcm5	Mcm5	Mcm5	Mcm5	VSPIAVYTSGKGSSAAGLTASVQRDPMoxTR	SQLLKFVEK	11	5	442	427	7.82337	FALSE
Mcm6	Mcm6	Mcm2	Mcm2	GISKTTEGLNSGVTGLR	KDPITK	4	1	428	582	7.7911	FALSE
Orc6	Orc6	Orc6	Orc6	SITGTR	DGLSLKbs3nh2SHSNK	1	9	207	204	7.78186	FALSE
Mcm2	Mcm2	Mcm2	Mcm2	TSIHEAMoxEQQSISISKAGIVTTLQAR	KDPITK	16	1	633	582	7.78104	FALSE
Cdt1	Cdt1	Orc6	Orc6	AFPKVAQQYYPR	QNKAVGKPQSELK	4	3	292	247	7.77708	FALSE
Orc4	Orc4	Orc1	Orc1	DSTTKTR	LKTTQK	5	2	193	411	7.77499	FALSE
Orc1	Orc1	Orc1	Orc1	QLNSSYVKEEILK	LKGLNDSFFYVDTK	8	2	436	641	7.76669	FALSE
Orc6	Orc6	Orc6	Orc6	NQLFGTPTKVR	DGLSLKSHSNK	9	6	149	201	7.76291	FALSE
Orc2	Orc2	Orc2	Orc2	KNLLER	DILSSPAKSR	1	8	44	19	7.75543	FALSE
Orc4	Orc4	Orc4	Orc4	TAAILKK	LSPQVNLLPIKR	6	11	33	18	7.74616	FALSE
Orc4	Orc4	Orc4	Orc4	LSLLQQSYKEQFITIR	TISEAR	9	1	124	2	7.74506	FALSE
Orc5	Orc5	Orc4	Orc4	KEVNPR	AKDGSFNFNLAYAEYEK	1	2	369	402	7.71475	FALSE
Mcm4	Mcm4	Mcm4	Mcm4	DKVIVLGEGVR	DMoxNLVQTGKSVIQR	2	9	915	854	7.70613	FALSE
Mcm4	Mcm4	Mcm4	Mcm4	RNDIHTSDLSSPR	ALPTSSSSLGR	7	5	141	119	7.7019	FALSE
Mcm2	Mcm2	Orc6	Orc6	LHQMoxDMDKVSR	TAKALR	8	3	785	260	7.70122	FALSE
Orc2	Orc2	Orc3	Orc3	KSLTTNH	ELYHNLLIGKL	1	10	178	435	7.69986	FALSE
Mcm4	Mcm4	Mcm7	Mcm7	VHKITPR	VGDGMKIR	3	6	583	449	7.69657	FALSE
Mcm6	Mcm6	Mcm6	Mcm6	KKTTVTYDK	LAFKVIK	2	4	901	963	7.69543	FALSE
Orc2	Orc2	Mcm5	Mcm5	KLYQTSETK	FSQLALDKALYALEK	1	8	226	750	7.68677	FALSE
Orc4	Orc4	Orc4	Orc4	HSNEEVEETAAILKK	SCcmSFLDIYNKNQLSNNLTGR	14	10	33	369	7.66333	FALSE
Mcm6	Mcm6	Mcm7	Mcm7	GISKTTEGLNSGVTGLR	ASKFSAFQECcmK	4	3	428	306	7.64485	FALSE
Mcm6	Mcm6	Cdt1	Cdt1	EVEKVYR	SSSNSKTVLSSK	4	6	134	440	7.63226	FALSE
Orc4	Orc4	Orc1	Orc1	TISEAR	LKTTQK	1	2	2	411	7.6068	FALSE
Mcm2	Mcm2	Orc6	Orc6	LHQMDMDKVSR	TAKALR	8	3	785	260	7.6063	FALSE
Mcm3	Mcm3	Mcm3	Mcm3	TVNKVDAKVAANLLR	AINVIVKNYTDLR	8	7	727	681	7.59734	FALSE
Mcm7	Mcm7	Mcm7	Mcm7	AIDNNMoxPLPTKEIDYKDDVLDVILNQR	YMoxAMoxLQKVANR	11	7	130	69	7.597	FALSE
Mcm3	Mcm3	Mcm5	Mcm5	SPQKSPK	KQLLINELESTER	4	1	764	631	7.59519	FALSE
Mcm6	Mcm6	Mcm6	Mcm6	FLPFLQKGLR	SITTSTSPEQTER	7	5	183	253	7.59346	FALSE
Mcm2	Mcm2	Mcm2	Mcm2	AMEQQSISISKAGIVTTLQAR	KDPITK	11	1	633	582	7.58792	FALSE
Mcm7	Mcm7	Mcm7	Mcm7	KFASFSLTSDVEER	AICcmKISPR	1	4	387	475	7.56221	FALSE
Mcm4	Mcm4	Mcm7	Mcm7	KTYVDVVHVK	VSDVKPAVEVIAY	1	5	458	252	7.56131	FALSE
Cdt1	Cdt1	Cdt1	Cdt1	GELTMNLPKR	SSSNSKTVLSSK	9	6	387	440	7.54565	FALSE
Orc4	Orc4	Orc4	Orc4	TAAILKK	SCcmSFLDIYNKNQLSNNLTGR	6	10	33	369	7.53604	FALSE
Orc1	Orc1	Orc1	Orc1	VANVMoxDGSK	WEVLKGNVDPERDFTVR	8	5	156	162	7.53446	FALSE
Mcm7	Mcm7	Mcm7	Mcm7	AISSKPLSVR	DFTPVEPSKMoxR	5	9	223	637	7.52192	FALSE
Orc3	Orc3	Mcm7	Mcm7	MLDYSbs3nh2LMSY	LAEHVTY	4	6	323	617	7.51423	FALSE
Cdc6	Cdc6	Orc3	Orc3	TAEYEQVMNFLAKAISEHR	KMNVSEFADAQR	13	1	94	9	7.51384	FALSE
Mcm3	Mcm3	Mcm3	Mcm3	KAILLMoxLMoxGGVEK	EKFNPLLQAGAK	1	2	379	624	7.51264	FALSE
Orc1	Orc1	Orc1	Orc1	KVASVSGDAR	ALKVCcmK	1	3	695	708	7.51244	FALSE
Mcm6	Mcm6	Cdt1	Cdt1	TFKPILTKEAR	YLANSKENFMYK	8	6	767	467	7.51089	FALSE
Mcm7	Mcm7	Mcm7	Mcm7	QDTLSSDATRNENEDENLDAENIEQHLLEKGPK	YMoxAMLQKVANR	30	7	59	69	7.50734	FALSE
Cdc6	Cdc6	Cdc6	Cdc6	KKLQFTDVTPESSPEK	SKDVLR	2	2	32	139	7.50631	FALSE
Orc2	Orc2	Orc3	Orc3	TNAKSR	FQSTKSYDLVEK	4	5	258	603	7.5058	FALSE
Cdc6	Cdc6	Cdc6	Cdc6	GSIEIYELEKR	SKDVLR	10	2	349	139	7.49635	FALSE
Cdc6	Cdc6	Cdc6	Cdc6	TKALLQK	IGLNYIAKVFSK	2	8	59	392	7.4924	FALSE
Orc6	Orc6	Orc6	Orc6	DGLSLKbs3ohSHSNK	SITGTR	9	1	204	207	7.49028	FALSE
Mcm2	Mcm2	Mcm5	Mcm5	KDPITK	VTIVGIYSIYNSKNGAGSGR	1	13	582	304	7.48566	FALSE
Orc1	Orc1	Orc1	Orc1	KFVDINIEDVK	YICcmEPTGE	1	6	183	180	7.46971	FALSE
Orc1	Orc1	Orc1	Orc1	AYIKKVEPR	SSDGIKLGR	4	6	197	49	7.46287	FALSE
Orc1	Orc1	Orc1	Orc1	GAKTEHYLKR	SSDGIKLGR	3	6	36	49	7.46021	FALSE
Mcm3	Mcm3	Mcm7	Mcm7	KSPITAR	DSKFSFGQATPR	1	3	694	678	7.44413	FALSE
Cdc6	Cdc6	Cdc6	Cdc6	ISILKbs3nh2PFLH	TRIAKbs3nh2LNIQQK	2	1	506	405	7.44061	FALSE
Mcm7	Mcm7	Mcm7	Mcm7	SKEDESPTTK	VSKESLYQETNK	2	10	735	731	7.4372	FALSE
Orc2	Orc2	Orc3	Orc3	MoxGKSDTSSGAEGAK	FQSTKSYDLVEK	3	5	500	603	7.43025	FALSE
Cdc6	Cdc6	Orc1	Orc1	SKDVLR	TEHYLKR	2	6	139	42	7.42999	FALSE
Cdt1	Cdt1	Cdt1	Cdt1	SSKVQTK	RSSSNSKTVL	3	7	446	440	7.42569	FALSE
Orc4	Orc4	Orc1	Orc1	TISEAR	TEHYLKR	1	6	2	42	7.41522	FALSE
Cdc6	Cdc6	Mcm7	Mcm7	ISILKPFLH	EMoxDSKFSFGQATPR	5	5	509	678	7.39329	FALSE
Orc4	Orc4	Orc4	Orc4	TAAILKKbs3nh2R	TISEAR	6	1	33	2	7.38963	FALSE
Cdc6	Cdc6	Mcm3	Mcm3	IGLNYIAKVFSK	DDKVWR	8	3	392	967	7.38727	FALSE
Orc4	Orc4	Orc4	Orc4	TISEAR	DIYNKNQLSNNLTGR	1	5	2	369	7.37728	FALSE
Orc2	Orc2	Orc2	Orc2	SDTSSGAEGAKYVLQSLTVNSK	LLKTVLNTL	11	3	511	614	7.35813	FALSE
Mcm4	Mcm4	Mcm4	Mcm4	VLKSLY	KTYVDVVHVK	3	1	454	458	7.35494	FALSE
Orc4	Orc4	Orc4	Orc4	TISEAR	MoxIKAINSR	1	3	2	420	7.35316	FALSE
Orc5	Orc5	Orc4	Orc4	KEVNPR	YEKMoxIK	1	3	369	417	7.35168	FALSE
Mcm6	Mcm6	Mcm6	Mcm6	SITTSTSPEQTER	ALNHVKK	1	6	249	101	7.34746	FALSE
Cdc6	Cdc6	Cdc6	Cdc6	NLFDDAPATPPRPLKRK	SKDVLR	15	2	29	139	7.34451	FALSE
Orc2	Orc2	Orc2	Orc2	RIHSSK	KNLLER	5	1	42	44	7.33904	FALSE
Orc4	Orc4	Mcm4	Mcm4	TISEAR	LQQEDKVIVLGEGVR	1	6	2	915	7.321	FALSE
Orc2	Orc2	Orc2	Orc2	ISLVGNER	KNLLER	2	1	51	44	7.32067	FALSE
Mcm2	Mcm2	Mcm5	Mcm5	NVNGKHSIR	KVSPIAVYTSGK	5	1	530	431	7.31927	FALSE
Mcm3	Mcm3	Mcm3	Mcm3	DAKVAANLLR	EAINVIVKNYT	3	8	727	681	7.31438	FALSE
Orc4	Orc4	Orc4	Orc4	CcmKDSDPGFGSL	TISEAR	2	1	43	2	7.30181	FALSE
Orc2	Orc2	Orc2	Orc2	DSTSPGKLTLSR	DFTSPLKQIIMNNLK	7	7	209	191	7.29726	FALSE
Orc4	Orc4	Orc1	Orc1	LLDSTTKTR	VKEEILK	7	2	193	436	7.29656	FALSE
Mcm4	Mcm4	Orc1	Orc1	IDMoxNLVQTGKSVIQR	LNISVEEAKR	10	9	854	902	7.28481	FALSE
Orc2	Orc2	Orc2	Orc2	QVMEKTGIK	EESKTSNNK	5	4	131	121	7.27793	FALSE
Cdc6	Cdc6	Orc1	Orc1	FVDKIDVDLDMoxR	ICcmCcmVKL	4	5	488	893	7.27645	FALSE
Cdc6	Cdc6	Cdc6	Cdc6	KSYPEPQGK	VFSKFVNNNSTR	1	4	376	396	7.27343	FALSE
Mcm5	Mcm5	Mcm5	Mcm5	ALYALEKHE	FEQELKR	7	6	757	719	7.25832	FALSE
Mcm3	Mcm3	Mcm3	Mcm3	LQAGAKL	NKGNYNGTEIPK	6	2	634	639	7.25741	FALSE
Orc4	Orc4	Orc1	Orc1	TISEAR	EIITTDEQGNIIDGGQKR	1	17	2	28	7.25463	FALSE
Mcm5	Mcm5	Mcm5	Mcm5	KLQEIPELVPVGEMoxPR	NSKNGAGSGR	1	3	257	304	7.25039	FALSE
Orc2	Orc2	Orc3	Orc3	MGKSDTSSGAEGAK	KMNVSEFADAQR	3	1	500	9	7.2474	FALSE
Cdc6	Cdc6	Cdc6	Cdc6	TKALLQK	EQVMoxNFLAKAISEHR	2	9	59	94	7.23796	FALSE
Mcm7	Mcm7	Mcm7	Mcm7	QIKGDFLGQLITVR	AISSKPL	3	5	231	223	7.23738	FALSE
Mcm7	Mcm7	Mcm7	Mcm7	YFLYFKPLSQNCcmAR	YMAMLQKVANR	6	7	205	69	7.21648	FALSE
Orc1	Orc1	Orc1	Orc1	KQLNSSYVKEEILK	TTQKHQIVETIFSK	1	4	428	415	7.21502	FALSE
Mcm7	Mcm7	Mcm7	Mcm7	YMoxAMoxLQKVANR	DNNMoxPLPTK	7	8	69	129	7.19257	FALSE
Orc4	Orc4	Orc2	Orc2	HSNEEVEETAAILKKR	TNAKbs3ohSR	15	1	34	255	7.19229	FALSE
Mcm7	Mcm7	Mcm7	Mcm7	NENEDENLDAENIEQHLLEKGPK	YMoxAMLQKVANR	20	7	59	69	7.18903	FALSE
Orc3	Orc3	Orc3	Orc3	SEVNVEKR	LLSGKE	7	5	56	48	7.17117	FALSE
Mcm2	Mcm2	Orc6	Orc6	LSEFVSSYDLDR	TAKALR	7	3	831	260	7.1618	FALSE
Mcm2	Mcm2	Mcm3	Mcm3	KDPITK	SVHYAAKTGR	1	7	582	205	7.15905	FALSE
Cdc6	Cdc6	Cdc6	Cdc6	VFSKFVNNNSTR	AITKTDTLAPLQR	4	4	396	446	7.13836	FALSE
Cdt1	Cdt1	Cdt1	Cdt1	YLANSK	ENFMoxYK	5	5	466	472	7.13213	FALSE
Mcm7	Mcm7	Mcm7	Mcm7	EMoxDSKFSFGQATPR	SKEDESPTTK	5	2	678	735	7.11626	FALSE
Orc4	Orc4	Orc4	Orc4	TEKSAVGLR	AKDGSF	3	2	472	402	7.1139	FALSE
Cdc6	Cdc6	Cdc6	Cdc6	DVTPESSPEKLQFGSQSIFLR	KSYPEPQGK	10	1	46	376	7.10877	FALSE
Cdc6	Cdc6	Cdc6	Cdc6	KLQFGSQSIFLR	SYPEPQGKIGLNYIAK	1	8	46	384	7.10017	FALSE
Mcm6	Mcm6	Mcm6	Mcm6	FTGVEIVVPDVTQLGL	PGVKPSSTL	12	4	408	416	7.09785	FALSE
Mcm5	Mcm5	Mcm5	Mcm5	TAITQVAKR	SFKNFILEFR	8	3	99	32	7.08531	FALSE
Orc6	Orc6	Orc6	Orc6	YCcmKMoxTTEEIIR	IPNSLLVKK	3	8	279	275	7.08452	FALSE
Mcm6	Mcm6	Mcm4	Mcm4	DVTGEKVR	SSASASGR	6	1	110	96	7.07735	FALSE
Mcm7	Mcm7	Mcm7	Mcm7	IFTIIKKMoxLQETGK	SKEDESPTTK	7	9	750	742	7.05837	FALSE
Mcm3	Mcm3	Mcm5	Mcm5	TLTAQHLNKLVSVEGIVTK	SSKFIDQQFLK	9	3	178	249	7.05357	FALSE
Cdt1	Cdt1	Cdt1	Cdt1	DTFLLKNYANK	RKEVLR	6	2	46	10	7.04949	FALSE
Mcm5	Mcm5	Mcm5	Mcm5	KQLLINELESTER	ALYALEKH	1	7	631	757	7.04764	FALSE
Orc2	Orc2	Orc2	Orc2	TPSKAPR	KNLLER	4	1	73	44	7.01817	FALSE
Cdc6	Cdc6	Mcm7	Mcm7	ISILKPFLH	ESLYQETNKSKEDESPTTK	5	11	509	735	7.00459	FALSE
Orc1	Orc1	Orc1	Orc1	AYIKKbs3nh2VEPR	SSDGIKLGR	4	6	197	49	7.00017	FALSE
Cdc6	Cdc6	Cdc6	Cdc6	SKDVLR	KSYPEPQGK	2	1	139	376	6.97942	FALSE
Orc2	Orc2	Orc2	Orc2	KLDKDTSGNVNEESK	TPSKAPR	4	4	110	73	6.97631	FALSE
Cdt1	Cdt1	Cdt1	Cdt1	VQTKSSNANALNNSR	FSKLLQIHK	4	3	450	593	6.96853	FALSE
Mcm3	Mcm3	Mcm3	Mcm3	SISEHVLR	EKFNPLLQAGAK	1	2	560	624	6.96763	FALSE
Mcm3	Mcm3	Mcm7	Mcm7	VRQPASNSGSPIKSTPR	EMDSKFSFGQATPR	13	5	784	678	6.96321	FALSE
Mcm7	Mcm7	Mcm7	Mcm7	NENEDENLDAENIEQHLLEKGPK	YMAMLQKVANR	20	7	59	69	6.95934	FALSE
Mcm2	Mcm2	Mcm5	Mcm5	VNGEKTVY	NSKNGAGSGR	5	3	379	304	6.95642	FALSE
Orc5	Orc5	Orc2	Orc2	NIDYLSPKVR	KNTFQTMoxLSFLSVIR	8	1	447	434	6.95562	FALSE
Cdc6	Cdc6	Cdc6	Cdc6	TKALLQK	DVTPESSPEKLQFGSQSIFLR	2	10	59	46	6.95556	FALSE
Mcm4	Mcm4	Mcm4	Mcm4	EIMoxNVLKDQASDSMSFNELIK	LQQEDKVIVLGEGVR	7	6	874	915	6.94362	FALSE
Orc2	Orc2	Mcm4	Mcm4	DEKbs3nh2DTISSK	KLQEDLSREIMNVLKDQASDSMoxSFNELIKQINEHSQDR	8	35	102	894	6.9374	FALSE
Mcm2	Mcm2	Cdt1	Cdt1	KKEEEISPIPQELLMoxK	SSSNSKTVLSSK	2	6	751	440	6.92123	FALSE
Orc1	Orc1	Orc1	Orc1	AAEIAEKHYMAK	HGYGYDGK	7	3	719	727	6.91879	FALSE
Mcm6	Mcm6	Mcm4	Mcm4	GLPGVKPSSTL	NDIHTSDLSSPR	6	6	416	141	6.91381	FALSE
Cdc6	Cdc6	Orc1	Orc1	SKDVLR	EIITTDEQGNIIDGGQKR	2	17	139	28	6.9103	FALSE
Orc2	Orc2	Orc2	Orc2	TGIKEK	TSNNKQVMoxEK	4	5	135	126	6.9082	FALSE
Mcm2	Mcm2	Mcm3	Mcm3	NAKNGFPVFATIIEANSIK	NGTEIPKLVTbs3nh2IPFL	3	7	441	649	6.90399	FALSE
Orc2	Orc2	Orc2	Orc2	KIQEELTDR	KLDKDTSGNVNEESK	1	1	83	107	6.89987	FALSE
Cdc6	Cdc6	Cdc6	Cdc6	DVTPESSPEKLQFGSQSIFLR	SYPEPQGKIGLNYIAK	10	8	46	384	6.89302	FALSE
Orc4	Orc4	Orc1	Orc1	TISEAR	KGNVDPERDF	1	1	2	162	6.89042	FALSE
Orc2	Orc2	Orc3	Orc3	KNTFQTMLSFLSVIR	LTPKESPNVR	1	4	434	134	6.88647	FALSE
Mcm4	Mcm4	Orc1	Orc1	TGKIDMoxNLVQTGK	LNISVEEAKR	3	9	844	902	6.87679	FALSE
Cdc6	Cdc6	Cdc6	Cdc6	SSPEKLQFGSQSIFLR	TKALLQK	5	2	46	59	6.87662	FALSE
Mcm7	Mcm7	Mcm7	Mcm7	ESLYQETNKSKE	DESPTTKIFTIIKK	9	7	733	743	6.87416	FALSE
Mcm4	Mcm4	Mcm4	Mcm4	IDMoxNLVQTGKSVIQR	KLQEDLSR	10	1	854	860	6.87184	FALSE
Mcm5	Mcm5	Orc6	Orc6	FVEKVSPIAVYTSGK	NQLFGTPTKVR	4	9	431	149	6.86176	FALSE
Cdt1	Cdt1	Cdt1	Cdt1	LQDAMoxKFVK	EASEILAGLQGILPMDISVHQVDGGLK	6	3	312	555	6.86155	FALSE
Mcm3	Mcm3	Mcm7	Mcm7	ALTDLADSMoxDDVPHPNASAVSSR	KAISSKPLSVR	22	1	149	218	6.8594	FALSE
Cdc6	Cdc6	Cdc6	Cdc6	GSLNSAQVPLTPTTSPVKK	VFSKFVNNNSTR	18	4	375	396	6.8437	FALSE
Orc4	Orc4	Orc1	Orc1	LLDSTTKTR	NKVSGER	7	2	193	531	6.84204	FALSE
Orc4	Orc4	Orc1	Orc1	TISEAR	DGIKLGR	1	4	2	49	6.84052	FALSE
Orc6	Orc6	Orc6	Orc6	HMoxPDLCcmYYIDSIPLEPKK	AKHLMoxNLFR	17	2	89	92	6.82735	FALSE
Cdc6	Cdc6	Cdc6	Cdc6	NLFDDAPATPPRPLKR	VFSKFVNNNSTR	15	4	29	396	6.80571	FALSE
Orc4	Orc4	Orc4	Orc4	KELSDPR	TISEAR	1	1	311	2	6.80046	FALSE
Orc1	Orc1	Orc1	Orc1	DGIKLGR	AYIKKbs3nh2VEPR	4	4	49	197	6.79559	FALSE
Orc6	Orc6	Orc6	Orc6	NQLFGTPTKVR	KLTNATSILYNTSLNK	9	1	149	31	6.79165	FALSE
Mcm3	Mcm3	Mcm3	Mcm3	DAKVAANLLR	SPQKSPK	3	4	727	764	6.77792	FALSE
Cdt1	Cdt1	Orc6	Orc6	DALLAGLTTK	SHSNKSITGTR	9	5	63	206	6.77105	FALSE
Cdc6	Cdc6	Cdc6	Cdc6	TAQLDMIIR	SDSLYITGPPGTGK	1	12	115	112	6.76053	FALSE
Mcm6	Mcm6	Mcm6	Mcm6	CcmKFTGVEIVVP	YIKYAR	2	3	396	756	6.75551	FALSE
Cdt1	Cdt1	Orc6	Orc6	AFPKVAQQYYPR	TAKALR	4	3	292	260	6.75478	FALSE
Mcm7	Mcm7	Mcm7	Mcm7	DESPTTKIFTIIK	DSKFSFGQATPR	7	3	743	678	6.74709	FALSE
Orc4	Orc4	Mcm4	Mcm4	TISEAR	LQQEDKVIVLGEGVRR	1	6	2	915	6.73522	FALSE
Orc1	Orc1	Orc1	Orc1	KVASVSG	ALKVCcmK	1	3	695	708	6.72775	FALSE
Orc2	Orc2	Orc2	Orc2	LEKLLK	MoxGKSDTSSGAEGAK	3	3	611	500	6.72467	FALSE
Cdc6	Cdc6	Cdc6	Cdc6	SKDVLR	IAKLNIQQK	2	3	139	409	6.71814	FALSE
Cdt1	Cdt1	Cdt1	Cdt1	YLANSKENFMoxYbs3ohK	YLANSKENFMYK	6	6	467	467	6.71797	FALSE
Orc5	Orc5	Orc4	Orc4	EPLALYKSAIK	TISEAR	7	1	286	2	6.71536	FALSE
Mcm3	Mcm3	Mcm3	Mcm3	SISEHVLR	FNPLLQAGAKLAK	1	10	560	634	6.71513	FALSE
Cdc6	Cdc6	Cdc6	Cdc6	KLQFTDVTPESSPEK	LAKAISEHR	1	3	32	94	6.71191	FALSE
Orc2	Orc2	Orc2	Orc2	NVTPKRVDPHGER	KIQEELTDR	5	1	26	83	6.70509	FALSE
Orc1	Orc1	Orc1	Orc1	MAKHGY	AAEIAEKHY	3	7	724	719	6.69997	FALSE
Cdc6	Cdc6	Cdc6	Cdc6	SDSLYITGPPGTGKTAQLDMoxIIR	TKALLQK	14	2	114	59	6.69558	FALSE
Orc5	Orc5	Orc4	Orc4	KEVNPR	KSAVGLR	1	1	369	472	6.69211	FALSE
Mcm4	Mcm4	Mcm4	Mcm4	SAIKDYATDPKTGK	KMoxGDDSR	11	1	841	779	6.69188	FALSE
Mcm2	Mcm2	Mcm5	Mcm5	KDPITK	AMoxEQQTISIAKAGITTVLNSR	1	11	582	506	6.69086	FALSE
Mcm7	Mcm7	Mcm7	Mcm7	QDTLSSDATRNENEDENLDAENIEQHLLEKGPK	YMoxAMoxLQKVANR	30	7	59	69	6.68695	FALSE
Mcm4	Mcm4	Mcm4	Mcm4	FDLVYLVLDKVDEKNDR	IDMoxNLVQTGKSVIQR	10	10	711	854	6.66998	FALSE
Cdt1	Cdt1	Cdt1	Cdt1	DEIMoxTDVPAFK	QQVIASK	5	6	423	417	6.66932	FALSE
Orc1	Orc1	Orc1	Orc1	DDIDASVQPPPKKR	KIKLGK	6	3	322	313	6.65129	FALSE
Mcm3	Mcm3	Mcm3	Mcm3	EEALSKR	SPQKSPK	6	4	759	764	6.63994	FALSE
Mcm3	Mcm3	Mcm3	Mcm3	STGVAAR	DKTKPG	1	2	333	285	6.63692	FALSE
Cdc6	Cdc6	Cdc6	Cdc6	TAQLDMoxIIR	AISEHRSDSLYITGPPGTGK	1	18	115	112	6.60447	FALSE
Orc5	Orc5	Orc5	Orc5	LIATTMNKNI	DYLSPKVR	8	6	439	447	6.60434	FALSE
Cdc6	Cdc6	Cdc6	Cdc6	ALLQKSSELVNLNSSDGALPAR	KSYPEPQGK	5	1	64	376	6.60421	FALSE
Mcm2	Mcm2	Mcm2	Mcm2	TSIHEAMEQQSISISKAGIVTTLQAR	KDPITK	16	1	633	582	6.59703	FALSE
Mcm6	Mcm6	Mcm6	Mcm6	KTTVTYDK	LAFKVIK	1	4	901	963	6.59091	FALSE
Cdc6	Cdc6	Cdc6	Cdc6	ISILKPFLH	IGLNYIAKVFSK	5	8	509	392	6.57648	FALSE
Orc6	Orc6	Orc6	Orc6	KSQNNDSFVIPELPPMQTNESPSITR	FTSSDPKELR	1	7	152	137	6.56962	FALSE
Cdt1	Cdt1	Cdt1	Cdt1	TVLSSK	VQTKSSNANALNNSR	5	4	445	450	6.5597	FALSE
Mcm7	Mcm7	Mcm7	Mcm7	QHLLEKGPK	YMoxAMoxLQKVANR	6	7	59	69	6.55828	FALSE
Orc3	Orc3	Orc3	Orc3	KDPSNTKLLE	KMoxNVSEFADAQR	7	1	565	9	6.55742	FALSE
Mcm4	Mcm4	Orc1	Orc1	VLDKVDEKNDR	LNISVEEAKR	4	9	711	902	6.5551	FALSE
Orc2	Orc2	Orc2	Orc2	KLDKDTSGNVNEESK	TGIKEKR	4	6	110	137	6.55173	FALSE
Cdt1	Cdt1	Cdt1	Cdt1	TVLSSKVQTK	VQTKSSNANALNNSR	6	4	446	450	6.54594	FALSE
Mcm7	Mcm7	Mcm7	Mcm7	DSKFSFGQATPR	VSKESLYQETNK	3	3	678	724	6.54248	FALSE
Cdc6	Cdc6	Cdc6	Cdc6	SKDVLR	GSLNSAQVPLTPTTSPVKK	2	18	139	375	6.53046	FALSE
Cdc6	Cdc6	Cdc6	Cdc6	ISILKPFLH	IAKLNIQQK	5	3	509	409	6.52652	FALSE
Orc3	Orc3	Orc3	Orc3	DLNQSKK	KDPSNTKLL	6	7	8	565	6.52427	FALSE
Mcm4	Mcm4	Mcm4	Mcm4	EIMNVLKD	QASDSMoxSFNELIK	7	3	874	878	6.52117	FALSE
Orc6	Orc6	Orc6	Orc6	ELKTAK	TKQNKAVGKPQS	3	2	257	244	6.51748	FALSE
Cdt1	Cdt1	Cdt1	Cdt1	GELTMoxNLPKR	RSSSNSKTVLSSK	9	7	387	440	6.50874	FALSE
Mcm7	Mcm7	Mcm7	Mcm7	AICcmKISPR	GVYTTGKGSSGVGLTAAVMoxK	4	7	475	486	6.49391	FALSE
Mcm5	Mcm5	Mcm5	Mcm5	ALDKALY	ALEKHETIQLR	4	4	750	757	6.48829	FALSE
Orc4	Orc4	Orc4	Orc4	TISEAR	ETAAILKKbs3nh2R	1	7	2	33	6.45875	FALSE
Mcm5	Mcm5	Mcm5	Mcm5	VSPIAVYTSGKGSSAAGLTASVQR	SQLLKFVEK	11	5	442	427	6.45063	FALSE
Cdc6	Cdc6	Orc3	Orc3	LAKAISEHR	KMNVSEF	3	1	94	9	6.45039	FALSE
Mcm6	Mcm6	Mcm6	Mcm6	LQKGLR	VDDVTGEKVR	3	8	183	110	6.43628	FALSE
Mcm2	Mcm2	Mcm2	Mcm2	TSIHEAMoxEQQSISISKAGIVTTL	KDPITK	16	1	633	582	6.43291	FALSE
Orc3	Orc3	Orc3	Orc3	DDYLKILSR	LLSGKESEVNVEK	5	5	352	48	6.4328	FALSE
Orc2	Orc2	Orc2	Orc2	NTSPDPALKPKTPSK	KIQEELTDR	11	1	69	83	6.42023	FALSE
Orc6	Orc6	Orc6	Orc6	IDSIPLEPKK	VMoxLKQDEEVAR	9	4	89	50	6.41956	FALSE
Cdc6	Cdc6	Cdc6	Cdc6	SAIPITPTK	DDAPATPPRPLKR	1	12	2	29	6.41486	FALSE
Mcm2	Mcm2	Orc6	Orc6	ELKSFLLEYTDETGR	NQLFGTPTKVR	3	9	212	149	6.41184	FALSE
Mcm7	Mcm7	Mcm7	Mcm7	AIDNNMPLPTKE	YMoxAMoxLQKVANR	11	7	130	69	6.39724	FALSE
Orc1	Orc1	Orc1	Orc1	QTLPEDVR	TGNAILIDAAGNDTTVK	2	15	672	668	6.39321	FALSE
Cdt1	Cdt1	Cdt1	Cdt1	ENFMoxYKEK	YLANSK	6	5	473	466	6.39191	FALSE
Mcm5	Mcm5	Mcm5	Mcm5	RFEQELKR	ALEKHETIQLR	7	4	719	757	6.37275	FALSE
Orc2	Orc2	Orc2	Orc2	KLDKDTSGNVNEESK	QVMoxEKTGIK	4	5	110	131	6.35735	FALSE
Orc4	Orc4	Orc4	Orc4	NFGSLCcmTAIKSCcmSFLDIYNK	TISEAR	10	1	359	2	6.35413	FALSE
Orc3	Orc3	Orc3	Orc3	AEISDLLYSETTQKR	IELKDESSR	14	4	98	119	6.34995	FALSE
Orc6	Orc6	Orc6	Orc6	SITGTR	TAKALR	1	3	207	260	6.34122	FALSE
Cdc6	Cdc6	Cdc6	Cdc6	TKALLQK	DDAPATPPRPLKR	2	12	59	29	6.32881	FALSE
Orc6	Orc6	Orc6	Orc6	FTSSDPKELR	TAKALR	7	3	137	260	6.32806	FALSE
Orc1	Orc1	Orc1	Orc1	QTLPEDVRKVR	TGNAILIDAAGNDTTVK	9	15	679	668	6.32582	FALSE
Cdt1	Cdt1	Cdt1	Cdt1	EKMoxPDSQANLMoxDR	VQTKSSNANALNNSR	2	4	475	450	6.32313	FALSE
Mcm4	Mcm4	Mcm4	Mcm4	TYVDVVHVK	VLKbs3ohSLYK	1	6	459	457	6.31895	FALSE
Mcm4	Mcm4	Mcm7	Mcm7	LVLDKVDEKNDR	LRQDSKR	5	6	711	672	6.31715	FALSE
Cdc6	Cdc6	Orc1	Orc1	ISILKPF	KVASVSGDAR	5	1	509	695	6.31685	FALSE
Cdc6	Cdc6	Cdc6	Cdc6	KKLQFTDVTPESSPEK	SAIPITPTKR	2	9	32	10	6.31556	FALSE
Mcm6	Mcm6	Mcm2	Mcm2	STVEGIKLRG	YVEKTAHR	7	4	564	558	6.31282	FALSE
Mcm5	Mcm5	Mcm5	Mcm5	ETAITQVAKR	SFKNFILEFR	9	3	99	32	6.30908	FALSE
Cdc6	Cdc6	Mcm7	Mcm7	ISILKPFLH	EMDSKFSFGQATPR	5	5	509	678	6.28699	FALSE
Orc2	Orc2	Orc6	Orc6	KLYQTSETK	KYCcmKMTTEEIIR	1	4	226	279	6.28555	FALSE
Orc2	Orc2	Orc2	Orc2	MoxGKSDTSSGAEGAK	TNAKSR	3	4	500	258	6.27697	FALSE
Cdc6	Cdc6	Cdc6	Cdc6	SKDVLR	SYPEPQGKIGLNYIAK	2	8	139	384	6.25361	FALSE
Cdc6	Cdc6	Cdc6	Cdc6	ALLQKSSE	KLFDVLR	5	1	64	333	6.25175	FALSE
Mcm4	Mcm4	Mcm4	Mcm4	TGKIDMNLVQTGKSVIQR	SAIKDYATDPK	13	4	854	834	6.24734	FALSE
Cdc6	Cdc6	Cdc6	Cdc6	IAKLNIQQK	DDAPATPPRPLKR	3	12	409	29	6.23382	FALSE
Cdc6	Cdc6	Cdc6	Cdc6	SKDVLR	QKSSEL	2	2	139	64	6.2209	FALSE
Orc2	Orc2	Orc2	Orc2	KIQEELTDR	TSNNKQVMoxEK	1	5	83	126	6.21424	FALSE
Cdc6	Cdc6	Cdc6	Cdc6	QKFQSLPLSLSTPR	SDSLYITGPPGTGKTAQL	2	14	125	114	6.21037	FALSE
Mcm2	Mcm2	Mcm2	Mcm2	AMoxEQQSISISK	AGIVTTLQAR	10	5	632	638	6.2041	FALSE
Orc6	Orc6	Orc6	Orc6	AVGKPQSE	TAKALR	4	3	251	260	6.19017	FALSE
Mcm5	Mcm5	Mcm5	Mcm5	ALDKALY	KQLLINELESTER	4	1	750	631	6.18453	FALSE
Mcm3	Mcm3	Mcm3	Mcm3	DAKVAANLLR	QPASNSGSPIKSTPR	3	11	727	784	6.18266	FALSE
Orc2	Orc2	Orc2	Orc2	EREKIQVATTTY	TGIKEK	4	4	142	135	6.16525	FALSE
Orc5	Orc5	Orc4	Orc4	KEVNPR	YEKMIK	1	3	369	417	6.16463	FALSE
Orc1	Orc1	Orc1	Orc1	SSDGIKLGR	GAKTEHYLK	6	3	49	36	6.16233	FALSE
Mcm6	Mcm6	Mcm6	Mcm6	AKPGDR	STVEGIKLR	2	7	390	564	6.16089	FALSE
Orc4	Orc4	Orc4	Orc4	AKDGSFNFNLAYAEYEK	KSAVGLR	2	1	402	472	6.1596	FALSE
Orc2	Orc2	Orc6	Orc6	KLYQTSETK	KYCcmKMoxTTEEIIR	1	4	226	279	6.14664	FALSE
Orc6	Orc6	Orc6	Orc6	SITGTR	DGLSLKSHSNK	1	6	207	201	6.14562	FALSE
Mcm4	Mcm4	Mcm4	Mcm4	IDMoxNLVQTGKSVIQR	KGILLQLFGGTNK	10	1	854	538	6.14247	FALSE
Mcm3	Mcm3	Mcm3	Mcm3	STASSVNATPSSAR	VRQPASNSGSPIKSTPR	1	13	790	784	6.13593	FALSE
Orc1	Orc1	Orc1	Orc1	YICcmEPTGEKFVDINIEDVK	DLTLPSKK	9	7	183	216	6.12078	FALSE
Mcm3	Mcm3	Mcm3	Mcm3	SIDVILDDDLVDKTKPGDR	KAASSTSLNILPHR	15	1	287	82	6.1104	FALSE
Mcm4	Mcm4	Mcm4	Mcm4	LEDKPEHISQDDVLPVEF	VHKITPR	4	3	732	583	6.10979	FALSE
Cdc6	Cdc6	Cdc6	Cdc6	ALLQKSSE	TKALLQK	5	2	64	59	6.10843	FALSE
Mcm3	Mcm3	Mcm5	Mcm5	VRQPASNSGSPIKSTPR	KQLLINE	13	1	784	631	6.10473	FALSE
Mcm7	Mcm7	Mcm7	Mcm7	SKEDESPTTKIFTIIK	KMoxLQETGKNTLSYENIVK	10	8	743	757	6.10221	FALSE
Cdc6	Cdc6	Cdc6	Cdc6	QKFQSLPLSLSTPR	DSLYITGPPGTGKTAQL	2	13	125	114	6.08954	FALSE
Orc2	Orc2	Orc2	Orc2	KNLLER	KIQEELT	1	1	44	83	6.08101	FALSE
Orc1	Orc1	Orc1	Orc1	KGNVDPERDF	VANVMoxDGSKW	1	9	162	157	6.0797	FALSE
Cdc6	Cdc6	Cdc6	Cdc6	TKALLQK	GSLNSAQVPLTPTTSPVKK	2	18	59	375	6.06564	FALSE
Orc6	Orc6	Orc6	Orc6	FTSSDPKELR	NQLFGTPTKVR	7	9	137	149	6.06474	FALSE
Orc2	Orc2	Orc2	Orc2	DPALKPK	KIQEELT	5	1	67	83	6.0623	FALSE
Orc2	Orc2	Mcm5	Mcm5	TNAKSR	RFEQELKR	4	7	258	719	6.05928	FALSE
Mcm7	Mcm7	Mcm7	Mcm7	QIKGDFLGQLITVR	AISSKPLSVR	3	5	231	223	6.0485	FALSE
Cdc6	Cdc6	Cdc6	Cdc6	TKALLQK	TKALLQK	2	2	59	59	6.04607	FALSE
Mcm5	Mcm5	Mcm5	Mcm5	ALYALEKHE	RFEQELKR	7	7	757	719	6.03755	FALSE
Mcm7	Mcm7	Mcm7	Mcm7	ASKFSAFQECcmK	EIDYKDDVLDVILNQR	3	5	306	135	6.03632	FALSE
Cdc6	Cdc6	Orc1	Orc1	ISILKPFLH	KVASVSGDAR	5	1	509	695	6.0354	FALSE
Mcm3	Mcm3	Mcm3	Mcm3	VAIHEVMoxEQQTVTIAK	AGIHTTLNAR	13	5	496	504	6.0264	FALSE
Mcm6	Mcm6	Mcm4	Mcm4	GISKTTE	SLYKTYVDVVHVK	4	4	428	458	6.02624	FALSE
Cdc6	Cdc6	Cdc6	Cdc6	QKFQSLPLSLSTPR	SDSLYITGPPGTGK	2	1	125	101	6.02608	FALSE
Cdc6	Cdc6	Cdc6	Cdc6	ISILKPF	LAKAISEHR	5	3	509	94	6.01395	FALSE
Cdc6	Cdc6	Cdc6	Cdc6	SDSLYITGPPGTGKTAQLDMIIR	TKALLQK	14	2	114	59	6.01206	FALSE
Mcm7	Mcm7	Mcm7	Mcm7	YFLYFKPLSQNCcmAR	YMoxAMoxLQKVANR	6	7	205	69	6.00683	FALSE
Mcm7	Mcm7	Mcm7	Mcm7	DSKFSFGQATPR	TSILAAANPLYGR	3	11	678	571	5.99587	FALSE
Orc6	Orc6	Orc6	Orc6	NQLFGTPTKVR	AKHLMNLFR	9	2	149	92	5.9945	FALSE
Cdc6	Cdc6	Cdc6	Cdc6	KLQFTDVTPESSPEK	TKALLQK	1	2	32	59	5.99437	FALSE
Orc2	Orc2	Orc2	Orc2	KDTSGNVNEESK	KKRKLD	1	4	110	107	5.9842	FALSE
Cdc6	Cdc6	Orc1	Orc1	SKDVLR	FKSIAAIPDLTSLPEFYGNSSELMASR	2	2	139	380	5.98241	FALSE
Mcm6	Mcm6	Cdt1	Cdt1	KPILTKEAR	YLANSKENF	6	6	767	467	5.98198	FALSE
Mcm6	Mcm6	Cdt1	Cdt1	DQEVFLNSLSSDEINELKEMoxVKDEHIYDK	VQTKSSNANALNNSR	18	4	517	450	5.97838	FALSE
Cdc6	Cdc6	Cdc6	Cdc6	ALLQKSSE	ISILKPFLH	5	5	64	509	5.96467	FALSE
Orc2	Orc2	Orc2	Orc2	LEKLLK	SDTSSGAEGAKYVLQSLTVNSK	3	11	611	511	5.96319	FALSE
Mcm3	Mcm3	Mcm3	Mcm3	TDLRNDDNTK	KSPITAR	9	1	692	694	5.95935	FALSE
Orc1	Orc1	Orc1	Orc1	FKSIAAIPDLTSLPEFYGNSSELMoxASR	KYTPFSK	2	1	380	371	5.95241	FALSE
Mcm6	Mcm6	Mcm6	Mcm6	KVDDVTGEKbs3ohVR	LQKGLR	1	3	102	183	5.94448	FALSE
Mcm6	Mcm6	Mcm4	Mcm4	GISKTTEGLNSGVTGLR	RNDIHTSDLSSPRR	4	7	428	141	5.94286	FALSE
Mcm5	Mcm5	Mcm5	Mcm5	DQQFLKLQ	VTIVGIYSIYNSKNGAGSGR	6	13	257	304	5.92451	FALSE
Cdc6	Cdc6	Cdc6	Cdc6	SYPEPQGKIGLNYIAK	VFSKFVNNNSTR	8	4	384	396	5.91938	FALSE
Orc1	Orc1	Orc1	Orc1	KQLNSSYVK	LKTTQK	1	2	428	411	5.91769	FALSE
Orc6	Orc6	Orc6	Orc6	TAKALR	SHSNKSITGTR	3	5	260	206	5.9096	FALSE
Orc1	Orc1	Orc1	Orc1	ALKVCcmKR	KVASVSGDAR	3	1	708	695	5.89001	FALSE
Cdt1	Cdt1	Cdt1	Cdt1	DNLTTLTNK	DNLTTbs3nh2LTNKSR	7	9	395	397	5.88555	FALSE
Orc1	Orc1	Orc1	Orc1	QLNSSYVKEEILK	EVVKELLSSSAQR	8	4	436	494	5.86835	FALSE
Cdc6	Cdc6	Mcm7	Mcm7	ISILKPFLH	ETNKSKE	5	4	509	733	5.86672	FALSE
Mcm4	Mcm4	Mcm7	Mcm7	SLYKTYVDVVHVK	VSDVKPAVE	4	5	458	252	5.86606	FALSE
Mcm3	Mcm3	Mcm3	Mcm3	SVHYAAKTGR	DTEGNKLTTEYGYSTFI	7	6	205	240	5.85844	FALSE
Mcm4	Mcm4	Mcm4	Mcm4	SLYKTYV	DKQVIK	4	2	458	394	5.85403	FALSE
Mcm2	Mcm2	Mcm2	Mcm2	AIKVVV	DAQKVSVR	3	4	839	850	5.8357	FALSE
Mcm3	Mcm3	Mcm7	Mcm7	DDVPHPNASAVSSR	KAISSKPLSVR	13	1	149	218	5.82943	FALSE
Cdc6	Cdc6	Cdc6	Cdc6	TKALLQK	AITKTDTLAPLQR	2	4	59	446	5.82057	FALSE
Cdt1	Cdt1	Cdt1	Cdt1	KIVQDDILK	GELTMoxNLPKR	1	9	354	387	5.81546	FALSE
Orc4	Orc4	Orc4	Orc4	NETLEKELSDPR	TISEAR	6	1	311	2	5.80842	FALSE
Orc2	Orc2	Orc2	Orc2	NVTPKRVDPHGER	TPSKAPR	5	4	26	73	5.77577	FALSE
Mcm4	Mcm4	Mcm7	Mcm7	VHKITPR	VGDGMoxKIR	3	6	583	449	5.77246	FALSE
Orc4	Orc4	Orc4	Orc4	CcmKDSDPGFGSLQR	LSPQVNLLPIKR	2	11	43	18	5.76734	FALSE
Cdc6	Cdc6	Cdc6	Cdc6	GSIEIYELEKR	SYPEPQGKIGLNYIAK	10	8	349	384	5.76353	FALSE
Orc6	Orc6	Orc6	Orc6	QNKAVGKPQSE	TAKALR	3	3	247	260	5.76224	FALSE
Orc1	Orc1	Orc1	Orc1	AYIKKbs3ohVEPR	SSDGIKLGR	4	6	197	49	5.76188	FALSE
Mcm4	Mcm4	Mcm4	Mcm4	SAIKDYATDPK	VLDKVDEKNDR	4	4	834	711	5.75341	FALSE
Cdc6	Cdc6	Orc4	Orc4	DDAPATPPRPLKR	TISEAR	12	1	29	2	5.75293	FALSE
Orc2	Orc2	Orc2	Orc2	KLDKDTSGNVNE	ESKTSNNK	4	3	110	121	5.74721	FALSE
Cdc6	Cdc6	Cdc6	Cdc6	QKFQSLPLSLSTPR	EQVMoxNFLAKAISEHR	2	9	125	94	5.74571	FALSE
Cdc6	Cdc6	Cdc6	Cdc6	SSPEKLQFGSQSIFLR	SKDVLR	5	2	46	139	5.7389	FALSE
Cdt1	Cdt1	Cdt1	Cdt1	YLANSKE	VQTKSSNANALNNSR	6	4	467	450	5.73467	FALSE
Mcm6	Mcm6	Mcm6	Mcm6	LQKGLR	SITTSTSPEQTER	3	7	183	255	5.73424	FALSE
Mcm7	Mcm7	Mcm7	Mcm7	LLLVGGVDKR	VGDGMoxKIR	9	6	442	449	5.73397	FALSE
Mcm5	Mcm5	Mcm5	Mcm5	EKLSSNFVTIR	KQLLINEL	2	1	621	631	5.71162	FALSE
Cdc6	Cdc6	Cdc6	Cdc6	KLQFTDVTPESSPEK	GSIEIYELEKR	1	10	32	349	5.70148	FALSE
Mcm4	Mcm4	Orc1	Orc1	LVLDKVDEKNDR	LNISVEEAKR	5	9	711	902	5.69887	FALSE
Orc2	Orc2	Orc2	Orc2	NVTPKRVDPHGER	KNTSPDPALKPK	5	1	26	58	5.69269	FALSE
Mcm5	Mcm5	Mcm5	Mcm5	ALYALEKHETIQLR	RFEQELKR	7	7	757	719	5.69113	FALSE
Orc1	Orc1	Orc1	Orc1	EIITTDEQGNIIDGGQKR	GAKTEHY	17	3	28	36	5.68807	FALSE
Orc2	Orc2	Mcm5	Mcm5	TNAKSR	KQLLINE	4	1	258	631	5.68235	FALSE
Orc2	Orc2	Orc2	Orc2	NVTPKR	KNTSPDPALKPK	5	1	26	58	5.67986	FALSE
Mcm4	Mcm4	Mcm4	Mcm4	VLKSLYK	DTKQLVLESGALVLS	3	3	454	612	5.65916	FALSE
Mcm3	Mcm3	Mcm7	Mcm7	KAASSTSL	AICcmKISPR	1	4	82	475	5.65541	FALSE
Mcm7	Mcm7	Mcm7	Mcm7	EMoxDSKF	SKEDESPTTK	5	2	678	735	5.64549	FALSE
Orc2	Orc2	Orc2	Orc2	SANTGPKR	MGKSDTSSGAEGAK	7	3	546	500	5.63751	FALSE
Orc6	Orc6	Orc6	Orc6	NQLFGTPTKVR	DPKELR	9	3	149	137	5.63635	FALSE
Cdc6	Cdc6	Cdc6	Cdc6	TAEYEQVMoxNFLAKAISEHR	SDSLYITGPPGTGK	13	5	94	105	5.63508	FALSE
Orc6	Orc6	Orc6	Orc6	FTSSDPKELR	KLTNATSILYNTSLNK	7	1	137	31	5.60698	FALSE
Mcm3	Mcm3	Mcm3	Mcm3	EKFNPLLQAGAKLAK	NKGNYNGTEIPK	12	2	634	639	5.59622	FALSE
Mcm4	Mcm4	Mcm4	Mcm4	TGKIDMoxNLVQTGKSVIQR	SAIKDYATDPK	13	4	854	834	5.59364	FALSE
Orc2	Orc2	Orc2	Orc2	KIQEELTDR	NVTPKR	1	5	83	26	5.58645	FALSE
Mcm7	Mcm7	Mcm7	Mcm7	ESLYQETNKSKEDESPTTK	EMoxDSKFSFGQATPR	9	5	733	678	5.58561	FALSE
Mcm6	Mcm6	Mcm4	Mcm4	GISKTTEGLNSGVTGLR	SLYKTYV	4	4	428	458	5.58195	FALSE
Cdc6	Cdc6	Cdc6	Cdc6	GSIEIYELEKR	GSLNSAQVPLTPTTSPVKK	10	18	349	375	5.573	FALSE
Orc6	Orc6	Orc6	Orc6	DGLSLKSHSNK	RKLAFEE	6	2	201	179	5.56575	FALSE
Orc4	Orc4	Orc4	Orc4	TAAILKK	CcmKDSDPGFGSLQR	6	2	33	43	5.56363	FALSE
Orc2	Orc2	Orc2	Orc2	RIHSSbs3ohK	KNLLER	4	1	41	44	5.56148	FALSE
Cdt1	Cdt1	Cdt1	Cdt1	ENFMoxYKEK	VQTKSSNANALNNSR	6	4	473	450	5.56129	FALSE
Mcm6	Mcm6	Mcm4	Mcm4	GISKTTE	VLKSLYK	4	3	428	454	5.55203	FALSE
Orc2	Orc2	Orc2	Orc2	KDEKDTISSKK	KLDKDTSGNVNEESK	4	1	97	107	5.53953	FALSE
Mcm4	Mcm4	Mcm4	Mcm4	SLYKTYVDVVHVKK	CcmSFADKQVIK	4	6	458	394	5.51302	FALSE
Cdc6	Cdc6	Orc2	Orc2	DDAPATPPRPLKR	TNAKSR	12	4	29	258	5.51045	FALSE
Orc2	Orc2	Orc3	Orc3	MoxGKSDTSSGAEGAK	KMoxNVSEFADAQR	3	1	500	9	5.50208	FALSE
Mcm7	Mcm7	Mcm7	Mcm7	GVYTTGKGSSGVGLTAAVMoxK	SQLLKAICcmK	7	5	486	471	5.49282	FALSE
Mcm4	Mcm4	Mcm4	Mcm4	DKPEHISQ	SQILQYVHKITPR	2	9	732	583	5.48954	FALSE
Cdt1	Cdt1	Cdt1	Cdt1	YLANSKENFMoxYK	EKMoxPDSQANLMDR	6	2	467	475	5.48097	FALSE
Orc3	Orc3	Orc3	Orc3	LTPKESPNVR	IELKDESSR	4	4	134	119	5.46635	FALSE
Cdc6	Cdc6	Cdc6	Cdc6	ALLQKSSE	AITKTDTLAPLQR	5	4	64	446	5.46495	FALSE
Mcm4	Mcm4	Mcm4	Mcm4	LVLDKVDEKNDR	IDMNLVQTGKSVIQR	5	10	711	854	5.45135	FALSE
Orc1	Orc1	Orc1	Orc1	TTQKHQIVETIFSK	FENKLK	4	4	415	409	5.43872	FALSE
Mcm4	Mcm4	Mcm4	Mcm4	VLKbs3nh2SLYK	TYVDVVHVK	6	1	457	459	5.43203	FALSE
Orc5	Orc5	Mcm2	Mcm2	KEVNPR	VVVDSFVDAQKVSVR	1	11	369	850	5.42497	FALSE
Mcm4	Mcm4	Mcm4	Mcm4	KMoxGDDSR	SAIKDYATDPK	1	4	779	834	5.41948	FALSE
Cdt1	Cdt1	Cdt1	Cdt1	EKMoxPDSQANLMoxDR	TVLSSKVQTK	2	6	475	446	5.41145	FALSE
Mcm7	Mcm7	Mcm7	Mcm7	GVYTTGK	GSSGVGLTAAVMoxK	4	2	483	488	5.40495	FALSE
Mcm6	Mcm6	Mcm6	Mcm6	LYKASFTCcmDMCcmR	FLPFLQKGLR	3	7	306	183	5.39767	FALSE
Orc1	Orc1	Orc1	Orc1	VKEEILK	KQLNSSY	2	1	436	428	5.39624	FALSE
Mcm4	Mcm4	Mcm4	Mcm4	DVDTKQLVLE	VLKSLYK	5	3	612	454	5.39286	FALSE
Orc4	Orc4	Orc4	Orc4	NFGSLCcmTAIKSCcmSFLDIYNK	TIDNEKCcmKDSDPGFGSLQR	10	8	359	43	5.38799	FALSE
Orc3	Orc3	Orc3	Orc3	HIPFVKLLSGK	SHYTVYPSLPQSNKN	6	14	43	34	5.36004	FALSE
Cdc6	Cdc6	Cdc6	Cdc6	SKDVLR	KCcmAGNTGDLR	2	1	139	323	5.34975	FALSE
Orc4	Orc4	Orc4	Orc4	TISEAR	NSIIPLVATSKNFGSLCcmTAIK	1	11	2	349	5.33977	FALSE
Cdc6	Cdc6	Cdc6	Cdc6	SKDVLR	SLSTPR	2	1	139	132	5.33359	FALSE
Mcm7	Mcm7	Mcm7	Mcm7	LSQQVPVGHIPR	AICcmKISPR	2	4	319	475	5.3265	FALSE
Mcm7	Mcm7	Mcm7	Mcm7	YMoxAMLQKVANR	DNNMoxPLPTK	7	8	69	129	5.31483	FALSE
Orc5	Orc5	Mcm2	Mcm2	KKEVNPR	VVVDSFVDAQKVSVR	2	11	369	850	5.30537	FALSE
Orc2	Orc2	Orc2	Orc2	KIQEELTDR	IKKDEK	1	2	83	93	5.29876	FALSE
Mcm5	Mcm5	Mcm5	Mcm5	FSQLALDKALYALEK	SSIPITIR	8	1	750	644	5.29407	FALSE
Mcm3	Mcm3	Mcm5	Mcm5	QPASNSGSPIKSTPR	KQLLINELESTER	11	1	784	631	5.26994	FALSE
Cdc6	Cdc6	Cdc6	Cdc6	KKbs3nh2LQFT	KKbs3ohLQFT	1	1	31	31	5.26439	FALSE
Cdc6	Cdc6	Cdc6	Cdc6	EFYDEMoxTK	ISILKPFLH	7	5	503	509	5.26361	FALSE
Mcm3	Mcm3	Mcm7	Mcm7	QPASNSGSPIKSTPR	DSKFSFGQATPR	11	3	784	678	5.24228	FALSE
Orc1	Orc1	Orc1	Orc1	KTIVVLL	ETLWNKVSGER	1	6	559	531	5.23905	FALSE
Orc5	Orc5	Orc4	Orc4	YKSAIK	TISEAR	2	1	286	2	5.2191	FALSE
Orc3	Orc3	Orc3	Orc3	DLSLVENFKR	DAEEHPTIKYE	9	9	192	163	5.20613	FALSE
Orc6	Orc6	Orc6	Orc6	KLTNATSILYNTSLNK	LDPQEKP	1	6	31	21	5.20163	FALSE
Cdc6	Cdc6	Cdc6	Cdc6	KLQFGSQSIFLR	KLQFTDVTPESSPE	1	1	46	32	5.19778	FALSE
Orc2	Orc2	Orc2	Orc2	KIQEELTDR	QVMoxEKTGIK	1	5	83	131	5.19331	FALSE
Mcm3	Mcm3	Mcm3	Mcm3	STGVAAR	KYVQYAK	1	1	333	658	5.19117	FALSE
Cdt1	Cdt1	Cdt1	Cdt1	QQVIASKDEIMoxTDVPAFK	SSKVQTK	7	3	418	446	5.18998	FALSE
Cdt1	Cdt1	Cdt1	Cdt1	TVLSSKVQTK	SSSNSKTVLSSK	6	6	446	440	5.18938	FALSE
Cdt1	Cdt1	Cdt1	Cdt1	KEKMoxPDSQANLMoxDR	YLANSKENF	3	6	475	467	5.18856	FALSE
Orc1	Orc1	Orc1	Orc1	EAQEYLKDLTLPSKKK	YICcmEPTGEKFVDINIEDVK	14	9	216	183	5.1851	FALSE
Orc1	Orc1	Orc1	Orc1	FKSIAAIPDLTSLPEFYGNSSELMoxASR	KYTPFSKR	2	1	380	371	5.18467	FALSE
Orc1	Orc1	Orc1	Orc1	FKSIAAIP	KYTPFSK	2	1	380	371	5.18231	FALSE
Orc1	Orc1	Orc1	Orc1	QLNSSYVKEEILKSANFQDYLPAR	LKGLNDSFFYVDTK	13	2	441	641	5.17821	FALSE
Orc2	Orc2	Orc2	Orc2	PALKPKTPSK	Kbs3ohNTSPD	6	4	69	61	5.16482	FALSE
Mcm2	Mcm2	Mcm2	Mcm2	KDPITK	EAMoxEQQSISISKAGIVTTLQAR	1	12	582	633	5.16409	FALSE
Orc6	Orc6	Orc6	Orc6	IPNSLLVKK	YCcmKMoxTTE	8	3	275	279	5.15008	FALSE
Cdc6	Cdc6	Cdc6	Cdc6	KTTFVVVLDEMoxDR	SKDVLR	1	2	215	139	5.14699	FALSE
Cdc6	Cdc6	Orc1	Orc1	SKDVLR	FKSIAAIPDLTSLPE	2	2	139	380	5.13911	FALSE
Mcm6	Mcm6	Mcm4	Mcm4	GLPGVKPSSTL	RNDIHTSDL	6	7	416	141	5.13735	FALSE
Mcm5	Mcm5	Mcm5	Mcm5	NSKNGAGSGR	SGGGNGGSGVAIR	3	1	304	312	5.12328	FALSE
Cdc6	Cdc6	Mcm7	Mcm7	ISILKPF	SKEDESPTTK	5	2	509	735	5.12251	FALSE
Orc2	Orc2	Mcm5	Mcm5	TNAKSR	KQLLINELESTER	4	1	258	631	5.12202	FALSE
Mcm3	Mcm3	Mcm7	Mcm7	QPASNSGSPIKSTPR	EMDSKFSFGQATPR	11	5	784	678	5.10868	FALSE
Mcm7	Mcm7	Mcm7	Mcm7	QHLLEKGPK	YMAMLQKVANR	6	7	59	69	5.10547	FALSE
Orc5	Orc5	Orc3	Orc3	LIATTMNKNI	YNVLIELTPKESPNVR	8	10	439	134	5.09689	FALSE
Cdc6	Cdc6	Cdc6	Cdc6	KLQFTDVTPE	SSPEKLQFGSQSIFLR	1	5	32	46	5.09579	FALSE
Orc2	Orc2	Orc2	Orc2	DPALKPKTPSK	KIQEELT	7	1	69	83	5.08506	FALSE
Cdt1	Cdt1	Cdt1	Cdt1	LNRVSDEE	YFNDNGSTHDGADAGATVLPTGD	5	21	24	175	5.07805	FALSE
Mcm7	Mcm7	Mcm7	Mcm7	EVVEDETELFPPNLTR	LAEHVTYbs3ohVHMoxHNK	7	6	189	617	5.07801	FALSE
Cdc6	Cdc6	Cdc6	Cdc6	QVMoxNFLAKAISEHR	QKFQSLPLSLSTPR	8	2	94	125	5.0727	FALSE
Orc1	Orc1	Orc1	Orc1	AAEIAEKHY	KVASVSGDAR	7	1	719	695	5.06491	FALSE
Cdc6	Cdc6	Cdc6	Cdc6	KSYPEPQGK	GSLNSAQVPLTPTTSPVKK	1	18	376	375	5.05129	FALSE
Orc2	Orc2	Orc2	Orc2	KDEKDTISSK	KIQEELTDR	1	1	94	83	5.04945	FALSE
Mcm4	Mcm4	Mcm4	Mcm4	KMGDDSR	SAIKDYATDPK	1	4	779	834	5.04722	FALSE
Mcm6	Mcm6	Mcm6	Mcm6	FLPFLQKGLR	TSEVRPELYKASFTCcm	7	10	183	306	5.04292	FALSE
Orc1	Orc1	Orc1	Orc1	YICcmEPTGEKFV	DLTLPSKK	9	7	183	216	5.03966	FALSE
Orc3	Orc3	Orc3	Orc3	KDPSNTKLLE	KMNVSEFADAQR	7	1	565	9	5.03922	FALSE
Cdc6	Cdc6	Mcm7	Mcm7	ISILKPFLH	ESLYQETNKSKE	5	9	509	733	5.01064	FALSE
Cdc6	Cdc6	Cdc6	Cdc6	KLQFGSQSIFLR	KLFDVLR	1	1	46	333	5.00915	FALSE
Orc2	Orc2	Orc2	Orc2	IKKDEKDTISSKK	KIQEELTDR	6	1	97	83	4.99753	FALSE
Mcm7	Mcm7	Mcm7	Mcm7	QHLLEKGPK	YMoxAMLQKVANR	6	7	59	69	4.97739	FALSE
Cdc6	Cdc6	Cdc6	Cdc6	KLNSDATIDESFDHY	AITKTDTLAPL	1	4	426	446	4.9608	FALSE
Mcm4	Mcm4	Orc1	Orc1	LVLDKVDEK	LNISVEEAKR	5	9	711	902	4.95364	FALSE
Mcm2	Mcm2	Mcm2	Mcm2	EDDSDSbs3nh2	DVFSWTEEEER	4	6	14	477	4.94981	FALSE
Orc2	Orc2	Orc2	Orc2	IKKDEKDTISSK	TSNNKQVMoxEK	3	5	94	126	4.94784	FALSE
Mcm3	Mcm3	Mcm3	Mcm3	NINKLSK	NKGNYNGTEIPK	4	2	352	639	4.94516	FALSE
Mcm7	Mcm7	Mcm7	Mcm7	EMoxDSKFSFGQATPR	VSKESLYQETNK	5	3	678	724	4.94058	FALSE
Cdc6	Cdc6	Cdc6	Cdc6	KSYPEPQGKIGLNYIAK	LQFGSQSIFLR	9	5	384	51	4.93834	FALSE
Orc4	Orc4	Orc1	Orc1	TISEAR	AAEIAEKHYMoxAKHGYGYDGK	1	12	2	724	4.93399	FALSE
Mcm6	Mcm6	Mcm6	Mcm6	FLPFLQKGLR	EVRPELYKASFTCcm	7	8	183	306	4.92668	FALSE
Orc2	Orc2	Orc2	Orc2	NVTPKRVDPHGER	IHSSKK	5	5	26	43	4.92498	FALSE
Orc4	Orc4	Orc4	Orc4	TIDNEKCcmKDSDPGFGSLQRR	HSNEEVEETAAILKKR	8	15	43	34	4.92369	FALSE
Mcm6	Mcm6	Mcm6	Mcm6	GLPGVKPSSTL	GISKTTEGLNSGVTGLR	6	4	416	428	4.91839	FALSE
Mcm3	Mcm3	Mcm5	Mcm5	NKLVSVEGIVTK	IIIHESSKF	2	8	178	249	4.91345	FALSE
Orc2	Orc2	Orc2	Orc2	EKIQVATTTYE	TGIKEK	2	4	142	135	4.89771	FALSE
Orc1	Orc1	Orc1	Orc1	EAQEYLKDLTLPSKK	YICcmEPTGEKFVDINIEDVK	14	9	216	183	4.88398	FALSE
Mcm3	Mcm3	Mcm3	Mcm3	STASSVNATPSSAR	QPASNSGSPIKSTPR	2	11	791	784	4.84874	FALSE
Cdc6	Cdc6	Orc2	Orc2	NLFDDAPATPPRPLKR	TNAKSR	15	4	29	258	4.83566	FALSE
Cdc6	Cdc6	Cdc6	Cdc6	SKDVLR	SDSLYITGPPGTGK	2	1	139	101	4.82666	FALSE
Mcm3	Mcm3	Mcm3	Mcm3	LSFKGSF	SIDVILDDDLVDKTKPGDR	4	13	158	285	4.82552	FALSE
Orc1	Orc1	Orc1	Orc1	KQLNSSYVKEEILK	HTNSPR	1	2	428	302	4.82503	FALSE
Mcm2	Mcm2	Mcm5	Mcm5	VNGEKTVYR	VTIVGIYSIYNSKNGAGSGR	5	13	379	304	4.7897	FALSE
Orc6	Orc6	Orc6	Orc6	KSQNNDSFVIPELPPMoxQTNESPSITRR	NQLFGTPTKVR	1	9	152	149	4.78855	FALSE
Orc2	Orc2	Orc2	Orc2	TPSKAPR	KIQEELT	4	1	73	83	4.785	FALSE
Cdc6	Cdc6	Cdc6	Cdc6	TAEYEQVMoxNFLAKAISEHR	TKALLQK	13	2	94	59	4.78413	FALSE
Orc1	Orc1	Orc1	Orc1	VLKGNVDPER	VANVMoxDGSKWE	3	9	162	157	4.77959	FALSE
Mcm7	Mcm7	Mcm7	Mcm7	LLVGGVDKR	VGDGMoxKIR	8	6	442	449	4.77811	FALSE
Cdt1	Cdt1	Cdt1	Cdt1	SSSNSKbs3nh2TVLSSK	VQTKSSNANALNNSR	5	4	439	450	4.77525	FALSE
Mcm5	Mcm5	Mcm5	Mcm5	KQLLINELESTER	DKALYAL	1	2	631	750	4.77373	FALSE
Mcm2	Mcm2	Orc6	Orc6	ELKSFLLEYT	NQLFGTPTKVR	3	9	212	149	4.77198	FALSE
Mcm7	Mcm7	Mcm7	Mcm7	QKVANR	EIDYKDDVLDVILNQR	2	5	69	135	4.77118	FALSE
Mcm7	Mcm7	Mcm7	Mcm7	IFTIIKK	MoxLQETGKNTLSYENIVK	6	7	749	757	4.76837	FALSE
Mcm7	Mcm7	Mcm7	Mcm7	DSKFSFGQATPR	ESLYQETNKSKE	3	9	678	733	4.76599	FALSE
Mcm7	Mcm7	Mcm7	Mcm7	KFASFSLTSDVEER	AISSKPLSVR	1	5	387	223	4.76427	FALSE
Orc1	Orc1	Orc1	Orc1	EEILKSANFQDYLPAR	KQLNSSYVK	5	1	441	428	4.7467	FALSE
Orc5	Orc5	Orc2	Orc2	NIDYLSPKVR	KNTFQTMLSFLSVIR	8	1	447	434	4.74235	FALSE
Orc2	Orc2	Orc2	Orc2	KNLLER	TGIKEK	1	4	44	135	4.73058	FALSE
Orc2	Orc2	Orc2	Orc2	QIIMNNLKEYK	DSTSPGKLTLSR	8	7	199	209	4.7285	FALSE
Cdc6	Cdc6	Cdc6	Cdc6	KLQFTDVTPESSPEKL	SKDVLR	1	2	32	139	4.71408	FALSE
Orc1	Orc1	Orc1	Orc1	THEELKNIIDLR	KVASVSGDAR	6	1	633	695	4.70006	FALSE
Mcm3	Mcm3	Mcm3	Mcm3	KSPITAR	SPQKSPK	1	4	694	764	4.70002	FALSE
Mcm6	Mcm6	Mcm4	Mcm4	GLPGVKPSSTL	RNDIHTSDLSSPR	6	7	416	141	4.69159	FALSE
Cdt1	Cdt1	Cdt1	Cdt1	KIVQDDILK	VQTKSSNANALNNSR	1	4	354	450	4.68706	FALSE
Orc6	Orc6	Orc6	Orc6	FTSSDPKELR	VMoxLKQDEEVAR	7	4	137	50	4.68523	FALSE
Orc1	Orc1	Orc1	Orc1	ICcmEPTGEKFVDINIEDVK	DLTLPSKK	8	7	183	216	4.67016	FALSE
Orc1	Orc1	Orc1	Orc1	QLNSSYVKEEILK	TIFSKVK	8	5	436	425	4.66945	FALSE
Orc2	Orc2	Orc2	Orc2	KLYQTS	NFTPTPVPKNK	1	9	226	223	4.64417	FALSE
Cdc6	Cdc6	Cdc6	Cdc6	ISILKPF	KSYPEPQGK	5	1	509	376	4.64265	FALSE
Mcm6	Mcm6	Mcm6	Mcm6	LNSLSSDEINELK	EMVKDEHIYDK	6	4	510	521	4.64223	FALSE
Orc1	Orc1	Orc1	Orc1	FENKLK	QMoxLLISSCcmR	4	6	409	347	4.62101	FALSE
Orc2	Orc2	Orc2	Orc2	QVMoxEKTGIK	EESKTSNNK	5	4	131	121	4.61888	FALSE
Mcm3	Mcm3	Mcm3	Mcm3	VRQPASNSGSPIKSTPR	SPQKSPK	13	4	784	764	4.59844	FALSE
Mcm7	Mcm7	Mcm7	Mcm7	DFLVTFKQ	YMoxAMoxLQKVANR	7	7	29	69	4.58967	FALSE
Cdc6	Cdc6	Cdc6	Cdc6	GSIEIYELEKR	AITKTDTLAPLQR	10	4	349	446	4.58563	FALSE
Mcm4	Mcm4	Mcm4	Mcm4	TGKIDMoxNLVQTGKSVIQR	KLQEDLSR	13	1	854	860	4.57094	FALSE
Mcm7	Mcm7	Mcm7	Mcm7	ENIVKTVR	KMoxLQETGK	5	1	767	750	4.57036	FALSE
Mcm2	Mcm2	Mcm2	Mcm2	CcmPEEMoxLKIFDLVAMoxE	VNGEKTVYR	7	5	269	379	4.56445	FALSE
Orc2	Orc2	Orc2	Orc2	KDEKDTISSK	IQEELTDRIKK	1	10	94	93	4.55919	FALSE
Mcm3	Mcm3	Mcm3	Mcm3	FALLGEDIGNDIDEEESEYEEALSKR	TVNKVDAK	25	4	759	723	4.5571	FALSE
Orc6	Orc6	Orc6	Orc6	KSQNNDSFVIPELPPMQTNESPSITR	NQLFGTPTKVR	1	9	152	149	4.55634	FALSE
Mcm2	Mcm2	Mcm2	Mcm2	TSIHEAMEQQSISISKAGIVTTL	KDPITK	16	1	633	582	4.55171	FALSE
Orc1	Orc1	Orc1	Orc1	DDIDASVQPPPK	KIKLGK	6	3	322	313	4.54657	FALSE
Cdc6	Cdc6	Cdc6	Cdc6	DVTPESSPEKLQFGSQSIFLR	QKFQSLPLSLSTPR	10	2	46	125	4.54361	FALSE
Orc2	Orc2	Orc2	Orc2	EREKIQVATTTYE	TGIKEK	4	4	142	135	4.53894	FALSE
Cdt1	Cdt1	Cdt1	Cdt1	DVPAFKINK	VQTKSSNANALNNSR	6	4	429	450	4.53725	FALSE
Mcm6	Mcm6	Cdt1	Cdt1	DQEVFLNSLSSDEINELKEMVKDEHIYDK	VQTKSSNANALNNSR	18	4	517	450	4.52415	FALSE
Orc4	Orc4	Orc4	Orc4	IHGSEEKI	DSTTKTR	7	5	163	193	4.51613	FALSE
Orc2	Orc2	Orc2	Orc2	SSPAKSR	KNTSPDPALKPK	5	1	19	58	4.46626	FALSE
Mcm6	Mcm6	Mcm6	Mcm6	LNSLSSDEINELKEMVK	DEHIYDK	13	5	517	526	4.45876	FALSE
Cdc6	Cdc6	Cdc6	Cdc6	ISILKPF	AITKTDTLAPLQR	5	4	509	446	4.45773	FALSE
Orc3	Orc3	Orc3	Orc3	YNVLIELTPKESPNVR	DAEEHPTIKYE	10	9	134	163	4.45599	FALSE
Orc2	Orc2	Orc2	Orc2	KIQEELTDR	TGIKEKR	1	6	83	137	4.45079	FALSE
Mcm6	Mcm6	Mcm6	Mcm6	AKPGDR	YIKYAR	2	3	390	756	4.44439	FALSE
Mcm4	Mcm4	Mcm4	Mcm4	QASDSMoxSFNELIK	EIMoxNVLKD	3	7	878	874	4.43515	FALSE
Mcm4	Mcm4	Mcm4	Mcm4	KMoxGDDSR	TGKIDMoxNLVQTGK	1	3	779	844	4.42338	FALSE
Mcm6	Mcm6	Cdt1	Cdt1	TFKPILTKEAR	YLANSKENF	8	6	767	467	4.42263	FALSE
Mcm7	Mcm7	Mcm7	Mcm7	YFLYFKPLSQNCcmAR	YMoxAMLQKVANR	6	7	205	69	4.40869	FALSE
Mcm4	Mcm4	Mcm4	Mcm4	SIAPSIYE	SQILQYVHKITPR	5	9	529	583	4.4059	FALSE
Cdc6	Cdc6	Cdc6	Cdc6	LLAKLPTVSF	LAKAISEHR	4	3	250	94	4.40264	FALSE
Orc5	Orc5	Orc3	Orc3	LIATTMoxNKNI	YNVLIELTPKESPNVR	8	10	439	134	4.40038	FALSE
Mcm3	Mcm3	Mcm3	Mcm3	KAASSTSLNILPHR	DDLEKEK	1	5	82	79	4.39814	FALSE
Orc1	Orc1	Orc1	Orc1	IITTDEQGNIIDGGQKbs3nh2R	VSbs3nh2EDMDSGEISAD	4	7	16	274	4.3925	FALSE
Cdt1	Cdt1	Cdt1	Cdt1	DYVTFLPTGVLTIFPCcmAKAIR	DNGSTH	18	4	203	161	4.37992	FALSE
Cdc6	Cdc6	Cdc6	Cdc6	TKALLQK	SYPEPQGKIGLNYIAK	2	8	59	384	4.37783	FALSE
Cdc6	Cdc6	Orc3	Orc3	TAEYEQVMoxNFLAKAISEHR	KMoxNVSE	13	1	94	9	4.37303	FALSE
Cdc6	Cdc6	Cdc6	Cdc6	KLQFGSQSIFLR	ALLQKSSE	1	5	46	64	4.35629	FALSE
Mcm3	Mcm3	Mcm3	Mcm3	DAKVAANLLR	EEALSKR	3	6	727	759	4.35215	FALSE
Orc5	Orc5	Orc5	Orc5	LIATTMoxNK	NIDYLSPK	5	4	436	443	4.34614	FALSE
Orc4	Orc4	Orc1	Orc1	TISEAR	HYMAKHGYGYDGK	1	5	2	724	4.34426	FALSE
Mcm3	Mcm3	Mcm3	Mcm3	EEALSKR	LSKTVNKV	6	3	759	719	4.34422	FALSE
Mcm3	Mcm3	Mcm7	Mcm7	KSPITAR	EMDSKFSFGQATPR	1	5	694	678	4.32852	FALSE
Orc2	Orc2	Orc6	Orc6	KLYQTSETK	EVAYKIV	1	5	226	301	4.32287	FALSE
Orc3	Orc3	Orc3	Orc3	HIPFVKLLSGK	SHYTVYPSLPQSNKNDK	6	14	43	34	4.31841	FALSE
Mcm4	Mcm4	Mcm7	Mcm7	SQILQYVHKITPR	DGMoxKIR	9	4	583	449	4.31396	FALSE
Orc2	Orc2	Orc2	Orc2	TSGNVNEESK	PATPSK	2	3	113	174	4.311	FALSE
Mcm7	Mcm7	Mcm7	Mcm7	SYENIVKTVR	KMoxLQETGK	7	1	767	750	4.30578	FALSE
Mcm3	Mcm3	Mcm3	Mcm3	KFNPLLQAGAK	KYVQYAK	1	1	624	658	4.30373	FALSE
Mcm6	Mcm6	Cdt1	Cdt1	LKEMoxVK	VQTKSSNANALNNSR	2	4	517	450	4.27806	FALSE
Mcm7	Mcm7	Mcm7	Mcm7	QPDLDFTPVEPSKMoxR	AISSKPLSVR	13	5	637	223	4.27778	FALSE
Orc6	Orc6	Orc6	Orc6	ELKTAK	QNKAVGKPQS	3	3	257	247	4.2737	FALSE
Orc1	Orc1	Orc1	Orc1	DGVQTVHITHVMoxK	EKHYMoxAK	9	2	776	719	4.26077	FALSE
Cdt1	Cdt1	Orc6	Orc6	AFPKVAQQY	QNKAVGKPQSELK	4	3	292	247	4.25125	FALSE
Cdc6	Cdc6	Cdc6	Cdc6	SDSLYITGPPGTGKTAQLDMoxIIR	QKFQSLPLSLSTPR	14	2	114	125	4.24543	FALSE
Cdc6	Cdc6	Cdc6	Cdc6	KKLQFTDVTPESSPEKLQFGSQSIFLR	NLFDDAPATPPRPLKR	2	15	32	29	4.23871	FALSE
Orc6	Orc6	Orc6	Orc6	SHSNKSITGTR	KLAFEE	5	1	206	179	4.23647	FALSE
Mcm5	Mcm5	Mcm5	Mcm5	ETAITQVAKR	DPYIIIHESSKFI	9	11	99	249	4.2323	FALSE
Cdc6	Cdc6	Cdc6	Cdc6	LQFTDVTPESSPEKLQFGSQSIFLR	SYPEPQGKIGLNYIAK	14	8	46	384	4.22298	FALSE
Orc4	Orc4	Mcm4	Mcm4	TISEAR	DKVIVLGEGVR	1	2	2	915	4.22198	FALSE
Cdc6	Cdc6	Cdc6	Cdc6	TKALLQK	KKLQFT	2	2	59	32	4.2217	FALSE
Cdt1	Cdt1	Orc6	Orc6	AFPKVAQQY	AVGKPQSELK	4	4	292	251	4.21641	FALSE
Mcm2	Mcm2	Mcm2	Mcm2	VNGEKTVYR	CcmPEEMLKIF	5	7	379	269	4.21171	FALSE
Mcm3	Mcm3	Mcm3	Mcm3	AAKTGR	IPTPAIYPTEDTEGNKL	3	16	205	240	4.20017	FALSE
Mcm6	Mcm6	Mcm6	Mcm6	PGTSEKK	RLAFKVIK	6	5	899	963	4.19231	FALSE
Mcm3	Mcm3	Mcm3	Mcm3	IPTPAIYPTEDTEGNKLTTE	SVHYAAKTGR	16	7	240	205	4.19225	FALSE
Mcm7	Mcm7	Mcm7	Mcm7	AIDNNMoxPLPTK	YMAMoxLQKVANR	10	7	129	69	4.19205	FALSE
Mcm5	Mcm5	Mcm5	Mcm5	ALYALEKH	FEQELKR	7	6	757	719	4.18674	FALSE
Cdt1	Cdt1	Cdt1	Cdt1	YLANSKENFMoxYKEK	VQTKSSNANALNNSR	12	4	473	450	4.17837	FALSE
Orc3	Orc3	Orc3	Orc3	SHYTVYPSLPQSNKNDK	LLSGKESEVNVEK	14	5	34	48	4.17342	FALSE
Cdc6	Cdc6	Cdc6	Cdc6	TKALLQK	EQVMNFLAKAISEHR	2	9	59	94	4.1647	FALSE
Cdt1	Cdt1	Cdt1	Cdt1	YQQVIASK	DEIMoxTDVPAFK	7	5	417	423	4.15886	FALSE
Mcm3	Mcm3	Mcm3	Mcm3	GSSGVGLTbs3nh2AAVTbs3nh2Tbs3ohD	SLGAGGMoxNQSNSNTLIGFK	3	14	438	313	4.15286	FALSE
Orc2	Orc2	Orc2	Orc2	TGIKEKbs3ohR	TSNNKQVMoxEK	4	5	135	126	4.14142	FALSE
Cdc6	Cdc6	Cdc6	Cdc6	ITGPPGTGKTAQL	TKALLQK	9	2	114	59	4.13665	FALSE
Orc2	Orc2	Orc2	Orc2	NLLERISLVGNER	KNTSPDPALKPK	7	10	51	67	4.13657	FALSE
Mcm7	Mcm7	Mcm7	Mcm7	DESPTTKIFTIIK	KMoxLQETGKNTLSYENIVK	7	1	743	750	4.13304	FALSE
Mcm4	Mcm4	Mcm4	Mcm4	LIKQINEHSQD	RVESSDIQEALSR	3	5	888	901	4.12504	FALSE
Mcm7	Mcm7	Mcm7	Mcm7	YMoxAMoxLQKVANR	DNNMoxPLPTKEI	7	9	69	130	4.12394	FALSE
Mcm2	Mcm2	Mcm5	Mcm5	NVNGKHSIRGDINVLLLGDPGTAK	FVEKVSPIAVYTSGK	5	4	530	431	4.1237	FALSE
Orc1	Orc1	Orc1	Orc1	KKEIKR	DLTLPSK	5	6	221	215	4.12366	FALSE
Cdt1	Cdt1	Cdt1	Cdt1	TVLSSKVQTK	DNLTTLTNKSR	6	9	446	397	4.10534	FALSE
Cdc6	Cdc6	Cdc6	Cdc6	SKDVLR	AITKTDTLAPL	2	4	139	446	4.09441	FALSE
Mcm6	Mcm6	Mcm6	Mcm6	FLPFLQKGLRR	KVDDVTGEK	7	1	183	102	4.0814	FALSE
Mcm4	Mcm4	Mcm4	Mcm4	ELAKHLTNLYLE	DKPEHISQ	4	2	722	732	4.0736	FALSE
Orc6	Orc6	Orc6	Orc6	HMPDLCcmYYIDSIPLEPKK	AKHLMoxNLFR	17	2	89	92	4.04585	FALSE
Cdt1	Cdt1	Cdt1	Cdt1	TVLSLNALSR	SSNANALNNSR	4	1	326	451	4.04109	FALSE
Mcm6	Mcm6	Mcm4	Mcm4	FTGVEIVVPDVTQLGLPGVKPSSTLDTR	RNDIHTSDLSSPR	20	7	416	141	4.04014	FALSE
Orc2	Orc2	Orc2	Orc2	KDEKDTISSKK	IQEELTDRIKK	4	10	97	93	4.02558	FALSE
Orc1	Orc1	Orc1	Orc1	ALKVCcmKR	KVASVSGDARR	3	1	708	695	4.02194	FALSE
Orc4	Orc4	Orc4	Orc4	NETLEKELSDPR	TIDNEKCcmK	6	6	311	41	4.01879	FALSE
Mcm5	Mcm5	Mcm5	Mcm5	LYEILTNSIAPSIFGNEDIKK	SQLLKFVE	20	5	385	427	3.9846	FALSE
Orc1	Orc1	Orc1	Orc1	LKGLNDSFFYVDTK	HQIVETIFSKVK	2	10	641	425	3.97888	FALSE
Mcm2	Mcm2	Mcm2	Mcm2	TKIYPK	DKGVCcmLI	2	2	773	601	3.97845	FALSE
Cdc6	Cdc6	Cdc6	Cdc6	ALLQKSSELVNLNSSDGALPAR	GSIEIYELEKR	5	10	64	349	3.96711	FALSE
Mcm4	Mcm4	Mcm4	Mcm4	SIAPSIY	SQILQYVHKITPR	5	9	529	583	3.95509	FALSE
Orc4	Orc4	Orc4	Orc4	TAAILKK	DSDPGFGSLQR	6	2	33	45	3.95501	FALSE
Mcm3	Mcm3	Mcm3	Mcm3	TVNKVDAK	VIPQLTQEAINVIVKNY	4	15	723	681	3.95045	FALSE
Orc3	Orc3	Orc3	Orc3	SMoxYKLYSAADAEEHPTIK	YNVLIELTPKESPNVR	4	10	149	134	3.94623	FALSE
Orc1	Orc1	Orc1	Orc1	FVDINIEDVKAYIK	SSDGIKLGR	10	6	193	49	3.94531	FALSE
Mcm5	Mcm5	Mcm5	Mcm5	LSSNFVTIR	KQLLINELESTER	3	1	624	631	3.94256	FALSE
Mcm4	Mcm4	Mcm4	Mcm4	DKPEHISQ	DLAKIR	7	4	737	508	3.94188	FALSE
Cdc6	Cdc6	Orc1	Orc1	AITKTDTLAPL	KVASVSGDAR	4	1	446	695	3.93687	FALSE
Orc4	Orc4	Orc4	Orc4	TIDNEKCcmKDSDPGFGSL	TISEAR	8	1	43	2	3.92832	FALSE
Cdc6	Cdc6	Orc3	Orc3	FLEPYHKK	KMoxNVSEFA	7	1	214	9	3.92244	FALSE
Cdc6	Cdc6	Mcm7	Mcm7	ISILKPFLH	ESLYQETNKSK	5	9	509	733	3.92069	FALSE
Orc5	Orc5	Orc4	Orc4	KEVNPR	DGSFNFNLAYAEYEKMoxIK	1	15	369	417	3.91324	FALSE
Mcm4	Mcm4	Mcm4	Mcm4	TGKIDMNLVQTGK	SAIKDY	3	4	844	834	3.90466	FALSE
Orc1	Orc1	Orc1	Orc1	KKYTPFSKR	FKSIAAIPDLTSLPEFYGNSSELMoxASR	8	2	377	380	3.89789	FALSE
Mcm4	Mcm4	Mcm4	Mcm4	MNLVQTGK	FDLVYLVLDKVD	6	10	852	711	3.89176	FALSE
Mcm3	Mcm3	Mcm7	Mcm7	DDVPHPNASAVSSR	AISSKPLSVR	13	5	149	223	3.89098	FALSE
Orc2	Orc2	Orc2	Orc2	NVTPKR	KIQEELT	5	1	26	83	3.88551	FALSE
Mcm3	Mcm3	Mcm3	Mcm3	LSFKGSFGAHALSPR	DKTKbs3nh2PG	4	2	158	285	3.87233	FALSE
Orc3	Orc3	Orc3	Orc3	DTLSGDLDK	PSLDKENYDTL	2	5	508	503	3.85933	FALSE
Mcm7	Mcm7	Mcm7	Mcm7	RYFLYFKPLSQNCcmAR	YMoxAMLQKVANR	7	7	205	69	3.84936	FALSE
Orc1	Orc1	Orc1	Orc1	FENKLK	KQLNSSYVK	4	1	409	428	3.84099	FALSE
Mcm7	Mcm7	Mcm7	Mcm7	ESLYQETNKSKEDESPTTK	EMDSKFSFGQATPR	9	5	733	678	3.83695	FALSE
Orc1	Orc1	Orc1	Orc1	VMoxEIAKTLF	LLIEVNGSNKF	6	10	847	840	3.83033	FALSE
Orc6	Orc6	Orc6	Orc6	DGLSLKSHSNK	KLAFEE	6	1	201	179	3.82728	FALSE
Mcm5	Mcm5	Mcm5	Mcm5	LKLQEIPELVPVGEMoxPR	NSKNGAGSGR	2	3	257	304	3.82683	FALSE
Orc1	Orc1	Orc1	Orc1	LKGLNDSFFYVDTK	TIFSKVK	2	5	641	425	3.8189	FALSE
Orc2	Orc2	Mcm5	Mcm5	TNAKSR	FEQELKR	4	6	258	719	3.81495	FALSE
Orc2	Orc2	Orc2	Orc2	QIIMNNLKEYK	DSTSPGK	8	4	199	206	3.81362	FALSE
Cdc6	Cdc6	Cdc6	Cdc6	SKDVLR	VFSKFVNNNSTR	2	4	139	396	3.81286	FALSE
Cdc6	Cdc6	Cdc6	Cdc6	RKKLQFTDVTPESSPEK	NLFDDAPATPPRPLKR	3	15	32	29	3.80271	FALSE
Mcm3	Mcm3	Mcm3	Mcm3	EKFNPL	NGTEIPKLVTIPF	2	7	624	649	3.79938	FALSE
Orc1	Orc1	Orc1	Orc1	TGNAILIDAAGNDTTVKQTLPEDVRK	RAMoxNEDETLR	1	8	654	910	3.79892	FALSE
Cdc6	Cdc6	Cdc6	Cdc6	SDSLYITGPPGTGKTAQLDMoxIIR	TAEYEQVMoxNFLAKAISEHR	14	13	114	94	3.79676	FALSE
Cdc6	Cdc6	Cdc6	Cdc6	PEPQGKIGLNY	GSLNSAQVPLTPTTSPVKKSY	6	18	384	375	3.79253	FALSE
Cdc6	Cdc6	Cdc6	Cdc6	SDSLYITGPPGTGK	TRIAKbs3ohLNIQQK	12	1	112	405	3.78654	FALSE
Mcm5	Mcm5	Mcm5	Mcm5	DKALYALEK	SSIPITIR	2	1	750	644	3.77049	FALSE
Cdt1	Cdt1	Cdt1	Cdt1	RDNLTTLTNKSR	KIVQDDILK	10	1	397	354	3.75105	FALSE
Mcm3	Mcm3	Mcm3	Mcm3	TKPGDR	STGVAAR	2	1	287	333	3.74145	FALSE
Mcm3	Mcm3	Mcm3	Mcm3	AAKTGR	IPTPAIYPTEDTEGNKLTTEY	3	16	205	240	3.73747	FALSE
Cdt1	Cdt1	Cdt1	Cdt1	GELTMNLPKR	VQTKSSNANALNNSR	9	4	387	450	3.73238	FALSE
Mcm5	Mcm5	Mcm5	Mcm5	KLQEIPELVPVGEMPR	NSKNGAGSGR	1	3	257	304	3.71773	FALSE
Orc4	Orc4	Orc4	Orc4	SCcmSFLDIYNKNQLSNNLTGR	LSPQVNLLPIKR	10	11	369	18	3.70894	FALSE
Mcm5	Mcm5	Mcm5	Mcm5	VSPIAVY	SQLLKFVEK	2	5	433	427	3.70683	FALSE
Mcm3	Mcm3	Mcm3	Mcm3	AINVIVKNYTDLR	SPQKSPK	7	4	681	764	3.69682	FALSE
Cdt1	Cdt1	Cdt1	Cdt1	YLANSKE	SSSNSKTVLSSK	6	6	467	440	3.68568	FALSE
Cdt1	Cdt1	Cdt1	Cdt1	EKMoxPDSQANLMoxDR	ENFMoxYK	2	5	475	472	3.68499	FALSE
Cdt1	Cdt1	Cdt1	Cdt1	DGGLKVYR	DSNNPIGTKEAS	5	9	579	552	3.68145	FALSE
Mcm4	Mcm4	Mcm4	Mcm4	KDQASDSMoxSF	LQQEDKVIVLGEGVR	1	6	874	915	3.67964	FALSE
Orc1	Orc1	Orc1	Orc1	IITTDEQGNIIDGGQK	HYLKRSbs3ohSbs3nh2D	3	4	15	42	3.66045	FALSE
Orc1	Orc1	Orc1	Orc1	FVDINIEDVKAYIK	VANVMoxDGSKWEVLK	10	9	193	157	3.65529	FALSE
Cdc6	Cdc6	Cdc6	Cdc6	LQFTDVTPESSPEKLQFGSQSIFLR	KSYPEPQGK	14	1	46	376	3.65336	FALSE
Cdt1	Cdt1	Cdt1	Cdt1	YLANSKE	EKMoxPDSQANLMDR	6	2	467	475	3.65164	FALSE
Mcm5	Mcm5	Mcm5	Mcm5	FVEKVSPIAVYTSGK	EILTNSIAPSIFGNE	4	10	431	377	3.63173	FALSE
Mcm7	Mcm7	Mcm7	Mcm7	ENLMoxDTTM	DQEDSbs3nh2LVSTPK	7	9	170	820	3.6312	FALSE
Cdc6	Cdc6	Cdc6	Cdc6	KSYPEPQGK	DHYIKAITK	1	5	376	442	3.61816	FALSE
Mcm7	Mcm7	Mcm7	Mcm7	KFASFSLTS	AICcmKISPR	1	4	387	475	3.61618	FALSE
Mcm7	Mcm7	Mcm7	Mcm7	DESPTTKIFTIIK	ESLYQETNKSKE	7	9	743	733	3.60934	FALSE
Orc1	Orc1	Orc1	Orc1	LKDLTLPSK	YICcmEPTGEKF	2	9	209	183	3.59206	FALSE
Mcm3	Mcm3	Mcm7	Mcm7	ALTDLADSMoxDDVPHPNASAVSSR	AISSKPLSVR	22	5	149	223	3.57114	FALSE
Orc2	Orc2	Orc2	Orc2	KLDKDTSGNVNEESKTSNNK	TGIKEKR	15	6	121	137	3.56923	FALSE
Mcm7	Mcm7	Mcm7	Mcm7	MoxLQETGKNTL	SYENIVKTVR	7	7	757	767	3.56619	FALSE
Orc4	Orc4	Orc4	Orc4	TISEAR	TIDNEKCcmK	1	6	2	41	3.54659	FALSE
Orc4	Orc4	Orc4	Orc4	CcmKDSDPGFGSLQR	VATSKNF	2	5	43	349	3.54529	FALSE
Cdc6	Cdc6	Cdc6	Cdc6	TAEYEQVMoxNFLAKAISEHR	ALLQKSSELVNLNSSDGALPAR	13	5	94	64	3.545	FALSE
Orc2	Orc2	Orc2	Orc2	KLDKDTSGNVNEESKTSNNKQVMEK	TGIKEKR	20	4	126	135	3.53722	FALSE
Mcm6	Mcm6	Mcm6	Mcm6	LAFKVIK	KTTVTY	4	1	963	901	3.53645	FALSE
Cdc6	Cdc6	Cdc6	Cdc6	ISILKPFLH	DVTPESSPEKLQFGSQSIFLR	5	10	509	46	3.53343	FALSE
Orc3	Orc3	Orc3	Orc3	DLNQSKK	KDPSNTK	6	1	8	559	3.52664	FALSE
Cdt1	Cdt1	Orc6	Orc6	AFPKVAQQYYPR	AVGKPQSE	4	4	292	251	3.51781	FALSE
Mcm5	Mcm5	Mcm5	Mcm5	VAIHEAMoxEQQTISIAK	AGITTVLNSR	13	4	503	510	3.5116	FALSE
Cdc6	Cdc6	Orc3	Orc3	FLEPYHKK	KMoxNVSE	7	1	214	9	3.49823	FALSE
Orc1	Orc1	Orc1	Orc1	YICcmEPTGEKF	DLTLPSKK	9	7	183	216	3.49551	FALSE
Orc1	Orc1	Orc1	Orc1	RAAEIAEKHYMoxAK	HGYGYDGK	8	3	719	727	3.48881	FALSE
Orc2	Orc2	Orc2	Orc2	KLDKDTSGNVNEESK	QVMEKTGIK	1	5	107	131	3.48521	FALSE
Orc2	Orc2	Orc2	Orc2	RIHSSKK	KNTSPDPALKPK	6	1	43	58	3.47957	FALSE
Mcm4	Mcm4	Mcm4	Mcm4	LVLDKVDEK	IDMoxNLVQTGKSVIQR	5	10	711	854	3.47954	FALSE
Orc2	Orc2	Orc2	Orc2	TNAKSR	MANITKNNSGMox	4	6	258	592	3.47104	FALSE
Orc1	Orc1	Orc1	Orc1	DGIKLGRG	TEHYLKR	4	6	49	42	3.44842	FALSE
Orc6	Orc6	Orc6	Orc6	KLTNATSILYNTSLNK	MoxNEKHMoxP	1	4	31	72	3.43944	FALSE
Cdc6	Cdc6	Cdc6	Cdc6	MoxSAIPITPTK	TKbs3ohRFVDKbs3nh2I	1	1	1	482	3.43492	FALSE
Cdc6	Cdc6	Cdc6	Cdc6	NLFDDAPATPPRPLKR	KSYPEPQGK	15	1	29	376	3.4193	FALSE
Cdc6	Cdc6	Mcm7	Mcm7	AITKTDTLAPL	SKEDESPTTK	4	2	446	735	3.41164	FALSE
Mcm4	Mcm4	Mcm4	Mcm4	QINEHSQDRVESSDIQEALSR	DQASDSMoxSFNELIK	20	8	908	882	3.39374	FALSE
Orc4	Orc4	Orc4	Orc4	LSLLQQSYKEQFITIR	QQLQKIHGSEEK	9	5	124	156	3.39319	FALSE
Mcm4	Mcm4	Mcm4	Mcm4	VMoxEQQTISIAK	AGIITTLNAR	8	5	655	663	3.37965	FALSE
Orc1	Orc1	Orc1	Orc1	EVLKGNVDPERDF	VANVMoxDGSKW	4	9	162	157	3.37643	FALSE
Orc5	Orc5	Orc4	Orc4	TVQYKLK	ETAAILKK	5	7	84	33	3.36636	FALSE
Orc4	Orc4	Orc1	Orc1	TISEAR	HYMoxAKHGYGYDGK	1	5	2	724	3.36315	FALSE
Mcm7	Mcm7	Mcm7	Mcm7	QDTLSSDATRNENEDENLDAENIEQHLLEKGPK	YMAMoxLQKVANR	30	7	59	69	3.36085	FALSE
Mcm7	Mcm7	Mcm7	Mcm7	IFTIIKKMLQE	SKEDESPTTK	7	2	750	735	3.35801	FALSE
Cdc6	Cdc6	Orc3	Orc3	TAEYEQVMoxNFLAKAISEHR	KMNVSEFADAQR	13	1	94	9	3.35097	FALSE
Orc1	Orc1	Orc1	Orc1	HQIVETIFSKVK	QLNSSYVKE	10	8	425	436	3.34968	FALSE
Orc2	Orc2	Orc2	Orc2	KIQEELTDR	TGIKEK	1	4	83	135	3.34081	FALSE
Cdc6	Cdc6	Cdc6	Cdc6	ALLQKSSELVNLNSSDGALPAR	TAEYEQVMNFLAKAISEHR	5	13	64	94	3.34038	FALSE
Mcm4	Mcm4	Mcm4	Mcm4	KMoxGDDSRSDEKR	SAIKDYATDPK	1	4	779	834	3.32952	FALSE
Orc3	Orc3	Orc3	Orc3	IELKDESSR	LFGKDLAMVFNFK	4	4	119	197	3.32806	FALSE
Orc1	Orc1	Orc1	Orc1	QMoxLLISSCcmR	DPSKPR	6	4	347	339	3.31854	FALSE
Mcm3	Mcm3	Mcm3	Mcm3	QMoxLTDFDIR	NINKLSK	4	4	343	352	3.30841	FALSE
Orc1	Orc1	Orc1	Orc1	DKATQTAQISDAETR	DLTLPSKK	2	7	229	216	3.30611	FALSE
Mcm2	Mcm2	Mcm2	Mcm2	AGIVTTLQAR	EAMoxEQQSISISK	5	11	638	632	3.29753	FALSE
Mcm5	Mcm5	Mcm5	Mcm5	FSQLALDKALYALEKHE	SSIPITIR	8	2	750	645	3.28797	FALSE
Cdc6	Cdc6	Cdc6	Cdc6	SYPEPQGKIGLNY	TPTTSPVKK	8	8	384	375	3.28309	FALSE
Orc4	Orc4	Orc4	Orc4	NETLEKELSDPR	TIDNEKCcmKDSDPGFGSL	6	8	311	43	3.27202	FALSE
Mcm5	Mcm5	Mcm5	Mcm5	FSQLALDKALYALEK	KQLLINE	8	1	750	631	3.27049	FALSE
Orc1	Orc1	Orc1	Orc1	ICcmEPTGEKF	DLTLPSKK	8	7	183	216	3.26967	FALSE
Mcm7	Mcm7	Mcm7	Mcm7	ESLYQETNKSK	EDESPTTKIFTIIK	9	8	733	743	3.26722	FALSE
Mcm6	Mcm6	Mcm6	Mcm6	FVILDDCcmNEKIDTEL	TKEARSbs3ohY	10	2	722	767	3.26584	FALSE
Cdt1	Cdt1	Cdt1	Cdt1	DEIMoxTDVPAFKINK	SSSNSKTVLSSK	11	6	429	440	3.26103	FALSE
Orc2	Orc2	Orc2	Orc2	QIIMoxNNLKEYK	DSTSPGK	8	3	199	205	3.25669	FALSE
Mcm3	Mcm3	Mcm3	Mcm3	VDAKVAANLLR	QPASNSGSPIKSTPR	4	11	727	784	3.24159	FALSE
Mcm6	Mcm6	Mcm6	Mcm6	KYAPELLNTS	DTGEVEKVYR	1	7	191	134	3.23824	FALSE
Mcm4	Mcm4	Mcm4	Mcm4	KMoxGDDSRSDEKR	TGKIDMNLVQTGK	11	3	789	844	3.23371	FALSE
Mcm3	Mcm3	Mcm3	Mcm3	TKPGDR	KAASSTSL	2	1	287	82	3.22865	FALSE
Cdc6	Cdc6	Cdc6	Cdc6	QKFQSLPLSLSTPR	KSYPEPQGK	2	1	125	376	3.22554	FALSE
Orc6	Orc6	Orc6	Orc6	FTSSDPKELR	AKHLMoxNLFR	7	2	137	92	3.22472	FALSE
Orc2	Orc2	Orc2	Orc2	LDKDTSGNVNEESK	TSNNKQVMoxEK	3	5	110	126	3.22458	FALSE
Orc2	Orc2	Orc2	Orc2	DSTSPGKLTLSR	NFTPTPVPKNK	7	9	209	223	3.22284	FALSE
Orc2	Orc2	Orc2	Orc2	DTISSKK	TSNNKQVMoxEK	6	5	103	126	3.22196	FALSE
Orc2	Orc2	Orc2	Orc2	DTISSKK	KIQEELT	6	1	103	83	3.21237	FALSE
Mcm3	Mcm3	Mcm3	Mcm3	DNTKKSPITAR	SEYbs3ohEEALSK	5	8	694	758	3.21072	FALSE
Cdt1	Cdt1	Cdt1	Cdt1	VQTKSSNANALNNSR	LLQIHKSK	4	6	450	599	3.18735	FALSE
Mcm7	Mcm7	Mcm7	Mcm7	AIDNNMoxPLPTKEI	YMoxAMoxLQKVANR	11	7	130	69	3.15757	FALSE
Mcm6	Mcm6	Mcm6	Mcm6	EAFEQFLEDFSVQSTDTGEVEKVYR	KYAPELLNTSDSLKR	22	1	134	191	3.15678	FALSE
Orc2	Orc2	Orc2	Orc2	KIQEELT	TGIKEK	1	4	83	135	3.15511	FALSE
Mcm4	Mcm4	Mcm4	Mcm4	NLLAYKQTE	NFLMoxSFKYK	6	7	252	202	3.14291	FALSE
Orc6	Orc6	Orc6	Orc6	NTSLNKVMoxL	MCcmSLMLTSK	6	8	46	357	3.13375	FALSE
Orc1	Orc1	Orc1	Orc1	GAKTEHYbs3nh2LKR	SSDGIKLGR	9	6	42	49	3.09702	FALSE
Cdc6	Cdc6	Cdc6	Cdc6	NLFDDAPATPPRPLKR	GSIEIYELEKR	15	10	29	349	3.08815	FALSE
Orc2	Orc2	Orc2	Orc2	TPSKbs3ohAPR	KNTSPDPALKPK	1	10	70	67	3.08201	FALSE
Mcm3	Mcm3	Mcm3	Mcm3	TVNKVDAKVAANLLR	NKGNYNGTEIPK	8	2	727	639	3.07261	FALSE
Orc4	Orc4	Orc4	Orc4	EKILLLL	DSTTKTR	2	5	183	193	3.05853	FALSE
Mcm4	Mcm4	Mcm4	Mcm4	SAIKDY	IDMNLVQTGKSVIQR	4	10	834	854	3.05315	FALSE
Cdt1	Cdt1	Orc6	Orc6	AFPKVAQQYYPR	AVGKPQSELKTAK	4	4	292	251	3.02827	FALSE
Cdt1	Cdt1	Cdt1	Cdt1	TVLSSKVQTK	SSSNSK	6	5	446	439	3.02367	FALSE
Orc3	Orc3	Orc3	Orc3	LFGKDLAMoxVFNFK	IELKDESSR	4	4	197	119	3.02311	FALSE
Orc5	Orc5	Orc5	Orc5	LIATTMoxNKNI	DYLSPKVR	8	6	439	447	3.02158	FALSE
Cdc6	Cdc6	Cdc6	Cdc6	ISILKPFLH	KTTFVVVL	5	1	509	215	3.01314	FALSE
Mcm5	Mcm5	Mcm5	Mcm5	EKVSPIAVYTSGK	SQLLKFV	2	5	431	427	3.01221	FALSE
Orc1	Orc1	Orc1	Orc1	TGYTHEELKNIIDLR	KVASVSGDAR	9	1	633	695	3.00629	FALSE
Orc1	Orc1	Orc1	Orc1	QLNSSYVK	HQIVETIFSKVK	6	10	434	425	3.00213	FALSE
Orc2	Orc2	Orc2	Orc2	TNAKSR	LLKTVLNTL	4	3	258	614	2.99892	FALSE
Mcm6	Mcm6	Cdt1	Cdt1	TFKPILTKEAR	YLANSKENFMYKEK	8	6	767	467	2.99226	FALSE
Cdt1	Cdt1	Cdt1	Cdt1	SSSNSKTVLSSK	DVPAFKINKR	6	9	440	432	2.98874	FALSE
Orc6	Orc6	Orc6	Orc6	IPNSLLVKK	YCcmKMoxTT	8	3	275	279	2.97561	FALSE
Mcm7	Mcm7	Mcm7	Mcm7	QHLLEKGPK	YMAMoxLQKVANR	6	7	59	69	2.97221	FALSE
Mcm3	Mcm3	Mcm5	Mcm5	TLTAQHLNKLVSVE	SSKFIDQQFLK	9	3	178	249	2.9526	FALSE
Orc1	Orc1	Orc1	Orc1	LIESNKAK	SSDGIKLGR	6	6	756	49	2.95178	FALSE
Mcm7	Mcm7	Mcm7	Mcm7	QIKGDFLGQLITVR	Kbs3ohAISSKPL	3	6	231	223	2.95017	FALSE
Cdt1	Cdt1	Cdt1	Cdt1	SSKVQTK	YLANSKENF	3	6	446	467	2.9452	FALSE
Mcm7	Mcm7	Mcm7	Mcm7	VSDVKPAVEVIAY	QECcmKIQEL	5	4	252	314	2.94388	FALSE
Cdc6	Cdc6	Cdc6	Cdc6	ITGPPGTGKTAQL	LAKAISEHR	9	3	114	94	2.93033	FALSE
Mcm3	Mcm3	Mcm3	Mcm3	VPHPNASAVSSR	ALTDLADSMoxDD	11	8	149	135	2.92471	FALSE
Orc2	Orc2	Orc2	Orc2	TSNNKQVMox	EKTGIKbs3ohEK	5	2	126	131	2.91948	FALSE
Orc1	Orc1	Orc1	Orc1	LLIEVNGSNKFVMox	EIAKTLFQQGS	10	4	840	847	2.91267	FALSE
Mcm3	Mcm3	Mcm3	Mcm3	NKGNYNGTEIPKLVTIPF	EKFNPL	12	2	649	624	2.90517	FALSE
Orc2	Orc2	Orc2	Orc2	NTSPDPALKPKTPSKAPR	KIQEELTDR	15	1	73	83	2.88229	FALSE
Orc5	Orc5	Orc2	Orc2	LSPKVR	MoxGKSDTSSGAEGAK	4	3	447	500	2.86209	FALSE
Mcm3	Mcm3	Mcm3	Mcm3	QPASNSGSPIKSTPR	SPQKSPK	11	4	784	764	2.85839	FALSE
Cdc6	Cdc6	Cdc6	Cdc6	KKLQFTDVTPESSPEK	TKALLQK	2	2	32	59	2.84643	FALSE
Mcm5	Mcm5	Mcm5	Mcm5	FIDQQFLKLQEIPE	VTIVGIYSIYNSKNGAGSGR	8	13	257	304	2.84285	FALSE
Cdt1	Cdt1	Cdt1	Cdt1	DSNNPIGTKEASEILAGLQGILPMox	DGGLKVYR	9	5	552	579	2.83105	FALSE
Mcm7	Mcm7	Mcm7	Mcm7	IFTIIKKMoxLQETGK	SKbs3nh2EDESPTTK	7	9	750	742	2.75614	FALSE
Cdt1	Cdt1	Cdt1	Cdt1	KEKMPDSQANLMoxDR	YLANSKENF	3	6	475	467	2.75292	FALSE
Orc1	Orc1	Orc1	Orc1	KGNVDPERDF	VANVMDGSKW	1	9	162	157	2.71794	FALSE
Cdc6	Cdc6	Cdc6	Cdc6	DDAPATPPRPLKR	VFSKFVNNNSTR	12	4	29	396	2.70703	FALSE
Orc1	Orc1	Orc1	Orc1	SSDGIKL	GAKTEHY	6	3	49	36	2.68267	FALSE
Orc2	Orc2	Orc2	Orc2	SLTTNHDFTSPLKQIIMoxNNLK	DSTSPGKLTLSR	13	7	191	209	2.66886	FALSE
Orc4	Orc4	Orc4	Orc4	DFFTEKSAVGLR	AKDGSF	6	2	472	402	2.66686	FALSE
Mcm5	Mcm5	Mcm5	Mcm5	SFKNFILE	TAITQVAKR	3	8	32	99	2.63654	FALSE
Mcm7	Mcm7	Mcm7	Mcm7	YMoxAMoxLQKVANR	DNNMPLPTK	7	8	69	129	2.62569	FALSE
Cdt1	Cdt1	Cdt1	Cdt1	YLANSKENFMoxY	KEKMoxPDSQANLMoxDR	6	3	467	475	2.62063	FALSE
Cdc6	Cdc6	Cdc6	Cdc6	ALLQKSSEL	LAKAISEHR	5	3	64	94	2.60376	FALSE
Orc2	Orc2	Orc2	Orc2	TNAKSR	SDTSSGAEGAKYVLQSLTVNSK	4	11	258	511	2.58358	FALSE
Mcm6	Mcm6	Cdt1	Cdt1	KYAPELLNTSDSLKR	GELTMoxNLPKRDNLTTLTNK	14	9	204	387	2.57942	FALSE
Mcm5	Mcm5	Mcm5	Mcm5	KQLLINELESTER	EKLSSNFVTIR	1	2	631	621	2.55408	FALSE
Cdt1	Cdt1	Cdt1	Cdt1	GELTMoxNLPKR	VQTKSSNANALNNSR	9	4	387	450	2.54598	FALSE
Mcm4	Mcm4	Mcm4	Mcm4	VQTGKSVIQR	KLQEDLSR	5	1	854	860	2.54098	FALSE
Cdc6	Cdc6	Mcm7	Mcm7	ISILKPF	QETNKSKEDESPTTK	5	7	509	735	2.51271	FALSE
Orc2	Orc2	Orc2	Orc2	KDEKDTISSK	KIQEELTDRIKK	4	11	97	93	2.50016	FALSE
Orc4	Orc4	Orc4	Orc4	KILLLLDSTTK	IHGSEEK	1	4	183	160	2.49464	FALSE
Orc4	Orc4	Orc4	Orc4	EKILLLL	IHGSEEK	2	4	183	160	2.4874	FALSE
Mcm7	Mcm7	Mcm7	Mcm7	KMoxLQETGKNTL	SKEDESPTTKIF	1	10	750	743	2.45789	FALSE
Mcm2	Mcm2	Mcm5	Mcm5	KDPITK	VAIHEAMoxEQQTISIAKAGITTVL	1	16	582	506	2.44769	FALSE
Mcm7	Mcm7	Mcm7	Mcm7	AIDNNMoxPLPTKE	YMoxAMLQKVANR	11	7	130	69	2.44234	FALSE
Mcm6	Mcm6	Cdt1	Cdt1	EAFEQFLEDFSVQSTDTGEVEKVYR	VQTKSSNANALNNSR	22	4	134	450	2.41767	FALSE
Mcm4	Mcm4	Mcm4	Mcm4	DKVIVLG	DMoxNLVQTGKSVIQR	2	9	915	854	2.40037	FALSE
Cdc6	Cdc6	Cdc6	Cdc6	ISILKPF	TKALLQK	5	2	509	59	2.38954	FALSE
Mcm4	Mcm4	Mcm4	Mcm4	LVLDKVDEKNDR	KLQEDLSR	5	1	711	860	2.38298	FALSE
Cdc6	Cdc6	Cdc6	Cdc6	QKFQSLPLSLSTPR	EQVMoxNFLAKAISEHRS	2	9	125	94	2.3807	FALSE
Mcm4	Mcm4	Mcm4	Mcm4	VLDKVDEKNDR	SAIKDY	4	4	711	834	2.37747	FALSE
Orc2	Orc2	Orc3	Orc3	TNAKSR	FQSTKSY	4	5	258	603	2.37655	FALSE
Cdc6	Cdc6	Orc3	Orc3	AKAISEHR	KMoxNVSEF	2	1	94	9	2.33959	FALSE
Mcm5	Mcm5	Mcm5	Mcm5	Kbs3ohVSPIAVYTSGK	SQLLKFVE	3	5	433	427	2.32317	FALSE
Mcm2	Mcm2	Mcm5	Mcm5	KDPITK	EQQTISIAKAGITTVLNSR	1	9	582	506	2.30632	FALSE
Orc1	Orc1	Orc1	Orc1	VKEEILKSANF	LKGLNDSFF	7	2	441	641	2.24612	FALSE
Mcm7	Mcm7	Mcm7	Mcm7	AIDNNMoxPLPTKE	YMAMLQKVANR	11	7	130	69	2.23434	FALSE
Mcm4	Mcm4	Mcm4	Mcm4	SQILQYVHKITPR	DKPEHISQD	9	2	583	732	2.23403	FALSE
Cdc6	Cdc6	Orc3	Orc3	FLEPYHKK	KMNVSEFA	7	1	214	9	2.1858	FALSE
Cdc6	Cdc6	Cdc6	Cdc6	KTTFVVVLDEMoxDR	ISILKPFLH	1	5	215	509	2.16148	FALSE
Mcm3	Mcm3	Mcm3	Mcm3	ALTDLADSMoxD	DVPHPNASAVSSR	8	12	135	149	2.155	FALSE
Orc2	Orc2	Orc2	Orc2	RKLDKDTSGNVNEESK	TSNNKQVMoxEK	5	5	110	126	2.14628	FALSE
Mcm7	Mcm7	Mcm7	Mcm7	AIDNNMoxPLPTK	YMoxAMLQKVANR	10	7	129	69	2.1331	FALSE
Mcm2	Mcm2	Mcm5	Mcm5	NVNGKHSIR	FVEKVSPIAVY	5	4	530	431	2.09143	FALSE
Cdc6	Cdc6	Cdc6	Cdc6	SSPEKLQFGSQSIFLR	KSYPEPQGK	5	1	46	376	2.08399	FALSE
Mcm6	Mcm6	Cdt1	Cdt1	TFKPILTKEAR	YLANSKE	8	6	767	467	2.01834	FALSE
Mcm7	Mcm7	Mcm7	Mcm7	QIKGDFLGQLITVR	KAISSKPL	3	6	231	223	1.96302	FALSE
Mcm7	Mcm7	Mcm7	Mcm7	DFLVTFKQ	YMAMoxLQKVANR	7	7	29	69	1.95819	FALSE
Cdt1	Cdt1	Cdt1	Cdt1	EKMoxPDSQANLMoxDR	YLANSKE	2	6	475	467	1.93309	FALSE
Mcm7	Mcm7	Mcm7	Mcm7	DESPTTKIFTIIK	ETNKSKE	7	4	743	733	1.92693	FALSE
Orc5	Orc5	Orc3	Orc3	LIATTMoxNKNI	ELTPKESPNVR	8	5	439	134	1.90591	FALSE
Mcm4	Mcm4	Mcm4	Mcm4	FDLVYLVLDKVDE	SAIKDYATDPK	10	4	711	834	1.89326	FALSE
Orc2	Orc2	Orc2	Orc2	KTGIKbs3ohEK	TSNNKQVME	1	5	131	126	1.86805	FALSE
Cdc6	Cdc6	Orc3	Orc3	TAEYEQVMNFLAKAISEHR	KMNVSE	13	1	94	9	1.82172	FALSE
Mcm7	Mcm7	Mcm7	Mcm7	SYENIVKTVR	KMLQETGK	7	1	767	750	1.8142	FALSE
Orc1	Orc1	Orc1	Orc1	LKNIIDLR	KVASVSGDAR	2	1	633	695	1.79116	FALSE
Mcm4	Mcm4	Mcm7	Mcm7	GVYTSGKGSSAVGLTAYITR	EMoxDSKFSFGQATPR	7	5	594	678	1.77344	FALSE
Mcm7	Mcm7	Mcm7	Mcm7	EMoxDSKF	QETNKSKEDESPTTK	5	7	678	735	1.77055	FALSE
Mcm6	Mcm6	Cdt1	Cdt1	TFKPILTKEAR	YLANSKENFMoxYKEK	8	6	767	467	1.65088	FALSE
Cdc6	Cdc6	Cdc6	Cdc6	TAEYEQVMoxNFLAKAISEHR	ISILKPFLH	13	5	94	509	1.62976	FALSE
Orc2	Orc2	Orc2	Orc2	SDTSSGAEGAKY	TNAKSR	11	4	511	258	1.53123	FALSE
Cdc6	Cdc6	Cdc6	Cdc6	TKALLQK	ALLQKSSELVNLNSS	2	5	59	64	1.44362	FALSE
Mcm7	Mcm7	Mcm7	Mcm7	LAEHVTYVHMoxHNK	EVVEDETELFPPNLTbs3ohR	6	7	617	189	1.35256	FALSE
Orc2	Orc2	Orc2	Orc2	EYKDSTSPGKL	KQIIMoxNNLK	3	1	202	191	1.27627	FALSE
Cdc6	Cdc6	Cdc6	Cdc6	TAEYEQVMNFLAKAISEHR	ISILKPFLH	13	5	94	509	1.24731	FALSE
Mcm4	Mcm4	Mcm4	Mcm4	DKVIVLG	IDMoxNLVQTGKSVIQR	2	10	915	854	1.23466	FALSE
Orc2	Orc2	Orc2	Orc2	LDKDTSGNVNEESK	KDEKDTbs3nh2ISSK	3	4	110	97	1.14522	FALSE
Cdc6	Cdc6	Cdc6	Cdc6	NLFDDAPATPPRPLKR	KKLQFTDVTPESSPEK	15	2	29	32	1.11697	FALSE
Mcm7	Mcm7	Mcm7	Mcm7	MoxLQETGKNTLSY	ENIVKTVR	7	5	757	767	1.06112	FALSE
Orc1	Orc1	Orc1	Orc1	VANVMDGSKWEVL	KGNVDPERDF	9	1	157	162	0.987803	FALSE
Orc4	Orc4	Orc4	Orc4	CcmKDSDPGFGSLQR	NSIIPLVATSKNFGSLCcmTAIK	2	11	43	349	0.847711	FALSE
Cdc6	Cdc6	Orc3	Orc3	EPYHKKTTFVVVL	KMNVSEFADAQRSHYTVY	5	1	214	9	0.767434	FALSE

## Sheet: 26SProteasome
16S proteasome
Protein1	Description1	Protein2	Description2	Peptide1	Peptide2	FromSite	ToSite	FromProteinSite	ToProteinSite	Score	isDecoy
P53549	PRS10_YEAST 26S protease subunit RPT4 OS=Saccharomyces cerevisiae (strain ATCC 204508 / S288c) GN=RPT4 PE=1 SV=4	P33299	PRS7_YEAST 26S protease regulatory subunit 7 homolog OS=Saccharomyces cerevisiae (strain ATCC 204508 / S288c) GN=RPT1 PE=1 SV=1	DDRDHINPDDLMKAVR	KVEFSLPDLEGR	13	1	417	374	28.5553	FALSE
P32565	RPN2_YEAST 26S proteasome regulatory subunit RPN2 OS=Saccharomyces cerevisiae (strain ATCC 204508 / S288c) GN=RPN2 PE=1 SV=4	P32565	RPN2_YEAST 26S proteasome regulatory subunit RPN2 OS=Saccharomyces cerevisiae (strain ATCC 204508 / S288c) GN=RPN2 PE=1 SV=4	YALAAKDRFDIDEK	DIIDPKLTSIFER	6	6	86	132	28.3373	FALSE
P53549	PRS10_YEAST 26S protease subunit RPT4 OS=Saccharomyces cerevisiae (strain ATCC 204508 / S288c) GN=RPT4 PE=1 SV=4	P33298	PRS6B_YEAST 26S protease regulatory subunit 6B homolog OS=Saccharomyces cerevisiae (strain ATCC 204508 / S288c) GN=RPT3 PE=1 SV=2	KVEIPLPNEAGR	VNGSEFVHKYLGEGPR	1	9	346	245	27.8396	FALSE
P33299	PRS7_YEAST 26S protease regulatory subunit 7 homolog OS=Saccharomyces cerevisiae (strain ATCC 204508 / S288c) GN=RPT1 PE=1 SV=1	P33297	PRS6A_YEAST 26S protease regulatory subunit 6A OS=Saccharomyces cerevisiae (strain ATCC 204508 / S288c) GN=RPT5 PE=1 SV=3	KVEFSLPDLEGR	STDEFNGAQLKAVTVEAGMIALR	1	11	374	392	27.6081	FALSE
Q04062	RPN9_YEAST 26S proteasome regulatory subunit RPN9 OS=Saccharomyces cerevisiae (strain ATCC 204508 / S288c) GN=RPN9 PE=1 SV=1	Q04062	RPN9_YEAST 26S proteasome regulatory subunit RPN9 OS=Saccharomyces cerevisiae (strain ATCC 204508 / S288c) GN=RPN9 PE=1 SV=1	MFNNHEIDTILSTLR	FYDKINQLSVVK	1	4	1	72	27.5408	FALSE
P43593	UBP6_YEAST Ubiquitin carboxyl-terminal hydrolase 6 OS=Saccharomyces cerevisiae (strain ATCC 204508 / S288c) GN=UBP6 PE=1 SV=1	P43593	UBP6_YEAST Ubiquitin carboxyl-terminal hydrolase 6 OS=Saccharomyces cerevisiae (strain ATCC 204508 / S288c) GN=UBP6 PE=1 SV=1	HSGKVYPITLSTDATSADLK	SKAEELTQVPSAR	4	2	15	33	27.5111	FALSE
P33297	PRS6A_YEAST 26S protease regulatory subunit 6A OS=Saccharomyces cerevisiae (strain ATCC 204508 / S288c) GN=RPT5 PE=1 SV=3	P33297	PRS6A_YEAST 26S protease regulatory subunit 6A OS=Saccharomyces cerevisiae (strain ATCC 204508 / S288c) GN=RPT5 PE=1 SV=3	KMTTDDDINWQELAR	STDEFNGAQLKAVTVEAGMIALR	1	11	367	392	26.86	FALSE
Q06103	RPN7_YEAST 26S proteasome regulatory subunit RPN7 OS=Saccharomyces cerevisiae (strain ATCC 204508 / S288c) GN=RPN7 PE=1 SV=3	Q06103	RPN7_YEAST 26S proteasome regulatory subunit RPN7 OS=Saccharomyces cerevisiae (strain ATCC 204508 / S288c) GN=RPN7 PE=1 SV=3	FIPNKQLNCcmVIDR	NAQYHLLVKQGDGLLTK	5	9	375	405	25.8226	FALSE
P33299	PRS7_YEAST 26S protease regulatory subunit 7 homolog OS=Saccharomyces cerevisiae (strain ATCC 204508 / S288c) GN=RPT1 PE=1 SV=1	P33297	PRS6A_YEAST 26S protease regulatory subunit 6A OS=Saccharomyces cerevisiae (strain ATCC 204508 / S288c) GN=RPT5 PE=1 SV=3	KVEFSLPDLEGR	STDEFNGAQLKAVTVEAGMoxIALR	1	11	374	392	25.7397	FALSE
P32565	RPN2_YEAST 26S proteasome regulatory subunit RPN2 OS=Saccharomyces cerevisiae (strain ATCC 204508 / S288c) GN=RPN2 PE=1 SV=4	P43588	RPN11_YEAST Ubiquitin carboxyl-terminal hydrolase RPN11 OS=Saccharomyces cerevisiae (strain ATCC 204508 / S288c) GN=RPN11 PE=1 SV=1	FIKGGSLYGLGLIYAGFGR	LMMNSKVGSADTGRDDTK	3	6	401	12	25.7253	FALSE
P33299	PRS7_YEAST 26S protease regulatory subunit 7 homolog OS=Saccharomyces cerevisiae (strain ATCC 204508 / S288c) GN=RPT1 PE=1 SV=1	P33299	PRS7_YEAST 26S protease regulatory subunit 7 homolog OS=Saccharomyces cerevisiae (strain ATCC 204508 / S288c) GN=RPT1 PE=1 SV=1	KVEFSLPDLEGR	VIGSELVQKYVGEGAR	1	9	374	282	25.7089	FALSE
P33299	PRS7_YEAST 26S protease regulatory subunit 7 homolog OS=Saccharomyces cerevisiae (strain ATCC 204508 / S288c) GN=RPT1 PE=1 SV=1	P33297	PRS6A_YEAST 26S protease regulatory subunit 6A OS=Saccharomyces cerevisiae (strain ATCC 204508 / S288c) GN=RPT5 PE=1 SV=3	KVEFSLPDLEGR	VKAMEVDEKPTETYSDVGGLDK	1	2	374	168	25.5588	FALSE
P32496	RPN12_YEAST 26S proteasome regulatory subunit RPN12 OS=Saccharomyces cerevisiae (strain ATCC 204508 / S288c) GN=RPN12 PE=1 SV=3	P32496	RPN12_YEAST 26S proteasome regulatory subunit RPN12 OS=Saccharomyces cerevisiae (strain ATCC 204508 / S288c) GN=RPN12 PE=1 SV=3	HIKbs3nh2NLEDDSLLSYPIKLDR	WLMEGSYQKAWDLLQSGSQNISEFDSFTDILK	16	9	147	159	25.496	FALSE
P23638	PSA3_YEAST Proteasome subunit alpha type-3 OS=Saccharomyces cerevisiae (strain ATCC 204508 / S288c) GN=PRE9 PE=1 SV=1	P23639	PSA2_YEAST Proteasome subunit alpha type-2 OS=Saccharomyces cerevisiae (strain ATCC 204508 / S288c) GN=PRE8 PE=1 SV=1	KVTSTLLEQDTSTEK	YSFSLTTFSPSGKLGQIDYALTAVK	1	13	51	17	25.4835	FALSE
Q04062	RPN9_YEAST 26S proteasome regulatory subunit RPN9 OS=Saccharomyces cerevisiae (strain ATCC 204508 / S288c) GN=RPN9 PE=1 SV=1	Q04062	RPN9_YEAST 26S proteasome regulatory subunit RPN9 OS=Saccharomyces cerevisiae (strain ATCC 204508 / S288c) GN=RPN9 PE=1 SV=1	MoxFNNHEIDTILSTLR	FYDKINQLSVVK	1	4	1	72	25.4205	FALSE
P33299	PRS7_YEAST 26S protease regulatory subunit 7 homolog OS=Saccharomyces cerevisiae (strain ATCC 204508 / S288c) GN=RPT1 PE=1 SV=1	P40327	PRS4_YEAST 26S protease regulatory subunit 4 homolog OS=Saccharomyces cerevisiae (strain ATCC 204508 / S288c) GN=RPT2 PE=1 SV=3	AGVKESDTGLAPSHLWDIMGDR	KGGPATAEKLPNIYPSTR	4	1	70	37	25.2317	FALSE
P30656	PSB5_YEAST Proteasome subunit beta type-5 OS=Saccharomyces cerevisiae (strain ATCC 204508 / S288c) GN=PRE2 PE=1 SV=3	P22141	PSB4_YEAST Proteasome subunit beta type-4 OS=Saccharomyces cerevisiae (strain ATCC 204508 / S288c) GN=PRE1 PE=1 SV=2	LKGDIFCcmVGSGQTFAYGVLDSNYK	GISVLKDSDDKTR	2	6	198	29	25.1202	FALSE
P33297	PRS6A_YEAST 26S protease regulatory subunit 6A OS=Saccharomyces cerevisiae (strain ATCC 204508 / S288c) GN=RPT5 PE=1 SV=3	P33297	PRS6A_YEAST 26S protease regulatory subunit 6A OS=Saccharomyces cerevisiae (strain ATCC 204508 / S288c) GN=RPT5 PE=1 SV=3	EKAPTIIFIDELDAIGTKR	KIEFPLPSEDSR	18	1	289	346	25.0643	FALSE
P32565	RPN2_YEAST 26S proteasome regulatory subunit RPN2 OS=Saccharomyces cerevisiae (strain ATCC 204508 / S288c) GN=RPN2 PE=1 SV=4	P32565	RPN2_YEAST 26S proteasome regulatory subunit RPN2 OS=Saccharomyces cerevisiae (strain ATCC 204508 / S288c) GN=RPN2 PE=1 SV=4	YISFIKDDR	YSSKPYKVDNMTR	6	7	886	867	24.8014	FALSE
Q12377	RPN6_YEAST 26S proteasome regulatory subunit RPN6 OS=Saccharomyces cerevisiae (strain ATCC 204508 / S288c) GN=RPN6 PE=1 SV=3	Q12377	RPN6_YEAST 26S proteasome regulatory subunit RPN6 OS=Saccharomyces cerevisiae (strain ATCC 204508 / S288c) GN=RPN6 PE=1 SV=3	KQYKDSLALINDLLR	QYEKELMGDELTR	1	4	149	323	24.7086	FALSE
P00359	G3P3_YEAST Glyceraldehyde-3-phosphate dehydrogenase 3 OS=Saccharomyces cerevisiae (strain ATCC 204508 / S288c) GN=TDH3 PE=1 SV=3	P00359	G3P3_YEAST Glyceraldehyde-3-phosphate dehydrogenase 3 OS=Saccharomyces cerevisiae (strain ATCC 204508 / S288c) GN=TDH3 PE=1 SV=3	VINDAFGIEEGLMTTVHSLTATQK	TVDGPSHKbs3ohDWR	22	1	182	185	24.6464	FALSE
P43588	RPN11_YEAST Ubiquitin carboxyl-terminal hydrolase RPN11 OS=Saccharomyces cerevisiae (strain ATCC 204508 / S288c) GN=RPN11 PE=1 SV=1	P43588	RPN11_YEAST Ubiquitin carboxyl-terminal hydrolase RPN11 OS=Saccharomyces cerevisiae (strain ATCC 204508 / S288c) GN=RPN11 PE=1 SV=1	AVAVVVDPIQSVKGK	MLMNLHKEQWQSGLK	13	7	148	218	24.4047	FALSE
P33299	PRS7_YEAST 26S protease regulatory subunit 7 homolog OS=Saccharomyces cerevisiae (strain ATCC 204508 / S288c) GN=RPT1 PE=1 SV=1	P40327	PRS4_YEAST 26S protease regulatory subunit 4 homolog OS=Saccharomyces cerevisiae (strain ATCC 204508 / S288c) GN=RPT2 PE=1 SV=3	AGVKESDTGLAPSHLWDIMGDR	KGGPATAEK	4	1	70	37	24.3863	FALSE
Q12250	RPN5_YEAST 26S proteasome regulatory subunit RPN5 OS=Saccharomyces cerevisiae (strain ATCC 204508 / S288c) GN=RPN5 PE=1 SV=3	Q12250	RPN5_YEAST 26S proteasome regulatory subunit RPN5 OS=Saccharomyces cerevisiae (strain ATCC 204508 / S288c) GN=RPN5 PE=1 SV=3	DAPIKADKDYSQILKEEFPK	QASDLASSKEVLAK	5	9	8	56	24.2809	FALSE
Q12377	RPN6_YEAST 26S proteasome regulatory subunit RPN6 OS=Saccharomyces cerevisiae (strain ATCC 204508 / S288c) GN=RPN6 PE=1 SV=3	Q06103	RPN7_YEAST 26S proteasome regulatory subunit RPN7 OS=Saccharomyces cerevisiae (strain ATCC 204508 / S288c) GN=RPN7 PE=1 SV=3	KLDDKPSLVDVHLLESK	VDVEEK	1	1	167	2	24.2661	FALSE
Q04062	RPN9_YEAST 26S proteasome regulatory subunit RPN9 OS=Saccharomyces cerevisiae (strain ATCC 204508 / S288c) GN=RPN9 PE=1 SV=1	Q04062	RPN9_YEAST 26S proteasome regulatory subunit RPN9 OS=Saccharomyces cerevisiae (strain ATCC 204508 / S288c) GN=RPN9 PE=1 SV=1	MFNNHEIDTILSTLR	LYDNFVSKFYDKINQLSVVK	1	8	1	68	24.0314	FALSE
P32565	RPN2_YEAST 26S proteasome regulatory subunit RPN2 OS=Saccharomyces cerevisiae (strain ATCC 204508 / S288c) GN=RPN2 PE=1 SV=4	O13563	RPN13_YEAST 26S proteasome regulatory subunit RPN13 OS=Saccharomyces cerevisiae (strain ATCC 204508 / S288c) GN=RPN13 PE=1 SV=1	DREPKEPVALIETVR	DKEIYNK	5	2	911	119	23.9078	FALSE
P33297	PRS6A_YEAST 26S protease regulatory subunit 6A OS=Saccharomyces cerevisiae (strain ATCC 204508 / S288c) GN=RPT5 PE=1 SV=3	P33297	PRS6A_YEAST 26S protease regulatory subunit 6A OS=Saccharomyces cerevisiae (strain ATCC 204508 / S288c) GN=RPT5 PE=1 SV=3	KMoxTTDDDINWQELAR	STDEFNGAQLKAVTVEAGMIALR	1	11	367	392	23.6223	FALSE
P50086	PSD10_YEAST Probable 26S proteasome regulatory subunit p28 OS=Saccharomyces cerevisiae (strain ATCC 204508 / S288c) GN=NAS6 PE=1 SV=1	P33298	PRS6B_YEAST 26S protease regulatory subunit 6B homolog OS=Saccharomyces cerevisiae (strain ATCC 204508 / S288c) GN=RPT3 PE=1 SV=2	IKDKFNQIPLHR	TDNTVDKFDFYK	2	12	136	428	23.4153	FALSE
P53549	PRS10_YEAST 26S protease subunit RPT4 OS=Saccharomyces cerevisiae (strain ATCC 204508 / S288c) GN=RPT4 PE=1 SV=4	Q08723	RPN8_YEAST 26S proteasome regulatory subunit RPN8 OS=Saccharomyces cerevisiae (strain ATCC 204508 / S288c) GN=RPN8 PE=1 SV=3	LYDKTENDIKALQSIGQLIGEVMK	EKLIGWYHSGPK	10	2	96	88	23.3947	FALSE
P32565	RPN2_YEAST 26S proteasome regulatory subunit RPN2 OS=Saccharomyces cerevisiae (strain ATCC 204508 / S288c) GN=RPN2 PE=1 SV=4	P43588	RPN11_YEAST Ubiquitin carboxyl-terminal hydrolase RPN11 OS=Saccharomyces cerevisiae (strain ATCC 204508 / S288c) GN=RPN11 PE=1 SV=1	FIKGGSLYGLGLIYAGFGR	LMMNSKVGSADTGR	3	6	401	12	23.1381	FALSE
P40327	PRS4_YEAST 26S protease regulatory subunit 4 homolog OS=Saccharomyces cerevisiae (strain ATCC 204508 / S288c) GN=RPT2 PE=1 SV=3	P40327	PRS4_YEAST 26S protease regulatory subunit 4 homolog OS=Saccharomyces cerevisiae (strain ATCC 204508 / S288c) GN=RPT2 PE=1 SV=3	VAGENAPSIVFIDEIDAIGTKR	KILFENPDLSTK	21	1	290	347	23.1107	FALSE
P23638	PSA3_YEAST Proteasome subunit alpha type-3 OS=Saccharomyces cerevisiae (strain ATCC 204508 / S288c) GN=PRE9 PE=1 SV=1	P33298	PRS6B_YEAST 26S protease regulatory subunit 6B homolog OS=Saccharomyces cerevisiae (strain ATCC 204508 / S288c) GN=RPT3 PE=1 SV=2	KVTSTLLEQDTSTEK	ENAPSIIFIDEVDSIATKR	1	18	51	280	23.0597	FALSE
P32565	RPN2_YEAST 26S proteasome regulatory subunit RPN2 OS=Saccharomyces cerevisiae (strain ATCC 204508 / S288c) GN=RPN2 PE=1 SV=4	P32565	RPN2_YEAST 26S proteasome regulatory subunit RPN2 OS=Saccharomyces cerevisiae (strain ATCC 204508 / S288c) GN=RPN2 PE=1 SV=4	SKLDQDSTSENVK	ASELKLALGIALEGYR	2	5	173	151	23.0507	FALSE
P00359	G3P3_YEAST Glyceraldehyde-3-phosphate dehydrogenase 3 OS=Saccharomyces cerevisiae (strain ATCC 204508 / S288c) GN=TDH3 PE=1 SV=3	P00359	G3P3_YEAST Glyceraldehyde-3-phosphate dehydrogenase 3 OS=Saccharomyces cerevisiae (strain ATCC 204508 / S288c) GN=TDH3 PE=1 SV=3	YAGEVSHDDKHIIVDGK	KIATYQER	10	1	63	71	22.921	FALSE
Q12377	RPN6_YEAST 26S proteasome regulatory subunit RPN6 OS=Saccharomyces cerevisiae (strain ATCC 204508 / S288c) GN=RPN6 PE=1 SV=3	Q12377	RPN6_YEAST 26S proteasome regulatory subunit RPN6 OS=Saccharomyces cerevisiae (strain ATCC 204508 / S288c) GN=RPN6 PE=1 SV=3	IMLNLIDDVKNILNAK	GIDAMKAVAEAYNNR	10	6	279	300	22.8617	FALSE
P33299	PRS7_YEAST 26S protease regulatory subunit 7 homolog OS=Saccharomyces cerevisiae (strain ATCC 204508 / S288c) GN=RPT1 PE=1 SV=1	Q01939	PRS8_YEAST 26S protease regulatory subunit 8 homolog OS=Saccharomyces cerevisiae (strain ATCC 204508 / S288c) GN=RPT6 PE=1 SV=4	AGVKESDTGLAPSHLWDIMGDR	LLQEPGSYVGEVIKIVSDKK	4	14	70	77	22.6358	FALSE
P32565	RPN2_YEAST 26S proteasome regulatory subunit RPN2 OS=Saccharomyces cerevisiae (strain ATCC 204508 / S288c) GN=RPN2 PE=1 SV=4	P32565	RPN2_YEAST 26S proteasome regulatory subunit RPN2 OS=Saccharomyces cerevisiae (strain ATCC 204508 / S288c) GN=RPN2 PE=1 SV=4	VYYNLGEYESAVKYALAAK	DIIDPKLTSIFER	13	6	80	132	22.6226	FALSE
P50086	PSD10_YEAST Probable 26S proteasome regulatory subunit p28 OS=Saccharomyces cerevisiae (strain ATCC 204508 / S288c) GN=NAS6 PE=1 SV=1	P50086	PSD10_YEAST Probable 26S proteasome regulatory subunit p28 OS=Saccharomyces cerevisiae (strain ATCC 204508 / S288c) GN=NAS6 PE=1 SV=1	SAVNWQDKQGWTPLFHALAEGHGDAAVLLVEK	YGAEYDLVDNKGAK	8	11	172	207	22.4624	FALSE
P33297	PRS6A_YEAST 26S protease regulatory subunit 6A OS=Saccharomyces cerevisiae (strain ATCC 204508 / S288c) GN=RPT5 PE=1 SV=3	P33297	PRS6A_YEAST 26S protease regulatory subunit 6A OS=Saccharomyces cerevisiae (strain ATCC 204508 / S288c) GN=RPT5 PE=1 SV=3	AMEVDEKPTETYSDVGGLDK	QIEELVEAIVLPMKR	7	14	175	202	22.4615	FALSE
P53549	PRS10_YEAST 26S protease subunit RPT4 OS=Saccharomyces cerevisiae (strain ATCC 204508 / S288c) GN=RPT4 PE=1 SV=4	P33298	PRS6B_YEAST 26S protease regulatory subunit 6B homolog OS=Saccharomyces cerevisiae (strain ATCC 204508 / S288c) GN=RPT3 PE=1 SV=2	KVEIPLPNEAGR	TDNTVDKFDFYK	1	7	346	423	22.4422	FALSE
P33299	PRS7_YEAST 26S protease regulatory subunit 7 homolog OS=Saccharomyces cerevisiae (strain ATCC 204508 / S288c) GN=RPT1 PE=1 SV=1	P33299	PRS7_YEAST 26S protease regulatory subunit 7 homolog OS=Saccharomyces cerevisiae (strain ATCC 204508 / S288c) GN=RPT1 PE=1 SV=1	IDPSVTMMTVEEKPDVTYSDVGGCcmKDQIEK	IHSKSMSVER	25	4	215	394	22.4104	FALSE
P38624	PSB1_YEAST Proteasome subunit beta type-1 OS=Saccharomyces cerevisiae (strain ATCC 204508 / S288c) GN=PRE3 PE=1 SV=2	P21243	PSA1_YEAST Proteasome subunit alpha type-1 OS=Saccharomyces cerevisiae (strain ATCC 204508 / S288c) GN=SCL1 PE=1 SV=1	VHDKIWCcmCcmR	DKFFTLSAENIEER	4	2	59	232	22.392	FALSE
P33299	PRS7_YEAST 26S protease regulatory subunit 7 homolog OS=Saccharomyces cerevisiae (strain ATCC 204508 / S288c) GN=RPT1 PE=1 SV=1	Q01939	PRS8_YEAST 26S protease regulatory subunit 8 homolog OS=Saccharomyces cerevisiae (strain ATCC 204508 / S288c) GN=RPT6 PE=1 SV=4	LKQTENDLKDIEAR	TMLELLNQLDGFETSKNIK	2	16	50	286	22.2489	FALSE
Q12377	RPN6_YEAST 26S proteasome regulatory subunit RPN6 OS=Saccharomyces cerevisiae (strain ATCC 204508 / S288c) GN=RPN6 PE=1 SV=3	Q12377	RPN6_YEAST 26S proteasome regulatory subunit RPN6 OS=Saccharomyces cerevisiae (strain ATCC 204508 / S288c) GN=RPN6 PE=1 SV=3	IMoxLNLIDDVKNILNAK	GIDAMKAVAEAYNNR	10	6	279	300	22.1848	FALSE
P21243	PSA1_YEAST Proteasome subunit alpha type-1 OS=Saccharomyces cerevisiae (strain ATCC 204508 / S288c) GN=SCL1 PE=1 SV=1	P21243	PSA1_YEAST Proteasome subunit alpha type-1 OS=Saccharomyces cerevisiae (strain ATCC 204508 / S288c) GN=SCL1 PE=1 SV=1	KVPDKLLDPTTVSYIFCcmISR	ATATGPKQQEITTNLENHFK	1	7	58	174	22.1199	FALSE
P33297	PRS6A_YEAST 26S protease regulatory subunit 6A OS=Saccharomyces cerevisiae (strain ATCC 204508 / S288c) GN=RPT5 PE=1 SV=3	P33297	PRS6A_YEAST 26S protease regulatory subunit 6A OS=Saccharomyces cerevisiae (strain ATCC 204508 / S288c) GN=RPT5 PE=1 SV=3	VKAMEVDEKPTETYSDVGGLDK	EKAPTIIFIDELDAIGTK	2	2	168	273	22.0748	FALSE
P38764	RPN1_YEAST 26S proteasome regulatory subunit RPN1 OS=Saccharomyces cerevisiae (strain ATCC 204508 / S288c) GN=RPN1 PE=1 SV=3	P38764	RPN1_YEAST 26S proteasome regulatory subunit RPN1 OS=Saccharomyces cerevisiae (strain ATCC 204508 / S288c) GN=RPN1 PE=1 SV=3	LKEDDSSLYEASLNALKESIK	NSTSSMoxTAVPKPLK	17	2	72	78	21.9275	FALSE
P53549	PRS10_YEAST 26S protease subunit RPT4 OS=Saccharomyces cerevisiae (strain ATCC 204508 / S288c) GN=RPT4 PE=1 SV=4	P33299	PRS7_YEAST 26S protease regulatory subunit 7 homolog OS=Saccharomyces cerevisiae (strain ATCC 204508 / S288c) GN=RPT1 PE=1 SV=1	DHINPDDLMKAVR	KVEFSLPDLEGR	10	1	417	374	21.9228	FALSE
P33299	PRS7_YEAST 26S protease regulatory subunit 7 homolog OS=Saccharomyces cerevisiae (strain ATCC 204508 / S288c) GN=RPT1 PE=1 SV=1	P33297	PRS6A_YEAST 26S protease regulatory subunit 6A OS=Saccharomyces cerevisiae (strain ATCC 204508 / S288c) GN=RPT5 PE=1 SV=3	KVEFSLPDLEGR	KIEFPLPSEDSR	1	1	374	346	21.8851	FALSE
P33299	PRS7_YEAST 26S protease regulatory subunit 7 homolog OS=Saccharomyces cerevisiae (strain ATCC 204508 / S288c) GN=RPT1 PE=1 SV=1	P40327	PRS4_YEAST 26S protease regulatory subunit 4 homolog OS=Saccharomyces cerevisiae (strain ATCC 204508 / S288c) GN=RPT2 PE=1 SV=3	AGVKESDTGLAPSHLWDIMoxGDR	IKDHLLLEEEFVSNSEILKPFEK	4	19	70	83	21.8394	FALSE
Q01939	PRS8_YEAST 26S protease regulatory subunit 8 homolog OS=Saccharomyces cerevisiae (strain ATCC 204508 / S288c) GN=RPT6 PE=1 SV=4	P32565	RPN2_YEAST 26S proteasome regulatory subunit RPN2 OS=Saccharomyces cerevisiae (strain ATCC 204508 / S288c) GN=RPN2 PE=1 SV=4	IVDVAKDINVK	SVITNKHQEGLAK	6	6	100	689	21.6805	FALSE
Q01939	PRS8_YEAST 26S protease regulatory subunit 8 homolog OS=Saccharomyces cerevisiae (strain ATCC 204508 / S288c) GN=RPT6 PE=1 SV=4	P33298	PRS6B_YEAST 26S protease regulatory subunit 6B homolog OS=Saccharomyces cerevisiae (strain ATCC 204508 / S288c) GN=RPT3 PE=1 SV=2	VMNKNQETAISVAK	KIEFPSLR	4	1	392	337	21.6496	FALSE
Q01939	PRS8_YEAST 26S protease regulatory subunit 8 homolog OS=Saccharomyces cerevisiae (strain ATCC 204508 / S288c) GN=RPT6 PE=1 SV=4	P40327	PRS4_YEAST 26S protease regulatory subunit 4 homolog OS=Saccharomyces cerevisiae (strain ATCC 204508 / S288c) GN=RPT2 PE=1 SV=3	VSGAELVQKYIGEGSR	IVGSELIQKYLGDGPR	9	9	221	255	21.6139	FALSE
P38764	RPN1_YEAST 26S proteasome regulatory subunit RPN1 OS=Saccharomyces cerevisiae (strain ATCC 204508 / S288c) GN=RPN1 PE=1 SV=3	P38764	RPN1_YEAST 26S proteasome regulatory subunit RPN1 OS=Saccharomyces cerevisiae (strain ATCC 204508 / S288c) GN=RPN1 PE=1 SV=3	LKEDDSSLYEASLNALK	FLRPTYPDLCcmSIYDKWTDPNLK	2	15	57	105	21.6017	FALSE
Q06103	RPN7_YEAST 26S proteasome regulatory subunit RPN7 OS=Saccharomyces cerevisiae (strain ATCC 204508 / S288c) GN=RPN7 PE=1 SV=3	Q06103	RPN7_YEAST 26S proteasome regulatory subunit RPN7 OS=Saccharomyces cerevisiae (strain ATCC 204508 / S288c) GN=RPN7 PE=1 SV=3	YLCcmEEYLVNNGQSDLEHDEKSDSLNEWIK	KEAAEFVLAK	20	1	84	44	21.5857	FALSE
Q06103	RPN7_YEAST 26S proteasome regulatory subunit RPN7 OS=Saccharomyces cerevisiae (strain ATCC 204508 / S288c) GN=RPN7 PE=1 SV=3	Q06103	RPN7_YEAST 26S proteasome regulatory subunit RPN7 OS=Saccharomyces cerevisiae (strain ATCC 204508 / S288c) GN=RPN7 PE=1 SV=3	IKEEEMAPYYK	KEAAEFVLAK	2	1	55	44	21.5761	FALSE
Q12377	RPN6_YEAST 26S proteasome regulatory subunit RPN6 OS=Saccharomyces cerevisiae (strain ATCC 204508 / S288c) GN=RPN6 PE=1 SV=3	Q12377	RPN6_YEAST 26S proteasome regulatory subunit RPN6 OS=Saccharomyces cerevisiae (strain ATCC 204508 / S288c) GN=RPN6 PE=1 SV=3	KQYKDSLALINDLLR	QYEKELMoxGDELTR	1	4	149	323	21.4789	FALSE
Q01939	PRS8_YEAST 26S protease regulatory subunit 8 homolog OS=Saccharomyces cerevisiae (strain ATCC 204508 / S288c) GN=RPT6 PE=1 SV=4	P40327	PRS4_YEAST 26S protease regulatory subunit 4 homolog OS=Saccharomyces cerevisiae (strain ATCC 204508 / S288c) GN=RPT2 PE=1 SV=3	VGEVIKIVSDK	KGGPATAEK	6	1	77	37	21.4576	FALSE
Q04062	RPN9_YEAST 26S proteasome regulatory subunit RPN9 OS=Saccharomyces cerevisiae (strain ATCC 204508 / S288c) GN=RPN9 PE=1 SV=1	Q04062	RPN9_YEAST 26S proteasome regulatory subunit RPN9 OS=Saccharomyces cerevisiae (strain ATCC 204508 / S288c) GN=RPN9 PE=1 SV=1	LYDNFVSKFYDK	MoxFNNHEIDTILSTLR	8	1	68	1	21.4413	FALSE
P32565	RPN2_YEAST 26S proteasome regulatory subunit RPN2 OS=Saccharomyces cerevisiae (strain ATCC 204508 / S288c) GN=RPN2 PE=1 SV=4	O13563	RPN13_YEAST 26S proteasome regulatory subunit RPN13 OS=Saccharomyces cerevisiae (strain ATCC 204508 / S288c) GN=RPN13 PE=1 SV=1	KVMAPYLPGSR	YFFWLQEKNSGNLPLNELSAK	1	8	384	104	21.3951	FALSE
Q06103	RPN7_YEAST 26S proteasome regulatory subunit RPN7 OS=Saccharomyces cerevisiae (strain ATCC 204508 / S288c) GN=RPN7 PE=1 SV=3	P23638	PSA3_YEAST Proteasome subunit alpha type-3 OS=Saccharomyces cerevisiae (strain ATCC 204508 / S288c) GN=PRE9 PE=1 SV=1	VDVEEK	TLSKTTDSSALTYDRLEFATIR	1	4	2	199	21.2607	FALSE
P53549	PRS10_YEAST 26S protease subunit RPT4 OS=Saccharomyces cerevisiae (strain ATCC 204508 / S288c) GN=RPT4 PE=1 SV=4	P33299	PRS7_YEAST 26S protease regulatory subunit 7 homolog OS=Saccharomyces cerevisiae (strain ATCC 204508 / S288c) GN=RPT1 PE=1 SV=1	DDRDHINPDDLMoxKAVR	KVEFSLPDLEGR	13	1	417	374	21.2179	FALSE
Q12377	RPN6_YEAST 26S proteasome regulatory subunit RPN6 OS=Saccharomyces cerevisiae (strain ATCC 204508 / S288c) GN=RPN6 PE=1 SV=3	Q12377	RPN6_YEAST 26S proteasome regulatory subunit RPN6 OS=Saccharomyces cerevisiae (strain ATCC 204508 / S288c) GN=RPN6 PE=1 SV=3	QYEKELMGDELTR	ACcmQVLKYMLLSK	4	6	323	263	21.1636	FALSE
P53549	PRS10_YEAST 26S protease subunit RPT4 OS=Saccharomyces cerevisiae (strain ATCC 204508 / S288c) GN=RPT4 PE=1 SV=4	P33298	PRS6B_YEAST 26S protease regulatory subunit 6B homolog OS=Saccharomyces cerevisiae (strain ATCC 204508 / S288c) GN=RPT3 PE=1 SV=2	KVEIPLPNEAGR	TMLVKAVANSTK	1	5	346	224	21.0432	FALSE
P33299	PRS7_YEAST 26S protease regulatory subunit 7 homolog OS=Saccharomyces cerevisiae (strain ATCC 204508 / S288c) GN=RPT1 PE=1 SV=1	P33297	PRS6A_YEAST 26S protease regulatory subunit 6A OS=Saccharomyces cerevisiae (strain ATCC 204508 / S288c) GN=RPT5 PE=1 SV=3	KVEFSLPDLEGR	VKAMoxEVDEKPTETYSDVGGLDK	1	2	374	168	20.9384	FALSE
P23638	PSA3_YEAST Proteasome subunit alpha type-3 OS=Saccharomyces cerevisiae (strain ATCC 204508 / S288c) GN=PRE9 PE=1 SV=1	P25451	PSB3_YEAST Proteasome subunit beta type-3 OS=Saccharomyces cerevisiae (strain ATCC 204508 / S288c) GN=PUP3 PE=1 SV=1	IHAQNYLKTYNEDIPVEILVR	YKTNLYK	8	2	100	70	20.931	FALSE
P40327	PRS4_YEAST 26S protease regulatory subunit 4 homolog OS=Saccharomyces cerevisiae (strain ATCC 204508 / S288c) GN=RPT2 PE=1 SV=3	P40327	PRS4_YEAST 26S protease regulatory subunit 4 homolog OS=Saccharomyces cerevisiae (strain ATCC 204508 / S288c) GN=RPT2 PE=1 SV=3	IKDHLLLEEEFVSNSEILKPFEK	KGGPATAEK	19	1	83	37	20.9197	FALSE
P33297	PRS6A_YEAST 26S protease regulatory subunit 6A OS=Saccharomyces cerevisiae (strain ATCC 204508 / S288c) GN=RPT5 PE=1 SV=3	P33297	PRS6A_YEAST 26S protease regulatory subunit 6A OS=Saccharomyces cerevisiae (strain ATCC 204508 / S288c) GN=RPT5 PE=1 SV=3	KIEFPLPSEDSR	STDEFNGAQLKAVTVEAGMIALR	1	11	346	392	20.8602	FALSE
P53549	PRS10_YEAST 26S protease subunit RPT4 OS=Saccharomyces cerevisiae (strain ATCC 204508 / S288c) GN=RPT4 PE=1 SV=4	P33297	PRS6A_YEAST 26S protease regulatory subunit 6A OS=Saccharomyces cerevisiae (strain ATCC 204508 / S288c) GN=RPT5 PE=1 SV=3	ELSEEKYIVKASSGPR	AAVVKTSSR	10	5	120	120	20.6605	FALSE
Q04062	RPN9_YEAST 26S proteasome regulatory subunit RPN9 OS=Saccharomyces cerevisiae (strain ATCC 204508 / S288c) GN=RPN9 PE=1 SV=1	Q04062	RPN9_YEAST 26S proteasome regulatory subunit RPN9 OS=Saccharomyces cerevisiae (strain ATCC 204508 / S288c) GN=RPN9 PE=1 SV=1	NNGSKDHGDGILLIDSEIAR	TLDKKDSIPLR	5	5	120	160	20.6007	FALSE
P33299	PRS7_YEAST 26S protease regulatory subunit 7 homolog OS=Saccharomyces cerevisiae (strain ATCC 204508 / S288c) GN=RPT1 PE=1 SV=1	P40327	PRS4_YEAST 26S protease regulatory subunit 4 homolog OS=Saccharomyces cerevisiae (strain ATCC 204508 / S288c) GN=RPT2 PE=1 SV=3	AGVKESDTGLAPSHLWDIMoxGDR	KGGPATAEKLPNIYPSTR	4	1	70	37	20.5953	FALSE
Q01939	PRS8_YEAST 26S protease regulatory subunit 8 homolog OS=Saccharomyces cerevisiae (strain ATCC 204508 / S288c) GN=RPT6 PE=1 SV=4	P33298	PRS6B_YEAST 26S protease regulatory subunit 6B homolog OS=Saccharomyces cerevisiae (strain ATCC 204508 / S288c) GN=RPT3 PE=1 SV=2	VSGAELVQKYIGEGSR	ENAPSIIFIDEVDSIATKR	9	18	221	280	20.5846	FALSE
P33299	PRS7_YEAST 26S protease regulatory subunit 7 homolog OS=Saccharomyces cerevisiae (strain ATCC 204508 / S288c) GN=RPT1 PE=1 SV=1	Q01939	PRS8_YEAST 26S protease regulatory subunit 8 homolog OS=Saccharomyces cerevisiae (strain ATCC 204508 / S288c) GN=RPT6 PE=1 SV=4	LKQTENDLKDIEAR	TMoxLELLNQLDGFETSKNIK	2	16	50	286	20.5288	FALSE
Q04062	RPN9_YEAST 26S proteasome regulatory subunit RPN9 OS=Saccharomyces cerevisiae (strain ATCC 204508 / S288c) GN=RPN9 PE=1 SV=1	Q04062	RPN9_YEAST 26S proteasome regulatory subunit RPN9 OS=Saccharomyces cerevisiae (strain ATCC 204508 / S288c) GN=RPN9 PE=1 SV=1	MFNNHEIDTILSTLR	AQFQELDSKK	1	9	1	112	20.4169	FALSE
Q12250	RPN5_YEAST 26S proteasome regulatory subunit RPN5 OS=Saccharomyces cerevisiae (strain ATCC 204508 / S288c) GN=RPN5 PE=1 SV=3	Q12250	RPN5_YEAST 26S proteasome regulatory subunit RPN5 OS=Saccharomyces cerevisiae (strain ATCC 204508 / S288c) GN=RPN5 PE=1 SV=3	LSIQYMIQKVMoxEYLK	SSKSLDLNTR	9	3	99	108	20.3852	FALSE
P23639	PSA2_YEAST Proteasome subunit alpha type-2 OS=Saccharomyces cerevisiae (strain ATCC 204508 / S288c) GN=PRE8 PE=1 SV=1	P21243	PSA1_YEAST Proteasome subunit alpha type-1 OS=Saccharomyces cerevisiae (strain ATCC 204508 / S288c) GN=SCL1 PE=1 SV=1	KVAHTSYKbs3nh2R	YKYGYDMPCcmDVLAK	1	2	91	107	20.3333	FALSE
Q12377	RPN6_YEAST 26S proteasome regulatory subunit RPN6 OS=Saccharomyces cerevisiae (strain ATCC 204508 / S288c) GN=RPN6 PE=1 SV=3	Q12377	RPN6_YEAST 26S proteasome regulatory subunit RPN6 OS=Saccharomyces cerevisiae (strain ATCC 204508 / S288c) GN=RPN6 PE=1 SV=3	QYEKELMoxGDELTR	ACcmQVLKYMoxLLSK	4	6	323	263	20.2499	FALSE
Q12377	RPN6_YEAST 26S proteasome regulatory subunit RPN6 OS=Saccharomyces cerevisiae (strain ATCC 204508 / S288c) GN=RPN6 PE=1 SV=3	Q12377	RPN6_YEAST 26S proteasome regulatory subunit RPN6 OS=Saccharomyces cerevisiae (strain ATCC 204508 / S288c) GN=RPN6 PE=1 SV=3	SLLDFNTALKbs3nh2QYEKELMGDELTR	ACcmQVLKYMLLSK	14	6	323	263	20.2246	FALSE
Q01939	PRS8_YEAST 26S protease regulatory subunit 8 homolog OS=Saccharomyces cerevisiae (strain ATCC 204508 / S288c) GN=RPT6 PE=1 SV=4	P40327	PRS4_YEAST 26S protease regulatory subunit 4 homolog OS=Saccharomyces cerevisiae (strain ATCC 204508 / S288c) GN=RPT2 PE=1 SV=3	VSGAELVQKYIGEGSR	KILFENPDLSTK	9	1	221	347	20.2219	FALSE
Q12377	RPN6_YEAST 26S proteasome regulatory subunit RPN6 OS=Saccharomyces cerevisiae (strain ATCC 204508 / S288c) GN=RPN6 PE=1 SV=3	Q12377	RPN6_YEAST 26S proteasome regulatory subunit RPN6 OS=Saccharomyces cerevisiae (strain ATCC 204508 / S288c) GN=RPN6 PE=1 SV=3	KQYKDSLALINDLLR	NLAKSK	4	4	152	193	20.1869	FALSE
Q04062	RPN9_YEAST 26S proteasome regulatory subunit RPN9 OS=Saccharomyces cerevisiae (strain ATCC 204508 / S288c) GN=RPN9 PE=1 SV=1	Q04062	RPN9_YEAST 26S proteasome regulatory subunit RPN9 OS=Saccharomyces cerevisiae (strain ATCC 204508 / S288c) GN=RPN9 PE=1 SV=1	AQFQELDSKbs3nh2KQR	FYDKINQLSVVK	10	4	113	72	20.1479	FALSE
P53549	PRS10_YEAST 26S protease subunit RPT4 OS=Saccharomyces cerevisiae (strain ATCC 204508 / S288c) GN=RPT4 PE=1 SV=4	P33298	PRS6B_YEAST 26S protease regulatory subunit 6B homolog OS=Saccharomyces cerevisiae (strain ATCC 204508 / S288c) GN=RPT3 PE=1 SV=2	KVEIPLPNEAGR	YVILQSDLEEAYATQVKTDNTVDKFDFYK	1	17	346	416	20.0987	FALSE
P50086	PSD10_YEAST Probable 26S proteasome regulatory subunit p28 OS=Saccharomyces cerevisiae (strain ATCC 204508 / S288c) GN=NAS6 PE=1 SV=1	P33298	PRS6B_YEAST 26S protease regulatory subunit 6B homolog OS=Saccharomyces cerevisiae (strain ATCC 204508 / S288c) GN=RPT3 PE=1 SV=2	YGAEYDLVDNKGAK	TDNTVDKFDFYK	11	12	207	428	20.0848	FALSE
Q04062	RPN9_YEAST 26S proteasome regulatory subunit RPN9 OS=Saccharomyces cerevisiae (strain ATCC 204508 / S288c) GN=RPN9 PE=1 SV=1	Q12250	RPN5_YEAST 26S proteasome regulatory subunit RPN5 OS=Saccharomyces cerevisiae (strain ATCC 204508 / S288c) GN=RPN5 PE=1 SV=3	FKNDFNSFYYTSLLYLSTLEPSTSITLAER	KLESQESLVK	2	1	182	292	20.0529	FALSE
P53549	PRS10_YEAST 26S protease subunit RPT4 OS=Saccharomyces cerevisiae (strain ATCC 204508 / S288c) GN=RPT4 PE=1 SV=4	P33297	PRS6A_YEAST 26S protease regulatory subunit 6A OS=Saccharomyces cerevisiae (strain ATCC 204508 / S288c) GN=RPT5 PE=1 SV=3	YIVKASSGPR	AAVVKTSSR	4	5	120	120	20.0205	FALSE
Q04062	RPN9_YEAST 26S proteasome regulatory subunit RPN9 OS=Saccharomyces cerevisiae (strain ATCC 204508 / S288c) GN=RPN9 PE=1 SV=1	Q04062	RPN9_YEAST 26S proteasome regulatory subunit RPN9 OS=Saccharomyces cerevisiae (strain ATCC 204508 / S288c) GN=RPN9 PE=1 SV=1	FYEEKLWFQLSESLTK	MFNNHEIDTILSTLR	5	1	36	1	19.9859	FALSE
P53549	PRS10_YEAST 26S protease subunit RPT4 OS=Saccharomyces cerevisiae (strain ATCC 204508 / S288c) GN=RPT4 PE=1 SV=4	P33298	PRS6B_YEAST 26S protease regulatory subunit 6B homolog OS=Saccharomyces cerevisiae (strain ATCC 204508 / S288c) GN=RPT3 PE=1 SV=2	KVEIPLPNEAGR	ATQVKTDNTVDKF	1	5	346	416	19.9568	FALSE
P22141	PSB4_YEAST Proteasome subunit beta type-4 OS=Saccharomyces cerevisiae (strain ATCC 204508 / S288c) GN=PRE1 PE=1 SV=2	P22141	PSB4_YEAST Proteasome subunit beta type-4 OS=Saccharomyces cerevisiae (strain ATCC 204508 / S288c) GN=PRE1 PE=1 SV=2	RPYQVNVLIGGYDKK	IVDKDGIR	14	4	109	186	19.9136	FALSE
Q04062	RPN9_YEAST 26S proteasome regulatory subunit RPN9 OS=Saccharomyces cerevisiae (strain ATCC 204508 / S288c) GN=RPN9 PE=1 SV=1	Q04062	RPN9_YEAST 26S proteasome regulatory subunit RPN9 OS=Saccharomyces cerevisiae (strain ATCC 204508 / S288c) GN=RPN9 PE=1 SV=1	MoxFNNHEIDTILSTLR	LYDNFVSKFYDKINQLSVVK	1	8	1	68	19.906	FALSE
P23638	PSA3_YEAST Proteasome subunit alpha type-3 OS=Saccharomyces cerevisiae (strain ATCC 204508 / S288c) GN=PRE9 PE=1 SV=1	P22141	PSB4_YEAST Proteasome subunit beta type-4 OS=Saccharomyces cerevisiae (strain ATCC 204508 / S288c) GN=PRE1 PE=1 SV=2	KGANDGEVYQK	KNKPELYQIDYLGTK	1	3	218	113	19.8972	FALSE
P33298	PRS6B_YEAST 26S protease regulatory subunit 6B homolog OS=Saccharomyces cerevisiae (strain ATCC 204508 / S288c) GN=RPT3 PE=1 SV=2	P21243	PSA1_YEAST Proteasome subunit alpha type-1 OS=Saccharomyces cerevisiae (strain ATCC 204508 / S288c) GN=SCL1 PE=1 SV=1	TDNTVDKFDFYK	YAFKATNQTNINSLAVR	7	4	423	33	19.7982	FALSE
P53549	PRS10_YEAST 26S protease subunit RPT4 OS=Saccharomyces cerevisiae (strain ATCC 204508 / S288c) GN=RPT4 PE=1 SV=4	P33298	PRS6B_YEAST 26S protease regulatory subunit 6B homolog OS=Saccharomyces cerevisiae (strain ATCC 204508 / S288c) GN=RPT3 PE=1 SV=2	KVEIPLPNEAGR	FVHKYLGEGPR	1	4	346	245	19.7228	FALSE
P00950	PMG1_YEAST Phosphoglycerate mutase 1 OS=Saccharomyces cerevisiae (strain ATCC 204508 / S288c) GN=GPM1 PE=1 SV=3	P00950	PMG1_YEAST Phosphoglycerate mutase 1 OS=Saccharomyces cerevisiae (strain ATCC 204508 / S288c) GN=GPM1 PE=1 SV=3	HGQSEWNEKNLFTGWVDVK	LSAKGQQEAAR	9	4	17	31	19.6851	FALSE
Q04062	RPN9_YEAST 26S proteasome regulatory subunit RPN9 OS=Saccharomyces cerevisiae (strain ATCC 204508 / S288c) GN=RPN9 PE=1 SV=1	P33297	PRS6A_YEAST 26S protease regulatory subunit 6A OS=Saccharomyces cerevisiae (strain ATCC 204508 / S288c) GN=RPT5 PE=1 SV=3	MFNNHEIDTILSTLR	AKLLDNEIR	1	2	1	35	19.6156	FALSE
P32565	RPN2_YEAST 26S proteasome regulatory subunit RPN2 OS=Saccharomyces cerevisiae (strain ATCC 204508 / S288c) GN=RPN2 PE=1 SV=4	P43588	RPN11_YEAST Ubiquitin carboxyl-terminal hydrolase RPN11 OS=Saccharomyces cerevisiae (strain ATCC 204508 / S288c) GN=RPN11 PE=1 SV=1	FIKGGSLYGLGLIYAGFGR	LMoxMNSKVGSADTGR	3	6	401	12	19.5958	FALSE
Q08723	RPN8_YEAST 26S proteasome regulatory subunit RPN8 OS=Saccharomyces cerevisiae (strain ATCC 204508 / S288c) GN=RPN8 PE=1 SV=3	P43588	RPN11_YEAST Ubiquitin carboxyl-terminal hydrolase RPN11 OS=Saccharomyces cerevisiae (strain ATCC 204508 / S288c) GN=RPN11 PE=1 SV=1	KIQEQR	IEEEKELTEEELKTR	1	13	300	267	19.5659	FALSE
Q01939	PRS8_YEAST 26S protease regulatory subunit 8 homolog OS=Saccharomyces cerevisiae (strain ATCC 204508 / S288c) GN=RPT6 PE=1 SV=4	Q01939	PRS8_YEAST 26S protease regulatory subunit 8 homolog OS=Saccharomyces cerevisiae (strain ATCC 204508 / S288c) GN=RPT6 PE=1 SV=4	VPDSTYDMVGGLTKQIK	KIEFPPPSVAAR	14	1	155	313	19.5153	FALSE
P53549	PRS10_YEAST 26S protease subunit RPT4 OS=Saccharomyces cerevisiae (strain ATCC 204508 / S288c) GN=RPT4 PE=1 SV=4	P33297	PRS6A_YEAST 26S protease regulatory subunit 6A OS=Saccharomyces cerevisiae (strain ATCC 204508 / S288c) GN=RPT5 PE=1 SV=3	KLEGTIEYQKL	KIEFPLPSEDSR	10	1	436	346	19.4761	FALSE
Q04062	RPN9_YEAST 26S proteasome regulatory subunit RPN9 OS=Saccharomyces cerevisiae (strain ATCC 204508 / S288c) GN=RPN9 PE=1 SV=1	P33297	PRS6A_YEAST 26S protease regulatory subunit 6A OS=Saccharomyces cerevisiae (strain ATCC 204508 / S288c) GN=RPT5 PE=1 SV=3	MoxFNNHEIDTILSTLR	AKLLDNEIR	1	2	1	35	19.4745	FALSE
Q04062	RPN9_YEAST 26S proteasome regulatory subunit RPN9 OS=Saccharomyces cerevisiae (strain ATCC 204508 / S288c) GN=RPN9 PE=1 SV=1	Q04062	RPN9_YEAST 26S proteasome regulatory subunit RPN9 OS=Saccharomyces cerevisiae (strain ATCC 204508 / S288c) GN=RPN9 PE=1 SV=1	YLLASLKDSKDFDESLK	TYLLKNDLVK	10	5	90	140	19.468	FALSE
Q04062	RPN9_YEAST 26S proteasome regulatory subunit RPN9 OS=Saccharomyces cerevisiae (strain ATCC 204508 / S288c) GN=RPN9 PE=1 SV=1	Q04062	RPN9_YEAST 26S proteasome regulatory subunit RPN9 OS=Saccharomyces cerevisiae (strain ATCC 204508 / S288c) GN=RPN9 PE=1 SV=1	ATHLPKDNVEHLVMR	MLSFEDISK	6	8	321	314	19.4615	FALSE
P33298	PRS6B_YEAST 26S protease regulatory subunit 6B homolog OS=Saccharomyces cerevisiae (strain ATCC 204508 / S288c) GN=RPT3 PE=1 SV=2	P33298	PRS6B_YEAST 26S protease regulatory subunit 6B homolog OS=Saccharomyces cerevisiae (strain ATCC 204508 / S288c) GN=RPT3 PE=1 SV=2	ENAPSIIFIDEVDSIATKR	KIEFPSLR	18	1	280	337	19.4594	FALSE
P33299	PRS7_YEAST 26S protease regulatory subunit 7 homolog OS=Saccharomyces cerevisiae (strain ATCC 204508 / S288c) GN=RPT1 PE=1 SV=1	P33297	PRS6A_YEAST 26S protease regulatory subunit 6A OS=Saccharomyces cerevisiae (strain ATCC 204508 / S288c) GN=RPT5 PE=1 SV=3	QIAKFVVGLGER	AAVVKTSSR	4	5	154	120	19.4354	FALSE
P00359	G3P3_YEAST Glyceraldehyde-3-phosphate dehydrogenase 3 OS=Saccharomyces cerevisiae (strain ATCC 204508 / S288c) GN=TDH3 PE=1 SV=3	P00359	G3P3_YEAST Glyceraldehyde-3-phosphate dehydrogenase 3 OS=Saccharomyces cerevisiae (strain ATCC 204508 / S288c) GN=TDH3 PE=1 SV=3	GLMoxTTVHSLTATQK	TVDGPSHKbs3ohDWR	12	1	182	185	19.3609	FALSE
Q12377	RPN6_YEAST 26S proteasome regulatory subunit RPN6 OS=Saccharomyces cerevisiae (strain ATCC 204508 / S288c) GN=RPN6 PE=1 SV=3	Q12377	RPN6_YEAST 26S proteasome regulatory subunit RPN6 OS=Saccharomyces cerevisiae (strain ATCC 204508 / S288c) GN=RPN6 PE=1 SV=3	RLVNEKbs3nh2QYNEAEQVYLSLLDK	DSSQSSAAAGASVDDK	17	2	29	35	19.3425	FALSE
Q12377	RPN6_YEAST 26S proteasome regulatory subunit RPN6 OS=Saccharomyces cerevisiae (strain ATCC 204508 / S288c) GN=RPN6 PE=1 SV=3	Q12377	RPN6_YEAST 26S proteasome regulatory subunit RPN6 OS=Saccharomyces cerevisiae (strain ATCC 204508 / S288c) GN=RPN6 PE=1 SV=3	GIDAMoxKAVAEAYNNR	IMoxLNLIDDVKNILNAK	6	10	300	279	19.3193	FALSE
Q04062	RPN9_YEAST 26S proteasome regulatory subunit RPN9 OS=Saccharomyces cerevisiae (strain ATCC 204508 / S288c) GN=RPN9 PE=1 SV=1	P33297	PRS6A_YEAST 26S protease regulatory subunit 6A OS=Saccharomyces cerevisiae (strain ATCC 204508 / S288c) GN=RPT5 PE=1 SV=3	FYDKINQLSVVK	AKLLDNEIR	4	2	72	35	19.3155	FALSE
P32565	RPN2_YEAST 26S proteasome regulatory subunit RPN2 OS=Saccharomyces cerevisiae (strain ATCC 204508 / S288c) GN=RPN2 PE=1 SV=4	P43588	RPN11_YEAST Ubiquitin carboxyl-terminal hydrolase RPN11 OS=Saccharomyces cerevisiae (strain ATCC 204508 / S288c) GN=RPN11 PE=1 SV=1	FIKGGSLYGLGLIYAGFGR	LMoxMNSKVGSADTGRDDTK	3	6	401	12	19.2988	FALSE
Q01939	PRS8_YEAST 26S protease regulatory subunit 8 homolog OS=Saccharomyces cerevisiae (strain ATCC 204508 / S288c) GN=RPT6 PE=1 SV=4	P33298	PRS6B_YEAST 26S protease regulatory subunit 6B homolog OS=Saccharomyces cerevisiae (strain ATCC 204508 / S288c) GN=RPT3 PE=1 SV=2	VLENKADPLVSLMMVEK	ELLKPSMSVALHR	5	4	129	132	19.2299	FALSE
P32565	RPN2_YEAST 26S proteasome regulatory subunit RPN2 OS=Saccharomyces cerevisiae (strain ATCC 204508 / S288c) GN=RPN2 PE=1 SV=4	P32565	RPN2_YEAST 26S proteasome regulatory subunit RPN2 OS=Saccharomyces cerevisiae (strain ATCC 204508 / S288c) GN=RPN2 PE=1 SV=4	QMKDVNAPLPTPFK	KVMAPYLPGSR	3	1	924	384	19.2284	FALSE
P53549	PRS10_YEAST 26S protease subunit RPT4 OS=Saccharomyces cerevisiae (strain ATCC 204508 / S288c) GN=RPT4 PE=1 SV=4	P33297	PRS6A_YEAST 26S protease regulatory subunit 6A OS=Saccharomyces cerevisiae (strain ATCC 204508 / S288c) GN=RPT5 PE=1 SV=3	KLLEHR	AKLLDNEIR	1	2	63	35	19.2136	FALSE
P00359	G3P3_YEAST Glyceraldehyde-3-phosphate dehydrogenase 3 OS=Saccharomyces cerevisiae (strain ATCC 204508 / S288c) GN=TDH3 PE=1 SV=3	P00359	G3P3_YEAST Glyceraldehyde-3-phosphate dehydrogenase 3 OS=Saccharomyces cerevisiae (strain ATCC 204508 / S288c) GN=TDH3 PE=1 SV=3	GLMTTVHSLTATQK	TVDGPSHKbs3nh2DWR	12	1	182	185	19.1542	FALSE
P50086	PSD10_YEAST Probable 26S proteasome regulatory subunit p28 OS=Saccharomyces cerevisiae (strain ATCC 204508 / S288c) GN=NAS6 PE=1 SV=1	P50086	PSD10_YEAST Probable 26S proteasome regulatory subunit p28 OS=Saccharomyces cerevisiae (strain ATCC 204508 / S288c) GN=NAS6 PE=1 SV=1	DKFNQIPLHR	DKQGWTPLFHALA	2	2	138	172	19.074	FALSE
P33299	PRS7_YEAST 26S protease regulatory subunit 7 homolog OS=Saccharomyces cerevisiae (strain ATCC 204508 / S288c) GN=RPT1 PE=1 SV=1	P33297	PRS6A_YEAST 26S protease regulatory subunit 6A OS=Saccharomyces cerevisiae (strain ATCC 204508 / S288c) GN=RPT5 PE=1 SV=3	KVEFSLPDLEGR	ACcmAAQTNATFLKLAAPQLVQMYIGEGAK	1	12	374	245	19.0513	FALSE
P53549	PRS10_YEAST 26S protease subunit RPT4 OS=Saccharomyces cerevisiae (strain ATCC 204508 / S288c) GN=RPT4 PE=1 SV=4	P53549	PRS10_YEAST 26S protease subunit RPT4 OS=Saccharomyces cerevisiae (strain ATCC 204508 / S288c) GN=RPT4 PE=1 SV=4	KVEIPLPNEAGR	KLEGTIEYQKL	1	10	346	436	18.9832	FALSE
P33297	PRS6A_YEAST 26S protease regulatory subunit 6A OS=Saccharomyces cerevisiae (strain ATCC 204508 / S288c) GN=RPT5 PE=1 SV=3	P33297	PRS6A_YEAST 26S protease regulatory subunit 6A OS=Saccharomyces cerevisiae (strain ATCC 204508 / S288c) GN=RPT5 PE=1 SV=3	AMoxEVDEKPTETYSDVGGLDK	ACcmAAQTNATFLKLAAPQLVQMYIGEGAK	7	12	175	245	18.981	FALSE
Q04062	RPN9_YEAST 26S proteasome regulatory subunit RPN9 OS=Saccharomyces cerevisiae (strain ATCC 204508 / S288c) GN=RPN9 PE=1 SV=1	Q04062	RPN9_YEAST 26S proteasome regulatory subunit RPN9 OS=Saccharomyces cerevisiae (strain ATCC 204508 / S288c) GN=RPN9 PE=1 SV=1	MFNNHEIDTILSTLR	AQFQELDSKKbs3ohQR	1	9	1	112	18.9747	FALSE
Q01939	PRS8_YEAST 26S protease regulatory subunit 8 homolog OS=Saccharomyces cerevisiae (strain ATCC 204508 / S288c) GN=RPT6 PE=1 SV=4	P40327	PRS4_YEAST 26S protease regulatory subunit 4 homolog OS=Saccharomyces cerevisiae (strain ATCC 204508 / S288c) GN=RPT2 PE=1 SV=3	VGEVIKIVSDKK	KGGPATAEK	6	1	77	37	18.92	FALSE
Q08723	RPN8_YEAST 26S proteasome regulatory subunit RPN8 OS=Saccharomyces cerevisiae (strain ATCC 204508 / S288c) GN=RPN8 PE=1 SV=3	Q08723	RPN8_YEAST 26S proteasome regulatory subunit RPN8 OS=Saccharomyces cerevisiae (strain ATCC 204508 / S288c) GN=RPN8 PE=1 SV=3	DDGTSTEKTFLHLPCcmTIEAEEAEEIGVEHLLR	ASDLKINELFK	8	5	152	105	18.9059	FALSE
P53549	PRS10_YEAST 26S protease subunit RPT4 OS=Saccharomyces cerevisiae (strain ATCC 204508 / S288c) GN=RPT4 PE=1 SV=4	P33299	PRS7_YEAST 26S protease regulatory subunit 7 homolog OS=Saccharomyces cerevisiae (strain ATCC 204508 / S288c) GN=RPT1 PE=1 SV=1	KLEGTIEYQKL	GILLYGPPGTGKTLCcmAR	1	12	427	256	18.8297	FALSE
Q06103	RPN7_YEAST 26S proteasome regulatory subunit RPN7 OS=Saccharomyces cerevisiae (strain ATCC 204508 / S288c) GN=RPN7 PE=1 SV=3	Q06103	RPN7_YEAST 26S proteasome regulatory subunit RPN7 OS=Saccharomyces cerevisiae (strain ATCC 204508 / S288c) GN=RPN7 PE=1 SV=3	NFKEAAK	NAQYHLLVKQGDGLLTK	3	9	225	405	18.7956	FALSE
Q12250	RPN5_YEAST 26S proteasome regulatory subunit RPN5 OS=Saccharomyces cerevisiae (strain ATCC 204508 / S288c) GN=RPN5 PE=1 SV=3	Q08723	RPN8_YEAST 26S proteasome regulatory subunit RPN8 OS=Saccharomyces cerevisiae (strain ATCC 204508 / S288c) GN=RPN8 PE=1 SV=3	EEIMHGLQAK	VINKELPINHTILGK	10	4	445	217	18.7899	FALSE
P33297	PRS6A_YEAST 26S protease regulatory subunit 6A OS=Saccharomyces cerevisiae (strain ATCC 204508 / S288c) GN=RPT5 PE=1 SV=3	P33297	PRS6A_YEAST 26S protease regulatory subunit 6A OS=Saccharomyces cerevisiae (strain ATCC 204508 / S288c) GN=RPT5 PE=1 SV=3	APTIIFIDELDAIGTKR	KIEFPLPSEDSR	16	1	289	346	18.7687	FALSE
P53549	PRS10_YEAST 26S protease subunit RPT4 OS=Saccharomyces cerevisiae (strain ATCC 204508 / S288c) GN=RPT4 PE=1 SV=4	P33299	PRS7_YEAST 26S protease regulatory subunit 7 homolog OS=Saccharomyces cerevisiae (strain ATCC 204508 / S288c) GN=RPT1 PE=1 SV=1	NCcmATEAGFFAIRDDRDHINPDDLMKAVR	KVEFSLPDLEGR	25	1	417	374	18.7399	FALSE
P23638	PSA3_YEAST Proteasome subunit alpha type-3 OS=Saccharomyces cerevisiae (strain ATCC 204508 / S288c) GN=PRE9 PE=1 SV=1	P23638	PSA3_YEAST Proteasome subunit alpha type-3 OS=Saccharomyces cerevisiae (strain ATCC 204508 / S288c) GN=PRE9 PE=1 SV=1	AISVGANTSAAQTLLQMDYKDDMKVDDAIELALK	KGANDGEVYQK	24	1	185	218	18.7391	FALSE
P32565	RPN2_YEAST 26S proteasome regulatory subunit RPN2 OS=Saccharomyces cerevisiae (strain ATCC 204508 / S288c) GN=RPN2 PE=1 SV=4	P32565	RPN2_YEAST 26S proteasome regulatory subunit RPN2 OS=Saccharomyces cerevisiae (strain ATCC 204508 / S288c) GN=RPN2 PE=1 SV=4	KVMoxAPYLPGSR	DNSFIKANLPWLGK	1	6	384	350	18.7366	FALSE
P43588	RPN11_YEAST Ubiquitin carboxyl-terminal hydrolase RPN11 OS=Saccharomyces cerevisiae (strain ATCC 204508 / S288c) GN=RPN11 PE=1 SV=1	P43588	RPN11_YEAST Ubiquitin carboxyl-terminal hydrolase RPN11 OS=Saccharomyces cerevisiae (strain ATCC 204508 / S288c) GN=RPN11 PE=1 SV=1	KHLSETADETLENNIVSVLTAGVNSVAIK	SMVKIAEQYSK	1	4	278	246	18.7077	FALSE
P23639	PSA2_YEAST Proteasome subunit alpha type-2 OS=Saccharomyces cerevisiae (strain ATCC 204508 / S288c) GN=PRE8 PE=1 SV=1	P21243	PSA1_YEAST Proteasome subunit alpha type-1 OS=Saccharomyces cerevisiae (strain ATCC 204508 / S288c) GN=SCL1 PE=1 SV=1	KVAHTSYK	YKYGYDMPCcmDVLAK	1	2	91	107	18.7025	FALSE
P23639	PSA2_YEAST Proteasome subunit alpha type-2 OS=Saccharomyces cerevisiae (strain ATCC 204508 / S288c) GN=PRE8 PE=1 SV=1	P21243	PSA1_YEAST Proteasome subunit alpha type-1 OS=Saccharomyces cerevisiae (strain ATCC 204508 / S288c) GN=SCL1 PE=1 SV=1	KVAHTSYKR	YKYGYDMPCcmDVLAK	1	2	91	107	18.6871	FALSE
P00331	ADH2_YEAST Alcohol dehydrogenase 2 OS=Saccharomyces cerevisiae (strain ATCC 204508 / S288c) GN=ADH2 PE=1 SV=3	P00331	ADH2_YEAST Alcohol dehydrogenase 2 OS=Saccharomyces cerevisiae (strain ATCC 204508 / S288c) GN=ADH2 PE=1 SV=3	SIPETQK	PKPNELLINVKYSGVCcmHT	1	11	2	39	18.6393	FALSE
P22141	PSB4_YEAST Proteasome subunit beta type-4 OS=Saccharomyces cerevisiae (strain ATCC 204508 / S288c) GN=PRE1 PE=1 SV=2	P25451	PSB3_YEAST Proteasome subunit beta type-3 OS=Saccharomyces cerevisiae (strain ATCC 204508 / S288c) GN=PUP3 PE=1 SV=1	NKPELYQIDYLGTK	LGSQSLGVSNKFEK	2	11	113	39	18.6263	FALSE
P21243	PSA1_YEAST Proteasome subunit alpha type-1 OS=Saccharomyces cerevisiae (strain ATCC 204508 / S288c) GN=SCL1 PE=1 SV=1	P21243	PSA1_YEAST Proteasome subunit alpha type-1 OS=Saccharomyces cerevisiae (strain ATCC 204508 / S288c) GN=SCL1 PE=1 SV=1	KVPDKbs3ohLLDPTTVSYIFCcmISR	ATATGPKQQEITTNLENHFK	1	7	58	174	18.6218	FALSE
Q12377	RPN6_YEAST 26S proteasome regulatory subunit RPN6 OS=Saccharomyces cerevisiae (strain ATCC 204508 / S288c) GN=RPN6 PE=1 SV=3	Q12377	RPN6_YEAST 26S proteasome regulatory subunit RPN6 OS=Saccharomyces cerevisiae (strain ATCC 204508 / S288c) GN=RPN6 PE=1 SV=3	SLLDFNTALKQYEKELMGDELTR	ACcmQVLKYMLLSK	14	6	323	263	18.5999	FALSE
P32565	RPN2_YEAST 26S proteasome regulatory subunit RPN2 OS=Saccharomyces cerevisiae (strain ATCC 204508 / S288c) GN=RPN2 PE=1 SV=4	P32565	RPN2_YEAST 26S proteasome regulatory subunit RPN2 OS=Saccharomyces cerevisiae (strain ATCC 204508 / S288c) GN=RPN2 PE=1 SV=4	YISFIKDDR	KFKbs3ohGNNGVVVLR	6	1	886	895	18.5969	FALSE
Q01939	PRS8_YEAST 26S protease regulatory subunit 8 homolog OS=Saccharomyces cerevisiae (strain ATCC 204508 / S288c) GN=RPT6 PE=1 SV=4	P32565	RPN2_YEAST 26S proteasome regulatory subunit RPN2 OS=Saccharomyces cerevisiae (strain ATCC 204508 / S288c) GN=RPN2 PE=1 SV=4	IVSDKK	SVITNKHQEGLAK	5	6	82	689	18.5853	FALSE
P53549	PRS10_YEAST 26S protease subunit RPT4 OS=Saccharomyces cerevisiae (strain ATCC 204508 / S288c) GN=RPT4 PE=1 SV=4	P33297	PRS6A_YEAST 26S protease regulatory subunit 6A OS=Saccharomyces cerevisiae (strain ATCC 204508 / S288c) GN=RPT5 PE=1 SV=3	KVEIPLPNEAGR	KIEFPLPSEDSR	1	1	346	346	18.5774	FALSE
Q01939	PRS8_YEAST 26S protease regulatory subunit 8 homolog OS=Saccharomyces cerevisiae (strain ATCC 204508 / S288c) GN=RPT6 PE=1 SV=4	Q01939	PRS8_YEAST 26S protease regulatory subunit 8 homolog OS=Saccharomyces cerevisiae (strain ATCC 204508 / S288c) GN=RPT6 PE=1 SV=4	KIEFPPPSVAAR	VSGAELVQKYIGEGSR	1	9	313	221	18.5429	FALSE
P33297	PRS6A_YEAST 26S protease regulatory subunit 6A OS=Saccharomyces cerevisiae (strain ATCC 204508 / S288c) GN=RPT5 PE=1 SV=3	P33298	PRS6B_YEAST 26S protease regulatory subunit 6B homolog OS=Saccharomyces cerevisiae (strain ATCC 204508 / S288c) GN=RPT3 PE=1 SV=2	AAVVKTSSR	VNGSEFVHKYLGEGPR	5	9	120	245	18.5201	FALSE
Q01939	PRS8_YEAST 26S protease regulatory subunit 8 homolog OS=Saccharomyces cerevisiae (strain ATCC 204508 / S288c) GN=RPT6 PE=1 SV=4	P23638	PSA3_YEAST Proteasome subunit alpha type-3 OS=Saccharomyces cerevisiae (strain ATCC 204508 / S288c) GN=PRE9 PE=1 SV=1	NQETAISVAKLFK	KVTSTLLEQDTSTEK	10	1	402	51	18.5107	FALSE
Q04062	RPN9_YEAST 26S proteasome regulatory subunit RPN9 OS=Saccharomyces cerevisiae (strain ATCC 204508 / S288c) GN=RPN9 PE=1 SV=1	Q04062	RPN9_YEAST 26S proteasome regulatory subunit RPN9 OS=Saccharomyces cerevisiae (strain ATCC 204508 / S288c) GN=RPN9 PE=1 SV=1	MFNNHEIDTILSTLR	LYDNFVSKFYDK	1	8	1	68	18.4815	FALSE
P21243	PSA1_YEAST Proteasome subunit alpha type-1 OS=Saccharomyces cerevisiae (strain ATCC 204508 / S288c) GN=SCL1 PE=1 SV=1	P21243	PSA1_YEAST Proteasome subunit alpha type-1 OS=Saccharomyces cerevisiae (strain ATCC 204508 / S288c) GN=SCL1 PE=1 SV=1	ATATGPKQQEITTNLENHFK	LYQVEYAFKATNQTNINSLAVR	7	9	174	33	18.4102	FALSE
P32565	RPN2_YEAST 26S proteasome regulatory subunit RPN2 OS=Saccharomyces cerevisiae (strain ATCC 204508 / S288c) GN=RPN2 PE=1 SV=4	P32565	RPN2_YEAST 26S proteasome regulatory subunit RPN2 OS=Saccharomyces cerevisiae (strain ATCC 204508 / S288c) GN=RPN2 PE=1 SV=4	YISFIKDDR	KFKbs3nh2GNNGVVVLR	6	1	886	895	18.3705	FALSE
Q01939	PRS8_YEAST 26S protease regulatory subunit 8 homolog OS=Saccharomyces cerevisiae (strain ATCC 204508 / S288c) GN=RPT6 PE=1 SV=4	P32565	RPN2_YEAST 26S proteasome regulatory subunit RPN2 OS=Saccharomyces cerevisiae (strain ATCC 204508 / S288c) GN=RPN2 PE=1 SV=4	IQETELKIR	SQFVETIVSKSIEMYVQEASK	7	10	33	104	18.366	FALSE
P32565	RPN2_YEAST 26S proteasome regulatory subunit RPN2 OS=Saccharomyces cerevisiae (strain ATCC 204508 / S288c) GN=RPN2 PE=1 SV=4	P32565	RPN2_YEAST 26S proteasome regulatory subunit RPN2 OS=Saccharomyces cerevisiae (strain ATCC 204508 / S288c) GN=RPN2 PE=1 SV=4	ESAVKYALAAK	DPKLTSIFER	5	3	80	132	18.3399	FALSE
Q12377	RPN6_YEAST 26S proteasome regulatory subunit RPN6 OS=Saccharomyces cerevisiae (strain ATCC 204508 / S288c) GN=RPN6 PE=1 SV=3	Q12377	RPN6_YEAST 26S proteasome regulatory subunit RPN6 OS=Saccharomyces cerevisiae (strain ATCC 204508 / S288c) GN=RPN6 PE=1 SV=3	QYEKELMGDELTR	ACcmQVLKYMoxLLSK	4	6	323	263	18.3394	FALSE
P53549	PRS10_YEAST 26S protease subunit RPT4 OS=Saccharomyces cerevisiae (strain ATCC 204508 / S288c) GN=RPT4 PE=1 SV=4	P53549	PRS10_YEAST 26S protease subunit RPT4 OS=Saccharomyces cerevisiae (strain ATCC 204508 / S288c) GN=RPT4 PE=1 SV=4	IIMATNRPDTLDPALLRPGR	TLMELLTQMDGFDNLGQTK	5	18	327	321	18.3336	FALSE
P32565	RPN2_YEAST 26S proteasome regulatory subunit RPN2 OS=Saccharomyces cerevisiae (strain ATCC 204508 / S288c) GN=RPN2 PE=1 SV=4	P32565	RPN2_YEAST 26S proteasome regulatory subunit RPN2 OS=Saccharomyces cerevisiae (strain ATCC 204508 / S288c) GN=RPN2 PE=1 SV=4	VYYNLGEYESAVKYALAAKbs3nh2DRFDIDEK	DIIDPKLTSIFER	13	6	80	132	18.3281	FALSE
Q01939	PRS8_YEAST 26S protease regulatory subunit 8 homolog OS=Saccharomyces cerevisiae (strain ATCC 204508 / S288c) GN=RPT6 PE=1 SV=4	P23639	PSA2_YEAST Proteasome subunit alpha type-2 OS=Saccharomyces cerevisiae (strain ATCC 204508 / S288c) GN=PRE8 PE=1 SV=1	NQETAISVAKLFK	DYALTAVKQGVTSLGIK	10	8	402	29	18.2841	FALSE
P33297	PRS6A_YEAST 26S protease regulatory subunit 6A OS=Saccharomyces cerevisiae (strain ATCC 204508 / S288c) GN=RPT5 PE=1 SV=3	P33297	PRS6A_YEAST 26S protease regulatory subunit 6A OS=Saccharomyces cerevisiae (strain ATCC 204508 / S288c) GN=RPT5 PE=1 SV=3	AMEVDEKPTETYSDVGGLDK	ACcmAAQTNATFLKLAAPQLVQMYIGEGAK	7	12	175	245	18.2615	FALSE
P40327	PRS4_YEAST 26S protease regulatory subunit 4 homolog OS=Saccharomyces cerevisiae (strain ATCC 204508 / S288c) GN=RPT2 PE=1 SV=3	P40327	PRS4_YEAST 26S protease regulatory subunit 4 homolog OS=Saccharomyces cerevisiae (strain ATCC 204508 / S288c) GN=RPT2 PE=1 SV=3	MDKSPTESYSDIGGLESQIQEIK	TLLAKAVANQTSATFLR	3	5	175	234	18.239	FALSE
Q06103	RPN7_YEAST 26S proteasome regulatory subunit RPN7 OS=Saccharomyces cerevisiae (strain ATCC 204508 / S288c) GN=RPN7 PE=1 SV=3	Q06103	RPN7_YEAST 26S proteasome regulatory subunit RPN7 OS=Saccharomyces cerevisiae (strain ATCC 204508 / S288c) GN=RPN7 PE=1 SV=3	EKLEAVNSMIEKGGDWER	YKTYYGIHCcmLAVR	12	2	200	211	18.2364	FALSE
P23639	PSA2_YEAST Proteasome subunit alpha type-2 OS=Saccharomyces cerevisiae (strain ATCC 204508 / S288c) GN=PRE8 PE=1 SV=1	P33298	PRS6B_YEAST 26S protease regulatory subunit 6B homolog OS=Saccharomyces cerevisiae (strain ATCC 204508 / S288c) GN=RPT3 PE=1 SV=2	ATAIGKGSVAAK	TDNTVDKFDFYK	6	7	166	423	18.2121	FALSE
P40303	PSA4_YEAST Proteasome subunit alpha type-4 OS=Saccharomyces cerevisiae (strain ATCC 204508 / S288c) GN=PRE6 PE=1 SV=1	P40303	PSA4_YEAST Proteasome subunit alpha type-4 OS=Saccharomyces cerevisiae (strain ATCC 204508 / S288c) GN=PRE6 PE=1 SV=1	YTQSGGVRPFGVSTLIAGFDPRDDEPK	ILIEKAR	2	5	121	88	18.2061	FALSE
P32565	RPN2_YEAST 26S proteasome regulatory subunit RPN2 OS=Saccharomyces cerevisiae (strain ATCC 204508 / S288c) GN=RPN2 PE=1 SV=4	P32565	RPN2_YEAST 26S proteasome regulatory subunit RPN2 OS=Saccharomyces cerevisiae (strain ATCC 204508 / S288c) GN=RPN2 PE=1 SV=4	QELADDLITK	MoxLASDESLLR	9	4	537	542	18.1666	FALSE
Q12377	RPN6_YEAST 26S proteasome regulatory subunit RPN6 OS=Saccharomyces cerevisiae (strain ATCC 204508 / S288c) GN=RPN6 PE=1 SV=3	Q12377	RPN6_YEAST 26S proteasome regulatory subunit RPN6 OS=Saccharomyces cerevisiae (strain ATCC 204508 / S288c) GN=RPN6 PE=1 SV=3	KQYKbs3nh2DSLALINDLLR	QYEKELMGDELTR	1	4	149	323	18.1439	FALSE
P43593	UBP6_YEAST Ubiquitin carboxyl-terminal hydrolase 6 OS=Saccharomyces cerevisiae (strain ATCC 204508 / S288c) GN=UBP6 PE=1 SV=1	P43593	UBP6_YEAST Ubiquitin carboxyl-terminal hydrolase 6 OS=Saccharomyces cerevisiae (strain ATCC 204508 / S288c) GN=UBP6 PE=1 SV=1	SKAEELTQVPSAR	SGETFEFNIR	2	1	33	2	18.1367	FALSE
P53549	PRS10_YEAST 26S protease subunit RPT4 OS=Saccharomyces cerevisiae (strain ATCC 204508 / S288c) GN=RPT4 PE=1 SV=4	P33298	PRS6B_YEAST 26S protease regulatory subunit 6B homolog OS=Saccharomyces cerevisiae (strain ATCC 204508 / S288c) GN=RPT3 PE=1 SV=2	KVEIPLPNEAGR	KIEFPSLR	1	1	346	337	18.1349	FALSE
P53549	PRS10_YEAST 26S protease subunit RPT4 OS=Saccharomyces cerevisiae (strain ATCC 204508 / S288c) GN=RPT4 PE=1 SV=4	P33298	PRS6B_YEAST 26S protease regulatory subunit 6B homolog OS=Saccharomyces cerevisiae (strain ATCC 204508 / S288c) GN=RPT3 PE=1 SV=2	KVEIPLPNEAGR	TMoxLVKAVANSTK	1	5	346	224	18.1303	FALSE
P32565	RPN2_YEAST 26S proteasome regulatory subunit RPN2 OS=Saccharomyces cerevisiae (strain ATCC 204508 / S288c) GN=RPN2 PE=1 SV=4	P32565	RPN2_YEAST 26S proteasome regulatory subunit RPN2 OS=Saccharomyces cerevisiae (strain ATCC 204508 / S288c) GN=RPN2 PE=1 SV=4	DVNAPLPTPFKV	DREPKEPVALIETVR	11	5	935	911	18.107	FALSE
P33297	PRS6A_YEAST 26S protease regulatory subunit 6A OS=Saccharomyces cerevisiae (strain ATCC 204508 / S288c) GN=RPT5 PE=1 SV=3	P33297	PRS6A_YEAST 26S protease regulatory subunit 6A OS=Saccharomyces cerevisiae (strain ATCC 204508 / S288c) GN=RPT5 PE=1 SV=3	VKVLAATNR	APKGALMYGPPGTGK	2	3	322	216	18.0938	FALSE
Q12250	RPN5_YEAST 26S proteasome regulatory subunit RPN5 OS=Saccharomyces cerevisiae (strain ATCC 204508 / S288c) GN=RPN5 PE=1 SV=3	Q12250	RPN5_YEAST 26S proteasome regulatory subunit RPN5 OS=Saccharomyces cerevisiae (strain ATCC 204508 / S288c) GN=RPN5 PE=1 SV=3	NKWDDLNEQLTLLSKK	VVTENKIFVEVER	15	6	84	129	18.0684	FALSE
P33299	PRS7_YEAST 26S protease regulatory subunit 7 homolog OS=Saccharomyces cerevisiae (strain ATCC 204508 / S288c) GN=RPT1 PE=1 SV=1	P33297	PRS6A_YEAST 26S protease regulatory subunit 6A OS=Saccharomyces cerevisiae (strain ATCC 204508 / S288c) GN=RPT5 PE=1 SV=3	QIAKFVVGLGER	VKAMEVDEKPTETYSDVGGLDK	4	2	154	168	18.0641	FALSE
P32565	RPN2_YEAST 26S proteasome regulatory subunit RPN2 OS=Saccharomyces cerevisiae (strain ATCC 204508 / S288c) GN=RPN2 PE=1 SV=4	P32565	RPN2_YEAST 26S proteasome regulatory subunit RPN2 OS=Saccharomyces cerevisiae (strain ATCC 204508 / S288c) GN=RPN2 PE=1 SV=4	KVMAPYLPGSR	DNSFIKANLPWLGK	1	6	384	350	18.0625	FALSE
Q12250	RPN5_YEAST 26S proteasome regulatory subunit RPN5 OS=Saccharomyces cerevisiae (strain ATCC 204508 / S288c) GN=RPN5 PE=1 SV=3	Q08723	RPN8_YEAST 26S proteasome regulatory subunit RPN8 OS=Saccharomyces cerevisiae (strain ATCC 204508 / S288c) GN=RPN8 PE=1 SV=3	EEIMHGLQAK	VTNSFALPFEEDEKNSDVWFLDHNYIENMNEMCcmK	10	14	445	61	18.0439	FALSE
Q12250	RPN5_YEAST 26S proteasome regulatory subunit RPN5 OS=Saccharomyces cerevisiae (strain ATCC 204508 / S288c) GN=RPN5 PE=1 SV=3	P21242	PSA7_YEAST Probable proteasome subunit alpha type-7 OS=Saccharomyces cerevisiae (strain ATCC 204508 / S288c) GN=PRE10 PE=1 SV=2	DAPIKADKDY	AELEKLVDHHPEGL	5	5	8	178	17.9771	FALSE
Q08723	RPN8_YEAST 26S proteasome regulatory subunit RPN8 OS=Saccharomyces cerevisiae (strain ATCC 204508 / S288c) GN=RPN8 PE=1 SV=3	P43588	RPN11_YEAST Ubiquitin carboxyl-terminal hydrolase RPN11 OS=Saccharomyces cerevisiae (strain ATCC 204508 / S288c) GN=RPN11 PE=1 SV=1	KIQEQR	RIEEEKELTEEELKTR	1	14	300	267	17.9189	FALSE
P17076	RL8A_YEAST 60S ribosomal protein L8-A OS=Saccharomyces cerevisiae (strain ATCC 204508 / S288c) GN=RPL8A PE=1 SV=4	P17076	RL8A_YEAST 60S ribosomal protein L8-A OS=Saccharomyces cerevisiae (strain ATCC 204508 / S288c) GN=RPL8A PE=1 SV=4	NTAAETFKLFNK	AEDEAALAKLVSTIDANFADKYDEVK	8	9	92	213	17.8897	FALSE
P40303	PSA4_YEAST Proteasome subunit alpha type-4 OS=Saccharomyces cerevisiae (strain ATCC 204508 / S288c) GN=PRE6 PE=1 SV=1	P40303	PSA4_YEAST Proteasome subunit alpha type-4 OS=Saccharomyces cerevisiae (strain ATCC 204508 / S288c) GN=PRE6 PE=1 SV=1	NYDRKEPPATVEECcmVK	GKNCcmVVLGCcmER	5	2	182	39	17.8886	FALSE
Q06103	RPN7_YEAST 26S proteasome regulatory subunit RPN7 OS=Saccharomyces cerevisiae (strain ATCC 204508 / S288c) GN=RPN7 PE=1 SV=3	Q06103	RPN7_YEAST 26S proteasome regulatory subunit RPN7 OS=Saccharomyces cerevisiae (strain ATCC 204508 / S288c) GN=RPN7 PE=1 SV=3	VDVEEK	YKTYYGIHCcmLAVR	1	2	2	211	17.87	FALSE
P26783	RS5_YEAST 40S ribosomal protein S5 OS=Saccharomyces cerevisiae (strain ATCC 204508 / S288c) GN=RPS5 PE=1 SV=3	Q3E7X9	RS28A_YEAST 40S ribosomal protein S28-A OS=Saccharomyces cerevisiae (strain ATCC 204508 / S288c) GN=RPS28A PE=1 SV=1	EELINAAKGSSTSYAIK	DNKTPVTLAK	8	3	203	4	17.8258	FALSE
Q04062	RPN9_YEAST 26S proteasome regulatory subunit RPN9 OS=Saccharomyces cerevisiae (strain ATCC 204508 / S288c) GN=RPN9 PE=1 SV=1	Q04062	RPN9_YEAST 26S proteasome regulatory subunit RPN9 OS=Saccharomyces cerevisiae (strain ATCC 204508 / S288c) GN=RPN9 PE=1 SV=1	YLDDLKAQFQELDSKKbs3nh2QR	FYDKINQLSVVK	15	4	112	72	17.8251	FALSE
P07264	LEUC_YEAST 3-isopropylmalate dehydratase OS=Saccharomyces cerevisiae (strain ATCC 204508 / S288c) GN=LEU1 PE=1 SV=3	P07264	LEUC_YEAST 3-isopropylmalate dehydratase OS=Saccharomyces cerevisiae (strain ATCC 204508 / S288c) GN=LEU1 PE=1 SV=3	SIIAPSYGDIFYNNSFKNGLLPIR	EHAPWALKDFGIK	17	8	661	639	17.8021	FALSE
P53549	PRS10_YEAST 26S protease subunit RPT4 OS=Saccharomyces cerevisiae (strain ATCC 204508 / S288c) GN=RPT4 PE=1 SV=4	P21243	PSA1_YEAST Proteasome subunit alpha type-1 OS=Saccharomyces cerevisiae (strain ATCC 204508 / S288c) GN=SCL1 PE=1 SV=1	KVEIPLPNEAGR	ATATGPKQQEITTNLENHFK	1	7	346	174	17.7656	FALSE
P53549	PRS10_YEAST 26S protease subunit RPT4 OS=Saccharomyces cerevisiae (strain ATCC 204508 / S288c) GN=RPT4 PE=1 SV=4	P33297	PRS6A_YEAST 26S protease regulatory subunit 6A OS=Saccharomyces cerevisiae (strain ATCC 204508 / S288c) GN=RPT5 PE=1 SV=3	KYIVKASSGPR	AAVVKTSSR	5	5	120	120	17.6863	FALSE
P00549	KPYK1_YEAST Pyruvate kinase 1 OS=Saccharomyces cerevisiae (strain ATCC 204508 / S288c) GN=CDC19 PE=1 SV=2	P00549	KPYK1_YEAST Pyruvate kinase 1 OS=Saccharomyces cerevisiae (strain ATCC 204508 / S288c) GN=CDC19 PE=1 SV=2	AIALDTKGPEIR	KSEELYPGRPL	7	1	86	69	17.6706	FALSE
P40327	PRS4_YEAST 26S protease regulatory subunit 4 homolog OS=Saccharomyces cerevisiae (strain ATCC 204508 / S288c) GN=RPT2 PE=1 SV=3	P40327	PRS4_YEAST 26S protease regulatory subunit 4 homolog OS=Saccharomyces cerevisiae (strain ATCC 204508 / S288c) GN=RPT2 PE=1 SV=3	IVGSELIQKYLGDGPR	KILFENPDLSTK	9	1	255	347	17.6678	FALSE
Q01939	PRS8_YEAST 26S protease regulatory subunit 8 homolog OS=Saccharomyces cerevisiae (strain ATCC 204508 / S288c) GN=RPT6 PE=1 SV=4	P33298	PRS6B_YEAST 26S protease regulatory subunit 6B homolog OS=Saccharomyces cerevisiae (strain ATCC 204508 / S288c) GN=RPT3 PE=1 SV=2	VMoxNKNQETAISVAK	KIEFPSLR	4	1	392	337	17.6671	FALSE
Q06103	RPN7_YEAST 26S proteasome regulatory subunit RPN7 OS=Saccharomyces cerevisiae (strain ATCC 204508 / S288c) GN=RPN7 PE=1 SV=3	Q06103	RPN7_YEAST 26S proteasome regulatory subunit RPN7 OS=Saccharomyces cerevisiae (strain ATCC 204508 / S288c) GN=RPN7 PE=1 SV=3	SDSLNEWIKFDQELYNELCcmK	KEAAEFVLAK	9	1	93	44	17.6533	FALSE
P33299	PRS7_YEAST 26S protease regulatory subunit 7 homolog OS=Saccharomyces cerevisiae (strain ATCC 204508 / S288c) GN=RPT1 PE=1 SV=1	Q01939	PRS8_YEAST 26S protease regulatory subunit 8 homolog OS=Saccharomyces cerevisiae (strain ATCC 204508 / S288c) GN=RPT6 PE=1 SV=4	KVEFSLPDLEGR	VSGAELVQKYIGEGSR	1	9	374	221	17.6355	FALSE
P53549	PRS10_YEAST 26S protease subunit RPT4 OS=Saccharomyces cerevisiae (strain ATCC 204508 / S288c) GN=RPT4 PE=1 SV=4	P33297	PRS6A_YEAST 26S protease regulatory subunit 6A OS=Saccharomyces cerevisiae (strain ATCC 204508 / S288c) GN=RPT5 PE=1 SV=3	LYDKTENDIK	IKDNKEK	4	5	90	66	17.6202	FALSE
Q06103	RPN7_YEAST 26S proteasome regulatory subunit RPN7 OS=Saccharomyces cerevisiae (strain ATCC 204508 / S288c) GN=RPN7 PE=1 SV=3	Q08723	RPN8_YEAST 26S proteasome regulatory subunit RPN8 OS=Saccharomyces cerevisiae (strain ATCC 204508 / S288c) GN=RPN8 PE=1 SV=3	LQKYGAAVR	DDLIENKIQNK	3	7	416	295	17.5904	FALSE
Q01939	PRS8_YEAST 26S protease regulatory subunit 8 homolog OS=Saccharomyces cerevisiae (strain ATCC 204508 / S288c) GN=RPT6 PE=1 SV=4	P32565	RPN2_YEAST 26S proteasome regulatory subunit RPN2 OS=Saccharomyces cerevisiae (strain ATCC 204508 / S288c) GN=RPN2 PE=1 SV=4	IVDVAKDINVK	NFLSVITNKHQEGLAK	6	9	100	689	17.5453	FALSE
Q04062	RPN9_YEAST 26S proteasome regulatory subunit RPN9 OS=Saccharomyces cerevisiae (strain ATCC 204508 / S288c) GN=RPN9 PE=1 SV=1	Q04062	RPN9_YEAST 26S proteasome regulatory subunit RPN9 OS=Saccharomyces cerevisiae (strain ATCC 204508 / S288c) GN=RPN9 PE=1 SV=1	DSKDFDESLKYLDDLK	TYLLKNDLVK	10	5	97	140	17.5399	FALSE
P15992	HSP26_YEAST Heat shock protein 26 OS=Saccharomyces cerevisiae (strain ATCC 204508 / S288c) GN=HSP26 PE=1 SV=3	P15992	HSP26_YEAST Heat shock protein 26 OS=Saccharomyces cerevisiae (strain ATCC 204508 / S288c) GN=HSP26 PE=1 SV=3	VVVPGVKSK	KDIDIEYHQNK	7	1	114	117	17.5321	FALSE
P53549	PRS10_YEAST 26S protease subunit RPT4 OS=Saccharomyces cerevisiae (strain ATCC 204508 / S288c) GN=RPT4 PE=1 SV=4	Q04062	RPN9_YEAST 26S proteasome regulatory subunit RPN9 OS=Saccharomyces cerevisiae (strain ATCC 204508 / S288c) GN=RPN9 PE=1 SV=1	KLLEHR	MFNNHEIDTILSTLR	1	1	63	1	17.4813	FALSE
P00549	KPYK1_YEAST Pyruvate kinase 1 OS=Saccharomyces cerevisiae (strain ATCC 204508 / S288c) GN=CDC19 PE=1 SV=2	P00549	KPYK1_YEAST Pyruvate kinase 1 OS=Saccharomyces cerevisiae (strain ATCC 204508 / S288c) GN=CDC19 PE=1 SV=2	IENQQGVNNFDEILKVTDGVMVAR	SNLAGKPVICcmATQMLESMTYNPRPTR	15	6	255	292	17.4716	FALSE
Q01939	PRS8_YEAST 26S protease regulatory subunit 8 homolog OS=Saccharomyces cerevisiae (strain ATCC 204508 / S288c) GN=RPT6 PE=1 SV=4	P33298	PRS6B_YEAST 26S protease regulatory subunit 6B homolog OS=Saccharomyces cerevisiae (strain ATCC 204508 / S288c) GN=RPT3 PE=1 SV=2	IHVTQEDFELAVGKVMNK	KIEFPSLR	14	1	388	337	17.4609	FALSE
Q06103	RPN7_YEAST 26S proteasome regulatory subunit RPN7 OS=Saccharomyces cerevisiae (strain ATCC 204508 / S288c) GN=RPN7 PE=1 SV=3	Q06103	RPN7_YEAST 26S proteasome regulatory subunit RPN7 OS=Saccharomyces cerevisiae (strain ATCC 204508 / S288c) GN=RPN7 PE=1 SV=3	IKELNEKIQK	VDVEEK	7	1	116	2	17.416	FALSE
Q01939	PRS8_YEAST 26S protease regulatory subunit 8 homolog OS=Saccharomyces cerevisiae (strain ATCC 204508 / S288c) GN=RPT6 PE=1 SV=4	P33298	PRS6B_YEAST 26S protease regulatory subunit 6B homolog OS=Saccharomyces cerevisiae (strain ATCC 204508 / S288c) GN=RPT3 PE=1 SV=2	ADPLVSLMMVEKVPDSTYDMVGGLTK	ELLKPSMSVALHR	12	4	141	132	17.405	FALSE
Q04062	RPN9_YEAST 26S proteasome regulatory subunit RPN9 OS=Saccharomyces cerevisiae (strain ATCC 204508 / S288c) GN=RPN9 PE=1 SV=1	Q04062	RPN9_YEAST 26S proteasome regulatory subunit RPN9 OS=Saccharomyces cerevisiae (strain ATCC 204508 / S288c) GN=RPN9 PE=1 SV=1	AQFQELDSKK	FYDKINQLSVVK	9	4	112	72	17.3868	FALSE
P33297	PRS6A_YEAST 26S protease regulatory subunit 6A OS=Saccharomyces cerevisiae (strain ATCC 204508 / S288c) GN=RPT5 PE=1 SV=3	P33297	PRS6A_YEAST 26S protease regulatory subunit 6A OS=Saccharomyces cerevisiae (strain ATCC 204508 / S288c) GN=RPT5 PE=1 SV=3	AMEVDEKPTETYSDVGGLDKQIEELVEAIVLPMKR	ADKFKbs3nh2DMGIR	34	3	202	206	17.3842	FALSE
P32496	RPN12_YEAST 26S proteasome regulatory subunit RPN12 OS=Saccharomyces cerevisiae (strain ATCC 204508 / S288c) GN=RPN12 PE=1 SV=3	P32496	RPN12_YEAST 26S proteasome regulatory subunit RPN12 OS=Saccharomyces cerevisiae (strain ATCC 204508 / S288c) GN=RPN12 PE=1 SV=3	FHSELQYLDKHIK	NLEDDSLLSYPIKLDR	10	6	131	140	17.3817	FALSE
P40016	RPN3_YEAST 26S proteasome regulatory subunit RPN3 OS=Saccharomyces cerevisiae (strain ATCC 204508 / S288c) GN=RPN3 PE=1 SV=5	P40016	RPN3_YEAST 26S proteasome regulatory subunit RPN3 OS=Saccharomyces cerevisiae (strain ATCC 204508 / S288c) GN=RPN3 PE=1 SV=5	SSVPGSAELR	KNLLKbs3nh2FITSNHK	1	1	102	90	17.3468	FALSE
P53549	PRS10_YEAST 26S protease subunit RPT4 OS=Saccharomyces cerevisiae (strain ATCC 204508 / S288c) GN=RPT4 PE=1 SV=4	P40327	PRS4_YEAST 26S protease regulatory subunit 4 homolog OS=Saccharomyces cerevisiae (strain ATCC 204508 / S288c) GN=RPT2 PE=1 SV=3	KVEIPLPNEAGR	KILFENPDLSTK	1	1	346	347	17.2819	FALSE
P53549	PRS10_YEAST 26S protease subunit RPT4 OS=Saccharomyces cerevisiae (strain ATCC 204508 / S288c) GN=RPT4 PE=1 SV=4	Q08723	RPN8_YEAST 26S proteasome regulatory subunit RPN8 OS=Saccharomyces cerevisiae (strain ATCC 204508 / S288c) GN=RPN8 PE=1 SV=3	NDIKALQSIGQLIGE	EKLIGWYHSGPK	4	2	96	88	17.2594	FALSE
Q12377	RPN6_YEAST 26S proteasome regulatory subunit RPN6 OS=Saccharomyces cerevisiae (strain ATCC 204508 / S288c) GN=RPN6 PE=1 SV=3	Q12377	RPN6_YEAST 26S proteasome regulatory subunit RPN6 OS=Saccharomyces cerevisiae (strain ATCC 204508 / S288c) GN=RPN6 PE=1 SV=3	QYEKELMoxGDELTR	ACcmQVLKYMLLSK	4	6	323	263	17.2324	FALSE
P23638	PSA3_YEAST Proteasome subunit alpha type-3 OS=Saccharomyces cerevisiae (strain ATCC 204508 / S288c) GN=PRE9 PE=1 SV=1	P25451	PSB3_YEAST Proteasome subunit beta type-3 OS=Saccharomyces cerevisiae (strain ATCC 204508 / S288c) GN=PUP3 PE=1 SV=1	IHAQNYLKTYNE	YKTNLYKbs3nh2LK	8	2	100	70	17.2247	FALSE
Q01939	PRS8_YEAST 26S protease regulatory subunit 8 homolog OS=Saccharomyces cerevisiae (strain ATCC 204508 / S288c) GN=RPT6 PE=1 SV=4	P43588	RPN11_YEAST Ubiquitin carboxyl-terminal hydrolase RPN11 OS=Saccharomyces cerevisiae (strain ATCC 204508 / S288c) GN=RPN11 PE=1 SV=1	NALNDKVR	RIEEEKELTEEELKTR	6	14	54	267	17.2092	FALSE
P32379	PSA5_YEAST Proteasome subunit alpha type-5 OS=Saccharomyces cerevisiae (strain ATCC 204508 / S288c) GN=PUP2 PE=1 SV=2	P33299	PRS7_YEAST 26S protease regulatory subunit 7 homolog OS=Saccharomyces cerevisiae (strain ATCC 204508 / S288c) GN=RPT1 PE=1 SV=1	ATSPLLESDSIEKIVEIDR	KFSSTSR	13	1	66	456	17.1964	FALSE
P33298	PRS6B_YEAST 26S protease regulatory subunit 6B homolog OS=Saccharomyces cerevisiae (strain ATCC 204508 / S288c) GN=RPT3 PE=1 SV=2	P33298	PRS6B_YEAST 26S protease regulatory subunit 6B homolog OS=Saccharomyces cerevisiae (strain ATCC 204508 / S288c) GN=RPT3 PE=1 SV=2	TDNTVDKFDFYK	KIEFPSLR	7	1	423	337	17.182	FALSE
Q01939	PRS8_YEAST 26S protease regulatory subunit 8 homolog OS=Saccharomyces cerevisiae (strain ATCC 204508 / S288c) GN=RPT6 PE=1 SV=4	P33298	PRS6B_YEAST 26S protease regulatory subunit 6B homolog OS=Saccharomyces cerevisiae (strain ATCC 204508 / S288c) GN=RPT3 PE=1 SV=2	NKADPLVSLMMVEK	LLKPSMSVALHR	2	3	129	132	17.179	FALSE
P23639	PSA2_YEAST Proteasome subunit alpha type-2 OS=Saccharomyces cerevisiae (strain ATCC 204508 / S288c) GN=PRE8 PE=1 SV=1	P23639	PSA2_YEAST Proteasome subunit alpha type-2 OS=Saccharomyces cerevisiae (strain ATCC 204508 / S288c) GN=PRE8 PE=1 SV=1	ATAIGKGSVAAK	KSSSPLAMSETLSK	6	1	166	50	17.1601	FALSE
P38764	RPN1_YEAST 26S proteasome regulatory subunit RPN1 OS=Saccharomyces cerevisiae (strain ATCC 204508 / S288c) GN=RPN1 PE=1 SV=3	P33299	PRS7_YEAST 26S protease regulatory subunit 7 homolog OS=Saccharomyces cerevisiae (strain ATCC 204508 / S288c) GN=RPT1 PE=1 SV=1	MVPLAMGIVSVSDPQMKVFDTLTR	AGVKESDTGLAPSHLWDIMGDR	17	4	791	70	17.1567	FALSE
P40016	RPN3_YEAST 26S proteasome regulatory subunit RPN3 OS=Saccharomyces cerevisiae (strain ATCC 204508 / S288c) GN=RPN3 PE=1 SV=5	P43588	RPN11_YEAST Ubiquitin carboxyl-terminal hydrolase RPN11 OS=Saccharomyces cerevisiae (strain ATCC 204508 / S288c) GN=RPN11 PE=1 SV=1	YPEDKK	IEEEKELTEEELKTR	5	13	485	267	17.1558	FALSE
Q12250	RPN5_YEAST 26S proteasome regulatory subunit RPN5 OS=Saccharomyces cerevisiae (strain ATCC 204508 / S288c) GN=RPN5 PE=1 SV=3	Q08723	RPN8_YEAST 26S proteasome regulatory subunit RPN8 OS=Saccharomyces cerevisiae (strain ATCC 204508 / S288c) GN=RPN8 PE=1 SV=3	EEIMHGLQAK	LIGWYHSGPKLR	10	10	445	98	17.1517	FALSE
P23638	PSA3_YEAST Proteasome subunit alpha type-3 OS=Saccharomyces cerevisiae (strain ATCC 204508 / S288c) GN=PRE9 PE=1 SV=1	P23639	PSA2_YEAST Proteasome subunit alpha type-2 OS=Saccharomyces cerevisiae (strain ATCC 204508 / S288c) GN=PRE8 PE=1 SV=1	KVTSTLLEQDTSTEK	GSVAAKTFLEK	1	6	51	172	17.1485	FALSE
P32565	RPN2_YEAST 26S proteasome regulatory subunit RPN2 OS=Saccharomyces cerevisiae (strain ATCC 204508 / S288c) GN=RPN2 PE=1 SV=4	P32565	RPN2_YEAST 26S proteasome regulatory subunit RPN2 OS=Saccharomyces cerevisiae (strain ATCC 204508 / S288c) GN=RPN2 PE=1 SV=4	DVNAPLPTPFKVDDNVDFPSA	DREPKEPVALIETVR	11	5	935	911	17.1473	FALSE
P33299	PRS7_YEAST 26S protease regulatory subunit 7 homolog OS=Saccharomyces cerevisiae (strain ATCC 204508 / S288c) GN=RPT1 PE=1 SV=1	P40327	PRS4_YEAST 26S protease regulatory subunit 4 homolog OS=Saccharomyces cerevisiae (strain ATCC 204508 / S288c) GN=RPT2 PE=1 SV=3	AGVKESDTGLAPSHLW	KGGPATAEK	4	1	70	37	17.1329	FALSE
P53549	PRS10_YEAST 26S protease subunit RPT4 OS=Saccharomyces cerevisiae (strain ATCC 204508 / S288c) GN=RPT4 PE=1 SV=4	P33298	PRS6B_YEAST 26S protease regulatory subunit 6B homolog OS=Saccharomyces cerevisiae (strain ATCC 204508 / S288c) GN=RPT3 PE=1 SV=2	YIVKASSGPR	FVHKYLGEGPR	4	4	120	245	17.1061	FALSE
P40303	PSA4_YEAST Proteasome subunit alpha type-4 OS=Saccharomyces cerevisiae (strain ATCC 204508 / S288c) GN=PRE6 PE=1 SV=1	P40303	PSA4_YEAST Proteasome subunit alpha type-4 OS=Saccharomyces cerevisiae (strain ATCC 204508 / S288c) GN=PRE6 PE=1 SV=1	GKNCcmVVLGCcmER	KEPPATVEECcmVK	2	1	39	182	17.0831	FALSE
P53549	PRS10_YEAST 26S protease subunit RPT4 OS=Saccharomyces cerevisiae (strain ATCC 204508 / S288c) GN=RPT4 PE=1 SV=4	P53549	PRS10_YEAST 26S protease subunit RPT4 OS=Saccharomyces cerevisiae (strain ATCC 204508 / S288c) GN=RPT4 PE=1 SV=4	KVEIPLPNEAGR	Kbs3nh2LEGTIEYQKL	1	10	346	436	17.073	FALSE
P32565	RPN2_YEAST 26S proteasome regulatory subunit RPN2 OS=Saccharomyces cerevisiae (strain ATCC 204508 / S288c) GN=RPN2 PE=1 SV=4	P40016	RPN3_YEAST 26S proteasome regulatory subunit RPN3 OS=Saccharomyces cerevisiae (strain ATCC 204508 / S288c) GN=RPN3 PE=1 SV=5	IVQLLSKSHNAHVR	KTQQNEK	7	1	611	486	17.0675	FALSE
P53549	PRS10_YEAST 26S protease subunit RPT4 OS=Saccharomyces cerevisiae (strain ATCC 204508 / S288c) GN=RPT4 PE=1 SV=4	Q01939	PRS8_YEAST 26S protease regulatory subunit 8 homolog OS=Saccharomyces cerevisiae (strain ATCC 204508 / S288c) GN=RPT6 PE=1 SV=4	YIVKASSGPR	VSGAELVQKYIGEGSR	4	9	120	221	17.0359	FALSE
P32565	RPN2_YEAST 26S proteasome regulatory subunit RPN2 OS=Saccharomyces cerevisiae (strain ATCC 204508 / S288c) GN=RPN2 PE=1 SV=4	P32565	RPN2_YEAST 26S proteasome regulatory subunit RPN2 OS=Saccharomyces cerevisiae (strain ATCC 204508 / S288c) GN=RPN2 PE=1 SV=4	QMKDVNAPLPTPFK	KVMoxAPYLPGSR	3	1	924	384	17.0248	FALSE
Q04062	RPN9_YEAST 26S proteasome regulatory subunit RPN9 OS=Saccharomyces cerevisiae (strain ATCC 204508 / S288c) GN=RPN9 PE=1 SV=1	Q04062	RPN9_YEAST 26S proteasome regulatory subunit RPN9 OS=Saccharomyces cerevisiae (strain ATCC 204508 / S288c) GN=RPN9 PE=1 SV=1	YLLASLKDSKDFDESLK	FFDDAKSTPLR	7	6	87	53	17.0167	FALSE
O94742	SEM1_YEAST 26S proteasome complex subunit SEM1 OS=Saccharomyces cerevisiae (strain ATCC 204508 / S288c) GN=SEM1 PE=1 SV=1	O94742	SEM1_YEAST 26S proteasome complex subunit SEM1 OS=Saccharomyces cerevisiae (strain ATCC 204508 / S288c) GN=SEM1 PE=1 SV=1	DVAAAQAQSKI	KNEEINKK	10	1	13	20	17.0147	FALSE
P32496	RPN12_YEAST 26S proteasome regulatory subunit RPN12 OS=Saccharomyces cerevisiae (strain ATCC 204508 / S288c) GN=RPN12 PE=1 SV=3	P32496	RPN12_YEAST 26S proteasome regulatory subunit RPN12 OS=Saccharomyces cerevisiae (strain ATCC 204508 / S288c) GN=RPN12 PE=1 SV=3	HIKbs3nh2NLEDDSLLSYPIKLDR	WLMoxEGSYQKAWDLLQSGSQNISEFDSFTDILK	16	9	147	159	17.0007	FALSE
P40016	RPN3_YEAST 26S proteasome regulatory subunit RPN3 OS=Saccharomyces cerevisiae (strain ATCC 204508 / S288c) GN=RPN3 PE=1 SV=5	P40016	RPN3_YEAST 26S proteasome regulatory subunit RPN3 OS=Saccharomyces cerevisiae (strain ATCC 204508 / S288c) GN=RPN3 PE=1 SV=5	LEYPHTDVSSSLEAR	SLKDLSSLR	9	3	265	58	16.9998	FALSE
P21243	PSA1_YEAST Proteasome subunit alpha type-1 OS=Saccharomyces cerevisiae (strain ATCC 204508 / S288c) GN=SCL1 PE=1 SV=1	P21243	PSA1_YEAST Proteasome subunit alpha type-1 OS=Saccharomyces cerevisiae (strain ATCC 204508 / S288c) GN=SCL1 PE=1 SV=1	KATATGPK	SKIDHINEESWEK	1	2	167	190	16.9965	FALSE
P32565	RPN2_YEAST 26S proteasome regulatory subunit RPN2 OS=Saccharomyces cerevisiae (strain ATCC 204508 / S288c) GN=RPN2 PE=1 SV=4	O13563	RPN13_YEAST 26S proteasome regulatory subunit RPN13 OS=Saccharomyces cerevisiae (strain ATCC 204508 / S288c) GN=RPN13 PE=1 SV=1	GNLLEGKK	LCcmTPIPVQGEIEIKPNEEEELGFWDFEWRPTEKPVGR	7	33	383	55	16.9949	FALSE
P53549	PRS10_YEAST 26S protease subunit RPT4 OS=Saccharomyces cerevisiae (strain ATCC 204508 / S288c) GN=RPT4 PE=1 SV=4	Q04062	RPN9_YEAST 26S proteasome regulatory subunit RPN9 OS=Saccharomyces cerevisiae (strain ATCC 204508 / S288c) GN=RPN9 PE=1 SV=1	YDDQLKQR	LDSKKbs3nh2QR	6	4	75	112	16.9845	FALSE
P40302	PSA6_YEAST Proteasome subunit alpha type-6 OS=Saccharomyces cerevisiae (strain ATCC 204508 / S288c) GN=PRE5 PE=1 SV=1	P40302	PSA6_YEAST Proteasome subunit alpha type-6 OS=Saccharomyces cerevisiae (strain ATCC 204508 / S288c) GN=PRE5 PE=1 SV=1	LFQVEYALEAIKQGSVTVGLR	SQGAKTYLER	12	5	30	169	16.9749	FALSE
Q06103	RPN7_YEAST 26S proteasome regulatory subunit RPN7 OS=Saccharomyces cerevisiae (strain ATCC 204508 / S288c) GN=RPN7 PE=1 SV=3	P23638	PSA3_YEAST Proteasome subunit alpha type-3 OS=Saccharomyces cerevisiae (strain ATCC 204508 / S288c) GN=PRE9 PE=1 SV=1	VDVEEK	TGITKKDEDEEADEDMK	1	5	2	246	16.9608	FALSE
P30656	PSB5_YEAST Proteasome subunit beta type-5 OS=Saccharomyces cerevisiae (strain ATCC 204508 / S288c) GN=PRE2 PE=1 SV=3	P30656	PSB5_YEAST Proteasome subunit beta type-5 OS=Saccharomyces cerevisiae (strain ATCC 204508 / S288c) GN=PRE2 PE=1 SV=3	LKGDIFCcmVGSGQTFAYGVLDSNYK	KEGPTIYYVDSDGTR	2	1	198	182	16.9605	FALSE
P40302	PSA6_YEAST Proteasome subunit alpha type-6 OS=Saccharomyces cerevisiae (strain ATCC 204508 / S288c) GN=PRE5 PE=1 SV=1	P40302	PSA6_YEAST Proteasome subunit alpha type-6 OS=Saccharomyces cerevisiae (strain ATCC 204508 / S288c) GN=PRE5 PE=1 SV=1	DESLTVDNLSIAIVGKDTPFTIYDGEAVAK	KLAVER	16	1	218	102	16.9588	FALSE
P33299	PRS7_YEAST 26S protease regulatory subunit 7 homolog OS=Saccharomyces cerevisiae (strain ATCC 204508 / S288c) GN=RPT1 PE=1 SV=1	P40327	PRS4_YEAST 26S protease regulatory subunit 4 homolog OS=Saccharomyces cerevisiae (strain ATCC 204508 / S288c) GN=RPT2 PE=1 SV=3	AGVKESDTGLAPSHLWDIMGDR	KQEEEK	4	1	70	88	16.932	FALSE
P43593	UBP6_YEAST Ubiquitin carboxyl-terminal hydrolase 6 OS=Saccharomyces cerevisiae (strain ATCC 204508 / S288c) GN=UBP6 PE=1 SV=1	P43593	UBP6_YEAST Ubiquitin carboxyl-terminal hydrolase 6 OS=Saccharomyces cerevisiae (strain ATCC 204508 / S288c) GN=UBP6 PE=1 SV=1	EQYETQVALNESEKDQWLEEYKK	LPKFLTVQYVR	22	3	413	308	16.9315	FALSE
Q01939	PRS8_YEAST 26S protease regulatory subunit 8 homolog OS=Saccharomyces cerevisiae (strain ATCC 204508 / S288c) GN=RPT6 PE=1 SV=4	P33298	PRS6B_YEAST 26S protease regulatory subunit 6B homolog OS=Saccharomyces cerevisiae (strain ATCC 204508 / S288c) GN=RPT3 PE=1 SV=2	DVKGVCcmT	KIEFPSLR	3	1	359	337	16.9253	FALSE
Q01939	PRS8_YEAST 26S protease regulatory subunit 8 homolog OS=Saccharomyces cerevisiae (strain ATCC 204508 / S288c) GN=RPT6 PE=1 SV=4	P33298	PRS6B_YEAST 26S protease regulatory subunit 6B homolog OS=Saccharomyces cerevisiae (strain ATCC 204508 / S288c) GN=RPT3 PE=1 SV=2	KIEFPPPSVAAR	KIEFPSLR	1	1	313	337	16.9045	FALSE
P53549	PRS10_YEAST 26S protease subunit RPT4 OS=Saccharomyces cerevisiae (strain ATCC 204508 / S288c) GN=RPT4 PE=1 SV=4	P53549	PRS10_YEAST 26S protease subunit RPT4 OS=Saccharomyces cerevisiae (strain ATCC 204508 / S288c) GN=RPT4 PE=1 SV=4	NCcmATEAGFFAIRDDRDHINPDDLMKAVR	KVAEVK	25	1	417	421	16.8981	FALSE
P53549	PRS10_YEAST 26S protease subunit RPT4 OS=Saccharomyces cerevisiae (strain ATCC 204508 / S288c) GN=RPT4 PE=1 SV=4	P53549	PRS10_YEAST 26S protease subunit RPT4 OS=Saccharomyces cerevisiae (strain ATCC 204508 / S288c) GN=RPT4 PE=1 SV=4	KVEIPLPNEAGR	DNLGQTKIIMATNRP	1	7	346	322	16.8677	FALSE
Q06103	RPN7_YEAST 26S proteasome regulatory subunit RPN7 OS=Saccharomyces cerevisiae (strain ATCC 204508 / S288c) GN=RPN7 PE=1 SV=3	Q06103	RPN7_YEAST 26S proteasome regulatory subunit RPN7 OS=Saccharomyces cerevisiae (strain ATCC 204508 / S288c) GN=RPN7 PE=1 SV=3	IKEEEMoxAPYYK	KEAAEFVLAK	2	1	55	44	16.8612	FALSE
Q06103	RPN7_YEAST 26S proteasome regulatory subunit RPN7 OS=Saccharomyces cerevisiae (strain ATCC 204508 / S288c) GN=RPN7 PE=1 SV=3	Q06103	RPN7_YEAST 26S proteasome regulatory subunit RPN7 OS=Saccharomyces cerevisiae (strain ATCC 204508 / S288c) GN=RPN7 PE=1 SV=3	EKLEAVNSMIEKGGDWER	VDVEEK	12	1	200	2	16.8303	FALSE
P23639	PSA2_YEAST Proteasome subunit alpha type-2 OS=Saccharomyces cerevisiae (strain ATCC 204508 / S288c) GN=PRE8 PE=1 SV=1	P21243	PSA1_YEAST Proteasome subunit alpha type-1 OS=Saccharomyces cerevisiae (strain ATCC 204508 / S288c) GN=SCL1 PE=1 SV=1	KVAHTSYKbs3nh2R	YKYGYDMoxPCcmDVLAK	1	2	91	107	16.8166	FALSE
Q01939	PRS8_YEAST 26S protease regulatory subunit 8 homolog OS=Saccharomyces cerevisiae (strain ATCC 204508 / S288c) GN=RPT6 PE=1 SV=4	P33298	PRS6B_YEAST 26S protease regulatory subunit 6B homolog OS=Saccharomyces cerevisiae (strain ATCC 204508 / S288c) GN=RPT3 PE=1 SV=2	VSGAELVQKYIGEGSR	KIEFPSLR	9	1	221	337	16.8165	FALSE
P06169	PDC1_YEAST Pyruvate decarboxylase isozyme 1 OS=Saccharomyces cerevisiae (strain ATCC 204508 / S288c) GN=PDC1 PE=1 SV=7	P06169	PDC1_YEAST Pyruvate decarboxylase isozyme 1 OS=Saccharomyces cerevisiae (strain ATCC 204508 / S288c) GN=PDC1 PE=1 SV=7	DAKNPVILADACcmCcmSR	GYKPVAVPAR	3	3	212	345	16.8056	FALSE
Q01939	PRS8_YEAST 26S protease regulatory subunit 8 homolog OS=Saccharomyces cerevisiae (strain ATCC 204508 / S288c) GN=RPT6 PE=1 SV=4	P33298	PRS6B_YEAST 26S protease regulatory subunit 6B homolog OS=Saccharomyces cerevisiae (strain ATCC 204508 / S288c) GN=RPT3 PE=1 SV=2	NQETAISVAKLFK	KIEFPSLR	10	1	402	337	16.805	FALSE
P43593	UBP6_YEAST Ubiquitin carboxyl-terminal hydrolase 6 OS=Saccharomyces cerevisiae (strain ATCC 204508 / S288c) GN=UBP6 PE=1 SV=1	P43593	UBP6_YEAST Ubiquitin carboxyl-terminal hydrolase 6 OS=Saccharomyces cerevisiae (strain ATCC 204508 / S288c) GN=UBP6 PE=1 SV=1	HSGKVYPITLST	SKAEELTQVPSAR	4	2	15	33	16.7867	FALSE
P33299	PRS7_YEAST 26S protease regulatory subunit 7 homolog OS=Saccharomyces cerevisiae (strain ATCC 204508 / S288c) GN=RPT1 PE=1 SV=1	P40327	PRS4_YEAST 26S protease regulatory subunit 4 homolog OS=Saccharomyces cerevisiae (strain ATCC 204508 / S288c) GN=RPT2 PE=1 SV=3	KFSSTSR	VIMATNKIETLDPALIRPGR	1	7	456	330	16.7673	FALSE
Q12250	RPN5_YEAST 26S proteasome regulatory subunit RPN5 OS=Saccharomyces cerevisiae (strain ATCC 204508 / S288c) GN=RPN5 PE=1 SV=3	P43588	RPN11_YEAST Ubiquitin carboxyl-terminal hydrolase RPN11 OS=Saccharomyces cerevisiae (strain ATCC 204508 / S288c) GN=RPN11 PE=1 SV=1	IVNFEKPK	GKVVIDAFR	6	2	404	150	16.7646	FALSE
P40327	PRS4_YEAST 26S protease regulatory subunit 4 homolog OS=Saccharomyces cerevisiae (strain ATCC 204508 / S288c) GN=RPT2 PE=1 SV=3	P40327	PRS4_YEAST 26S protease regulatory subunit 4 homolog OS=Saccharomyces cerevisiae (strain ATCC 204508 / S288c) GN=RPT2 PE=1 SV=3	QIFKVAGE	KGGPATAEK	4	1	269	37	16.7083	FALSE
Q04062	RPN9_YEAST 26S proteasome regulatory subunit RPN9 OS=Saccharomyces cerevisiae (strain ATCC 204508 / S288c) GN=RPN9 PE=1 SV=1	Q12250	RPN5_YEAST 26S proteasome regulatory subunit RPN5 OS=Saccharomyces cerevisiae (strain ATCC 204508 / S288c) GN=RPN5 PE=1 SV=3	NDLVKAR	KLESQESLVK	5	1	145	292	16.6928	FALSE
P53549	PRS10_YEAST 26S protease subunit RPT4 OS=Saccharomyces cerevisiae (strain ATCC 204508 / S288c) GN=RPT4 PE=1 SV=4	P33299	PRS7_YEAST 26S protease regulatory subunit 7 homolog OS=Saccharomyces cerevisiae (strain ATCC 204508 / S288c) GN=RPT1 PE=1 SV=1	KLEGTIEYQKL	KVEFSLPDLEGR	10	1	436	374	16.6864	FALSE
P40016	RPN3_YEAST 26S proteasome regulatory subunit RPN3 OS=Saccharomyces cerevisiae (strain ATCC 204508 / S288c) GN=RPN3 PE=1 SV=5	P43588	RPN11_YEAST Ubiquitin carboxyl-terminal hydrolase RPN11 OS=Saccharomyces cerevisiae (strain ATCC 204508 / S288c) GN=RPN11 PE=1 SV=1	YPEDKK	RIEEEKELTEEELKTR	5	14	485	267	16.6803	FALSE
P33298	PRS6B_YEAST 26S protease regulatory subunit 6B homolog OS=Saccharomyces cerevisiae (strain ATCC 204508 / S288c) GN=RPT3 PE=1 SV=2	P40327	PRS4_YEAST 26S protease regulatory subunit 4 homolog OS=Saccharomyces cerevisiae (strain ATCC 204508 / S288c) GN=RPT2 PE=1 SV=3	KIEFPSLR	IVGSELIQKYLGDGPR	1	9	337	255	16.6769	FALSE
P50086	PSD10_YEAST Probable 26S proteasome regulatory subunit p28 OS=Saccharomyces cerevisiae (strain ATCC 204508 / S288c) GN=NAS6 PE=1 SV=1	P33298	PRS6B_YEAST 26S protease regulatory subunit 6B homolog OS=Saccharomyces cerevisiae (strain ATCC 204508 / S288c) GN=RPT3 PE=1 SV=2	YGAEYDLVDNKGAK	ATQVKTDNTVDKF	11	5	207	416	16.6645	FALSE
P53549	PRS10_YEAST 26S protease subunit RPT4 OS=Saccharomyces cerevisiae (strain ATCC 204508 / S288c) GN=RPT4 PE=1 SV=4	P33298	PRS6B_YEAST 26S protease regulatory subunit 6B homolog OS=Saccharomyces cerevisiae (strain ATCC 204508 / S288c) GN=RPT3 PE=1 SV=2	VGIKPPK	TMoxLVKAVANSTK	4	5	213	224	16.664	FALSE
P40302	PSA6_YEAST Proteasome subunit alpha type-6 OS=Saccharomyces cerevisiae (strain ATCC 204508 / S288c) GN=PRE5 PE=1 SV=1	P40302	PSA6_YEAST Proteasome subunit alpha type-6 OS=Saccharomyces cerevisiae (strain ATCC 204508 / S288c) GN=PRE5 PE=1 SV=1	AIKQGSVTVGLR	SQGAKTYLER	3	5	30	169	16.645	FALSE
Q04062	RPN9_YEAST 26S proteasome regulatory subunit RPN9 OS=Saccharomyces cerevisiae (strain ATCC 204508 / S288c) GN=RPN9 PE=1 SV=1	Q04062	RPN9_YEAST 26S proteasome regulatory subunit RPN9 OS=Saccharomyces cerevisiae (strain ATCC 204508 / S288c) GN=RPN9 PE=1 SV=1	NNGSKDHGDGILLIDSEIAR	FYDKINQLSVVK	5	4	120	72	16.6437	FALSE
P53549	PRS10_YEAST 26S protease subunit RPT4 OS=Saccharomyces cerevisiae (strain ATCC 204508 / S288c) GN=RPT4 PE=1 SV=4	P33297	PRS6A_YEAST 26S protease regulatory subunit 6A OS=Saccharomyces cerevisiae (strain ATCC 204508 / S288c) GN=RPT5 PE=1 SV=3	EEKbs3nh2YIVKASSGPR	AAVVKTSSR	7	5	120	120	16.6377	FALSE
P32565	RPN2_YEAST 26S proteasome regulatory subunit RPN2 OS=Saccharomyces cerevisiae (strain ATCC 204508 / S288c) GN=RPN2 PE=1 SV=4	P32565	RPN2_YEAST 26S proteasome regulatory subunit RPN2 OS=Saccharomyces cerevisiae (strain ATCC 204508 / S288c) GN=RPN2 PE=1 SV=4	IVQLLSK	SHNAHVR	6	1	610	612	16.6312	FALSE
Q12250	RPN5_YEAST 26S proteasome regulatory subunit RPN5 OS=Saccharomyces cerevisiae (strain ATCC 204508 / S288c) GN=RPN5 PE=1 SV=3	Q12250	RPN5_YEAST 26S proteasome regulatory subunit RPN5 OS=Saccharomyces cerevisiae (strain ATCC 204508 / S288c) GN=RPN5 PE=1 SV=3	LSIQYMIQKVMEYLK	SSKSLDLNTR	9	3	99	108	16.6162	FALSE
P38764	RPN1_YEAST 26S proteasome regulatory subunit RPN1 OS=Saccharomyces cerevisiae (strain ATCC 204508 / S288c) GN=RPN1 PE=1 SV=3	P38764	RPN1_YEAST 26S proteasome regulatory subunit RPN1 OS=Saccharomyces cerevisiae (strain ATCC 204508 / S288c) GN=RPN1 PE=1 SV=3	HNGEEDAVDLLLEIESIDKLPQFVDENTFQR	SDGSAATSGFEFSKEDTLR	19	14	232	197	16.6	FALSE
Q12250	RPN5_YEAST 26S proteasome regulatory subunit RPN5 OS=Saccharomyces cerevisiae (strain ATCC 204508 / S288c) GN=RPN5 PE=1 SV=3	Q12250	RPN5_YEAST 26S proteasome regulatory subunit RPN5 OS=Saccharomyces cerevisiae (strain ATCC 204508 / S288c) GN=RPN5 PE=1 SV=3	EYLEVAQYLQEIYQTDAIKSDEAK	KLESQESLVK	19	1	251	292	16.5939	FALSE
P32565	RPN2_YEAST 26S proteasome regulatory subunit RPN2 OS=Saccharomyces cerevisiae (strain ATCC 204508 / S288c) GN=RPN2 PE=1 SV=4	P32565	RPN2_YEAST 26S proteasome regulatory subunit RPN2 OS=Saccharomyces cerevisiae (strain ATCC 204508 / S288c) GN=RPN2 PE=1 SV=4	NSFIKANLPWLGK	KVMoxAPYLPGSR	5	1	350	384	16.5912	FALSE
P40016	RPN3_YEAST 26S proteasome regulatory subunit RPN3 OS=Saccharomyces cerevisiae (strain ATCC 204508 / S288c) GN=RPN3 PE=1 SV=5	P40016	RPN3_YEAST 26S proteasome regulatory subunit RPN3 OS=Saccharomyces cerevisiae (strain ATCC 204508 / S288c) GN=RPN3 PE=1 SV=5	YAEEDQVQELLKVLNEISK	SLKDLSSLR	12	3	36	58	16.5666	FALSE
Q04062	RPN9_YEAST 26S proteasome regulatory subunit RPN9 OS=Saccharomyces cerevisiae (strain ATCC 204508 / S288c) GN=RPN9 PE=1 SV=1	P33297	PRS6A_YEAST 26S protease regulatory subunit 6A OS=Saccharomyces cerevisiae (strain ATCC 204508 / S288c) GN=RPT5 PE=1 SV=3	FNNHEIDTILSTLR	AKLLDNEIR	1	2	2	35	16.5628	FALSE
P32496	RPN12_YEAST 26S proteasome regulatory subunit RPN12 OS=Saccharomyces cerevisiae (strain ATCC 204508 / S288c) GN=RPN12 PE=1 SV=3	P32496	RPN12_YEAST 26S proteasome regulatory subunit RPN12 OS=Saccharomyces cerevisiae (strain ATCC 204508 / S288c) GN=RPN12 PE=1 SV=3	FHSELQYLDK	HIKNLEDDSLLSYPIK	7	3	128	134	16.5322	FALSE
P33299	PRS7_YEAST 26S protease regulatory subunit 7 homolog OS=Saccharomyces cerevisiae (strain ATCC 204508 / S288c) GN=RPT1 PE=1 SV=1	P40327	PRS4_YEAST 26S protease regulatory subunit 4 homolog OS=Saccharomyces cerevisiae (strain ATCC 204508 / S288c) GN=RPT2 PE=1 SV=3	AGVKESDTGLAPSHLWDIMoxGDR	KGGPATAEK	4	1	70	37	16.5169	FALSE
P40302	PSA6_YEAST Proteasome subunit alpha type-6 OS=Saccharomyces cerevisiae (strain ATCC 204508 / S288c) GN=PRE5 PE=1 SV=1	P40302	PSA6_YEAST Proteasome subunit alpha type-6 OS=Saccharomyces cerevisiae (strain ATCC 204508 / S288c) GN=PRE5 PE=1 SV=1	NTbs3nh2QSYGGRPYGVGLLIIGYDK	AGHLLCcmDKAQK	4	8	122	115	16.5159	FALSE
Q01939	PRS8_YEAST 26S protease regulatory subunit 8 homolog OS=Saccharomyces cerevisiae (strain ATCC 204508 / S288c) GN=RPT6 PE=1 SV=4	P33298	PRS6B_YEAST 26S protease regulatory subunit 6B homolog OS=Saccharomyces cerevisiae (strain ATCC 204508 / S288c) GN=RPT3 PE=1 SV=2	KIEFPPPSVAAR	ENAPSIIFIDEVDSIATKR	1	18	313	280	16.4627	FALSE
P33299	PRS7_YEAST 26S protease regulatory subunit 7 homolog OS=Saccharomyces cerevisiae (strain ATCC 204508 / S288c) GN=RPT1 PE=1 SV=1	P40327	PRS4_YEAST 26S protease regulatory subunit 4 homolog OS=Saccharomyces cerevisiae (strain ATCC 204508 / S288c) GN=RPT2 PE=1 SV=3	AGVKESDTGLAPSHLWDIMGDR	KQEEEKKbs3ohQLEEIR	4	6	70	93	16.4598	FALSE
P40302	PSA6_YEAST Proteasome subunit alpha type-6 OS=Saccharomyces cerevisiae (strain ATCC 204508 / S288c) GN=PRE5 PE=1 SV=1	P40302	PSA6_YEAST Proteasome subunit alpha type-6 OS=Saccharomyces cerevisiae (strain ATCC 204508 / S288c) GN=PRE5 PE=1 SV=1	EAIKQGSVTVGLR	SQGAKTYLER	4	5	30	169	16.4564	FALSE
P38764	RPN1_YEAST 26S proteasome regulatory subunit RPN1 OS=Saccharomyces cerevisiae (strain ATCC 204508 / S288c) GN=RPN1 PE=1 SV=3	P33299	PRS7_YEAST 26S protease regulatory subunit 7 homolog OS=Saccharomyces cerevisiae (strain ATCC 204508 / S288c) GN=RPT1 PE=1 SV=1	PLKFLRPTYP	DIQVLKSYGAAPYAAK	3	6	90	38	16.4459	FALSE
P53549	PRS10_YEAST 26S protease subunit RPT4 OS=Saccharomyces cerevisiae (strain ATCC 204508 / S288c) GN=RPT4 PE=1 SV=4	P33299	PRS7_YEAST 26S protease regulatory subunit 7 homolog OS=Saccharomyces cerevisiae (strain ATCC 204508 / S288c) GN=RPT1 PE=1 SV=1	KLEGTIEYQK	GILLYGPPGTGKTLCcmAR	1	12	427	256	16.4375	FALSE
P33298	PRS6B_YEAST 26S protease regulatory subunit 6B homolog OS=Saccharomyces cerevisiae (strain ATCC 204508 / S288c) GN=RPT3 PE=1 SV=2	P40327	PRS4_YEAST 26S protease regulatory subunit 4 homolog OS=Saccharomyces cerevisiae (strain ATCC 204508 / S288c) GN=RPT2 PE=1 SV=3	FDAQTGSDR	VIMATNKIETLDPALIRPGR	7	7	288	330	16.4052	FALSE
P53549	PRS10_YEAST 26S protease subunit RPT4 OS=Saccharomyces cerevisiae (strain ATCC 204508 / S288c) GN=RPT4 PE=1 SV=4	Q08723	RPN8_YEAST 26S proteasome regulatory subunit RPN8 OS=Saccharomyces cerevisiae (strain ATCC 204508 / S288c) GN=RPN8 PE=1 SV=3	LYDKTENDIKALQSIGQLIGEVMK	INAKEK	10	4	96	86	16.387	FALSE
O13563	RPN13_YEAST 26S proteasome regulatory subunit RPN13 OS=Saccharomyces cerevisiae (strain ATCC 204508 / S288c) GN=RPN13 PE=1 SV=1	O13563	RPN13_YEAST 26S proteasome regulatory subunit RPN13 OS=Saccharomyces cerevisiae (strain ATCC 204508 / S288c) GN=RPN13 PE=1 SV=1	ELDPISLILIPGETMWVPIKSSK	DKEIYNK	20	2	79	119	16.3706	FALSE
P00359	G3P3_YEAST Glyceraldehyde-3-phosphate dehydrogenase 3 OS=Saccharomyces cerevisiae (strain ATCC 204508 / S288c) GN=TDH3 PE=1 SV=3	P00359	G3P3_YEAST Glyceraldehyde-3-phosphate dehydrogenase 3 OS=Saccharomyces cerevisiae (strain ATCC 204508 / S288c) GN=TDH3 PE=1 SV=3	VINDAFGIEEGLMTTVHSLTATQK	TVDGPSHKbs3nh2DWR	22	1	182	185	16.3657	FALSE
P23638	PSA3_YEAST Proteasome subunit alpha type-3 OS=Saccharomyces cerevisiae (strain ATCC 204508 / S288c) GN=PRE9 PE=1 SV=1	P23638	PSA3_YEAST Proteasome subunit alpha type-3 OS=Saccharomyces cerevisiae (strain ATCC 204508 / S288c) GN=PRE9 PE=1 SV=1	VYQKIFKPQE	DILVKTGITK	4	5	228	241	16.3272	FALSE
Q04062	RPN9_YEAST 26S proteasome regulatory subunit RPN9 OS=Saccharomyces cerevisiae (strain ATCC 204508 / S288c) GN=RPN9 PE=1 SV=1	Q04062	RPN9_YEAST 26S proteasome regulatory subunit RPN9 OS=Saccharomyces cerevisiae (strain ATCC 204508 / S288c) GN=RPN9 PE=1 SV=1	ATHLPKDNVEHLVMoxR	MLSFEDISK	6	8	321	314	16.3238	FALSE
Q04062	RPN9_YEAST 26S proteasome regulatory subunit RPN9 OS=Saccharomyces cerevisiae (strain ATCC 204508 / S288c) GN=RPN9 PE=1 SV=1	Q04062	RPN9_YEAST 26S proteasome regulatory subunit RPN9 OS=Saccharomyces cerevisiae (strain ATCC 204508 / S288c) GN=RPN9 PE=1 SV=1	AQFQELDSK	TLDKKDSIPLR	8	5	111	160	16.3201	FALSE
P32324	EF2_YEAST Elongation factor 2 OS=Saccharomyces cerevisiae (strain ATCC 204508 / S288c) GN=EFT1 PE=1 SV=1	P32324	EF2_YEAST Elongation factor 2 OS=Saccharomyces cerevisiae (strain ATCC 204508 / S288c) GN=EFT1 PE=1 SV=1	VAFTVDQMR	AGIISAAKAGEAR	1	8	2	50	16.3201	FALSE
P33297	PRS6A_YEAST 26S protease regulatory subunit 6A OS=Saccharomyces cerevisiae (strain ATCC 204508 / S288c) GN=RPT5 PE=1 SV=3	P33297	PRS6A_YEAST 26S protease regulatory subunit 6A OS=Saccharomyces cerevisiae (strain ATCC 204508 / S288c) GN=RPT5 PE=1 SV=3	KMoxTTDDDINWQELAR	STDEFNGAQLKAVTVEAGMoxIALR	1	11	367	392	16.3178	FALSE
P43593	UBP6_YEAST Ubiquitin carboxyl-terminal hydrolase 6 OS=Saccharomyces cerevisiae (strain ATCC 204508 / S288c) GN=UBP6 PE=1 SV=1	P43593	UBP6_YEAST Ubiquitin carboxyl-terminal hydrolase 6 OS=Saccharomyces cerevisiae (strain ATCC 204508 / S288c) GN=UBP6 PE=1 SV=1	LPKFLTVQYVR	SDLTGANSIYSVEKK	3	14	308	301	16.3058	FALSE
Q12250	RPN5_YEAST 26S proteasome regulatory subunit RPN5 OS=Saccharomyces cerevisiae (strain ATCC 204508 / S288c) GN=RPN5 PE=1 SV=3	Q12250	RPN5_YEAST 26S proteasome regulatory subunit RPN5 OS=Saccharomyces cerevisiae (strain ATCC 204508 / S288c) GN=RPN5 PE=1 SV=3	VMEYLKSSK	VTKDLVEIK	6	3	105	141	16.297	FALSE
Q06103	RPN7_YEAST 26S proteasome regulatory subunit RPN7 OS=Saccharomyces cerevisiae (strain ATCC 204508 / S288c) GN=RPN7 PE=1 SV=3	Q06103	RPN7_YEAST 26S proteasome regulatory subunit RPN7 OS=Saccharomyces cerevisiae (strain ATCC 204508 / S288c) GN=RPN7 PE=1 SV=3	LQKYGAAVR	NAQYHLLVKQG	3	9	416	405	16.2909	FALSE
P53549	PRS10_YEAST 26S protease subunit RPT4 OS=Saccharomyces cerevisiae (strain ATCC 204508 / S288c) GN=RPT4 PE=1 SV=4	P33298	PRS6B_YEAST 26S protease regulatory subunit 6B homolog OS=Saccharomyces cerevisiae (strain ATCC 204508 / S288c) GN=RPT3 PE=1 SV=2	VGIKPPK	KIEFPSLR	4	1	213	337	16.2861	FALSE
P21243	PSA1_YEAST Proteasome subunit alpha type-1 OS=Saccharomyces cerevisiae (strain ATCC 204508 / S288c) GN=SCL1 PE=1 SV=1	P21243	PSA1_YEAST Proteasome subunit alpha type-1 OS=Saccharomyces cerevisiae (strain ATCC 204508 / S288c) GN=SCL1 PE=1 SV=1	GKDCcmTVVISQK	SKIDHINEESWEK	2	2	48	190	16.2746	FALSE
Q01939	PRS8_YEAST 26S protease regulatory subunit 8 homolog OS=Saccharomyces cerevisiae (strain ATCC 204508 / S288c) GN=RPT6 PE=1 SV=4	P40327	PRS4_YEAST 26S protease regulatory subunit 4 homolog OS=Saccharomyces cerevisiae (strain ATCC 204508 / S288c) GN=RPT2 PE=1 SV=3	DLKASQR	KGGPATAEK	3	1	108	37	16.2666	FALSE
Q04062	RPN9_YEAST 26S proteasome regulatory subunit RPN9 OS=Saccharomyces cerevisiae (strain ATCC 204508 / S288c) GN=RPN9 PE=1 SV=1	Q04062	RPN9_YEAST 26S proteasome regulatory subunit RPN9 OS=Saccharomyces cerevisiae (strain ATCC 204508 / S288c) GN=RPN9 PE=1 SV=1	MLSFEDISK	ATHLPK	8	2	314	317	16.2495	FALSE
Q01939	PRS8_YEAST 26S protease regulatory subunit 8 homolog OS=Saccharomyces cerevisiae (strain ATCC 204508 / S288c) GN=RPT6 PE=1 SV=4	P33298	PRS6B_YEAST 26S protease regulatory subunit 6B homolog OS=Saccharomyces cerevisiae (strain ATCC 204508 / S288c) GN=RPT3 PE=1 SV=2	ELAVGKVMoxNK	KIEFPSLR	6	1	388	337	16.2367	FALSE
P23639	PSA2_YEAST Proteasome subunit alpha type-2 OS=Saccharomyces cerevisiae (strain ATCC 204508 / S288c) GN=PRE8 PE=1 SV=1	P33298	PRS6B_YEAST 26S protease regulatory subunit 6B homolog OS=Saccharomyces cerevisiae (strain ATCC 204508 / S288c) GN=RPT3 PE=1 SV=2	KSSSPLAMSETLSK	TDNTVDKFDFYK	1	7	50	423	16.1891	FALSE
P23639	PSA2_YEAST Proteasome subunit alpha type-2 OS=Saccharomyces cerevisiae (strain ATCC 204508 / S288c) GN=PRE8 PE=1 SV=1	P21243	PSA1_YEAST Proteasome subunit alpha type-1 OS=Saccharomyces cerevisiae (strain ATCC 204508 / S288c) GN=SCL1 PE=1 SV=1	KVAHTSYK	YKYGYDMoxPCcmDVLAK	1	2	91	107	16.1875	FALSE
P32565	RPN2_YEAST 26S proteasome regulatory subunit RPN2 OS=Saccharomyces cerevisiae (strain ATCC 204508 / S288c) GN=RPN2 PE=1 SV=4	P32565	RPN2_YEAST 26S proteasome regulatory subunit RPN2 OS=Saccharomyces cerevisiae (strain ATCC 204508 / S288c) GN=RPN2 PE=1 SV=4	KGNNGVVVLR	SKLDQDSTSENVKIINY	1	13	897	184	16.1741	FALSE
P21243	PSA1_YEAST Proteasome subunit alpha type-1 OS=Saccharomyces cerevisiae (strain ATCC 204508 / S288c) GN=SCL1 PE=1 SV=1	P21242	PSA7_YEAST Probable proteasome subunit alpha type-7 OS=Saccharomyces cerevisiae (strain ATCC 204508 / S288c) GN=PRE10 PE=1 SV=2	SKNDLEVGVATK	GYKGAATGK	2	3	220	161	16.1389	FALSE
Q06103	RPN7_YEAST 26S proteasome regulatory subunit RPN7 OS=Saccharomyces cerevisiae (strain ATCC 204508 / S288c) GN=RPN7 PE=1 SV=3	Q06103	RPN7_YEAST 26S proteasome regulatory subunit RPN7 OS=Saccharomyces cerevisiae (strain ATCC 204508 / S288c) GN=RPN7 PE=1 SV=3	YLCcmEEYLVNNGQSDLEHDEKSDSLNEWIKFDQELYNELCcmK	KEAAEFVLAK	29	1	93	44	16.1355	FALSE
P33299	PRS7_YEAST 26S protease regulatory subunit 7 homolog OS=Saccharomyces cerevisiae (strain ATCC 204508 / S288c) GN=RPT1 PE=1 SV=1	Q01939	PRS8_YEAST 26S protease regulatory subunit 8 homolog OS=Saccharomyces cerevisiae (strain ATCC 204508 / S288c) GN=RPT6 PE=1 SV=4	AGVKESDTGLAPSHLW	VGEVIKIVSDK	4	6	70	77	16.1347	FALSE
P32565	RPN2_YEAST 26S proteasome regulatory subunit RPN2 OS=Saccharomyces cerevisiae (strain ATCC 204508 / S288c) GN=RPN2 PE=1 SV=4	O13563	RPN13_YEAST 26S proteasome regulatory subunit RPN13 OS=Saccharomyces cerevisiae (strain ATCC 204508 / S288c) GN=RPN13 PE=1 SV=1	KVMAPYLPGSR	LCcmTPIPVQGEIEIKPNEEEELGFWDFEWRPTEKPVGR	1	33	384	55	16.1286	FALSE
P33297	PRS6A_YEAST 26S protease regulatory subunit 6A OS=Saccharomyces cerevisiae (strain ATCC 204508 / S288c) GN=RPT5 PE=1 SV=3	P33297	PRS6A_YEAST 26S protease regulatory subunit 6A OS=Saccharomyces cerevisiae (strain ATCC 204508 / S288c) GN=RPT5 PE=1 SV=3	VKVLAATNR	APKGALMoxYGPPGTGK	2	3	322	216	16.1281	FALSE
P40327	PRS4_YEAST 26S protease regulatory subunit 4 homolog OS=Saccharomyces cerevisiae (strain ATCC 204508 / S288c) GN=RPT2 PE=1 SV=3	P40327	PRS4_YEAST 26S protease regulatory subunit 4 homolog OS=Saccharomyces cerevisiae (strain ATCC 204508 / S288c) GN=RPT2 PE=1 SV=3	KGGPATAEK	KQEEEK	1	1	37	88	16.1098	FALSE
P33297	PRS6A_YEAST 26S protease regulatory subunit 6A OS=Saccharomyces cerevisiae (strain ATCC 204508 / S288c) GN=RPT5 PE=1 SV=3	P33297	PRS6A_YEAST 26S protease regulatory subunit 6A OS=Saccharomyces cerevisiae (strain ATCC 204508 / S288c) GN=RPT5 PE=1 SV=3	VKAMEVDEKPTETYSDVGGLDK	ACcmAAQTNATFLKLAAPQLVQMYIGEGAK	2	12	168	245	16.1064	FALSE
Q04062	RPN9_YEAST 26S proteasome regulatory subunit RPN9 OS=Saccharomyces cerevisiae (strain ATCC 204508 / S288c) GN=RPN9 PE=1 SV=1	Q04062	RPN9_YEAST 26S proteasome regulatory subunit RPN9 OS=Saccharomyces cerevisiae (strain ATCC 204508 / S288c) GN=RPN9 PE=1 SV=1	MEADPSLHPLFEQFEKFYEEK	FYDKINQLSVVK	16	4	31	72	16.0957	FALSE
P40327	PRS4_YEAST 26S protease regulatory subunit 4 homolog OS=Saccharomyces cerevisiae (strain ATCC 204508 / S288c) GN=RPT2 PE=1 SV=3	P40327	PRS4_YEAST 26S protease regulatory subunit 4 homolog OS=Saccharomyces cerevisiae (strain ATCC 204508 / S288c) GN=RPT2 PE=1 SV=3	ILKPFEK	KGGPATAEK	3	1	83	37	16.0783	FALSE
P43588	RPN11_YEAST Ubiquitin carboxyl-terminal hydrolase RPN11 OS=Saccharomyces cerevisiae (strain ATCC 204508 / S288c) GN=RPN11 PE=1 SV=1	P43588	RPN11_YEAST Ubiquitin carboxyl-terminal hydrolase RPN11 OS=Saccharomyces cerevisiae (strain ATCC 204508 / S288c) GN=RPN11 PE=1 SV=1	AVAVVVDPIQSbs3ohVKGKVVIDAFR	QTTSNTGLLNKANIQALIHGLNR	15	11	150	182	16.0756	FALSE
P38764	RPN1_YEAST 26S proteasome regulatory subunit RPN1 OS=Saccharomyces cerevisiae (strain ATCC 204508 / S288c) GN=RPN1 PE=1 SV=3	P33299	PRS7_YEAST 26S protease regulatory subunit 7 homolog OS=Saccharomyces cerevisiae (strain ATCC 204508 / S288c) GN=RPT1 PE=1 SV=1	MVPLAMGIVSVSDPQMKVFDTLTR	AGVKESDTGLAPSHLWDIMoxGDR	17	4	791	70	16.0619	FALSE
Q01939	PRS8_YEAST 26S protease regulatory subunit 8 homolog OS=Saccharomyces cerevisiae (strain ATCC 204508 / S288c) GN=RPT6 PE=1 SV=4	P33298	PRS6B_YEAST 26S protease regulatory subunit 6B homolog OS=Saccharomyces cerevisiae (strain ATCC 204508 / S288c) GN=RPT3 PE=1 SV=2	KVPDSTYDMVGGLTK	ELLKPSMSVALHR	1	4	141	132	16.059	FALSE
P32565	RPN2_YEAST 26S proteasome regulatory subunit RPN2 OS=Saccharomyces cerevisiae (strain ATCC 204508 / S288c) GN=RPN2 PE=1 SV=4	P32565	RPN2_YEAST 26S proteasome regulatory subunit RPN2 OS=Saccharomyces cerevisiae (strain ATCC 204508 / S288c) GN=RPN2 PE=1 SV=4	SAVKYALAAK	DIIDPKLTSIFER	4	6	80	132	16.0575	FALSE
P00560	PGK_YEAST Phosphoglycerate kinase OS=Saccharomyces cerevisiae (strain ATCC 204508 / S288c) GN=PGK1 PE=1 SV=2	P00560	PGK_YEAST Phosphoglycerate kinase OS=Saccharomyces cerevisiae (strain ATCC 204508 / S288c) GN=PGK1 PE=1 SV=2	KYSLAPVAK	VDFNVPLDGKK	1	10	74	32	16.0424	FALSE
P33298	PRS6B_YEAST 26S protease regulatory subunit 6B homolog OS=Saccharomyces cerevisiae (strain ATCC 204508 / S288c) GN=RPT3 PE=1 SV=2	P43588	RPN11_YEAST Ubiquitin carboxyl-terminal hydrolase RPN11 OS=Saccharomyces cerevisiae (strain ATCC 204508 / S288c) GN=RPN11 PE=1 SV=1	ELLKPSMSVALHR	SMVKIAEQYSK	4	4	132	246	16.0355	FALSE
Q04062	RPN9_YEAST 26S proteasome regulatory subunit RPN9 OS=Saccharomyces cerevisiae (strain ATCC 204508 / S288c) GN=RPN9 PE=1 SV=1	Q04062	RPN9_YEAST 26S proteasome regulatory subunit RPN9 OS=Saccharomyces cerevisiae (strain ATCC 204508 / S288c) GN=RPN9 PE=1 SV=1	YLLASLKDSK	FFDDAKSTPLR	7	6	87	53	16.0298	FALSE
P33299	PRS7_YEAST 26S protease regulatory subunit 7 homolog OS=Saccharomyces cerevisiae (strain ATCC 204508 / S288c) GN=RPT1 PE=1 SV=1	P40327	PRS4_YEAST 26S protease regulatory subunit 4 homolog OS=Saccharomyces cerevisiae (strain ATCC 204508 / S288c) GN=RPT2 PE=1 SV=3	KFSSTSR	KILFENPDLSTKK	1	1	456	347	16.0075	FALSE
P33299	PRS7_YEAST 26S protease regulatory subunit 7 homolog OS=Saccharomyces cerevisiae (strain ATCC 204508 / S288c) GN=RPT1 PE=1 SV=1	Q01939	PRS8_YEAST 26S protease regulatory subunit 8 homolog OS=Saccharomyces cerevisiae (strain ATCC 204508 / S288c) GN=RPT6 PE=1 SV=4	AGVKESDTGLAPSHLW	VGEVIKIVSDKK	4	6	70	77	15.9778	FALSE
Q12377	RPN6_YEAST 26S proteasome regulatory subunit RPN6 OS=Saccharomyces cerevisiae (strain ATCC 204508 / S288c) GN=RPN6 PE=1 SV=3	Q12377	RPN6_YEAST 26S proteasome regulatory subunit RPN6 OS=Saccharomyces cerevisiae (strain ATCC 204508 / S288c) GN=RPN6 PE=1 SV=3	TAFSYFFESFESYHNLTTHNSYEKACcmQVLK	VYHKLR	24	4	257	187	15.9671	FALSE
P40016	RPN3_YEAST 26S proteasome regulatory subunit RPN3 OS=Saccharomyces cerevisiae (strain ATCC 204508 / S288c) GN=RPN3 PE=1 SV=5	Q06103	RPN7_YEAST 26S proteasome regulatory subunit RPN7 OS=Saccharomyces cerevisiae (strain ATCC 204508 / S288c) GN=RPN7 PE=1 SV=3	SNVIKTGIR	LQKYGAAVR	5	3	389	416	15.9652	FALSE
P23639	PSA2_YEAST Proteasome subunit alpha type-2 OS=Saccharomyces cerevisiae (strain ATCC 204508 / S288c) GN=PRE8 PE=1 SV=1	P33298	PRS6B_YEAST 26S protease regulatory subunit 6B homolog OS=Saccharomyces cerevisiae (strain ATCC 204508 / S288c) GN=RPT3 PE=1 SV=2	ATAIGKGSVAAK	KIEFPSLR	6	1	166	337	15.9604	FALSE
P43593	UBP6_YEAST Ubiquitin carboxyl-terminal hydrolase 6 OS=Saccharomyces cerevisiae (strain ATCC 204508 / S288c) GN=UBP6 PE=1 SV=1	P43593	UBP6_YEAST Ubiquitin carboxyl-terminal hydrolase 6 OS=Saccharomyces cerevisiae (strain ATCC 204508 / S288c) GN=UBP6 PE=1 SV=1	IHKQIVIE	KCcmYPQFAER	3	1	158	190	15.9596	FALSE
P00359	G3P3_YEAST Glyceraldehyde-3-phosphate dehydrogenase 3 OS=Saccharomyces cerevisiae (strain ATCC 204508 / S288c) GN=TDH3 PE=1 SV=3	P00359	G3P3_YEAST Glyceraldehyde-3-phosphate dehydrogenase 3 OS=Saccharomyces cerevisiae (strain ATCC 204508 / S288c) GN=TDH3 PE=1 SV=3	LNKETTYDEIK	KVVKbs3nh2AAAEGK	3	1	249	258	15.9592	FALSE
P23638	PSA3_YEAST Proteasome subunit alpha type-3 OS=Saccharomyces cerevisiae (strain ATCC 204508 / S288c) GN=PRE9 PE=1 SV=1	P23638	PSA3_YEAST Proteasome subunit alpha type-3 OS=Saccharomyces cerevisiae (strain ATCC 204508 / S288c) GN=PRE9 PE=1 SV=1	TLSKTTDSSALTYDRLEFATIR	TGITKKDEDEEADEDMK	4	5	199	246	15.9556	FALSE
Q01939	PRS8_YEAST 26S protease regulatory subunit 8 homolog OS=Saccharomyces cerevisiae (strain ATCC 204508 / S288c) GN=RPT6 PE=1 SV=4	Q01939	PRS8_YEAST 26S protease regulatory subunit 8 homolog OS=Saccharomyces cerevisiae (strain ATCC 204508 / S288c) GN=RPT6 PE=1 SV=4	KIEFPPPSVAAR	DMoxVGGLTKQIK	1	8	313	155	15.9537	FALSE
P53549	PRS10_YEAST 26S protease subunit RPT4 OS=Saccharomyces cerevisiae (strain ATCC 204508 / S288c) GN=RPT4 PE=1 SV=4	P53549	PRS10_YEAST 26S protease subunit RPT4 OS=Saccharomyces cerevisiae (strain ATCC 204508 / S288c) GN=RPT4 PE=1 SV=4	YIVKASSGPR	EVMKELSEEK	4	4	120	110	15.9185	FALSE
P33297	PRS6A_YEAST 26S protease regulatory subunit 6A OS=Saccharomyces cerevisiae (strain ATCC 204508 / S288c) GN=RPT5 PE=1 SV=3	P33297	PRS6A_YEAST 26S protease regulatory subunit 6A OS=Saccharomyces cerevisiae (strain ATCC 204508 / S288c) GN=RPT5 PE=1 SV=3	APKGALMYGPPGTGK	DAFALAKEK	3	7	216	271	15.8955	FALSE
P33297	PRS6A_YEAST 26S protease regulatory subunit 6A OS=Saccharomyces cerevisiae (strain ATCC 204508 / S288c) GN=RPT5 PE=1 SV=3	P33297	PRS6A_YEAST 26S protease regulatory subunit 6A OS=Saccharomyces cerevisiae (strain ATCC 204508 / S288c) GN=RPT5 PE=1 SV=3	VKVLAATNR	DAFALAKEK	2	7	322	271	15.895	FALSE
Q12377	RPN6_YEAST 26S proteasome regulatory subunit RPN6 OS=Saccharomyces cerevisiae (strain ATCC 204508 / S288c) GN=RPN6 PE=1 SV=3	Q12377	RPN6_YEAST 26S proteasome regulatory subunit RPN6 OS=Saccharomyces cerevisiae (strain ATCC 204508 / S288c) GN=RPN6 PE=1 SV=3	VFLKHSLSIK	SIEFAKR	4	6	134	126	15.8922	FALSE
Q08723	RPN8_YEAST 26S proteasome regulatory subunit RPN8 OS=Saccharomyces cerevisiae (strain ATCC 204508 / S288c) GN=RPN8 PE=1 SV=3	P43588	RPN11_YEAST Ubiquitin carboxyl-terminal hydrolase RPN11 OS=Saccharomyces cerevisiae (strain ATCC 204508 / S288c) GN=RPN11 PE=1 SV=1	LTNQLKSLK	MLMNLHKEQWQSGLK	6	7	195	218	15.8896	FALSE
P33299	PRS7_YEAST 26S protease regulatory subunit 7 homolog OS=Saccharomyces cerevisiae (strain ATCC 204508 / S288c) GN=RPT1 PE=1 SV=1	P40327	PRS4_YEAST 26S protease regulatory subunit 4 homolog OS=Saccharomyces cerevisiae (strain ATCC 204508 / S288c) GN=RPT2 PE=1 SV=3	AGVKESDTGLAPSHLWDIMGDR	Kbs3ohGGPATAEKLPNIYPSTR	4	9	70	45	15.8892	FALSE
P33297	PRS6A_YEAST 26S protease regulatory subunit 6A OS=Saccharomyces cerevisiae (strain ATCC 204508 / S288c) GN=RPT5 PE=1 SV=3	P33297	PRS6A_YEAST 26S protease regulatory subunit 6A OS=Saccharomyces cerevisiae (strain ATCC 204508 / S288c) GN=RPT5 PE=1 SV=3	KMTTDDDINWQELAR	VKVLAATNR	1	2	367	322	15.8836	FALSE
P15992	HSP26_YEAST Heat shock protein 26 OS=Saccharomyces cerevisiae (strain ATCC 204508 / S288c) GN=HSP26 PE=1 SV=3	P15992	HSP26_YEAST Heat shock protein 26 OS=Saccharomyces cerevisiae (strain ATCC 204508 / S288c) GN=HSP26 PE=1 SV=3	ANTPAKDSTGK	VKESSSGK	6	2	45	151	15.8714	FALSE
P00560	PGK_YEAST Phosphoglycerate kinase OS=Saccharomyces cerevisiae (strain ATCC 204508 / S288c) GN=PGK1 PE=1 SV=2	P00560	PGK_YEAST Phosphoglycerate kinase OS=Saccharomyces cerevisiae (strain ATCC 204508 / S288c) GN=PGK1 PE=1 SV=2	NPTRPFLAILGGAKVADK	IGDSIFDKAGAE	14	8	214	258	15.8678	FALSE
Q04062	RPN9_YEAST 26S proteasome regulatory subunit RPN9 OS=Saccharomyces cerevisiae (strain ATCC 204508 / S288c) GN=RPN9 PE=1 SV=1	Q04062	RPN9_YEAST 26S proteasome regulatory subunit RPN9 OS=Saccharomyces cerevisiae (strain ATCC 204508 / S288c) GN=RPN9 PE=1 SV=1	ATHLPKDNVEHLVMR	MoxLSFEDISK	6	8	321	314	15.8602	FALSE
Q04062	RPN9_YEAST 26S proteasome regulatory subunit RPN9 OS=Saccharomyces cerevisiae (strain ATCC 204508 / S288c) GN=RPN9 PE=1 SV=1	Q04062	RPN9_YEAST 26S proteasome regulatory subunit RPN9 OS=Saccharomyces cerevisiae (strain ATCC 204508 / S288c) GN=RPN9 PE=1 SV=1	AQFQELDSKKbs3ohQR	AQFQELDSK	9	8	112	111	15.8571	FALSE
P32565	RPN2_YEAST 26S proteasome regulatory subunit RPN2 OS=Saccharomyces cerevisiae (strain ATCC 204508 / S288c) GN=RPN2 PE=1 SV=4	P32565	RPN2_YEAST 26S proteasome regulatory subunit RPN2 OS=Saccharomyces cerevisiae (strain ATCC 204508 / S288c) GN=RPN2 PE=1 SV=4	IIDPKLTSIFER	YALAAKDR	5	6	132	86	15.85	FALSE
P50086	PSD10_YEAST Probable 26S proteasome regulatory subunit p28 OS=Saccharomyces cerevisiae (strain ATCC 204508 / S288c) GN=NAS6 PE=1 SV=1	P50086	PSD10_YEAST Probable 26S proteasome regulatory subunit p28 OS=Saccharomyces cerevisiae (strain ATCC 204508 / S288c) GN=NAS6 PE=1 SV=1	DKFNQIPLHR	DLNKITNQGVTCcmLHLAVGK	2	4	138	102	15.8457	FALSE
Q06103	RPN7_YEAST 26S proteasome regulatory subunit RPN7 OS=Saccharomyces cerevisiae (strain ATCC 204508 / S288c) GN=RPN7 PE=1 SV=3	Q06103	RPN7_YEAST 26S proteasome regulatory subunit RPN7 OS=Saccharomyces cerevisiae (strain ATCC 204508 / S288c) GN=RPN7 PE=1 SV=3	CcmKKbs3nh2NESK	IKELNEK	2	2	104	111	15.8452	FALSE
P53549	PRS10_YEAST 26S protease subunit RPT4 OS=Saccharomyces cerevisiae (strain ATCC 204508 / S288c) GN=RPT4 PE=1 SV=4	P53549	PRS10_YEAST 26S protease subunit RPT4 OS=Saccharomyces cerevisiae (strain ATCC 204508 / S288c) GN=RPT4 PE=1 SV=4	VDPEQEAHNKALNQFKbs3nh2R	KLLEHR	10	1	55	63	15.8329	FALSE
Q01939	PRS8_YEAST 26S protease regulatory subunit 8 homolog OS=Saccharomyces cerevisiae (strain ATCC 204508 / S288c) GN=RPT6 PE=1 SV=4	Q01939	PRS8_YEAST 26S protease regulatory subunit 8 homolog OS=Saccharomyces cerevisiae (strain ATCC 204508 / S288c) GN=RPT6 PE=1 SV=4	GVILYGPPGTGKTLLAR	DVKGVCcmTEAGMoxYALR	12	3	195	359	15.8268	FALSE
[truncated: 4,253 more rows]

## Sheet: Cytosol
Cytosol
Protein1	Description1	Protein2	Description2	Peptide1	Peptide2	FromSite	ToSite	FromProteinSite	ToProteinSite	Score	isDecoy
[truncated: 6,366 more rows]

## Sheet: UGGT
UGGT
[truncated: 2,984 more rows]

## Sheet: C3b
C3b
[truncated: 612 more rows]
