# Supplementary material for: An integrated workflow for crosslinking mass spectrometry
Source: Mol Syst Biol. 2019 Sep 20;15(9):e8994. doi: 10.15252/msb.20198994 (PMC6753376; doi:10.15252/msb.20198994)
Supplement: Supplementary file 5 — Dataset EV3 [file MSB-15-e8994-s005.xlsx]

## Sheet: Overview
Sheet	Description	Note
26S proteasome	List of identified proteins for the 26S proteasome obtained by linear searches on MaxQuant
K562 cytosol fraction 1	List of identified proteins for the K562 cytosol fraction 1 obtained by linear searches on MaxQuant
K562 cytosol fraction 2a	List of identified proteins for the K562 cytosol fraction 2a obtained by linear searches on MaxQuant	The most intense proteins on fraction a and b were used to built the join database for Fraction 2
K562 cytosol fraction 2b	List of identified proteins for the K562 cytosol fraction 2b obtained by linear searches on MaxQuant	The most intense proteins on fraction a and b were used to built the database for Fraction 2
K562 cytosol fraction 3	List of identified proteins for the K562 cytosol fraction 3 obtained by linear searches on MaxQuant
K562 cytosol fraction 4	List of identified proteins for the K562 cytosol fraction 4 obtained by linear searches on MaxQuant
K562 cytosol fraction 5	List of identified proteins for the K562 cytosol fraction 5 obtained by linear searches on MaxQuant
K562 cytosol fraction 6	List of identified proteins for the K562 cytosol fraction 6 obtained by linear searches on MaxQuant
K562 cytosol fraction 7	List of identified proteins for the K562 cytosol fraction 7 obtained by linear searches on MaxQuant

## Sheet: 26S proteasome
Supplementary table 1
Protein IDs	Majority protein IDs	Peptide counts (all)	Peptide counts (razor+unique)	Peptide counts (unique)	Protein names	Gene names	Fasta headers	Number of proteins	Peptides	Razor + unique peptides	Unique peptides	Sequence coverage [%]	Unique + razor sequence coverage [%]	Unique sequence coverage [%]	Mol. weight [kDa]	Sequence length	Sequence lengths	Q-value	Score	Intensity	iBAQ	MS/MS count	Only identified by site	Reverse	Potential contaminant	id	Peptide IDs	Peptide is razor	Mod. peptide IDs	Evidence IDs	MS/MS IDs	Best MS/MS	Oxidation (M) site IDs	Oxidation (M) site positions
A5Z2X5	A5Z2X5	1	1	1	UPF0495 protein YPR010C-A	YPR010C-A		1	1	1	1	22.2	22.2	22.2	7.9021	72	72	0.0095087	2.1717	5789700	1929900	0				0	2194	TRUE	2264	8028	9540	9540
CON__P48668;CON__P04259;CON__P02538;CON__P13647;CON__Q8VED5;CON__Q5XKE5;CON__O95678	CON__P48668;CON__P04259;CON__P02538;CON__P13647;CON__Q8VED5	3;3;3;3;2;1;1	1;1;1;1;0;0;0	1;1;1;1;0;0;0			;;;;	7	3	1	1	5.7	1.8	1.8	60.024	564	564;564;564;590;531;535;551	0.0017036	2.9348	14709000	490300	3			+	1	2437;2441;3758	False;False;True	2527;2531;3897	8984;8985;8995;8996;8997;13584;13585;13586	10637;10638;10651;10652;10653;16148;16149;16150	10637;10651;16148
CON__P02768-1	CON__P02768-1	1	1	1				1	1	1	1	2	2	2	69.366	609	609	0	31.171	67165000	1865700	6			+	2	2747	TRUE	2842	10045;10046;10047;10048;10049;10050;10051	11945;11946;11947;11948;11949;11950;11951	11945
CON__P04264;CON__Q922U2;CON__Q5XQN5;CON__H-INV:HIT000016045;CON__P05787;CON__Q8BGZ7;CON__P50446;CON__Q6IFZ6	CON__P04264	22;4;4;1;1;1;1;1	22;4;4;1;1;1;1;1	17;3;3;0;0;1;1;0				8	22	22	17	28	28	21.1	66.017	644	644;580;601;99;483;551;553;572	0	277.08	521620000	16827000	37			+	3	51;1396;1833;2060;2080;2153;2431;2432;2437;2613;2614;2865;2949;2970;2990;2991;3005;3217;3218;3283;3284;3790	True;True;True;True;True;True;True;True;True;True;True;True;True;True;True;True;True;True;True;True;True;True	52;1439;1893;2124;2145;2220;2521;2522;2527;2707;2708;2968;3055;3076;3097;3098;3112;3333;3334;3409;3410;3929	199;4935;6787;7534;7535;7635;7636;7898;8969;8970;8971;8972;8973;8984;8985;9666;9667;10590;10820;10870;10928;10929;10930;10963;11696;11697;11698;11699;11700;12068;12069;12070;12071;12072;12073;13683	226;5816;8062;8962;8963;9089;9090;9091;9393;10619;10620;10621;10622;10623;10637;10638;11494;11495;11496;11497;12571;12839;12908;12909;12982;12983;12984;12985;13025;13922;13923;13924;13925;13926;13927;14357;14358;14359;14360;14361;14362;16260	226;5816;8062;8963;9090;9393;10620;10621;10637;11494;11497;12571;12839;12909;12982;12983;13025;13926;13927;14358;14360;16260
CON__P13645;CON__P08727;CON__P19001;CON__P05784;CON__Q04695;CON__Q9QWL7;CON__P08730-1;CON__P19012;CON__A2A4G1;CON__Q148H6;CON__P08779;CON__Q7Z3Y7;CON__P02535-1;CON__Q14525;CON__Q9UE12;CON__Q15323;CON__A2A5Y0;CON__ENSEMBL:ENSP00000377550;CON__Q92764;CON__Q7Z3Z0;CON__Q6IFX2;CON__A2AB72;CON__Q497I4;CON__O76015;CON__Q7Z3Y8;CON__O76013;CON__Q9Z2K1;CON__O76014;CON__Q3ZAW8;CON__REFSEQ:XP_986630;CON__Q99…	CON__P13645	13;2;2;2;2;2;2;2;2;2;2;2;2;1;1;1;1;1;1;1;1;1;1;1;1;1;1;1;1;1;1;1	13;2;2;2;2;2;2;2;2;2;2;2;2;1;1;1;1;1;1;1;1;1;1;1;1;1;1;1;1;1;1;1	11;0;0;0;0;0;0;0;0;1;0;1;1;0;0;0;0;0;0;1;0;0;0;0;1;0;0;0;0;0;0;0				32	13	13	11	28.5	28.5	26.1	59.51	593	593;400;403;423;432;433;437;456;456;464;473;486;570;404;416;416;416;420;425;450;452;453;455;456;459;467;469;471;474;476;494;525	0	198.03	264540000	10175000	31			+	4	35;379;1487;1576;1812;1843;2029;2485;2533;2954;2984;3053;3223	True;True;True;True;True;True;True;True;True;True;True;True;True	35;389;1534;1629;1871;1903;2093;2576;2625;3060;3091;3162;3339	133;134;135;1337;5354;5355;5841;6736;6826;7430;7431;7432;7433;7434;7435;9128;9129;9130;9288;9289;9290;10833;10834;10914;11099;11100;11709;11710;11711	147;148;149;1559;6330;6331;6919;7997;8111;8112;8843;8844;8845;8846;8847;8848;8849;10815;10816;10817;11045;11046;11047;11048;12855;12856;12857;12963;13197;13198;13936;13937;13938;13939	147;1559;6330;6919;7997;8112;8848;10817;11045;12855;12963;13197;13936
CON__P35527	CON__P35527	12	11	11				1	12	11	11	31.8	31.8	31.8	62.129	623	623	0	90.014	311980000	11999000	26			+	5	456;674;1098;1289;1843;1844;2323;2544;2592;2599;2850;3262	True;True;True;True;False;True;True;True;True;True;True;True	467;691;1132;1326;1903;1904;2405;2636;2685;2692;2952;3381	1540;2184;2185;2186;2187;3617;3618;4232;6826;6827;8544;9365;9366;9367;9586;9587;9606;10556;10557;10558;11860;11861;11862	1810;1811;2580;2581;2582;2583;2584;4249;4250;4251;4980;8111;8112;8113;10124;11128;11129;11130;11131;11389;11390;11412;12532;12533;12534;12535;14111;14112;14113	1810;2581;4249;4980;8112;8113;10124;11128;11389;11412;12532;14112
CON__P35908;CON__P12035;CON__Q01546	CON__P35908	5;1;1	4;1;1	2;0;0				3	5	4	2	10.5	9.3	6	65.865	645	645;629;638	0	22.882	31465000	806790	6			+	6	1396;1806;2441;2952;3576	False;True;True;True;True	1439;1865;2531;3058;3708	4935;6723;8995;8996;8997;10831;13000;13001	5816;7981;10651;10652;10653;12853;15454;15455;15456	5816;7981;10651;12853;15456
O13525	O13525	1	1	1	Ubiquinone biosynthesis protein COQ4, mitochondrial	COQ4		1	1	1	1	4.2	4.2	4.2	38.627	335	335	0	4.4773	6004700	428900	1				7	774	TRUE	800	2545	2985	2985
Q92392;Q6Q5H1;Q12485;Q12470;Q12085;Q04706;Q03856;P47099;P0CX76;P0CX75;P0CX74;P0CX73;P0CX72;P0CX71;P0CX70;P0CX69;P0CX68;P0CX67;P0CX66;P0CX65;P0CX58;P0CX57;P0C2I8;O74302;P0C2I4;Q07793;Q99337;Q12414;Q12316;Q12273;Q12269;Q12141;Q12088;Q04711;Q04670;Q03855;Q03619;Q03612;Q03434;P47100;P47098;P0C2J1;P0C2I9;P0C2I7;P0C2I6;P0C2I5;P0C2I3;P0C2I2;O13535;Q12441;Q12217;P0CX60;P0CX59;Q99231;Q92393;Q12193;P0C2J0	Q92392;Q6Q5H1;Q12485;Q12470;Q12085;Q04706;Q03856;P47099;P0CX76;P0CX75;P0CX74;P0CX73;P0CX72;P0CX71;P0CX70;P0CX69;P0CX68;P0CX67;P0CX66;P0CX65;P0CX58;P0CX57;P0C2I8;O74302;P0C2I4;Q07793;Q99337;Q12414;Q12316;Q12273;Q12269;Q12141;Q12088;Q04711;Q04670;Q03855;Q03619;Q03612;Q03434;P47100;P47098;P0C2J1;P0C2I9;P0C2I7;P0C2I6;P0C2I5;P0C2I3;P0C2I2;O13535;Q12441;Q12217;P0CX60;P0CX59;Q99231;Q92393;Q12193;P0C2J0	6;6;6;6;6;6;6;6;6;6;6;6;6;6;6;6;6;6;6;6;6;6;6;6;6;6;6;6;6;6;6;6;6;6;6;6;6;6;6;6;6;6;6;6;6;6;6;6;6;5;5;5;5;5;5;5;5	6;6;6;6;6;6;6;6;6;6;6;6;6;6;6;6;6;6;6;6;6;6;6;6;6;6;6;6;6;6;6;6;6;6;6;6;6;6;6;6;6;6;6;6;6;6;6;6;6;5;5;5;5;5;5;5;5	5;5;5;5;5;5;5;5;5;5;5;5;5;5;5;5;5;5;5;5;5;5;5;5;5;5;5;5;5;5;5;5;5;5;5;5;5;5;5;5;5;5;5;5;5;5;5;5;5;4;4;4;4;4;4;4;4	Transposon Ty1-OL Gag polyprotein;Capsid protein;Gag-p4;Transposon Ty1-PR3 Gag polyprotein;Capsid protein;Gag-p4;Transposon Ty1-GR2 Gag polyprotein;Capsid protein;Gag-p4;Transposon Ty1-NL2 Gag polyprotein;Capsid protein;Gag-p4;Transposon Ty1-GR1 Gag polyprotein;Capsid protein;Gag-p4;Transposon Ty1-ML1 Gag polyprotein;Capsid protein;Gag-p4;Transposon Ty1-DR1 Gag polyprotein;Capsid protein;Gag-p4;T…	TY1A-OL;TY1A-PR3;TY1A-GR2;TY1A-NL2;TY1A-GR1;TY1A-ML1;TY1A-DR1;TY1A-JR2;TY1A-ML2;TY1A-LR3;TY1A-JR1;TY1A-PL;TY1A-LR2;TY1A-ER1;TY1A-DR6;TY1A-MR2;TY1A-LR1;TY1A-GR3;TY1A-ER2;TY1A-DR5;TY1A-PR1;TY1A-A;TY1A-LR4;TY1A-DR4;TY1A-H;TY1B-DR4;TY1B-NL2;TY1B-PL;TY1B-GR3;TY1B-OL;TY1B-GR2;TY1B-GR1;TY1B-LR1;TY1B-ML1;TY1B-MR2;TY1B-DR1;TY1B-ER2;TY1B-ER1;TY1B-ML2;TY1B-JR2;TY1B-JR1;TY1B-PR3;TY1B-PR1;TY1B-LR4;TY1B-LR3;TY…	;;;;;;;;;;;;;;;;;;;;;;;;;;;;;;;;;;;;;;;;;;;;;;;;;;;;;;;;	57	6	6	5	23.6	23.6	22	49.005	440	440;440;440;440;440;440;440;440;440;440;440;440;440;440;440;440;440;440;440;440;440;440;440;440;478;1604;1749;1755;1755;1755;1755;1755;1755;1755;1755;1755;1755;1755;1755;1755;1755;1755;1755;1755;1755;1755;1755;1755;1793;440;440;440;440;1755;1755;1756;1756	0	173.39	111460000	7961400	11				8	113;963;1157;1316;1333;2615	True;True;True;True;True;True	115;993;1191;1355;1372;2709	450;3185;3186;3812;3813;4529;4530;4531;4585;9668	527;3760;3761;4471;4472;5320;5321;5322;5323;5391;11498	527;3760;4471;5322;5391;11498
O13563	O13563	6	6	6	26S proteasome regulatory subunit RPN13	RPN13		1	6	6	6	50	50	50	17.902	156	156	0	90.899	9131600000	913160000	37				9	247;468;710;1408;2291;3804	True;True;True;True;True;True	253;479;729;730;1451;2369;3943	875;876;1570;2317;2318;2319;2320;2321;4971;4972;4973;4974;4975;4976;4977;4978;4979;4980;4981;4982;4983;4984;4985;4986;4987;4988;4989;4990;4991;4992;4993;4994;4995;4996;4997;4998;4999;5000;5001;5002;5003;5004;5005;5006;5007;5008;5009;8461;13729;13730;13731;13732;13733;13734;13735;13736;13737;13738;13739;13740	1023;1024;1845;2732;2733;2734;2735;2736;5862;5863;5864;5865;5866;5867;5868;5869;5870;5871;5872;5873;5874;5875;5876;5877;5878;5879;5880;5881;5882;5883;5884;5885;5886;5887;5888;5889;5890;5891;5892;5893;5894;5895;5896;5897;5898;5899;5900;5901;10035;16314;16315;16316;16317;16318;16319;16320;16321;16322;16323;16324;16325	1024;1845;2732;5862;10035;16315	0;1	74;154
P05745;O14455	P05745;O14455	1;1	1;1	1;1	60S ribosomal protein L36-A;60S ribosomal protein L36-B	RPL36A;RPL36B	;	2	1	1	1	14	14	14	11.124	100	100;100	0.0018975	3.9102	118900000	29726000	4				10	162	TRUE	164	633;634;635;636;637	732;733;734;735;736	732
O94742	O94742	3	3	3	26S proteasome complex subunit SEM1	SEM1		1	3	3	3	62.9	62.9	62.9	10.386	89	89	0	70.802	121760000	40587000	12				11	2972;3012;3013	True;True;True	3078;3120;3121	10872;10873;10874;10875;11010;11011;11012	12911;12912;12913;12914;12915;12916;13088;13089;13090;13091;13092;13093;13094	12912;13088;13092
P00044;P00045	P00044;P00045	2;1	2;1	2;1	Cytochrome c iso-1;Cytochrome c iso-2	CYC1;CYC7	;	2	2	2	2	25.7	25.7	25.7	12.182	109	109;113	0	9.0009	13650000	2274900	3				12	1336;3476	True;True	1375;3607	4598;12710	5405;5406;15119	5406;15119
P00127	P00127	1	1	1	Cytochrome b-c1 complex subunit 6	QCR6		1	1	1	1	8.2	8.2	8.2	17.257	147	147	0.0017575	3.2093	6722300	1120400	1				13	207	TRUE	210	755	877	877
P00128	P00128	7	7	7	Cytochrome b-c1 complex subunit 7	QCR7		1	7	7	7	61.4	61.4	61.4	14.565	127	127	0	42.715	58308000	7288500	11				14	116;248;878;1426;1855;1856;1933	True;True;True;True;True;True;True	118;254;907;1470;1915;1916;1994	459;877;878;2914;2915;5081;6848;6849;7086	537;1025;1026;3431;3432;3433;3434;5996;8138;8139;8417	537;1026;3432;5996;8138;8139;8417
P00175	P00175	3	3	3	Cytochrome b2, mitochondrial	CYB2		1	3	3	3	10.5	10.5	10.5	65.539	591	591	0	13.167	34996000	1128900	9				15	237;2045;2987	True;True;True	243;2109;3094	854;855;856;7469;7470;7471;10917	997;998;999;1000;1001;8887;8888;8889;12967	997;8889;12967
P00330	P00330	9	7	6	Alcohol dehydrogenase 1	ADH1		1	9	7	6	45.4	35.9	29.9	36.849	348	348	0	46.538	386430000	22731000	25				16	219;293;1222;2112;2832;2923;2942;3552;3904	True;True;True;False;True;True;False;True;True	225;299;1258;2178;2934;3029;3048;3684;4043	818;1027;1028;1029;1030;1031;1032;1033;3968;3969;3970;3971;3972;3973;3974;3975;7751;7752;7753;7754;7755;7756;7757;7758;7759;7760;10526;10527;10754;10755;10756;10757;10801;10802;12932;14047	946;1198;1199;1200;1201;1202;1203;1204;4645;4646;4647;4648;4649;4650;4651;4652;4653;9216;9217;9218;9219;9220;9221;9222;9223;9224;9225;12493;12494;12495;12764;12765;12766;12767;12816;12817;15377;16680	946;1199;4647;9217;12493;12764;12817;15377;16680
P00331	P00331	11	11	9	Alcohol dehydrogenase 2	ADH2		1	11	11	9	52	52	42.5	36.731	348	348	0	323.31	1892500000	111320000	45				17	95;134;220;302;373;464;700;2112;2942;3682;3903	True;True;True;True;True;True;True;True;True;True;True	97;136;226;309;383;475;719;2178;3048;3821;4042	403;404;405;406;407;556;557;558;559;560;819;1081;1082;1303;1304;1305;1559;1560;1561;1562;1563;1564;2291;7751;7752;7753;7754;7755;7756;7757;7758;7759;7760;10801;10802;13382;13383;13384;14041;14042;14043;14044;14045;14046	474;475;476;477;478;479;480;645;646;647;648;649;947;1265;1266;1524;1525;1526;1834;1835;1836;1837;1838;1839;2703;2704;9216;9217;9218;9219;9220;9221;9222;9223;9224;9225;12816;12817;15916;15917;15918;16673;16674;16675;16676;16677;16678;16679	474;646;947;1266;1525;1836;2704;9217;12817;15916;16674
P00358	P00358	16	2	1	Glyceraldehyde-3-phosphate dehydrogenase 2	TDH2		1	16	2	1	43.1	13.9	6.6	35.846	332	332	0	18.626	43676000	2183800	4				18	814;815;1630;1797;1798;2086;2087;2193;2519;3403;3516;3613;3666;3667;3687;3688	False;False;False;False;False;False;False;False;True;False;True;False;False;False;False;False	842;843;1683;1855;1856;1857;2151;2152;2263;2611;3532;3648;3747;3804;3805;3826;3827	2676;2677;2678;2679;2680;2681;6080;6081;6082;6696;6697;6698;6699;6700;6701;6702;6703;6704;7657;7658;7659;7660;7661;7662;7663;8027;9244;12527;12829;12830;12831;13099;13100;13101;13102;13103;13104;13105;13106;13107;13108;13109;13110;13111;13112;13113;13114;13115;13116;13117;13118;13119;13120;13121;13320;13321;13322;13323;13324;13325;13326;13327;13328;13329;13400;13401;13402;13403;13404;13405;13406	3147;3148;3149;3150;3151;3152;3153;3154;7206;7207;7208;7943;7944;7945;7946;7947;7948;7949;7950;7951;7952;7953;7954;9115;9116;9117;9118;9119;9120;9121;9539;10985;14908;15265;15266;15267;15577;15578;15579;15580;15581;15582;15583;15584;15585;15586;15587;15588;15589;15590;15591;15592;15593;15594;15595;15596;15597;15598;15599;15600;15601;15602;15843;15844;15845;15846;15847;15848;15849;15850;15851;1585…	3147;3153;7208;7946;7949;9117;9120;9539;10985;14908;15265;15594;15843;15845;15934;15939	2	131
P00359	P00359	19	19	5	Glyceraldehyde-3-phosphate dehydrogenase 3	TDH3		1	19	19	5	60.5	60.5	31.3	35.746	332	332	0	323.31	5764000000	288200000	106				19	814;815;1225;1357;1630;1797;1798;2086;2087;2193;2561;3403;3515;3613;3666;3667;3687;3688;3769	True;True;True;True;True;True;True;True;True;True;True;True;True;True;True;True;True;True;True	842;843;1261;1397;1398;1683;1855;1856;1857;2151;2152;2263;2653;3532;3647;3747;3804;3805;3826;3827;3908	2676;2677;2678;2679;2680;2681;3979;3980;3981;3982;3983;4684;4685;4686;4687;4688;4689;4690;4691;6080;6081;6082;6696;6697;6698;6699;6700;6701;6702;6703;6704;7657;7658;7659;7660;7661;7662;7663;8027;9410;9411;9412;12527;12826;12827;12828;13099;13100;13101;13102;13103;13104;13105;13106;13107;13108;13109;13110;13111;13112;13113;13114;13115;13116;13117;13118;13119;13120;13121;13320;13321;13322;13323;133…	3147;3148;3149;3150;3151;3152;3153;3154;4657;4658;4659;4660;4661;5512;5513;5514;5515;5516;5517;5518;5519;5520;5521;5522;7206;7207;7208;7943;7944;7945;7946;7947;7948;7949;7950;7951;7952;7953;7954;9115;9116;9117;9118;9119;9120;9121;9539;11178;11179;11180;11181;14908;15259;15260;15261;15262;15263;15264;15577;15578;15579;15580;15581;15582;15583;15584;15585;15586;15587;15588;15589;15590;15591;15592;15…	3147;3153;4657;5514;7208;7946;7949;9117;9120;9539;11178;14908;15259;15594;15843;15845;15934;15939;16204	2;3	44;131
P00360	P00360	14	10	10	Glyceraldehyde-3-phosphate dehydrogenase 1	TDH1		1	14	10	10	49.4	30.7	30.7	35.75	332	332	0	72.77	671670000	30531000	30				20	457;511;601;1381;1630;1674;1796;2004;2193;3516;3613;3664;3665;3686	True;True;True;True;False;True;True;True;False;False;False;True;True;True	468;524;615;1423;1683;1728;1854;2068;2263;3648;3747;3802;3803;3825	1541;1542;1543;1544;1545;1674;1675;1676;1890;1891;4867;6080;6081;6082;6212;6213;6214;6692;6693;6694;6695;7330;8027;12829;12830;12831;13099;13100;13101;13102;13103;13104;13105;13106;13107;13108;13109;13110;13111;13112;13113;13114;13115;13116;13117;13118;13119;13120;13121;13317;13318;13319;13397;13398;13399	1812;1813;1814;1815;1816;1817;1818;1819;1820;1975;1976;1977;2232;2233;2234;5737;7206;7207;7208;7362;7363;7364;7365;7939;7940;7941;7942;8708;9539;15265;15266;15267;15577;15578;15579;15580;15581;15582;15583;15584;15585;15586;15587;15588;15589;15590;15591;15592;15593;15594;15595;15596;15597;15598;15599;15600;15601;15602;15839;15840;15841;15842;15931;15932;15933	1815;1976;2233;5737;7208;7362;7939;8708;9539;15265;15594;15841;15842;15932
P00410	P00410	3	3	3	Cytochrome c oxidase subunit 2	COX2		1	3	3	3	18.3	18.3	18.3	28.567	251	251	0	8.9701	48132000	6016400	4				21	132;1034;2036	True;True;True	134;1066;2100	554;3479;3480;7454	643;4093;4094;4095;8872	643;4094;8872
P00427	P00427	2	2	2	Cytochrome c oxidase subunit 6, mitochondrial	COX6		1	2	2	2	23.6	23.6	23.6	17.341	148	148	0	11.308	29990000	2999000	5				22	3563;3793	True;True	3695;3932	12952;12953;13688;13689;13690	15400;15401;16265;16266;16267	15400;16265
P00431	P00431	1	1	1	Cytochrome c peroxidase, mitochondrial	CCP1		1	1	1	1	5.3	5.3	5.3	40.352	361	361	0	7.7446	23298000	1109400	4				23	2142	TRUE	2209	7844;7845;7846	9327;9328;9329;9330	9329
P00445	P00445	2	2	2	Superoxide dismutase [Cu-Zn]	SOD1		1	2	2	2	22.7	22.7	22.7	15.854	154	154	0	45.318	128990000	10749000	9				24	897;1982	True;True	926;2045	2967;2968;2969;2970;7268;7269	3494;3495;3496;3497;3498;3499;3500;3501;8636;8637	3495;8636
P00447	P00447	4	4	4	Superoxide dismutase [Mn], mitochondrial	SOD2		1	4	4	4	33	33	33	25.774	233	233	0	8.9293	57765000	5251400	6				25	122;154;928;3728	True;True;True;True	124;156;958;3867	473;617;3054;3055;3056;13495	555;715;3607;3608;3609;3610;16037;16038	555;715;3609;16038
P00549;P52489	P00549	23;2	23;2	23;2	Pyruvate kinase 1	CDC19		2	23	23	23	60.8	60.8	60.8	54.544	500	500;506	0	323.31	2143800000	76563000	64				26	27;64;135;764;1071;1072;1220;1232;1482;1757;2204;2308;2360;2555;2863;3015;3016;3139;3207;3290;3327;3647;3901	True;True;True;True;True;True;True;True;True;True;True;True;True;True;True;True;True;True;True;True;True;True;True	27;65;137;790;1105;1106;1256;1268;1528;1813;2274;2389;2448;2647;2966;3123;3124;3253;3322;3417;3454;3783;4040	65;66;67;316;561;2522;2523;3578;3579;3580;3964;3965;3966;3992;3993;3994;3995;3996;3997;3998;3999;5316;5317;5318;5319;5320;6564;6565;6566;6567;8048;8049;8050;8051;8052;8053;8495;8712;9398;10587;11014;11015;11016;11017;11018;11019;11020;11021;11022;11373;11643;11644;11645;12129;12130;12269;12270;13195;14035;14036;14037;14038;14039	69;70;71;361;650;2961;2962;4202;4203;4204;4205;4639;4640;4641;4642;4643;4670;4671;4672;4673;4674;4675;4676;4677;4678;4679;4680;6278;6279;6280;6281;6282;7799;7800;7801;7802;9561;9562;9563;9564;9565;9566;10072;10321;11166;12568;13096;13097;13098;13099;13100;13101;13102;13103;13104;13105;13106;13107;13108;13529;13855;13856;13857;14427;14428;14608;14609;15693;16665;16666;16667;16668;16669;16670;16671	69;361;650;2962;4202;4204;4639;4671;6278;7802;9565;10072;10321;11166;12568;13096;13102;13529;13856;14428;14608;15693;16668
P00560	P00560	20	20	20	Phosphoglycerate kinase	PGK1		1	20	20	20	55.3	55.3	55.3	44.738	416	416	0	284.9	1585300000	58713000	58				27	12;117;158;172;269;648;731;997;1219;1270;1584;1783;2185;3239;3373;3547;3832;3925;3932;3933	True;True;True;True;True;True;True;True;True;True;True;True;True;True;True;True;True;True;True;True	12;119;160;174;275;662;754;1028;1255;1306;1637;1840;2255;3357;3502;3679;3971;4064;4072;4073	28;460;461;462;625;626;627;661;662;663;939;940;941;2019;2421;3301;3302;3303;3304;3305;3306;3307;3961;3962;3963;4088;4089;4090;4091;4092;4093;4094;4095;4096;4097;5860;5861;5862;5863;6645;8011;8012;11763;11764;12417;12418;12419;12922;12923;13858;13859;13860;13861;14132;14133;14134;14135;14136;14137;14138;14139;14140;14159;14160;14161;14162;14163;14164	31;538;539;540;541;542;543;724;725;726;764;765;766;1100;1101;1102;2381;2844;3896;3897;3898;3899;3900;3901;3902;4636;4637;4638;4792;4793;4794;4795;4796;4797;4798;4799;4800;4801;4802;4803;4804;6941;6942;6943;6944;6945;7889;9523;9524;13995;13996;14770;14771;14772;15365;15366;16459;16460;16461;16462;16782;16783;16784;16785;16786;16787;16788;16789;16790;16791;16815;16816;16817;16818;16819;16820	31;539;725;766;1100;2381;2844;3898;4637;4792;6945;7889;9524;13996;14772;15365;16460;16783;16815;16818
P00729	P00729	3	3	3	Carboxypeptidase Y	PRC1		1	3	3	3	10.9	10.9	10.9	59.801	532	532	0	5.9978	62170000	3272100	3				28	344;605;3460	True;True;True	352;619;3591	1223;1934;12675	1425;2288;15081	1425;2288;15081
P00812	P00812	1	1	1	Arginase	CAR1		1	1	1	1	2.4	2.4	2.4	35.662	333	333	0.0080906	2.3711	4186500	279100	2				29	651	TRUE	665	2022;2023	2384;2385	2384
P00815	P00815	4	4	4	Histidine biosynthesis trifunctional protein;Phosphoribosyl-AMP cyclohydrolase;Phosphoribosyl-ATP pyrophosphohydrolase;Histidinol dehydrogenase	HIS4		1	4	4	4	5.6	5.6	5.6	87.72	799	799	0	19.214	29017000	829060	5				30	692;1505;2128;2712	True;True;True;True	709;1552;2195;2807	2230;2231;5418;7802;7803;9945	2632;2633;6408;9271;9272;11832	2632;6408;9271;11832
P00817	P00817	3	3	3	Inorganic pyrophosphatase	IPP1		1	3	3	3	17.1	17.1	17.1	32.299	287	287	0	38.538	32356000	1903300	3				31	326;2919;3497	True;True;True	333;3024;3628	1155;1156;10746;12774	1350;1351;12756;15198	1350;12756;15198
P00830	P00830	15	15	15	ATP synthase subunit beta, mitochondrial	ATP2		1	15	15	15	47.6	47.6	47.6	54.793	511	511	0	165.86	401240000	14861000	33				32	109;967;1016;1201;1433;1468;1555;1708;2031;2226;2994;3316;3362;3404;3618	True;True;True;True;True;True;True;True;True;True;True;True;True;True;True	111;997;1048;1235;1477;1514;1606;1763;2095;2296;3101;3443;3490;3533;3752	442;443;444;3199;3200;3201;3443;3911;5099;5100;5250;5740;5741;5742;6348;7440;7441;8101;8102;8103;10935;10936;10937;12182;12183;12184;12385;12386;12528;12529;13134	519;520;521;3784;3785;3786;3787;4054;4583;6016;6017;6203;6806;6807;6808;6809;7520;8854;8855;8856;9623;9624;9625;12991;12992;12993;12994;14487;14488;14489;14490;14735;14736;14909;14910;15622	520;3784;4054;4583;6016;6203;6806;7520;8855;9623;12991;14487;14735;14909;15622
P00890	P00890	11	11	10	Citrate synthase, mitochondrial	CIT1		1	11	11	10	31.1	31.1	26.9	53.359	479	479	0	323.31	687560000	27503000	30				33	325;480;734;855;2439;2868;3232;3366;3693;3694;3881	True;True;True;True;True;True;True;True;True;True;True	332;491;757;883;2529;2971;3349;3495;3832;3833;4020	1154;1599;1600;1601;2428;2429;2808;8990;8991;8992;8993;10595;10596;10597;10598;11736;11737;11738;12396;12397;12398;12399;12400;13418;13419;13999;14000;14001	1349;1879;1880;1881;1882;1883;2856;2857;3309;10644;10645;10646;10647;10648;10649;12577;12578;12579;12580;13965;13966;13967;14746;14747;14748;14749;14750;14751;15955;15956;16625;16626;16627	1349;1880;2856;3309;10646;12580;13965;14749;15955;15956;16627
P00924	P00924	21	9	9	Enolase 1	ENO1		1	21	9	9	63.2	25.4	25.4	46.816	437	437	0	103.53	940940000	47047000	26				34	19;436;438;1169;1307;1389;1431;1432;1439;1916;2524;2823;2824;2894;2947;3164;3331;3748;3785;3812;3896	True;False;True;False;True;True;False;False;False;True;True;False;False;False;False;True;False;True;True;False;False	19;447;449;1203;1346;1432;1475;1476;1483;1977;2616;2925;2926;2998;3053;3278;3458;3887;3924;3951;4035	39;40;41;42;43;1481;1484;1485;1486;1487;1488;3834;3835;4484;4916;4917;4918;4919;4920;4921;5092;5093;5094;5095;5096;5097;5098;5113;5114;5115;5116;5117;5118;5119;5120;5121;5122;7013;7014;7015;7016;7017;7018;7019;9255;10501;10502;10503;10504;10505;10506;10661;10662;10663;10664;10665;10666;10667;10668;10669;10670;10671;10672;10673;10811;10812;10813;10814;10815;10816;10817;10818;11477;12276;12277;1227…	42;43;44;45;46;1739;1742;1743;1744;1745;1746;1747;1748;4493;4494;5264;5793;5794;5795;5796;5797;5798;5799;6008;6009;6010;6011;6012;6013;6014;6015;6033;6034;6035;6036;6037;6038;6039;6040;6041;6042;6043;6044;8332;8333;8334;8335;8336;8337;8338;11000;12462;12463;12464;12465;12466;12467;12656;12657;12658;12659;12660;12661;12662;12663;12664;12665;12666;12667;12668;12669;12670;12826;12827;12828;12829;128…	42;1739;1742;4493;5264;5793;6009;6015;6039;8333;11000;12462;12467;12658;12832;13656;14615;16110;16243;16348;16651
P00925	P00925	24	24	12	Enolase 2	ENO2		1	24	24	12	74.6	74.6	41	46.914	437	437	0	323.31	7073600000	353680000	116				35	20;316;340;436;437;1169;1231;1388;1431;1432;1439;1917;2526;2823;2824;2894;2947;2948;3129;3165;3331;3749;3812;3896	True;True;True;True;True;True;True;True;True;True;True;True;True;True;True;True;True;True;True;True;True;True;True;True	20;323;348;447;448;1203;1267;1431;1475;1476;1483;1978;2618;2925;2926;2998;3053;3054;3243;3279;3458;3888;3951;4035	44;45;1118;1119;1120;1121;1122;1123;1124;1125;1126;1127;1201;1202;1203;1204;1205;1206;1481;1482;1483;3834;3835;3991;4910;4911;4912;4913;4914;4915;5092;5093;5094;5095;5096;5097;5098;5113;5114;5115;5116;5117;5118;5119;5120;5121;5122;7020;7021;7022;7023;7024;7025;7026;7027;7028;7029;9262;9263;9264;9265;9266;9267;9268;10501;10502;10503;10504;10505;10506;10661;10662;10663;10664;10665;10666;10667;10668…	47;48;1308;1309;1310;1311;1312;1313;1314;1315;1316;1317;1399;1400;1401;1402;1403;1404;1405;1739;1740;1741;4493;4494;4669;5786;5787;5788;5789;5790;5791;5792;6008;6009;6010;6011;6012;6013;6014;6015;6033;6034;6035;6036;6037;6038;6039;6040;6041;6042;6043;6044;8339;8340;8341;8342;8343;8344;8345;8346;8347;8348;8349;8350;11012;11013;11014;11015;11016;11017;11018;11019;12462;12463;12464;12465;12466;12467…	47;1311;1402;1739;1741;4493;4669;5787;6009;6015;6039;8339;11012;12462;12467;12658;12832;12838;13507;13657;14615;16117;16348;16651
P00927	P00927	1	1	1	Threonine dehydratase, mitochondrial	ILV1		1	1	1	1	2.6	2.6	2.6	63.83	576	576	0.0018248	3.5282	13903000	397220	2				36	1471	TRUE	1517	5269;5270	6223;6224	6223
P00931	P00931	2	2	2	Tryptophan synthase	TRP5		1	2	2	2	5.9	5.9	5.9	76.625	707	707	0	4.7957	11776000	301960	3				37	913;2376	True;True	943;2465	3025;8780	3574;3575;10401	3575;10401
P00942	P00942	7	7	7	Triosephosphate isomerase	TPI1		1	7	7	7	46	46	46	26.795	248	248	0	48.476	241320000	20110000	16				38	275;861;1747;2102;3118;3173;3759	True;True;True;True;True;True;True	281;889;1803;2168;3232;3287;3898	952;953;954;2824;2825;6532;6533;7731;11297;11298;11299;11497;13587;13588;13589;13590;13591;13592;13593;13594	1114;1115;1116;1117;3329;3330;7760;7761;9193;13425;13426;13427;13678;16151;16152;16153;16154;16155;16156;16157;16158	1114;3330;7761;9193;13425;13678;16151
P00950	P00950	10	10	10	Phosphoglycerate mutase 1	GPM1		1	10	10	10	38.5	38.5	38.5	27.608	247	247	0	79.833	792850000	56632000	32				39	1312;2250;2444;2805;2877;2878;3370;3718;3853;3921	True;True;True;True;True;True;True;True;True;True	1351;2320;2534;2907;2981;2982;3499;3857;3992;4060	4516;4517;8271;8272;8273;9002;10436;10437;10438;10624;10625;10626;10627;10628;10629;12405;12406;12407;12408;12409;12410;12411;13474;13475;13476;13913;13914;13915;14097	5306;5307;9808;9809;9810;10659;12387;12388;12389;12390;12612;12613;12614;12615;12616;12617;12618;12619;14756;14757;14758;14759;14760;14761;14762;14763;14764;16014;16015;16016;16522;16523;16524;16743	5306;9810;10659;12387;12612;12615;14757;16015;16522;16743
P02294;P02293	P02294;P02293	3;3	3;3	3;3	Histone H2B.2;Histone H2B.1	HTB2;HTB1	;	2	3	3	3	21.4	21.4	21.4	14.237	131	131;131	0	11.676	56295000	5629500	4				40	691;1686;2686	True;True;True	708;1740;2780	2228;2229;6261;6262;6263;6264;9865	2630;2631;7419;7420;7421;7422;11731	2631;7419;11731
P02309	P02309	7	7	7	Histone H4	HHF1		1	7	7	7	58.3	58.3	58.3	11.368	103	103	0	21.389	53443000	8907200	7				41	505;541;1583;2882;3272;3374;3375	True;True;True;True;True;True;True	517;555;1636;2986;3391;3503;3504	1653;1752;5859;10634;11886;12420;12421;12422;12423	1947;2078;6940;12624;14146;14773;14774;14775;14776	1947;2078;6940;12624;14146;14773;14774
P02400	P02400	4	4	4	60S acidic ribosomal protein P2-beta	RPP2B		1	4	4	4	54.5	54.5	54.5	11.05	110	110	0	142.7	363180000	60530000	11				42	337;1198;1199;3855	True;True;True;True	345;1232;1233;3994	1192;1193;3906;3907;3908;3909;13925;13926;13927;13928	1390;1391;4578;4579;4580;4581;16534;16535;16536;16537;16538	1390;4578;4581;16535
P02406	P02406	6	6	6	60S ribosomal protein L28	RPL28		1	6	6	6	42.3	42.3	42.3	16.721	149	149	0	43.649	616780000	68531000	28				43	802;1189;1543;2253;2654;3834	True;True;True;True;True;True	829;1223;1594;2323;2748;3973	2622;2623;3882;3883;3884;3885;5695;5696;5697;5698;5699;5700;5701;8280;8281;8282;9758;9759;9760;9761;9762;9763;9764;13864;13865;13866;13867;13868;13869;13870	3082;3083;4552;4553;4554;4555;4556;6752;6753;6754;6755;6756;6757;6758;6759;9819;9820;9821;9822;9823;11609;11610;11611;11612;11613;11614;11615;16467;16468;16469;16470;16471;16472;16473	3083;4552;6756;9821;11610;16468
P14127;P02407	P14127;P02407	6;6	6;6	6;6	40S ribosomal protein S17-B;40S ribosomal protein S17-A	RPS17B;RPS17A	;	2	6	6	6	39.7	39.7	39.7	15.803	136	136;136	0	39.769	415730000	69289000	22				44	1354;1675;2131;2197;2198;2765	True;True;True;True;True;True	1394;1729;2198;2267;2268;2861	4672;4673;4674;4675;4676;4677;4678;6215;6216;6217;7822;7823;7824;8031;8032;8033;8034;8035;8036;8037;8038;8039;8040;10239;10240;10241	5500;5501;5502;5503;5504;5505;5506;7366;7367;7368;9300;9301;9302;9543;9544;9545;9546;9547;9548;9549;9550;9551;9552;9553;12167;12168;12169	5500;7366;9300;9543;9546;12167
P02557	P02557	3	3	3	Tubulin beta chain	TUB2		1	3	3	3	12	12	12	50.922	457	457	0	16.547	21626000	1441700	8				45	1851;1952;2097	True;True;True	1911;2014;2163	6839;6840;7152;7153;7154;7720	8129;8130;8503;8504;8505;8506;8507;9182	8129;8504;9182
P02829	P02829	18	2	2	ATP-dependent molecular chaperone HSP82	HSP82		1	18	2	2	30.9	6.1	6.1	81.405	709	709	0	7.8362	33489000	930260	1				46	61;233;272;724;1239;1281;1904;1905;1971;2032;2383;2626;2720;2811;3169;3198;3269;3456	False;False;True;False;False;False;False;False;True;False;False;False;False;False;False;False;False;False	62;239;278;746;1275;1318;1964;1965;2034;2096;2473;2720;2815;2913;3283;3313;3388;3587	304;305;848;849;948;2365;2366;2367;4014;4210;4211;4212;6971;6972;6973;6974;6975;7244;7442;8818;9685;9964;9965;10454;10455;10456;11486;11487;11616;11873;11874;11875;12668;12669;12670	347;348;991;992;1109;2783;2784;2785;2786;4700;4953;4954;4955;8288;8289;8290;8291;8292;8605;8857;10443;11515;11853;11854;12411;12412;12413;13667;13668;13825;14128;14129;14130;14131;15073;15074;15075;15076	348;991;1109;2783;4700;4953;8288;8290;8605;8857;10443;11515;11853;12413;13667;13825;14130;15073
P02992	P02992	2	2	2	Elongation factor Tu, mitochondrial	TUF1		1	2	2	2	7.6	7.6	7.6	47.972	437	437	0	5.868	24970000	1040400	5				47	488;2033	True;True	499;2097	1619;1620;1621;7443	1906;1907;1908;1909;8858	1908;8858
P02994	P02994	9	9	9	Elongation factor 1-alpha	TEF1		1	9	9	9	30.1	30.1	30.1	50.032	458	458	0	46.641	301090000	13686000	17				48	658;1026;1428;2111;3098;3258;3437;3779;3899	True;True;True;True;True;True;True;True;True	672;1058;1472;2177;3211;3376;3568;3918;4038	2034;2035;2036;3465;3466;3467;5086;7749;7750;11224;11225;11226;11227;11811;11812;11813;11814;12622;12623;12624;13662;14027;14028	2396;2397;2398;4079;4080;4081;6002;9214;9215;13341;13342;13343;13344;14052;14053;14054;14055;15016;15017;15018;15019;15020;16236;16657;16658	2397;4080;6002;9215;13341;14054;15018;16236;16657
P04037	P04037	1	1	1	Cytochrome c oxidase subunit 4, mitochondrial	COX4		1	1	1	1	10.3	10.3	10.3	17.142	155	155	0	4.9935	6076100	759510	2				49	1885	TRUE	1945	6924;6925	8230;8231	8231
P04046	P04046	1	1	1	Amidophosphoribosyltransferase	ADE4		1	1	1	1	2.7	2.7	2.7	56.719	510	510	0.0049834	2.6066	1769900	58995	1				50	3632	TRUE	3766	13164	15659	15659
P04076	P04076	7	7	7	Argininosuccinate lyase	ARG4		1	7	7	7	23.3	23.3	23.3	51.989	463	463	0	27.867	55661000	2061500	10				51	56;465;1012;1936;2098;2339;3453	True;True;True;True;True;True;True	57;476;1044;1997;2164;2427;3584	210;211;1565;3434;7090;7721;7722;8651;8652;12664	244;245;246;1840;4044;8422;9183;9184;10243;10244;15068;15069	246;1840;4044;8422;9183;10244;15068
P24000;P04449	P24000;P04449	4;4	4;4	4;4	60S ribosomal protein L24-B;60S ribosomal protein L24-A	RPL24B;RPL24A	;	2	4	4	4	20	20	20	17.547	155	155;155	0	12.222	83659000	16732000	6				52	261;1126;2554;2750	True;True;True;True	267;1160;2646;2845	911;912;913;3704;3705;9396;9397;10055;10056	1066;1067;1068;4348;4349;11164;11165;11955;11956	1067;4348;11165;11955
P04456	P04456	5	5	5	60S ribosomal protein L25	RPL25		1	5	5	5	43.7	43.7	43.7	15.757	142	142	0	39.16	509860000	101970000	9				53	332;741;1776;2188;3500	True;True;True;True;True	339;764;1833;2258;3631	1166;1167;1168;2451;6622;6623;6624;6625;6626;8015;8016;8017;12781	1362;1363;1364;1365;2884;7864;7865;7866;7867;7868;9527;9528;9529;15208	1362;2884;7868;9527;15208
P04650	P04650	1	1	1	60S ribosomal protein L39	RPL39		1	1	1	1	21.6	21.6	21.6	6.3415	51	51	0	5.4253	119000000	119000000	9				54	1754	TRUE	1810	6549;6550;6551;6552;6553;6554	7780;7781;7782;7783;7784;7785;7786;7787;7788	7781
P04801	P04801	3	3	3	Threonine--tRNA ligase, cytoplasmic	THS1		1	3	3	3	4.2	4.2	4.2	84.519	734	734	0	11.167	10275000	270390	2				55	1645;2375;3396	True;True;True	1698;2464;3525	6122;8778;8779;12509	7256;10399;10400;14888	7256;10400;14888
P04802	P04802	7	7	7	Aspartate--tRNA ligase, cytoplasmic	DPS1		1	7	7	7	16	16	16	63.515	557	557	0	20.167	37836000	1182400	10				56	1443;1561;1651;2663;2731;2860;3715	True;True;True;True;True;True;True	1487;1612;1704;2757;2826;2963;3854	5128;5129;5130;5751;6131;6132;9807;10000;10583;13469	6051;6052;6053;6818;7267;7268;7269;11664;11895;12564;16009	6053;6818;7268;11664;11895;12564;16009
P04806	P04806	9	9	9	Hexokinase-1	HXK1		1	9	9	9	37.1	37.1	37.1	53.738	485	485	0	104.56	149290000	5529100	17				57	548;729;732;1087;1383;1821;2021;2228;3246	True;True;True;True;True;True;True;True;True	562;752;755;1121;1426;1881;2085;2298;3364	1771;1772;2419;2422;2423;3604;4887;6767;7392;8106;8107;11781;11782;11783;11784;11785	2098;2099;2841;2845;2846;2847;4232;5757;5758;8036;8037;8793;9628;9629;14016;14017;14018;14019;14020	2099;2841;2845;4232;5758;8036;8793;9629;14018
P04807	P04807	4	4	4	Hexokinase-2	HXK2		1	4	4	4	17.9	17.9	17.9	53.942	486	486	0	13.974	43299000	1603700	6				58	69;466;884;2424	True;True;True;True	70;477;913;2514	327;328;1566;1567;2927;2928;8938	374;375;1841;1842;3446;3447;10581	374;1842;3446;10581
P04840	P04840	4	4	4	Mitochondrial outer membrane protein porin 1	POR1		1	4	4	4	26.1	26.1	26.1	30.428	283	283	0	93.856	90933000	5683300	11				59	428;1883;2632;3032	True;True;True;True	439;1943;2726;3141	1464;6920;6921;6922;9702;9703;9704;11065	1717;1718;8225;8226;8227;8228;11539;11540;11541;11542;11543;13155	1717;8227;11540;13155
P04912;P04911	P04912;P04911	3;3	3;3	3;3	Histone H2A.2;Histone H2A.1	HTA2;HTA1	;	2	3	3	3	44.7	44.7	44.7	13.989	132	132;132	0	65.609	73819000	14764000	6				60	1440;2044;2363	True;True;True	1484;2108;2451	5123;5124;7466;7467;7468;8718	6045;6046;8884;8885;8886;10327	6045;8885;10327
P05317	P05317	8	8	8	60S acidic ribosomal protein P0	RPP0		1	8	8	8	29.5	29.5	29.5	33.717	312	312	0	242.59	942710000	78560000	21				61	338;484;485;1172;2148;2974;2975;3325	True;True;True;True;True;True;True;True	346;495;496;1206;2215;3080;3081;3082;3452	1194;1195;1608;1609;1610;1611;1612;1613;3840;3841;7881;7882;7883;7884;7885;10878;10879;10880;10881;10882;10883;10884;10885;10886;12267	1392;1393;1894;1895;1896;1897;1898;1899;1900;4503;4504;4505;9374;9375;9376;9377;9378;9379;12920;12921;12922;12923;12924;12925;12926;12927;12928;14606	1393;1896;1897;4503;9374;12921;12923;14606	4	38
P05318	P05318	2	2	2	60S acidic ribosomal protein P1-alpha	RPP1A		1	2	2	2	43.4	43.4	43.4	10.908	106	106	0	264.05	755290000	188820000	8				62	2064;3078	True;True	2128;3190	7562;7563;7564;7565;7566;11170;11171;11172	8995;8996;8997;8998;8999;9000;13283;13284;13285	8995;13285
P05319	P05319	4	4	4	60S acidic ribosomal protein P2-alpha	RPP2A		1	4	4	4	52.8	52.8	52.8	10.746	106	106	0	148.71	247890000	41316000	14				63	138;3093;3641;3854	True;True;True;True	140;3206;3777;3993	567;568;569;11215;13187;13916;13917;13918;13919;13920;13921;13922;13923;13924	657;658;659;660;661;13331;15682;16525;16526;16527;16528;16529;16530;16531;16532;16533	658;13331;15682;16526
P05626	P05626	2	2	2	ATP synthase subunit 4, mitochondrial	ATP4		1	2	2	2	11.1	11.1	11.1	26.925	244	244	0	5.0904	11419000	815640	3				64	3550;3856	True;True	3682;3995	12929;12930;13929	15374;15375;16539	15374;16539
P05694	P05694	11	11	11	5-methyltetrahydropteroyltriglutamate--homocysteine methyltransferase	MET6		1	11	11	11	21.5	21.5	21.5	85.859	767	767	0	73.111	124550000	2896500	18				65	720;798;1088;1152;1840;2173;2543;2565;3306;3730;3929	True;True;True;True;True;True;True;True;True;True;True	742;825;1122;1186;1900;2241;2635;2657;3433;3869;4069	2359;2360;2615;2616;2617;2618;3605;3791;6815;7957;7958;9364;9418;12155;12156;12157;13497;13498;13499;14155	2777;2778;3075;3076;3077;3078;4233;4444;8096;9461;9462;11127;11188;14456;14457;14458;14459;16040;16041;16042;16043;16811	2777;3075;4233;4444;8096;9461;11127;11188;14456;16042;16811
Q12213;P05737	Q12213;P05737	8;8	8;8	8;8	60S ribosomal protein L7-B;60S ribosomal protein L7-A	RPL7B;RPL7A	;	2	8	8	8	38.5	38.5	38.5	27.696	244	244;244	0	152.66	716340000	59695000	30				66	300;947;1121;1279;1785;1975;2336;3817	True;True;True;True;True;True;True;True	307;977;1155;1316;1842;2038;2424;3956	1078;1079;3144;3145;3694;3695;3696;3697;4200;4201;4202;4203;4204;6647;6648;7253;7254;7255;7256;8639;8640;8641;8642;13815;13816;13817;13818;13819;13820	1262;1263;3716;3717;4337;4338;4339;4340;4940;4941;4942;4943;4944;4945;4946;4947;7891;7892;8616;8617;8618;8619;8620;8621;8622;8623;10229;10230;10231;10232;16407;16408;16409;16410;16411;16412;16413	1263;3717;4340;4941;7892;8618;10229;16407
P05738	P05738	8	8	2	60S ribosomal protein L9-A	RPL9A		1	8	8	2	39.3	39.3	13.6	21.569	191	191	0	146.4	1427300000	142730000	26				67	953;1090;1694;2386;3004;3844;3935;3936	True;True;True;True;True;True;True;True	983;1124;1748;2476;3111;3983;4075;4076	3159;3160;3608;6284;6285;6286;6287;6288;8823;8824;10960;10961;10962;13883;13884;13885;14168;14169;14170;14171;14172;14173;14174;14175;14176	3732;3733;4236;7444;7445;7446;7447;7448;7449;7450;10448;10449;13022;13023;13024;16487;16488;16489;16824;16825;16826;16827;16828;16829;16830;16831;16832;16833;16834	3732;4236;7449;10448;13024;16488;16827;16830
P05739	P05739	8	3	3	60S ribosomal protein L6-B	RPL6B		1	8	3	3	45.5	17	17	19.986	176	176	0	17.048	51479000	4679900	3				68	181;284;977;1311;2397;2708;3427;3589	True;False;False;True;True;False;False;False	183;290;1007;1350;2487;2803;3557;3723	683;997;998;999;3236;4514;4515;8861;9936;12596;13058;13059;13060	786;1165;1166;1167;3827;5304;5305;10493;11821;14985;15534;15535;15536	786;1167;3827;5304;10493;11821;14985;15534
P05740	P05740	3	3	1	60S ribosomal protein L17-A	RPL17A		1	3	3	1	21.2	21.2	5.4	20.549	184	184	0	59.976	447570000	63939000	22				69	1029;2268;3865	True;True;True	1061;2338;4004	3470;3471;3472;8337;8338;8339;8340;8341;8342;8343;8344;8345;8346;8347;8348;13952;13953;13954;13955;13956;13957	4084;4085;4086;9891;9892;9893;9894;9895;9896;9897;9898;9899;9900;9901;9902;9903;16571;16572;16573;16574;16575;16576;16577;16578;16579	4085;9897;16571
P05743	P05743	12	1	1	60S ribosomal protein L26-A	RPL26A		1	12	1	1	54.3	8.7	8.7	14.234	127	127	0.0050251	2.6829	24181000	4030200	2				70	159;160;192;402;870;871;1668;1957;2677;2678;2724;3585	False;False;False;False;False;False;True;False;False;False;False;False	161;162;194;412;899;900;1721;2019;2771;2772;2819;3719	628;629;630;706;1398;1399;2899;2900;2901;2902;2903;6193;6194;7165;7166;7167;9843;9844;9845;9846;9847;9981;13042;13043;13044	727;728;729;817;1634;1635;3413;3414;3415;3416;3417;7340;7341;8518;8519;8520;11706;11707;11708;11709;11710;11711;11870;15509;15510;15511;15512;15513;15514	728;729;817;1635;3415;3416;7340;8518;11707;11708;11870;15509
P05744	P05744	3	1	1	60S ribosomal protein L33-A	RPL33A		1	3	1	1	29.9	15.9	15.9	12.154	107	107	0	27.668	53508000	10702000	4				71	1392;1418;3175	True;False;False	1435;1462;3289	4924;4925;4926;5064;11499	5802;5803;5804;5805;5977;13680	5803;5977;13680
P05747	P05747	1	1	1	60S ribosomal protein L29	RPL29		1	1	1	1	13.6	13.6	13.6	6.6687	59	59	0	4.362	69720000	34860000	6				72	3387	TRUE	3516	12477;12478;12479;12480;12481;12482	14848;14849;14850;14851;14852;14853;14854	14853
P05748;P54780	P05748;P54780	7;6	7;6	7;6	60S ribosomal protein L15-A;60S ribosomal protein L15-B	RPL15A;RPL15B	;	2	7	7	7	30.9	30.9	30.9	24.422	204	204;204	0	76.095	642050000	80256000	23				73	22;1057;2650;2799;3627;3803;3894	True;True;True;True;True;True;True	22;1091;2744;2900;3761;3942;4033	47;48;3534;3535;3536;3537;3538;3539;3540;3541;3542;3543;9739;9740;10410;13152;13153;13154;13724;13725;13726;13727;13728;14017	50;51;4150;4151;4152;4153;4154;4155;4156;4157;4158;4159;11586;11587;12359;15642;15643;15644;16307;16308;16309;16310;16311;16312;16313;16646	50;4158;11587;12359;15642;16309;16646
P05749	P05749	4	4	2	60S ribosomal protein L22-A	RPL22A		1	4	4	2	53.7	53.7	41.3	13.693	121	121	0	60.328	206220000	41243000	13				74	2490;3185;3432;3870	True;True;True;True	2581;3299;3562;4009	9147;11581;11582;11583;12606;12607;12608;12609;13964;13965;13966;13967	10838;13788;13789;13790;14996;14997;14998;14999;15000;16586;16587;16588;16589	10838;13788;14997;16589
P05750	P05750	12	12	12	40S ribosomal protein S3	RPS3		1	12	12	12	52.9	52.9	52.9	26.502	240	240	0	291.38	1883100000	117700000	36				75	190;854;952;1061;1536;1735;2054;2205;2755;3309;3659;3774	True;True;True;True;True;True;True;True;True;True;True;True	192;882;982;1095;1587;1790;2118;2275;2850;3436;3797;3913	700;701;702;2802;2803;2804;2805;2806;2807;3156;3157;3158;3556;3557;3558;5658;6482;6483;6484;6485;7519;8054;8055;8056;8057;8058;8059;10205;10206;12163;12164;12165;12166;13305;13306;13307;13648	808;809;810;811;812;813;3303;3304;3305;3306;3307;3308;3729;3730;3731;4178;4179;4180;6700;7701;7702;7703;7704;7705;8946;9567;9568;9569;9570;9571;9572;9573;9574;9575;9576;12126;12127;14465;14466;14467;14468;15825;15826;15827;16220	811;3304;3730;4178;6700;7703;8946;9568;12127;14465;15827;16220
P05755;O13516	P05755;O13516	8;7	8;7	8;7	40S ribosomal protein S9-B;40S ribosomal protein S9-A	RPS9B;RPS9A	;	2	8	8	8	35.4	35.4	35.4	22.298	195	195;197	0	23.509	301710000	30171000	7				76	1297;1298;1657;1896;2618;2768;3426;3485	True;True;True;True;True;True;True;True	1335;1336;1710;1956;2712;2864;3556;3616	4313;4314;4315;4316;6159;6955;6956;9672;10249;10250;12595;12739	5079;5080;5081;5082;7301;8270;8271;11502;12180;12181;14984;15156	5079;5082;7301;8271;11502;12180;14984;15156
P05756	P05756	6	6	6	40S ribosomal protein S13	RPS13		1	6	6	6	41.1	41.1	41.1	17.029	151	151	0	38.609	292500000	32500000	12				77	386;1704;1988;2181;3356;3794	True;True;True;True;True;True	396;1759;2051;2251;3484;3933	1348;1349;1350;1351;6339;6340;6341;7287;7288;7998;12372;12373;12374;13691	1572;1573;1574;1575;7511;7512;7513;8659;8660;8661;9506;14721;14722;14723;16268	1575;7511;8660;9506;14723;16268
P05759;P0CG63	P05759;P0CG63	3;2	3;2	1;0	Ubiquitin-40S ribosomal protein S31;Ubiquitin;40S ribosomal protein S31;Polyubiquitin;Ubiquitin	RPS31;UBI4	;	2	3	3	1	25.7	25.7	11.2	17.216	152	152;381	0	19.245	116100000	19350000	8				78	611;794;1562	True;True;True	625;821;1613	1943;2600;2601;5752;5753;5754;5755;5756;5757;5758;5759	2297;3050;3051;6819;6820;6821;6822;6823;6824;6825;6826	2297;3050;6822
P06106	P06106	5	5	5	Protein MET17;O-acetylhomoserine sulfhydrylase;O-acetylserine sulfhydrylase	MET17		1	5	5	5	20.7	20.7	20.7	48.671	444	444	0	42.218	60147000	2734000	7				79	478;989;1019;1287;2563	True;True;True;True;True	489;1020;1051;1324;2655	1596;1597;3277;3448;3449;4230;9414	1876;1877;3869;4061;4062;4978;11183	1876;3869;4062;4978;11183
P06168	P06168	12	12	12	Ketol-acid reductoisomerase, mitochondrial	ILV5		1	12	12	12	40.3	40.3	40.3	44.368	395	395	0	82.028	287690000	15142000	26				80	244;494;504;1049;1064;2037;2343;2370;2445;2611;2741;3271	True;True;True;True;True;True;True;True;True;True;True;True	250;505;516;1082;1098;2101;2431;2459;2535;2705;2836;3390	870;871;872;1628;1650;1651;1652;3522;3562;3563;7455;8659;8660;8661;8765;8766;9003;9663;9664;10030;10031;10032;10033;11881;11882;11883;11884;11885	1017;1018;1019;1020;1916;1944;1945;1946;4137;4185;4186;8873;10251;10252;10253;10382;10383;10660;11491;11492;11929;11930;11931;11932;14138;14139;14140;14141;14142;14143;14144;14145	1018;1916;1946;4137;4185;8873;10251;10383;10660;11491;11929;14142
P06169;P26263	P06169	20;4	20;4	18;2	Pyruvate decarboxylase isozyme 1	PDC1		2	20	20	18	53.8	53.8	46.5	61.495	563	563;563	0	323.31	2278500000	81374000	54				81	262;387;604;824;1196;1245;1641;2024;2025;2059;2289;2316;2701;2702;3352;3408;3511;3726;3736;3816	True;True;True;True;True;True;True;True;True;True;True;True;True;True;True;True;True;True;True;True	268;397;618;852;1230;1281;1694;2088;2089;2123;2367;2397;2796;2797;3480;3537;3642;3865;3875;3955	914;915;916;1352;1931;1932;1933;2716;2717;3895;3896;3897;4025;6116;6117;6118;7409;7410;7411;7531;7532;7533;8458;8459;8509;8510;8511;8512;9910;9911;9912;9913;9914;9915;12363;12535;12536;12537;12799;12800;12801;12802;12803;12804;12805;13491;13492;13493;13535;13536;13537;13812;13813;13814	1069;1070;1071;1072;1576;2285;2286;2287;3193;3194;4566;4567;4568;4715;7250;7251;7252;8819;8820;8821;8959;8960;8961;10031;10032;10086;10087;10088;10089;10090;10091;11787;11788;11789;11790;11791;11792;11793;11794;14712;14917;14918;14919;15227;15228;15229;15230;15231;15232;15233;16033;16034;16035;16085;16086;16087;16088;16089;16404;16405;16406	1070;1576;2285;3194;4568;4715;7251;8819;8820;8961;10031;10091;11789;11791;14712;14917;15231;16035;16086;16404
P06208;Q12166	P06208	13;3	13;3	13;3	2-isopropylmalate synthase	LEU4		2	13	13	13	35.5	35.5	35.5	68.408	619	619;604	0	176.74	196840000	6561300	25				82	127;368;441;566;869;1062;1559;2464;2977;3467;3737;3747;3778	True;True;True;True;True;True;True;True;True;True;True;True;True	129;378;452;580;898;1096;1610;2554;3084;3598;3876;3886;3917	485;486;1296;1493;1818;2898;3559;3560;5749;9043;9044;10890;10891;12691;12692;13538;13551;13552;13659;13660;13661	567;568;1516;1753;2152;3412;4181;4182;4183;6816;10708;10709;10710;12932;12933;15099;15100;16090;16091;16105;16106;16107;16232;16233;16234;16235	567;1516;1753;2152;3412;4182;6816;10708;12933;15099;16090;16106;16232
P06367;P39516	P06367;P39516	10;10	10;10	10;10	40S ribosomal protein S14-A;40S ribosomal protein S14-B	RPS14A;RPS14B	;	2	10	10	10	71.5	71.5	71.5	14.536	137	137;138	0	173.91	702750000	100390000	36				83	43;364;509;822;1384;1437;1636;1637;3245;3528	True;True;True;True;True;True;True;True;True;True	44;374;521;850;1427;1481;1689;1690;3363;3660	161;162;163;1291;1665;2711;2712;2713;4888;4889;4890;5107;5108;5109;6104;6105;6106;6107;6108;6109;6110;11776;11777;11778;11779;11780;12860;12861;12862	176;177;178;1510;1963;3188;3189;3190;5759;5760;5761;5762;6025;6026;6027;6028;6029;7234;7235;7236;7237;7238;7239;7240;7241;7242;7243;7244;14011;14012;14013;14014;14015;15300;15301;15302	177;1510;1963;3188;5760;6028;7238;7244;14015;15301
P06738	P06738	15	15	15	Glycogen phosphorylase	GPH1		1	15	15	15	25.5	25.5	25.5	103.27	902	902	0	72.193	219830000	4227500	24				84	57;933;1451;1811;1875;1991;2252;2380;2668;2671;3538;3570;3680;3752;3799	True;True;True;True;True;True;True;True;True;True;True;True;True;True;True	58;963;1495;1870;1935;2054;2322;2470;2762;2765;3670;3702;3819;3891;3938	212;213;214;3082;5168;6735;6903;6904;7292;7293;7294;8278;8279;8814;8815;9827;9832;9833;12890;12970;13377;13378;13573;13574;13575;13717	247;248;249;3642;6097;7996;8203;8204;8665;8666;8667;9817;9818;10438;10439;11685;11694;11695;11696;15333;15418;15910;15911;16133;16134;16135;16136;16297	247;3642;6097;7996;8204;8667;9818;10438;11685;11694;15333;15418;15910;16133;16297
P06780	P06780	2	2	2	GTP-binding protein RHO1	RHO1		1	2	2	2	17.7	17.7	17.7	23.152	209	209	0	14.654	17361000	1736100	3				85	2810;3740	True;True	2912;3879	10452;10453;13541	12409;12410;16094	12410;16094
P06787	P06787	1	1	1	Calmodulin	CMD1		1	1	1	1	7.5	7.5	7.5	16.135	147	147	0.0018939	3.9087	5636300	704540	0				86	2189	TRUE	2259	8018;8019	9530;9531	9530
P07143	P07143	5	5	5	Cytochrome c1, heme protein, mitochondrial	CYT1		1	5	5	5	27.2	27.2	27.2	34.054	309	309	0	127.26	32784000	2980400	7				87	18;563;1696;2457;3549	True;True;True;True;True	18;577;1750;2547;3681	38;1813;6290;9031;12927;12928	41;2145;7452;10696;15371;15372;15373	41;2145;7452;10696;15372
P07149	P07149	66	66	66	Fatty acid synthase subunit beta;3-hydroxyacyl-[acyl-carrier-protein] dehydratase;Enoyl-[acyl-carrier-protein] reductase [NADH];[Acyl-carrier-protein] acetyltransferase;[Acyl-carrier-protein] malonyltransferase;S-acyl fatty acid synthase thioesterase	FAS1		1	66	66	66	47	47	47	228.69	2051	2051	0	323.31	2502200000	24293000	140				88	9;115;129;156;170;179;296;358;421;474;551;686;756;768;835;839;840;889;955;960;961;1130;1147;1250;1258;1274;1485;1575;1618;2043;2050;2076;2218;2236;2273;2287;2292;2404;2414;2453;2454;2558;2567;2735;2748;2870;2957;2958;2997;3019;3148;3180;3266;3274;3292;3328;3376;3392;3459;3478;3525;3526;3592;3631;3841;3868	True;True;True;True;True;True;True;True;True;True;True;True;True;True;True;True;True;True;True;True;True;True;True;True;True;True;True;True;True;True;True;True;True;True;True;True;True;True;True;True;True;True;True;True;True;True;True;True;True;True;True;True;True;True;True;True;True;True;True;True;True;True;True;True;True;True	9;117;131;158;172;181;302;368;432;485;565;703;781;794;863;867;868;918;985;990;991;1164;1181;1286;1294;1310;1532;1628;1671;2107;2114;2141;2288;2306;2344;2345;2365;2370;2371;2494;2504;2543;2544;2650;2659;2830;2843;2973;3063;3064;3104;3127;3262;3294;3385;3393;3419;3455;3505;3521;3590;3609;3657;3658;3726;3765;3980;4007	21;22;455;456;457;458;488;621;657;658;681;1038;1039;1040;1041;1276;1277;1278;1445;1446;1447;1582;1583;1781;1782;1783;2219;2220;2221;2222;2223;2494;2495;2532;2741;2742;2743;2744;2745;2746;2763;2764;2765;2766;2940;2941;2942;3163;3164;3165;3176;3177;3178;3179;3180;3181;3182;3183;3711;3782;4036;4037;4038;4054;4105;4106;4107;4108;4109;5351;5352;5838;5839;5840;6051;7465;7513;7628;7629;8086;8087;8088;81…	24;25;533;534;535;536;571;719;760;761;784;1209;1210;1211;1212;1213;1214;1495;1496;1497;1692;1693;1694;1861;1862;2108;2109;2110;2620;2621;2622;2623;2624;2625;2928;2929;2971;3224;3225;3226;3227;3228;3229;3230;3231;3232;3233;3253;3254;3255;3256;3257;3462;3463;3464;3465;3466;3737;3738;3739;3740;3751;3752;3753;3754;3755;3756;3757;3758;4355;4435;4730;4731;4732;4733;4752;4813;4814;4815;4816;4817;6327;63…	24;533;571;719;761;784;1211;1495;1692;1861;2108;2622;2929;2971;3228;3253;3255;3462;3738;3752;3758;4355;4435;4733;4752;4813;6328;6917;7171;8883;8938;9081;9607;9641;9915;10028;10037;10512;10541;10688;10692;11172;11190;11906;11952;12584;12863;12864;13002;13111;13609;13780;14119;14148;14434;14612;14777;14874;15079;15135;15293;15294;15541;15658;16482;16584	5;6;7	1;1319;1359
P07170	P07170	1	1	1	Adenylate kinase	ADK1		1	1	1	1	7.2	7.2	7.2	24.254	222	222	0.0017153	2.9615	2857600	178600	1				89	1820	TRUE	1880	6766	8035	8035
P07244	P07244	4	4	4	Bifunctional purine biosynthetic protein ADE5,7;Phosphoribosylamine--glycine ligase;Phosphoribosylformylglycinamidine cyclo-ligase	ADE5,7		1	4	4	4	8.6	8.6	8.6	86.067	802	802	0	74.901	29001000	725030	7				90	1873;2051;2783;3518	True;True;True;True	1933;2115;2884;3650	6901;7514;7515;7516;10368;10369;12839	8201;8939;8940;8941;8942;8943;12311;12312;15275	8201;8940;12311;15275
P07245	P07245	5	5	5	C-1-tetrahydrofolate synthase, cytoplasmic;Methylenetetrahydrofolate dehydrogenase;Methenyltetrahydrofolate cyclohydrolase;Formyltetrahydrofolate synthetase	ADE3		1	5	5	5	9.3	9.3	9.3	102.2	946	946	0	14.155	25244000	485470	5				91	16;451;3036;3063;3702	True;True;True;True;True	16;462;3145;3172;3841	34;1531;1532;11074;11131;13433	37;1796;1797;1798;13167;13236;15973	37;1796;13167;13236;15973
P07246	P07246	4	3	3	Alcohol dehydrogenase 3, mitochondrial	ADH3		1	4	3	3	21.1	15.5	15.5	40.369	375	375	0	14.278	15281000	694610	4				92	85;590;1570;3904	True;True;True;False	86;604;1622;4043	377;1875;5814;14047	445;2215;6887;6888;16680	445;2215;6888;16680
P07251	P07251	18	18	18	ATP synthase subunit alpha, mitochondrial	ATP1		1	18	18	18	41.5	41.5	41.5	58.607	545	545	0	251.37	468060000	15602000	25				93	236;608;723;1123;1164;1257;1902;2637;2648;2806;2808;3014;3087;3103;3145;3454;3662;3663	True;True;True;True;True;True;True;True;True;True;True;True;True;True;True;True;True;True	242;622;745;1157;1198;1293;1962;2731;2742;2908;2910;3122;3199;3217;3259;3585;3800;3801	853;1938;2363;2364;3700;3822;3823;4053;6969;9715;9735;9736;10439;10440;10441;10442;10444;10445;11013;11190;11191;11263;11384;12665;13313;13314;13315;13316	996;2292;2781;2782;4343;4481;4482;4751;8285;8286;11559;11579;11580;11581;12391;12392;12393;12394;12396;12397;12398;13095;13304;13305;13387;13541;15070;15834;15835;15836;15837;15838	996;2292;2782;4343;4482;4751;8286;11559;11579;12391;12397;13095;13304;13387;13541;15070;15834;15836
P07256	P07256	7	7	7	Cytochrome b-c1 complex subunit 1, mitochondrial	COR1		1	7	7	7	23	23	23	50.227	457	457	0	51.053	104520000	4544300	11				94	650;2034;2196;2535;2703;2969;3545	True;True;True;True;True;True;True	664;2098;2266;2627;2798;3075;3677	2021;7444;7445;8030;9339;9916;9917;9918;10869;12919;12920	2383;8859;8860;8861;9542;11097;11098;11795;11796;11797;12907;15362;15363	2383;8860;9542;11097;11797;12907;15362
P07257	P07257	7	7	7	Cytochrome b-c1 complex subunit 2, mitochondrial	QCR2		1	7	7	7	20.9	20.9	20.9	40.478	368	368	0	50.056	87521000	4167700	9				95	280;444;517;518;1011;1868;2827	True;True;True;True;True;True;True	286;455;530;531;1043;1928;2929	988;1498;1687;1688;3433;6891;6892;6893;10512	1154;1758;1990;1991;4043;8191;8192;8193;12475	1154;1758;1990;1991;4043;8192;12475
P07259	P07259	34	34	34	Protein URA2;Glutamine-dependent carbamoyl-phosphate synthase;Aspartate carbamoyltransferase	URA2		1	34	34	34	19.7	19.7	19.7	245.04	2214	2214	0	210.61	330910000	2690300	39				96	385;414;537;565;629;655;667;841;976;1110;1314;1494;1507;1542;1590;1601;1632;1771;1828;1903;1935;2177;2195;2428;2843;2886;3037;3166;3231;3234;3442;3554;3612;3915	True;True;True;True;True;True;True;True;True;True;True;True;True;True;True;True;True;True;True;True;True;True;True;True;True;True;True;True;True;True;True;True;True;True	395;425;551;579;643;669;684;869;1006;1144;1353;1541;1554;1593;1643;1654;1685;1828;1888;1963;1996;2246;2265;2518;2945;2990;3146;3280;3348;3351;3573;3686;3746;4054	1347;1432;1433;1747;1748;1817;1982;2027;2165;2166;2767;3234;3235;3669;4519;4520;4521;5382;5421;5694;5959;5980;6087;6608;6778;6970;7089;7985;7986;7987;8029;8958;10540;10541;10542;10640;10641;11075;11480;11734;11735;11744;11745;12630;12934;12935;12936;13097;13098;14081;14082	1571;1679;1680;2073;2074;2151;2340;2389;2558;2559;2560;3258;3825;3826;4308;5309;5310;5311;6363;6411;6751;7054;7075;7214;7849;8049;8050;8287;8421;9493;9494;9495;9541;10608;12510;12511;12512;12513;12631;12632;13168;13659;13963;13964;13973;13974;13975;15026;15380;15381;15382;15575;15576;16726;16727	1571;1679;2073;2151;2340;2389;2560;3258;3826;4308;5309;6363;6411;6751;7054;7075;7214;7849;8050;8287;8421;9493;9541;10608;12510;12631;13168;13659;13964;13974;15026;15380;15576;16726
P07263	P07263	1	1	1	Histidine--tRNA ligase, mitochondrial	HTS1		1	1	1	1	1.6	1.6	1.6	59.952	546	546	0.0096618	2.3214	5244600	187310	1				97	3787	TRUE	3926	13672;13673	16246;16247	16247
P07264	P07264	36	36	36	3-isopropylmalate dehydratase	LEU1		1	36	36	36	57.1	57.1	57.1	85.793	779	779	0	323.31	4326600000	108170000	173				98	100;167;406;519;577;581;633;661;662;715;716;882;1261;1262;1322;1323;1420;1496;1497;1671;1750;1837;1872;1997;2321;2575;2593;2809;2840;2929;3152;3215;3270;3415;3443;3721	True;True;True;True;True;True;True;True;True;True;True;True;True;True;True;True;True;True;True;True;True;True;True;True;True;True;True;True;True;True;True;True;True;True;True;True	102;169;416;532;591;595;647;676;677;735;736;911;1297;1298;1361;1362;1464;1543;1544;1724;1806;1897;1932;2060;2403;2668;2686;2911;2942;3035;3266;3330;3331;3389;3545;3574;3860	416;417;651;652;1405;1406;1407;1689;1690;1847;1848;1849;1850;1855;1856;1857;1988;1989;1990;2118;2119;2120;2121;2122;2123;2124;2125;2335;2336;2337;2338;2339;2921;2922;2923;2924;2925;4060;4061;4062;4542;4543;4544;4545;4546;4547;4548;4549;4550;4551;4552;4553;5066;5067;5384;5385;5386;5387;5388;5389;5390;5391;5392;5393;5394;6197;6198;6199;6200;6201;6202;6536;6537;6796;6899;6900;7303;8541;8542;9544;954…	489;490;750;751;752;753;1641;1642;1643;1644;1645;1646;1647;1992;1993;2183;2184;2185;2186;2187;2192;2193;2194;2195;2346;2347;2348;2495;2496;2497;2498;2499;2500;2501;2502;2503;2504;2751;2752;2753;2754;2755;2756;3440;3441;3442;3443;3444;4758;4759;4760;4761;5337;5338;5339;5340;5341;5342;5343;5344;5345;5346;5347;5348;5349;5350;5351;5979;5980;6365;6366;6367;6368;6369;6370;6371;6372;6373;6374;6375;6376;…	490;751;1641;1992;2184;2192;2346;2495;2500;2752;2756;3440;4758;4759;5345;5351;5980;6366;6374;7348;7766;8072;8200;8676;10121;11340;11391;12405;12505;12782;13618;13893;14133;14954;15029;16021	8;9;10	230;459;463
P07267	P07267	7	7	7	Saccharopepsin	PEP4		1	7	7	7	31.4	31.4	31.4	44.498	405	405	0	41.486	153660000	10244000	16				99	856;880;945;1810;3510;3696;3784	True;True;True;True;True;True;True	884;909;975;1869;3641;3835;3923	2809;2810;2811;2917;2918;2919;3140;6733;6734;12796;12797;12798;13425;13426;13667;13668	3310;3311;3312;3436;3437;3438;3712;7994;7995;15224;15225;15226;15962;15963;15964;15965;16241;16242	3310;3436;3712;7995;15224;15962;16241
P07274	P07274	1	1	1	Profilin	PFY1		1	1	1	1	7.9	7.9	7.9	13.677	126	126	0.004902	2.5295	4546000	1136500	1				100	1264	TRUE	1300	4064	4763	4763
P07275	P07275	3	3	3	Delta-1-pyrroline-5-carboxylate dehydrogenase, mitochondrial	PUT2		1	3	3	3	6.6	6.6	6.6	64.434	575	575	0	10.769	20444000	757180	1				101	999;3044;3902	True;True;True	1030;3153;4041	3309;11086;14040	3904;13183;16672	3904;13183;16672
P07281;P07280	P07281;P07280	7;7	7;7	7;7	40S ribosomal protein S19-B;40S ribosomal protein S19-A	RPS19B;RPS19A	;	2	7	7	7	48.6	48.6	48.6	15.891	144	144;144	0	114.26	1206500000	134060000	19				102	552;1296;1429;1890;2598;3332;3333	True;True;True;True;True;True;True	566;1334;1473;1950;2691;3459;3460	1784;1785;1786;1787;1788;1789;1790;4309;4310;4311;4312;5087;5088;6936;9604;9605;12282;12283;12284;12285;12286;12287;12288;12289	2111;2112;2113;2114;2115;2116;2117;2118;5075;5076;5077;5078;6003;6004;8244;11410;11411;14622;14623;14624;14625;14626;14627;14628;14629	2115;5075;6003;8244;11410;14622;14628
P07283	P07283	5	5	5	Phosphomannomutase	SEC53		1	5	5	5	20.1	20.1	20.1	29.063	254	254	0	8.4453	46678000	2745800	8				103	1204;2350;3225;3382;3876	True;True;True;True;True	1238;2438;3341;3511;4015	3915;8679;11716;12433;13991;13992;13993	4587;10278;13945;14787;16616;16617;16618;16619	4587;10278;13945;14787;16619
P07284	P07284	5	5	5	Serine--tRNA ligase, cytoplasmic	SES1		1	5	5	5	16.9	16.9	16.9	53.309	462	462	0	21.005	56624000	2177800	8				104	1400;1805;2294;2351;3379	True;True;True;True;True	1443;1864;2373;2439;3508	4942;4943;4944;6722;8467;8680;8681;12427	5824;5825;5826;5827;5828;7980;10042;10279;10280;14781	5826;7980;10042;10279;14781
P07342	P07342	11	11	11	Acetolactate synthase catalytic subunit, mitochondrial	ILV2		1	11	11	11	27.8	27.8	27.8	74.936	687	687	0	55.883	111190000	3369300	21				105	63;257;847;1271;1513;1535;1748;2874;3096;3614;3905	True;True;True;True;True;True;True;True;True;True;True	64;263;875;1307;1561;1586;1804;2977;3209;3748;4044	314;315;905;906;907;2784;4098;5487;5488;5489;5657;6534;10611;11219;11220;13122;14048;14049	359;360;1060;1061;1062;3282;4805;6490;6491;6492;6493;6494;6698;6699;7762;12599;13335;13336;15603;16681;16682	359;1061;3282;4805;6491;6698;7762;12599;13335;15603;16681
P07806	P07806	7	7	7	Valine--tRNA ligase, mitochondrial	VAS1		1	7	7	7	8.2	8.2	8.2	125.77	1104	1104	0	19.187	26777000	425040	6				106	461;580;860;1919;1984;2892;3208	True;True;True;True;True;True;True	472;594;888;1980;2047;2996;3323	1555;1854;2823;7031;7282;10657;11646	1830;2191;3328;8352;8654;12651;13858	1830;2191;3328;8352;8654;12651;13858
P08067	P08067	5	5	5	Cytochrome b-c1 complex subunit Rieske, mitochondrial	RIP1		1	5	5	5	34.4	34.4	34.4	23.365	215	215	0	13.048	52472000	5247200	6				107	1705;3088;3303;3304;3439	True;True;True;True;True	1760;3200;3430;3431;3570	6342;11192;11193;12152;12153;12626;12627	7514;13306;13307;14453;14454;15022;15023	7514;13306;14453;14454;15023
P08417	P08417	5	5	5	Fumarate hydratase, mitochondrial	FUM1		1	5	5	5	17.4	17.4	17.4	53.151	488	488	0	90.094	46174000	1923900	10				108	783;2314;2953;3163;3216	True;True;True;True;True	809;2395;3059;3277;3332	2567;8504;8505;10832;11476;11693;11694;11695	3014;10081;10082;12854;13655;13917;13918;13919;13920;13921	3014;10081;12854;13655;13917
P08518	P08518	2	2	2	DNA-directed RNA polymerase II subunit RPB2	RPB2		1	2	2	2	2	2	2	138.75	1224	1224	0	6.8587	6978500	118280	2				109	637;800	True;True	651;827	1997;2620	2357;3080	2357;3080
P08524	P08524	3	3	3	Farnesyl pyrophosphate synthase	ERG20		1	3	3	3	8.8	8.8	8.8	40.483	352	352	0	23.363	17009000	895230	3				110	48;957;1160	True;True;True	49;987;1194	176;3167;3816	199;3742;4475	199;3742;4475
P08525	P08525	2	2	2	Cytochrome b-c1 complex subunit 8	QCR8		1	2	2	2	38.3	38.3	38.3	10.974	94	94	0	10.903	9566300	1594400	2				111	101;1127	True;True	103;1161	418;3706	491;4350	491;4350
P08566	P08566	1	1	1	Pentafunctional AROM polypeptide;3-dehydroquinate synthase;3-phosphoshikimate 1-carboxyvinyltransferase;Shikimate kinase;3-dehydroquinate dehydratase;Shikimate dehydrogenase	ARO1		1	1	1	1	0.8	0.8	0.8	174.75	1588	1588	0.0017794	3.2841	7077800	86314	0				112	1021	TRUE	1053	3453	4066	4066
P08679	P08679	8	7	6	Citrate synthase, peroxisomal	CIT2		1	8	7	6	25.9	21.5	19.1	51.413	460	460	0	41.191	343870000	14328000	13				113	67;480;1122;2452;2869;3219;3519;3882	True;False;True;True;True;True;True;True	68;491;1156;2542;2972;3335;3651;4021	322;1599;1600;1601;3698;3699;9023;10599;10600;11701;11702;11703;11704;11705;12840;14002	368;1879;1880;1881;1882;1883;4341;4342;10684;10685;12581;12582;12583;13928;13929;13930;13931;13932;15276;16628	368;1880;4342;10684;12582;13928;15276;16628
P09201	P09201	5	5	5	Fructose-1,6-bisphosphatase	FBP1		1	5	5	5	23.6	23.6	23.6	38.262	348	348	0	72.6	174230000	10890000	16				114	1724;2067;2716;2726;3923	True;True;True;True;True	1779;2131;2811;2821;4062	6437;6438;6439;7590;7591;7592;7593;7594;9960;9984;9985;14099;14100;14101;14102;14103	7645;7646;7647;9030;9031;9032;9033;9034;9035;9036;11849;11874;11875;11876;16745;16746;16747;16748;16749	7645;9030;11849;11874;16745
P09435	P09435	24	16	13	Heat shock protein SSA3	SSA3		1	24	16	13	44.7	33.6	27.3	70.546	649	649	0	198.74	257890000	7585000	27				115	267;290;434;711;893;896;1463;1464;1603;1760;1869;1888;1981;2171;2238;2297;2480;2489;2508;2619;2766;2872;2938;3181	False;False;True;True;False;False;False;False;False;True;True;True;False;True;True;True;True;True;True;True;True;True;True;True	273;296;445;731;922;925;1509;1510;1656;1816;1929;1948;2044;2239;2308;2376;2571;2580;2600;2713;2862;2975;3044;3295	930;931;932;1012;1013;1014;1015;1016;1017;1478;2322;2323;2960;2966;5231;5232;5233;5234;5235;5236;5237;5238;5988;6574;6894;6934;7267;7953;8121;8471;9102;9103;9104;9105;9144;9145;9146;9217;9673;10242;10243;10244;10245;10604;10605;10606;10607;10790;11575	1089;1090;1091;1183;1184;1185;1186;1187;1188;1736;2737;2738;3485;3493;6181;6182;6183;6184;6185;6186;6187;6188;6189;6190;7087;7809;8194;8241;8242;8635;9457;9643;10047;10778;10779;10780;10781;10835;10836;10837;10952;11503;12170;12171;12172;12173;12174;12175;12176;12588;12589;12590;12591;12592;12593;12803;13781	1090;1187;1736;2737;3485;3493;6183;6189;7087;7809;8194;8242;8635;9457;9643;10047;10779;10836;10952;11503;12173;12588;12803;13781
P09436	P09436	3	3	3	Isoleucine--tRNA ligase, cytoplasmic	ILS1		1	3	3	3	4.7	4.7	4.7	122.98	1072	1072	0	7.08	17468000	281740	3				116	3108;3520;3560	True;True;True	3222;3652;3692	11272;11273;12841;12947;12948	13397;13398;15277;15395;15396	13398;15277;15395
P09457	P09457	3	3	3	ATP synthase subunit 5, mitochondrial	ATP5		1	3	3	3	22.6	22.6	22.6	22.814	212	212	0	25.063	41272000	3439300	8				117	1360;1898;1928	True;True;True	1401;1958;1989	4700;6959;6960;6961;6962;6963;7072	5536;8274;8275;8276;8277;8278;8279;8400	5536;8277;8400
P09624	P09624	17	17	17	Dihydrolipoyl dehydrogenase, mitochondrial	LPD1		1	17	17	17	46.3	46.3	46.3	54.009	499	499	0	110.09	494120000	17647000	27				118	21;583;979;1430;1502;1547;2223;2224;2416;2640;2907;3191;3289;3412;3660;3661;3681	True;True;True;True;True;True;True;True;True;True;True;True;True;True;True;True;True	21;597;1009;1474;1549;1598;2293;2294;2506;2734;3012;3305;3416;3541;3798;3799;3820	46;1863;1864;3239;3240;3241;5089;5090;5091;5408;5409;5410;5411;5710;5711;8097;8098;8099;8907;9725;10704;10705;10706;11599;12128;12544;12545;12546;12547;12548;13308;13309;13310;13311;13312;13379;13380;13381	49;2202;2203;3830;3831;3832;6005;6006;6007;6398;6399;6400;6401;6770;6771;9619;9620;9621;10546;11569;12704;12705;12706;13807;14426;14926;14927;14928;14929;14930;15828;15829;15830;15831;15832;15833;15912;15913;15914;15915	49;2202;3831;6007;6398;6771;9619;9621;10546;11569;12706;13807;14426;14926;15828;15831;15912
P09733;P09734	P09733	3;1	3;1	3;1	Tubulin alpha-1 chain	TUB1		2	3	3	3	13	13	13	49.799	447	447;445	0	78.34	19652000	982600	2				119	681;881;2440	True;True;True	698;910;2530	2206;2920;8994	2607;3439;10650	2607;3439;10650
P09938	P09938	6	6	6	Ribonucleoside-diphosphate reductase small chain 1	RNR2		1	6	6	6	20.1	20.1	20.1	46.147	399	399	0	87.669	73516000	3869200	10				120	412;786;3369;3806;3829;3830	True;True;True;True;True;True	423;813;3498;3945;3968;3969	1428;2587;2588;12404;13749;13750;13854;13855;13856	1674;1675;3037;3038;14755;16334;16335;16454;16455;16456;16457	1674;3037;14755;16334;16456;16457
Q3E792;P0C0T4	Q3E792;P0C0T4	2;2	2;2	2;2	40S ribosomal protein S25-A;40S ribosomal protein S25-B	RPS25A;RPS25B	;	2	2	2	2	22.2	22.2	22.2	12.039	108	108;108	0	17.833	132890000	33223000	5				121	255;3930	True;True	261;4070	895;896;897;898;14156	1044;1045;1046;1047;16812	1045;16812
P0C0V8	P0C0V8	6	1	1	40S ribosomal protein S21-A	RPS21A		1	6	1	1	63.2	18.4	18.4	9.7457	87	87	0	4.8095	53724000	8954000	5				122	29;143;1084;1180;2280;3055	False;True;False;False;False;False	29;145;1118;1214;2355;3164	121;122;123;124;579;580;581;3600;3855;8432;8433;8434;11102;11103;11104	133;134;135;136;671;672;673;674;675;4228;4520;10003;10004;10005;13200;13201;13202;13203;13204;13205	133;674;4228;4520;10005;13201
Q3E757;P0C0W9	Q3E757;P0C0W9	6;6	6;6	6;6	60S ribosomal protein L11-B;60S ribosomal protein L11-A	RPL11B;RPL11A	;	2	6	6	6	36.2	36.2	36.2	19.749	174	174;174	0	42.326	224490000	24943000	12				123	1174;2230;3344;3531;3548;3781	True;True;True;True;True;True	1208;2300;3471;3663;3680;3920	3844;8110;12333;12334;12335;12336;12866;12867;12868;12869;12924;12925;12926;13664	4508;9632;14677;14678;14679;14680;15306;15307;15308;15309;15367;15368;15369;15370;16238	4508;9632;14678;15308;15370;16238
Q3E7X9;P0C0X0	Q3E7X9;P0C0X0	5;5	5;5	5;5	40S ribosomal protein S28-A;40S ribosomal protein S28-B	RPS28A;RPS28B	;	2	5	5	5	52.2	52.2	52.2	7.5917	67	67;67	0	24.203	706270000	176570000	11				124	753;754;1105;1177;3430	True;True;True;True;True	778;779;1139;1211;3560	2489;2490;2491;2492;3661;3848;3849;3850;12601;12602;12603;12604	2923;2924;2925;2926;4299;4513;4514;4515;14991;14992;14993;14994	2923;2926;4299;4515;14993
P0C2H7;P0C2H6	P0C2H7;P0C2H6	5;5	5;5	5;5	60S ribosomal protein L27-B;60S ribosomal protein L27-A	RPL27B;RPL27A	;	2	5	5	5	41.2	41.2	41.2	15.505	136	136;136	0	85.029	394720000	65787000	23				125	2913;3114;3115;3689;3692	True;True;True;True;True	3018;3228;3229;3828;3831	10717;10718;10719;10720;10721;10722;10723;10724;11282;11283;11284;11285;11286;11287;11288;11289;13407;13412;13413;13414;13415;13416;13417	12721;12722;12723;12724;12725;12726;12727;12728;12729;12730;13408;13409;13410;13411;13412;13413;13414;13415;13416;15943;15948;15949;15950;15951;15952;15953;15954	12722;13409;13416;15943;15948
P0C2H8	P0C2H8	8	1	1	60S ribosomal protein L31-A	RPL31A		1	8	1	1	53.1	8	8	12.953	113	113	0.0050083	2.6374	131680000	18811000	5				126	849;850;1156;1953;1954;1959;2374;2769	False;False;False;False;False;True;False;False	877;878;1190;2015;2016;2022;2463;2865	2788;2789;2790;2791;2792;3811;7155;7156;7157;7158;7159;7160;7210;7211;7212;7213;7214;7215;8776;8777;10251;10252;10253;10254	3287;3288;3289;3290;3291;3292;4470;8508;8509;8510;8511;8512;8513;8570;8571;8572;8573;8574;8575;10396;10397;10398;12182;12183;12184;12185;12186	3287;3292;4470;8509;8510;8572;10396;12185
P0C2H9	P0C2H9	8	8	1	60S ribosomal protein L31-B	RPL31B		1	8	8	1	53.1	53.1	8	12.967	113	113	0	75.398	187090000	26727000	20				127	849;850;1156;1953;1954;1960;2374;2769	True;True;True;True;True;True;True;True	877;878;1190;2015;2016;2023;2463;2865	2788;2789;2790;2791;2792;3811;7155;7156;7157;7158;7159;7160;7216;8776;8777;10251;10252;10253;10254	3287;3288;3289;3290;3291;3292;4470;8508;8509;8510;8511;8512;8513;8576;10396;10397;10398;12182;12183;12184;12185;12186	3287;3292;4470;8509;8510;8576;10396;12185
P0CH09;P0CH08	P0CH09;P0CH08	3;3	1;1	1;1	Ubiquitin-60S ribosomal protein L40;Ubiquitin;60S ribosomal protein L40	RPL40B;RPL40A	;	2	3	1	1	25	7.8	7.8	14.554	128	128;128	0.0081037	2.3908	3478100	579680	1				128	359;794;1562	True;False;False	369;821;1613	1279;2600;2601;5752;5753;5754;5755;5756;5757;5758;5759	1498;3050;3051;6819;6820;6821;6822;6823;6824;6825;6826	1498;3050;6822
P0CS90;P39987	P0CS90	8;2	8;2	8;2	Heat shock protein SSC1, mitochondrial	SSC1		2	8	8	8	13.3	13.3	13.3	70.627	654	654;644	0	24.853	108610000	3503500	5				129	460;950;2581;2734;3046;3347;3619;3620	True;True;True;True;True;True;True;True	471;980;2674;2829;3155;3474;3753;3754	1554;3153;9563;10010;11088;12341;13135;13136;13137;13138;13139	1829;3726;11362;11905;13185;14685;15623;15624;15625;15626;15627	1829;3726;11362;11905;13185;14685;15624;15625
P42222;P0CX11;P0CX10	P42222;P0CX11;P0CX10	2;2;2	2;2;2	2;2;2	Enolase-related protein 3;Enolase-related protein 2;Enolase-related protein 1	ERR3;ERR2;ERR1	;;	3	2	2	2	10.8	10.8	10.8	47.312	437	437;437;437	0	9.69	4483400	235970	2				130	152;2096	True;True	154;2162	614;7719	712;9181	712;9181
P0CX24;P0CX23	P0CX24;P0CX23	13;13	13;13	13;13	60S ribosomal protein L20-B;60S ribosomal protein L20-A	RPL20B;RPL20A	;	2	13	13	13	58.1	58.1	58.1	20.437	172	172;172	0	131.23	1545100000	193130000	46				131	108;276;483;1409;1663;2123;2384;2774;2903;3057;3393;3532;3940	True;True;True;True;True;True;True;True;True;True;True;True;True	110;282;494;1452;1716;2189;2474;2870;3008;3166;3522;3664;4080	439;440;441;955;956;957;958;959;960;961;962;1605;1606;1607;5010;5011;5012;6171;6172;6173;6174;7776;8819;8820;8821;10273;10274;10275;10698;11116;11117;11118;12498;12499;12500;12870;12871;12872;14183	516;517;518;1118;1119;1120;1121;1122;1123;1124;1125;1126;1887;1888;1889;1890;1891;1892;1893;5902;5903;5904;5905;7313;7314;7315;7316;9243;9244;10444;10445;10446;12206;12207;12208;12209;12698;13221;13222;13223;14875;14876;14877;15310;15311;15312;15313;16842	516;1124;1888;5903;7314;9244;10445;12206;12698;13221;14876;15311;16842
P0CX26;P0CX25	P0CX26;P0CX25	3;3	3;3	3;3	60S ribosomal protein L43-B;60S ribosomal protein L43-A	RPL43B;RPL43A	;	2	3	3	3	30.4	30.4	30.4	10.091	92	92;92	0	22.672	191070000	47767000	12				132	1726;1772;3353	True;True;True	1781;1829;3481	6447;6448;6449;6450;6451;6452;6453;6609;12364;12365;12366;12367	7657;7658;7659;7660;7661;7662;7663;7664;7665;7850;14713;14714;14715;14716	7661;7850;14713
P0CX28;P0CX27	P0CX28;P0CX27	2;2	2;2	2;2	60S ribosomal protein L42-B;60S ribosomal protein L42-A	RPL42B;RPL42A	;	2	2	2	2	15.1	15.1	15.1	12.211	106	106;106	0.0017483	3.1528	0	0	2				133	259;1276	True;True	265;1312	909;4112	1064;4820	1064;4820
P0CX30;P0CX29	P0CX30;P0CX29	6;6	6;6	6;6	40S ribosomal protein S23-B;40S ribosomal protein S23-A	RPS23B;RPS23A	;	2	6	6	6	41.4	41.4	41.4	16.038	145	145;145	0	106.58	225400000	32201000	18				134	157;1789;3070;3634;3643;3644	True;True;True;True;True;True	159;1846;3181;3768;3779;3780	622;623;624;6660;6661;6662;6663;11154;13167;13189;13190;13191;13192	720;721;722;723;7905;7906;7907;7908;7909;13266;15662;15684;15685;15686;15687;15688;15689;15690	721;7906;13266;15662;15684;15690
P0CX32;P0CX31	P0CX32;P0CX31	11;11	11;11	11;11	40S ribosomal protein S24-B;40S ribosomal protein S24-A	RPS24B;RPS24A	;	2	11	11	11	59.3	59.3	59.3	15.329	135	135;135	0	112.9	595620000	99270000	27				135	58;227;397;1691;1751;1782;1826;2597;3102;3521;3819	True;True;True;True;True;True;True;True;True;True;True	59;233;407;1745;1807;1839;1886;2690;3216;3653;3958	215;216;217;218;836;837;838;1385;6277;6538;6539;6540;6541;6542;6543;6644;6773;6774;9600;9601;9602;9603;11262;12842;13828;13829	250;251;252;253;973;974;975;976;1612;7437;7767;7768;7769;7770;7771;7772;7773;7774;7888;8043;8044;8045;11406;11407;11408;11409;13386;15278;16424;16425	251;973;1612;7437;7768;7888;8044;11407;13386;15278;16424
P0CX36;P0CX35	P0CX36;P0CX35	19;19	19;19	19;19	40S ribosomal protein S4-B;40S ribosomal protein S4-A	RPS4B;RPS4A	;	2	19	19	19	59	59	59	29.41	261	261;261	0	148.53	1452900000	90807000	69				136	535;779;789;1235;1265;1266;1595;1709;1817;2028;2093;2146;2164;2168;2169;2762;3161;3233;3626	True;True;True;True;True;True;True;True;True;True;True;True;True;True;True;True;True;True;True	549;805;816;1271;1301;1302;1648;1764;1876;2092;2159;2213;2231;2236;2237;2858;3275;3350;3760	1744;2562;2591;2592;4004;4005;4006;4007;4008;4065;4066;4067;4068;4069;4070;4071;4072;4073;4074;4075;4076;4077;5971;5972;5973;6349;6747;6748;6749;6750;6751;6752;6753;6754;7429;7711;7712;7871;7872;7873;7874;7926;7927;7928;7948;7949;7950;7951;10227;10228;10229;10230;10231;10232;10233;10234;11471;11472;11473;11739;11740;11741;11742;11743;13149;13150;13151	2068;3008;3009;3041;3042;4687;4688;4689;4690;4691;4692;4764;4765;4766;4767;4768;4769;4770;4771;4772;4773;4774;4775;4776;4777;7066;7067;7068;7521;8010;8011;8012;8013;8014;8015;8016;8017;8018;8019;8020;8021;8022;8842;9169;9170;9356;9357;9358;9359;9360;9361;9427;9428;9429;9452;9453;9454;9455;12154;12155;12156;12157;12158;12159;12160;12161;12162;13649;13650;13651;13652;13968;13969;13970;13971;13972;1…	2068;3008;3042;4690;4767;4770;7066;7521;8012;8842;9169;9360;9428;9452;9454;12160;13649;13968;15640
P0CX38;P0CX37	P0CX38;P0CX37	13;13	13;13	13;13	40S ribosomal protein S6-B;40S ribosomal protein S6-A	RPS6B;RPS6A	;	2	13	13	13	40.3	40.3	40.3	26.996	236	236;236	0	181.82	849130000	106140000	46				137	574;613;614;904;905;1048;1083;1436;1692;1701;1702;3167;3168	True;True;True;True;True;True;True;True;True;True;True;True;True	588;627;628;933;934;1081;1117;1480;1746;1756;1757;3281;3282	1838;1839;1945;1946;1947;1948;1949;1950;2983;2984;2985;2986;2987;2988;3519;3520;3521;3599;5103;5104;5105;5106;6278;6279;6280;6281;6314;6315;6316;6317;6318;6319;6320;6321;6322;6323;6324;6325;6326;6327;11481;11482;11483;11484;11485	2174;2175;2299;2300;2301;2302;2303;2304;3517;3518;3519;3520;3521;3522;3523;4134;4135;4136;4227;6020;6021;6022;6023;6024;7438;7439;7440;7441;7478;7479;7480;7481;7482;7483;7484;7485;7486;7487;7488;7489;7490;7491;7492;7493;7494;7495;13660;13661;13662;13663;13664;13665;13666	2174;2299;2303;3517;3518;4136;4227;6023;7441;7478;7489;13662;13665
P0CX40;P0CX39	P0CX40;P0CX39	7;7	7;7	7;7	40S ribosomal protein S8-B;40S ribosomal protein S8-A	RPS8B;RPS8A	;	2	7	7	7	49.5	49.5	49.5	22.489	200	200;200	0	78.108	805250000	100660000	30				138	14;356;1353;1403;1404;2254;2705	True;True;True;True;True;True;True	14;366;1393;1446;1447;2324;2800	32;1270;1271;1272;1273;1274;4665;4666;4667;4668;4669;4670;4671;4958;4959;4960;4961;4962;8283;9922;9923;9924;9925;9926;9927	35;1488;1489;1490;1491;1492;1493;5491;5492;5493;5494;5495;5496;5497;5498;5499;5844;5845;5846;5847;5848;5849;5850;9824;11801;11802;11803;11804;11805;11806;11807	35;1492;5499;5844;5849;9824;11803
P0CX42;P0CX41	P0CX42;P0CX41	7;7	7;7	7;7	60S ribosomal protein L23-B;60S ribosomal protein L23-A	RPL23B;RPL23A	;	2	7	7	7	40.1	40.1	40.1	14.473	137	137;137	0	87.359	525330000	58370000	18				139	609;1586;2099;2100;2105;2106;2455	True;True;True;True;True;True;True	623;1639;2165;2166;2171;2172;2545	1939;1940;5866;5867;5868;7723;7724;7725;7726;7727;7728;7735;7736;7737;7738;7739;7740;9028;9029	2293;2294;6950;6951;6952;9185;9186;9187;9188;9189;9190;9197;9198;9199;9200;9201;9202;9203;9204;10693;10694	2293;6950;9186;9189;9199;9201;10693
P0CX44;P0CX43	P0CX44;P0CX43	8;8	8;8	8;8	60S ribosomal protein L1-B;60S ribosomal protein L1-A	RPL1B;RPL1A	;	2	8	8	8	42.9	42.9	42.9	24.485	217	217;217	0	119.49	432890000	48099000	19				140	99;668;983;1743;1807;2113;2385;3069	True;True;True;True;True;True;True;True	101;685;1013;1799;1866;2179;2475;3180	413;414;415;2167;2168;2169;3246;3247;3248;3249;3250;3251;6527;6724;6725;7761;7762;7763;8822;11153	486;487;488;2561;2562;2563;3837;3838;3839;3840;3841;3842;7755;7982;7983;9226;9227;9228;9229;10447;13265	486;2562;3842;7755;7982;9226;10447;13265
P0CX46;P0CX45	P0CX46;P0CX45	12;12	12;12	12;12	60S ribosomal protein L2-B;60S ribosomal protein L2-A	RPL2B;RPL2A	;	2	12	12	12	52	52	52	27.408	254	254;254	0	158.83	1751100000	159190000	63				141	277;278;282;1046;1212;1223;1664;1697;2143;2144;2617;3679	True;True;True;True;True;True;True;True;True;True;True;True	283;284;288;1079;1247;1259;1717;1751;2210;2211;2711;3818	963;964;965;966;967;968;969;970;971;972;973;974;975;976;977;978;979;980;981;982;983;984;985;986;992;993;994;995;3506;3507;3508;3509;3948;3976;3977;6175;6176;6177;6178;6179;6291;6292;6293;6294;6295;6296;6297;6298;7847;7848;7849;7850;7851;7852;7853;7854;7855;7856;7857;7858;7859;7860;7861;7862;7863;7864;9670;9671;13375;13376	1127;1128;1129;1130;1131;1132;1133;1134;1135;1136;1137;1138;1139;1140;1141;1142;1143;1144;1145;1146;1147;1148;1149;1150;1151;1152;1158;1159;1160;1161;1162;1163;4121;4122;4123;4124;4623;4654;4655;7317;7318;7319;7320;7321;7322;7323;7324;7325;7453;7454;7455;7456;7457;7458;7459;7460;9331;9332;9333;9334;9335;9336;9337;9338;9339;9340;9341;9342;9343;9344;9345;9346;9347;9348;11500;11501;15908;15909	1128;1137;1161;4122;4623;4655;7323;7454;9332;9347;11501;15908	11	204
P0CX48;P0CX47	P0CX48;P0CX47	8;8	8;8	8;8	40S ribosomal protein S11-B;40S ribosomal protein S11-A	RPS11B;RPS11A	;	2	8	8	8	42.9	42.9	42.9	17.749	156	156;156	0	33.577	1080600000	108060000	47				142	346;370;1669;2528;2651;2723;3130;3623	True;True;True;True;True;True;True;True	354;380;1722;2620;2745;2818;3244;3757	1227;1228;1229;1230;1231;1232;1233;1298;1299;6195;9270;9271;9272;9273;9274;9275;9276;9277;9741;9742;9743;9744;9745;9746;9747;9748;9749;9971;9972;9973;9974;9975;9976;9977;9978;9979;9980;11355;11356;11357;13142;13143;13144;13145;13146	1431;1432;1433;1434;1435;1436;1437;1438;1439;1518;1519;7342;11021;11022;11023;11024;11025;11026;11027;11028;11029;11030;11031;11588;11589;11590;11591;11592;11593;11594;11595;11596;11860;11861;11862;11863;11864;11865;11866;11867;11868;11869;13510;13511;13512;15630;15631;15632;15633;15634;15635;15636	1431;1518;7342;11021;11595;11863;13512;15635
P0CX50;P0CX49	P0CX50;P0CX49	7;7	7;7	7;7	60S ribosomal protein L18-B;60S ribosomal protein L18-A	RPL18B;RPL18A	;	2	7	7	7	37.1	37.1	37.1	20.563	186	186;186	0	68.237	738340000	67121000	23				143	92;180;1278;1545;2267;2853;3377	True;True;True;True;True;True;True	94;182;1314;1315;1596;2337;2955;3506	398;682;4191;4192;4193;4194;4195;4196;4197;4198;4199;5705;5706;5707;5708;8334;8335;8336;10568;12425	467;785;4929;4930;4931;4932;4933;4934;4935;4936;4937;4938;4939;6764;6765;6766;6767;6768;9888;9889;9890;12548;14778;14779	467;785;4935;6764;9890;12548;14778	12	155
P0CX52;P0CX51	P0CX52;P0CX51	11;11	11;11	11;11	40S ribosomal protein S16-B;40S ribosomal protein S16-A	RPS16B;RPS16A	;	2	11	11	11	58	58	58	15.847	143	143;143	0	68.195	713150000	71315000	23				144	78;951;1161;1658;1756;2836;3649;3716;3717;3918;3919	True;True;True;True;True;True;True;True;True;True;True	79;981;1195;1711;1812;2938;3785;3855;3856;4057;4058	351;3154;3155;3817;3818;6160;6563;10531;10532;13197;13198;13470;13471;13472;13473;14085;14086;14087;14088;14089;14090;14091;14092;14093;14094	403;3727;3728;4476;4477;7302;7798;12499;12500;15695;15696;16010;16011;16012;16013;16730;16731;16732;16733;16734;16735;16736;16737;16738;16739;16740	403;3727;4476;7302;7798;12499;15695;16010;16011;16730;16738
P0CX54;P0CX53	P0CX54;P0CX53	8;8	8;8	8;8	60S ribosomal protein L12-B;60S ribosomal protein L12-A	RPL12B;RPL12A	;	2	8	8	8	55.2	55.2	55.2	17.822	165	165;165	0	76.637	775840000	86205000	19				145	683;1335;1435;2570;2571;2572;3250;3420	True;True;True;True;True;True;True;True	700;1374;1479;2662;2663;2664;3368;3550	2211;2212;2213;2214;4591;4592;4593;4594;4595;4596;4597;5102;9425;9426;9427;9428;9429;9430;9431;9432;9433;9434;9435;11795;12576;12577	2612;2613;2614;2615;5397;5398;5399;5400;5401;5402;5403;5404;6019;11195;11196;11197;11198;11199;11200;11201;11202;11203;11204;11205;14034;14965;14966	2615;5400;6019;11197;11200;11205;14034;14965
P0CX56;P0CX55	P0CX56;P0CX55	8;8	8;8	8;8	40S ribosomal protein S18-B;40S ribosomal protein S18-A	RPS18B;RPS18A	;	2	8	8	8	37	37	37	17.037	146	146;146	0	75.686	627190000	62719000	18				146	46;87;1627;1654;1655;2140;2718;3007	True;True;True;True;True;True;True;True	47;88;1680;1707;1708;2207;2813;3114	174;380;6068;6069;6070;6071;6072;6073;6074;6075;6076;6153;6154;6155;7839;7840;7841;9962;10965;10966	197;448;7194;7195;7196;7197;7198;7199;7200;7201;7202;7295;7296;7297;9321;9322;9323;11851;13027;13028	197;448;7201;7295;7296;9322;11851;13027
P0CX83;P0CX82	P0CX83;P0CX82	14;14	14;14	14;14	60S ribosomal protein L19-B;60S ribosomal protein L19-A	RPL19B;RPL19A	;	2	14	14	14	43.4	43.4	43.4	21.704	189	189;189	0	126.35	1001000000	143000000	35				147	189;206;390;696;1324;1372;1799;1819;2119;2120;2719;2763;2764;3709	True;True;True;True;True;True;True;True;True;True;True;True;True;True	191;209;400;715;1363;1414;1858;1879;2185;2186;2814;2859;2860;3848	699;746;747;748;749;750;751;752;753;754;1359;2273;4554;4555;4556;4557;4558;4559;4560;4843;4844;4845;4846;4847;6705;6706;6707;6764;6765;7772;7773;9963;10235;10236;10237;10238;13454;13455;13456	807;867;868;869;870;871;872;873;874;875;876;1583;2681;5352;5353;5354;5355;5356;5357;5358;5359;5360;5361;5362;5707;5708;5709;5710;5711;7955;7956;7957;7958;8033;8034;9239;9240;11852;12163;12164;12165;12166;15994;15995;15996	807;876;1583;2681;5354;5709;7958;8033;9239;9240;11852;12163;12165;15994
P0CX85;P0CX84	P0CX85;P0CX84	8;8	8;8	8;8	60S ribosomal protein L35-B;60S ribosomal protein L35-A	RPL35B;RPL35A	;	2	8	8	8	31.7	31.7	31.7	13.909	120	120;120	0	64.908	430870000	107720000	16				148	772;1752;1763;2604;2605;2916;2955;2956	True;True;True;True;True;True;True;True	798;1808;1820;2697;2698;3021;3061;3062	2540;2541;2542;2543;6544;6581;6582;6583;6584;9648;9649;10733;10734;10735;10835;10836;10837;10838;10839	2980;2981;2982;2983;7775;7819;7820;7821;7822;11476;11477;12740;12741;12742;12743;12858;12859;12860;12861;12862	2980;7775;7819;11476;11477;12740;12858;12860
P10081	P10081	10	10	10	ATP-dependent RNA helicase eIF4A	TIF1		1	10	10	10	42.5	42.5	42.5	44.697	395	395	0	90.733	284620000	13553000	12				149	140;240;771;879;1039;2283;2318;2366;2761;3202	True;True;True;True;True;True;True;True;True;True	142;246;797;908;1071;2359;2399;2454;2857;3317	571;572;573;860;2538;2539;2916;3487;8441;8514;8725;10226;11620	663;664;665;1005;2978;2979;3435;4102;10013;10093;10336;10337;12153;13829	663;1005;2978;3435;4102;10013;10093;10337;12153;13829
P10591	P10591	25	25	7	Heat shock protein SSA1	SSA1		1	25	25	7	51.2	51.2	22	69.656	642	642	0	323.31	1326100000	37888000	62				150	267;290;327;328;799;893;896;944;1463;1464;1603;1758;1981;2172;2233;2243;2262;2298;2389;2481;2488;2510;2867;2937;3307	True;True;True;True;True;True;True;True;True;True;True;True;True;True;True;True;True;True;True;True;True;True;True;True;True	273;296;334;335;826;922;925;974;1509;1510;1656;1814;2044;2240;2303;2313;2332;2377;2479;2572;2579;2602;2970;3043;3434	930;931;932;1012;1013;1014;1015;1016;1017;1157;1158;1159;1160;1161;1162;2619;2960;2966;3135;3136;3137;3138;3139;5231;5232;5233;5234;5235;5236;5237;5238;5988;6568;6569;6570;7267;7954;7955;7956;8115;8116;8130;8298;8472;8827;9106;9143;9219;9220;9221;9222;9223;9224;10592;10593;10594;10787;10788;10789;12158;12159;12160	1089;1090;1091;1183;1184;1185;1186;1187;1188;1352;1353;1354;1355;1356;1357;1358;3079;3485;3493;3706;3707;3708;3709;3710;3711;6181;6182;6183;6184;6185;6186;6187;6188;6189;6190;7087;7803;7804;7805;8635;9458;9459;9460;9637;9638;9653;9843;10048;10452;10782;10834;10955;10956;10957;10958;10959;10960;10961;12573;12574;12575;12576;12799;12800;12801;12802;14460;14461;14462	1090;1187;1352;1356;3079;3485;3493;3710;6183;6189;7087;7803;8635;9460;9638;9653;9843;10048;10452;10782;10834;10957;12573;12801;14460
P10592	P10592	21	4	2	Heat shock protein SSA2	SSA2		1	21	4	2	41.8	12.4	8.6	69.469	639	639	0	14.432	85459000	2373900	13				151	267;290;799;893;896;944;1463;1464;1603;1761;1981;2172;2233;2243;2261;2298;2488;2509;2873;2937;3307	False;False;False;False;False;False;False;False;False;True;False;False;False;False;True;False;False;True;True;False;False	273;296;826;922;925;974;1509;1510;1656;1817;2044;2240;2303;2313;2331;2377;2579;2601;2976;3043;3434	930;931;932;1012;1013;1014;1015;1016;1017;2619;2960;2966;3135;3136;3137;3138;3139;5231;5232;5233;5234;5235;5236;5237;5238;5988;6575;6576;6577;7267;7954;7955;7956;8115;8116;8130;8297;8472;9143;9218;10608;10609;10610;10787;10788;10789;12158;12159;12160	1089;1090;1091;1183;1184;1185;1186;1187;1188;3079;3485;3493;3706;3707;3708;3709;3710;3711;6181;6182;6183;6184;6185;6186;6187;6188;6189;6190;7087;7810;7811;7812;7813;7814;8635;9458;9459;9460;9637;9638;9653;9842;10048;10834;10953;10954;12594;12595;12596;12597;12598;12799;12800;12801;12802;14460;14461;14462	1090;1187;3079;3485;3493;3710;6183;6189;7087;7812;8635;9460;9638;9653;9842;10048;10834;10953;12594;12801;14460
P10622	P10622	1	1	1	60S acidic ribosomal protein P1-beta	RPP1B		1	1	1	1	27.4	27.4	27.4	10.667	106	106	0	36.327	5818000	1939300	3				152	2854	TRUE	2956	10569;10570;10571	12549;12550;12551	12551
P10659	P10659	4	4	2	S-adenosylmethionine synthase 1	SAM1		1	4	4	2	11.3	11.3	6	41.818	382	382	0	6.7426	8324800	416240	4				153	443;2382;2842;3002	True;True;True;True	454;2472;2944;3109	1496;1497;8817;10539;10957	1756;1757;10442;12509;13019	1756;10442;12509;13019
P10664	P10664	14	1	1	60S ribosomal protein L4-A	RPL4A		1	14	1	1	49.2	4.4	4.4	39.092	362	362	0	4.7981	115720000	6429100	5				154	94;324;1022;1175;1466;1467;1551;2525;2743;3205;3241;3434;3489;3777	False;False;False;False;False;False;False;False;False;True;False;False;False;False	96;331;1054;1209;1512;1513;1602;2617;2838;3320;3359;3564;3620;3916	400;401;402;1147;1148;1149;1150;1151;1152;1153;3454;3455;3456;3457;3458;3845;5241;5242;5243;5244;5245;5246;5247;5248;5249;5719;5720;5721;5722;9256;9257;9258;9259;9260;9261;10035;10036;10037;10038;11631;11632;11633;11634;11635;11636;11637;11638;11766;12612;12613;12748;12749;12750;12751;13651;13652;13653;13654;13655;13656;13657;13658	469;470;471;472;473;1341;1342;1343;1344;1345;1346;1347;1348;4067;4068;4069;4070;4071;4509;6193;6194;6195;6196;6197;6198;6199;6200;6201;6202;6779;6780;6781;6782;11001;11002;11003;11004;11005;11006;11007;11008;11009;11010;11011;11934;11935;11936;11937;13841;13842;13843;13844;13845;13846;13847;13848;13849;13998;15003;15004;15166;15167;15168;15169;15170;16223;16224;16225;16226;16227;16228;16229;16230…	473;1347;4071;4509;6194;6202;6779;11004;11934;13842;13998;15003;15168;16223
P10963	P10963	20	20	20	Phosphoenolpyruvate carboxykinase [ATP]	PCK1		1	20	20	20	50.8	50.8	50.8	60.983	549	549	0	231.29	1048500000	37447000	61				155	137;211;363;448;926;1058;1548;1578;1579;1619;2201;2270;2346;2415;2588;2589;2915;3315;3346;3367	True;True;True;True;True;True;True;True;True;True;True;True;True;True;True;True;True;True;True;True	139;214;373;459;956;1092;1599;1631;1632;1672;2271;2340;2434;2505;2681;2682;3020;3442;3473;3496	563;564;565;566;767;768;769;770;1290;1519;1520;1521;3048;3049;3050;3544;3545;3546;5712;5713;5714;5715;5716;5845;5846;5847;5848;5849;5850;5851;5852;6052;8045;8350;8668;8904;8905;8906;9578;9579;9580;10726;10727;10728;10729;10730;10731;10732;12179;12180;12181;12338;12339;12340;12401;12402	652;653;654;655;656;889;890;891;892;1509;1783;1784;1785;3601;3602;3603;4160;4161;4162;4163;4164;4165;6772;6773;6774;6775;6776;6923;6924;6925;6926;6927;6928;6929;6930;6931;7172;7173;9558;9905;9906;10265;10542;10543;10544;10545;11379;11380;11381;11382;12732;12733;12734;12735;12736;12737;12738;12739;14483;14484;14485;14486;14682;14683;14684;14752;14753	652;890;1509;1783;3601;4162;6776;6925;6931;7172;9558;9905;10265;10542;11380;11382;12737;14486;14682;14752
P11076	P11076	1	1	1	ADP-ribosylation factor 1	ARF1		1	1	1	1	5.5	5.5	5.5	20.529	181	181	0	26.614	14854000	1350300	2				156	2335	TRUE	2423	8637;8638	10227;10228	10228
P11154	P11154	15	15	3	Pyruvate carboxylase 1	PYC1		1	15	15	3	16	16	3.7	130.1	1178	1178	0	42.735	110530000	2046900	18				157	97;98;503;594;709;956;1053;1300;1573;1629;1862;3006;3444;3714;3890	True;True;True;True;True;True;True;True;True;True;True;True;True;True;True	99;100;515;608;728;986;1087;1338;1626;1682;1922;3113;3575;3853;4029	410;411;412;1648;1649;1879;2316;3166;3529;4319;4320;5834;6078;6079;6864;6865;6866;10964;12640;13468;14013	483;484;485;1942;1943;2219;2731;3741;4145;5086;5087;6911;7204;7205;8158;8159;8160;8161;13026;15041;16008;16641	483;484;1943;2219;2731;3741;4145;5086;6911;7204;8159;13026;15041;16008;16641
P11412	P11412	4	4	4	Glucose-6-phosphate 1-dehydrogenase	ZWF1		1	4	4	4	11.5	11.5	11.5	57.521	505	505	0	11.122	28560000	921290	4				158	920;1106;3299;3897	True;True;True;True	950;1140;3426;4036	3032;3662;12148;14024;14025	3583;4300;14449;16654;16655	3583;4300;14449;16654
P11484	P11484	14	1	1	Heat shock protein SSB1	SSB1		1	14	1	1	33.6	3.4	3.4	66.601	613	613	0	4.7016	0	0	1				159	266;329;876;891;1465;1981;2180;2673;3045;3085;3179;3183;3267;3498	False;False;False;False;False;False;False;False;False;False;False;True;False;False	272;336;905;920;1511;2044;2250;2767;3154;3197;3293;3297;3386;3629	927;928;929;1163;2911;2957;2958;5239;5240;7267;7997;9835;11087;11185;11186;11187;11188;11569;11570;11571;11577;11869;11870;12775;12776	1086;1087;1088;1359;3428;3481;3482;6191;6192;8635;9505;11698;13184;13299;13300;13301;13302;13775;13776;13777;13783;14123;14124;15199;15200;15201	1086;1359;3428;3482;6191;8635;9505;11698;13184;13302;13775;13783;14123;15199
P11986	P11986	3	3	3	Inositol-3-phosphate synthase	INO1		1	3	3	3	5.8	5.8	5.8	59.641	533	533	0	8.5303	10595000	460670	0				160	2049;3052;3136	True;True;True	2113;3161;3250	7511;7512;11098;11364	8936;8937;13196;13519	8937;13196;13519
P12612	P12612	3	3	3	T-complex protein 1 subunit alpha	TCP1		1	3	3	3	6.6	6.6	6.6	60.48	559	559	0	11.821	22112000	713280	1				161	939;1052;2857	True;True;True	969;1086;2960	3125;3528;10578	3696;4144;12559	3696;4144;12559
P12695	P12695	12	12	12	Dihydrolipoyllysine-residue acetyltransferase component of pyruvate dehydrogenase complex, mitochondrial	LAT1		1	12	12	12	36.7	36.7	36.7	51.817	482	482	0	168.36	381730000	16597000	23				162	462;463;949;1159;1521;2058;2517;2681;2815;2816;3365;3409	True;True;True;True;True;True;True;True;True;True;True;True	473;474;979;1193;1570;2122;2609;2775;2917;2918;3493;3494;3538	1556;1557;1558;3152;3815;5556;5557;7530;9240;9241;9852;9853;9854;10482;10483;10484;10485;12394;12395;12538;12539;12540;12541	1831;1832;1833;3725;4474;6583;6584;8958;10980;10981;11716;11717;11718;12440;12441;12442;12443;12444;14744;14745;14920;14921;14922;14923	1831;1832;3725;4474;6584;8958;10980;11716;12442;12444;14744;14922	13	480
P12709	P12709	18	18	18	Glucose-6-phosphate isomerase	PGI1		1	18	18	18	50.5	50.5	50.5	61.298	554	554	0	168.66	802820000	32113000	40				163	223;341;1081;1171;1273;1326;1347;1599;1719;1847;1998;2299;2451;2460;3182;3196;3461;3668	True;True;True;True;True;True;True;True;True;True;True;True;True;True;True;True;True;True	229;349;1115;1205;1309;1365;1387;1652;1774;1907;2061;2378;2541;2550;3296;3311;3592;3806	829;1207;1208;1209;1210;1211;3593;3594;3595;3837;3838;3839;4103;4104;4565;4635;5978;6397;6830;7304;7305;7306;8473;9020;9021;9022;9035;11576;11612;11613;12676;12677;12678;12679;12680;12681;12682;13330;13331	962;1406;1407;1408;1409;1410;4219;4220;4221;4222;4497;4498;4499;4500;4501;4502;4811;4812;5368;5453;7073;7584;8116;8677;8678;8679;10049;10679;10680;10681;10682;10683;10700;13782;13821;13822;15082;15083;15084;15085;15086;15087;15088;15854;15855	962;1407;4219;4497;4812;5368;5453;7073;7584;8116;8678;10049;10682;10700;13782;13822;15082;15855
P13130	P13130	1	1	1	Sporulation-specific wall maturation protein	SPS100		1	1	1	1	7.1	7.1	7.1	34.226	326	326	0	31.588	47534000	7922300	4				164	3238	TRUE	3356	11759;11760;11761;11762	13990;13991;13992;13993;13994	13990
P13298	P13298	1	1	1	Orotate phosphoribosyltransferase 1	URA5		1	1	1	1	11.1	11.1	11.1	24.664	226	226	0	10.067	17547000	1169800	2				165	1512	TRUE	1560	5485;5486	6488;6489	6488
P13663	P13663	4	4	4	Aspartate-semialdehyde dehydrogenase	HOM2		1	4	4	4	14.8	14.8	14.8	39.543	365	365	0	18.741	92342000	4617100	9				166	767;938;1574;3917	True;True;True;True	793;968;1627;4056	2529;2530;2531;3123;3124;5835;5836;5837;14084	2968;2969;2970;3694;3695;6912;6913;6914;6915;16729	2968;3694;6912;16729
P13711	P13711	6	6	6	Acyl-coenzyme A oxidase	POX1		1	6	6	6	13	13	13	84.041	748	748	0	97.882	32222000	700470	8				167	306;431;2474;3268;3484;3565	True;True;True;True;True;True	313;442;2565;3387;3615;3697	1089;1090;1468;9090;11871;11872;12738;12955	1275;1276;1722;10766;14125;14126;14127;15155;15403	1275;1722;10766;14126;15155;15403
P14020	P14020	3	3	3	Dolichol-phosphate mannosyltransferase	DPM1		1	3	3	3	18.7	18.7	18.7	30.362	267	267	0	12.747	19830000	1322000	4				168	1183;1897;3775	True;True;True	1217;1957;3914	3865;6957;6958;13649	4530;8272;8273;16221	4530;8272;16221
P14065	P14065	1	1	1	Glycerol 2-dehydrogenase (NADP(+))	GCY1		1	1	1	1	5.1	5.1	5.1	35.079	312	312	0	17.824	8259400	393310	3				169	1931	TRUE	1992	7082;7083;7084	8412;8413;8414	8412
P14120	P14120	3	3	3	60S ribosomal protein L30	RPL30		1	3	3	3	41	41	41	11.415	105	105	0	32.437	226870000	45374000	6				170	1759;1985;3487	True;True;True	1815;2048;3618	6571;6572;6573;7283;12741;12742;12743;12744	7806;7807;7808;8655;15158;15159;15160;15161	7808;8655;15161
P14126	P14126	23	23	23	60S ribosomal protein L3	RPL3		1	23	23	23	57.4	57.4	57.4	43.757	387	387	0	323.31	2216500000	110820000	92				171	111;831;1063;1066;1108;1186;1253;1254;1284;1659;1661;1768;1773;2961;3000;3001;3235;3236;3355;3394;3473;3529;3571	True;True;True;True;True;True;True;True;True;True;True;True;True;True;True;True;True;True;True;True;True;True;True	113;859;1097;1100;1142;1220;1289;1290;1321;1712;1714;1825;1830;3067;3107;3108;3352;3353;3354;3483;3523;3604;3661;3703	446;447;2734;3561;3565;3664;3665;3666;3667;3875;3876;4045;4046;4047;4219;4220;4221;4222;4223;4224;4225;6161;6162;6163;6165;6166;6603;6610;6611;6612;6613;6614;6615;6616;10853;10854;10855;10946;10947;10948;10949;10950;10951;10952;10953;10954;10955;10956;11746;11747;11748;11749;11750;11751;11752;11753;12369;12370;12371;12501;12502;12503;12504;12505;12506;12507;12700;12701;12702;12703;12704;12705;127…	523;524;3216;4184;4188;4302;4303;4304;4305;4306;4542;4543;4544;4743;4744;4745;4962;4963;4964;4965;4966;4967;4968;4969;4970;4971;4972;4973;7303;7304;7305;7307;7308;7844;7851;7852;7853;7854;7855;7856;7857;12883;12884;12885;13005;13006;13007;13008;13009;13010;13011;13012;13013;13014;13015;13016;13017;13018;13976;13977;13978;13979;13980;13981;13982;13983;13984;14718;14719;14720;14878;14879;14880;1488…	524;3216;4184;4188;4303;4542;4743;4744;4968;7305;7307;7844;7851;12883;13006;13018;13976;13979;14718;14886;15114;15303;15423	14	323
P14306	P14306	2	2	2	Carboxypeptidase Y inhibitor	TFS1		1	2	2	2	13.7	13.7	13.7	24.357	219	219	0.001773	3.2793	14804000	1644900	2				172	2053;3922	True;True	2117;4061	7518;14098	8945;16744	8945;16744
P14540	P14540	10	10	10	Fructose-bisphosphate aldolase	FBA1		1	10	10	10	49.3	49.3	49.3	39.62	359	359	0	135.21	1039800000	64987000	37				173	178;666;858;1047;1217;1729;1767;2918;3210;3591	True;True;True;True;True;True;True;True;True;True	180;683;886;1080;1253;1784;1824;3023;3325;3725	673;674;675;676;677;678;679;680;2164;2815;2816;2817;2818;2819;2820;3510;3511;3512;3513;3514;3515;3516;3517;3518;3957;6465;6595;6596;6597;6598;6599;6600;6601;6602;10740;10741;10742;10743;10744;10745;11649;11650;11651;11652;11653;13062	776;777;778;779;780;781;782;783;2557;3318;3319;3320;3321;3322;3323;3324;4125;4126;4127;4128;4129;4130;4131;4132;4133;4632;7682;7836;7837;7838;7839;7840;7841;7842;7843;12748;12749;12750;12751;12752;12753;12754;12755;13862;13863;13864;13865;13866;15538	780;2557;3321;4126;4632;7682;7838;12752;13862;15538
P14742	P14742	4	4	4	Glutamine--fructose-6-phosphate aminotransferase [isomerizing]	GFA1		1	4	4	4	9.9	9.9	9.9	80.046	717	717	0	18.714	21272000	545440	3				174	128;1288;2940;3054	True;True;True;True	130;1325;3046;3163	487;4231;10794;11101	569;570;4979;12807;13199	570;4979;12807;13199
P14747	P14747	1	1	1	Serine/threonine-protein phosphatase 2B catalytic subunit A2	CMP2		1	1	1	1	1.8	1.8	1.8	68.527	604	604	0	10.22	3603300	112600	1				175	2082	TRUE	2147	7650	9107	9107
P14832	P14832	1	1	1	Peptidyl-prolyl cis-trans isomerase	CPR1		1	1	1	1	9.3	9.3	9.3	17.39	162	162	0	32.312	7334900	916860	1				176	1345	TRUE	1385	4633	5449	5449
P14843	P14843	1	1	1	Phospho-2-dehydro-3-deoxyheptonate aldolase, phenylalanine-inhibited	ARO3		1	1	1	1	3.5	3.5	3.5	41.069	370	370	0.0018149	3.499	10021000	477200	1				177	706	TRUE	725	2309;2310	2723;2724	2724
P14904	P14904	5	5	5	Vacuolar aminopeptidase 1	APE1		1	5	5	5	15	15	15	57.092	514	514	0	23.665	32575000	1123300	9				178	1260;1363;2831;3023;3224	True;True;True;True;True	1296;1404;2933;3131;3340	4059;4714;4715;10525;11048;11712;11713;11714;11715	4757;5552;5553;12492;13137;13138;13940;13941;13942;13943;13944	4757;5553;12492;13137;13940
P15108	P15108	21	21	5	ATP-dependent molecular chaperone HSC82	HSC82		1	21	21	5	39.1	39.1	14.2	80.899	705	705	0	302.87	871110000	23543000	42				179	61;89;233;495;724;1239;1281;1334;1607;1904;1905;1970;2032;2383;2626;2720;2811;3169;3198;3269;3456	True;True;True;True;True;True;True;True;True;True;True;True;True;True;True;True;True;True;True;True;True	62;90;239;506;746;1275;1318;1373;1660;1964;1965;2033;2096;2473;2720;2815;2913;3283;3313;3388;3587	304;305;383;384;848;849;1629;1630;1631;2365;2366;2367;4014;4210;4211;4212;4586;4587;4588;4589;4590;6012;6971;6972;6973;6974;6975;7243;7442;8818;9685;9964;9965;10454;10455;10456;11486;11487;11616;11873;11874;11875;12668;12669;12670	347;348;452;453;991;992;1917;1918;1919;2783;2784;2785;2786;4700;4953;4954;4955;5392;5393;5394;5395;5396;7117;8288;8289;8290;8291;8292;8604;8857;10443;11515;11853;11854;12411;12412;12413;13667;13668;13825;14128;14129;14130;14131;15073;15074;15075;15076	348;453;991;1918;2783;4700;4953;5395;7117;8288;8290;8604;8857;10443;11515;11853;12413;13667;13825;14130;15073
P15180	P15180	2	2	2	Lysine--tRNA ligase, cytoplasmic	KRS1		1	2	2	2	3.4	3.4	3.4	67.958	591	591	0	12.819	7299700	270360	2				180	521;1836	True;True	535;1896	1704;6795	2012;8071	2012;8071
P15202	P15202	8	8	8	Peroxisomal catalase A	CTA1		1	8	8	8	23.7	23.7	23.7	58.555	515	515	0	34.396	116140000	4645600	15				181	378;907;982;1427;1910;1938;3701;3710	True;True;True;True;True;True;True;True	388;936;1012;1471;1970;1999;3840;3849	1335;1336;2991;3245;5082;5083;5084;5085;6996;7092;7093;7094;13432;13457;13458	1557;1558;3526;3836;5997;5998;5999;6000;6001;8314;8424;8425;8426;15972;15997;15998	1557;3526;3836;5997;8314;8426;15972;15997
P15624	P15624	4	4	4	Phenylalanine--tRNA ligase beta subunit	FRS1		1	4	4	4	10.4	10.4	10.4	67.364	595	595	0	8.4927	10236000	319890	5				182	2667;3003;3345;3406	True;True;True;True	2761;3110;3472;3535	9826;10958;10959;12337;12531	11684;13020;13021;14681;14913	11684;13020;14681;14913
P15625	P15625	2	2	2	Phenylalanine--tRNA ligase alpha subunit	FRS2		1	2	2	2	5.6	5.6	5.6	57.511	503	503	0	5.3663	9400400	324150	1				183	3555;3635	True;True	3687;3769	12937;13168;13169	15383;15663;15664	15383;15663
P15703	P15703	2	2	2	Glucan 1,3-beta-glucosidase	BGL2		1	2	2	2	9.6	9.6	9.6	34.118	313	313	0	6.2933	18101000	1508500	4				184	1346;1486	True;True	1386;1533	4634;5353	5450;5451;5452;6329	5451;6329
P15705	P15705	5	5	5	Heat shock protein STI1	STI1		1	5	5	5	11.7	11.7	11.7	66.264	589	589	0	79.624	63408000	1921500	8				185	1;837;1572;1914;1915	True;True;True;True;True	1;865;1625;1975;1976	3;4;5;2748;5833;7010;7011;7012	3;4;5;3235;6910;8329;8330;8331	3;3235;6910;8329;8330
P15891	P15891	2	2	2	Actin-binding protein	ABP1		1	2	2	2	5.4	5.4	5.4	65.575	592	592	0	4.2282	7117000	192350	0				186	273;1191	True;True	279;1225	949;3887	1110;4558	1110;4558
P15992	P15992	16	16	16	Heat shock protein 26	HSP26		1	16	16	16	77.1	77.1	77.1	23.879	214	214	0	323.31	7851300000	654270000	61				187	417;453;818;819;1673;2042;2486;2487;2560;2795;2796;2813;2885;3091;3522;3523	True;True;True;True;True;True;True;True;True;True;True;True;True;True;True;True	428;464;846;847;1727;2106;2577;2578;2652;2896;2897;2915;2989;3203;3654;3655	1437;1438;1439;1535;1536;1537;2699;2700;2701;2702;2703;2704;2705;2706;2707;2708;6207;6208;6209;6210;6211;7464;9131;9132;9133;9134;9135;9136;9137;9138;9139;9140;9141;9142;9407;9408;9409;10402;10403;10404;10472;10473;10474;10637;10638;10639;11196;11197;11198;11199;11200;11201;11202;11203;12843;12844;12845;12846;12847;12848;12849;12850;12851	1684;1685;1686;1801;1802;1803;1804;1805;1806;3173;3174;3175;3176;3177;3178;3179;3180;3181;3182;3183;3184;3185;7357;7358;7359;7360;7361;8882;10818;10819;10820;10821;10822;10823;10824;10825;10826;10827;10828;10829;10830;10831;10832;10833;11175;11176;11177;12351;12352;12353;12429;12430;12431;12628;12629;12630;13311;13312;13313;13314;13315;13316;13317;13318;13319;15279;15280;15281;15282;15283;15284;1…	1684;1801;3174;3183;7361;8882;10821;10825;11177;12351;12353;12430;12628;13313;15281;15289
P16120	P16120	7	7	7	Threonine synthase	THR4		1	7	7	7	16.3	16.3	16.3	57.474	514	514	0	25.058	41556000	1539100	10				188	47;553;562;1033;2066;3286;3637	True;True;True;True;True;True;True	48;567;576;1065;2130;3412;3772	175;1791;1792;1810;1811;1812;3477;3478;7589;12075;13177	198;2119;2120;2141;2142;2143;2144;4091;4092;9029;14365;15672	198;2120;2141;4091;9029;14365;15672
P16140	P16140	13	13	13	V-type proton ATPase subunit B	VMA2		1	13	13	13	44.7	44.7	44.7	57.749	517	517	0	105.84	131620000	4538700	23				189	153;263;1128;1411;1552;1646;2104;2406;2746;3176;3329;3361;3441	True;True;True;True;True;True;True;True;True;True;True;True;True	155;269;1162;1454;1603;1699;2170;2496;2841;3290;3456;3489;3572	615;616;917;918;919;920;3707;5014;5723;5724;5725;6123;6124;6125;7734;8886;10043;10044;11500;11501;12274;12384;12629	713;714;1073;1074;1075;1076;1077;4351;5907;6783;6784;6785;6786;7257;7258;7259;7260;7261;9196;10521;11943;11944;13681;13682;14613;14734;15025	714;1074;4351;5907;6786;7257;9196;10521;11943;13681;14613;14734;15025
P16370	P16370	2	2	2	DNA-directed RNA polymerase II subunit RPB3	RPB3		1	2	2	2	17	17	17	35.297	318	318	0	15.883	21114000	1508200	2				190	598;3581	True;True	612;3715	1883;13031	2224;15495	2224;15495
P16387	P16387	15	15	15	Pyruvate dehydrogenase E1 component subunit alpha, mitochondrial	PDA1		1	15	15	15	49.3	49.3	49.3	46.343	420	420	0	136.87	397710000	15297000	35				191	231;301;330;362;1086;1182;1187;1188;1809;2170;2373;3059;3314;3587;3815	True;True;True;True;True;True;True;True;True;True;True;True;True;True;True	237;308;337;372;1120;1216;1221;1222;1868;2238;2462;3168;3441;3721;3954	845;1080;1164;1286;1287;1288;1289;3602;3603;3862;3863;3864;3877;3878;3879;3880;3881;6730;6731;6732;7952;8773;8774;8775;11124;12175;12176;12177;12178;13051;13807;13808;13809;13810;13811	988;1264;1360;1505;1506;1507;1508;4230;4231;4527;4528;4529;4545;4546;4547;4548;4549;4550;4551;7991;7992;7993;9456;10391;10392;10393;10394;10395;13229;14478;14479;14480;14481;14482;15524;16399;16400;16401;16402;16403	988;1264;1360;1506;4230;4528;4547;4549;7991;9456;10391;13229;14479;15524;16403
P16451	P16451	3	3	3	Pyruvate dehydrogenase complex protein X component, mitochondrial	PDX1		1	3	3	3	11.5	11.5	11.5	45.361	410	410	0	27.119	36829000	1534500	8				192	1009;1608;3801	True;True;True	1041;1661;3940	3392;6013;13719;13720;13721;13722	4000;7118;7119;16299;16300;16301;16302;16303;16304;16305	4000;7118;16299
P16474	P16474	2	1	1	78 kDa glucose-regulated protein homolog	KAR2		1	2	1	1	3.5	2.5	2.5	74.467	682	682	0	12.918	16169000	489970	0				193	1981;3650	False;True	2044;3786	7267;13199	8635;15697	8635;15697
P16521	P16521	11	11	9	Elongation factor 3A	YEF3		1	11	11	9	16.1	16.1	12.5	115.94	1044	1044	0	123.04	101160000	2064400	13				194	188;589;992;1269;1352;2215;2312;2325;2450;3081;3544	True;True;True;True;True;True;True;True;True;True;True	190;603;1023;1305;1392;2285;2393;2407;2540;3193;3676	697;698;1874;3284;3285;3286;3287;4087;4664;8081;8501;8546;8547;9019;11176;11177;12918	805;806;2214;3878;3879;3880;3881;4791;5490;9600;10078;10126;10127;10678;13289;13290;15361	805;2214;3879;4791;5490;9600;10078;10127;10678;13290;15361
P16547	P16547	5	5	5	Mitochondrial outer membrane protein OM45	OM45		1	5	5	5	17.3	17.3	17.3	44.58	393	393	0	33.251	81363000	3698300	10				195	892;1139;2532;2624;3109	True;True;True;True;True	921;1173;2624;2718;3223	2959;3765;3766;3767;9287;9683;11274;11275;11276	3483;3484;4416;4417;4418;4419;11044;11513;13399;13400;13401	3484;4416;11044;11513;13401
P16603	P16603	1	1	1	NADPH--cytochrome P450 reductase	NCP1		1	1	1	1	3.8	3.8	3.8	76.771	691	691	0.0017762	3.2794	2591200	78521	1				196	2427	TRUE	2517	8957	10607	10607
P16622	P16622	3	3	3	Ferrochelatase, mitochondrial	HEM15		1	3	3	3	16	16	16	44.596	393	393	0	22.64	59566000	3135100	7				197	312;2911;2943	True;True;True	319;3016;3049	1108;1109;1110;10713;10714;10715;10803	1298;1299;1300;12717;12718;12719;12818	1298;12719;12818
P16861	P16861	21	21	21	ATP-dependent 6-phosphofructokinase subunit alpha	PFK1		1	21	21	21	31.4	31.4	31.4	107.97	987	987	0	323.31	559170000	10355000	43				198	403;547;739;833;1013;1272;1283;1373;1374;1864;2084;2158;2161;2378;2430;2573;2791;2933;3090;3133;3192	True;True;True;True;True;True;True;True;True;True;True;True;True;True;True;True;True;True;True;True;True	413;561;762;861;1045;1308;1320;1415;1416;1924;2149;2225;2228;2467;2520;2665;2892;3039;3202;3247;3306	1400;1768;1769;1770;2447;2448;2449;2738;3435;4099;4100;4101;4102;4216;4217;4218;4848;4849;6871;7653;7654;7655;7907;7923;8782;8783;8966;8967;8968;9436;9437;9438;10391;10780;11195;11360;11361;11600	1636;2095;2096;2097;2880;2881;2882;3220;4045;4806;4807;4808;4809;4810;4959;4960;4961;5712;5713;8166;9110;9111;9112;9113;9403;9424;10403;10404;10616;10617;10618;11206;11207;11208;11209;11210;11211;12340;12791;13309;13310;13515;13516;13808	1636;2095;2880;3220;4045;4806;4960;5712;5713;8166;9110;9403;9424;10403;10616;11207;12340;12791;13309;13515;13808
P16862	P16862	12	12	12	ATP-dependent 6-phosphofructokinase subunit beta	PFK2		1	12	12	12	20	20	20	104.62	959	959	0	177.83	282320000	6273800	27				199	7;125;546;1100;1195;1611;1963;2040;2906;3504;3657;3791	True;True;True;True;True;True;True;True;True;True;True;True	7;127;560;1134;1229;1664;2026;2104;3011;3635;3795;3930	14;15;16;479;480;1766;1767;3621;3894;6022;7220;7221;7222;7223;7460;7461;7462;10701;10702;10703;12785;12786;12787;13301;13302;13303;13684	15;16;17;561;562;2092;2093;2094;4254;4565;7129;8580;8581;8582;8583;8878;8879;8880;12701;12702;12703;15212;15213;15214;15215;15819;15820;15821;15822;15823;16261	15;561;2092;4254;4565;7129;8580;8878;12701;15213;15821;16261
P17076	P17076	13	13	4	60S ribosomal protein L8-A	RPL8A		1	13	13	4	51.6	51.6	13.3	28.124	256	256	0	285.82	1018700000	67913000	33				200	2027;2227;2241;2288;2478;2962;3321;3322;3323;3611;3820;3821;3900	True;True;True;True;True;True;True;True;True;True;True;True;True	2091;2297;2311;2366;2569;3068;3448;3449;3450;3745;3959;3960;4039	7425;7426;7427;7428;8104;8105;8126;8127;8128;8457;9098;9099;9100;10856;10857;12256;12257;12258;12259;12260;13095;13096;13830;13831;13832;13833;13834;14029;14030;14031;14032;14033;14034	8837;8838;8839;8840;8841;9626;9627;9648;9649;9650;9651;10030;10774;10775;10776;12886;12887;14595;14596;14597;14598;14599;15573;15574;16426;16427;16428;16429;16430;16431;16659;16660;16661;16662;16663;16664	8837;9626;9650;10030;10775;12886;14595;14596;14597;15573;16427;16430;16660
P17255	P17255	7	7	7	V-type proton ATPase catalytic subunit A;Endonuclease PI-SceI	VMA1		1	7	7	7	8.6	8.6	8.6	118.64	1071	1071	0	48.441	34389000	554660	6				201	81;136;314;2155;2296;2844;3539	True;True;True;True;True;True;True	82;138;321;2222;2375;2946;3671	354;562;1112;7904;8470;10543;10544;12891	406;651;1302;9400;10046;12514;12515;15334	406;651;1302;9400;10046;12514;15334
P17505	P17505	7	7	7	Malate dehydrogenase, mitochondrial	MDH1		1	7	7	7	27.5	27.5	27.5	35.65	334	334	0	39.547	119860000	7491300	12				202	545;557;1096;1213;1728;1899;3602	True;True;True;True;True;True;True	559;571;1130;1248;1783;1959;3736	1764;1765;1801;3614;3615;3949;6463;6464;6964;13082;13083;13084	2090;2091;2130;4246;4247;4624;7680;7681;8280;15558;15559;15560;15561	2090;2130;4246;4624;7680;8280;15559
P17536	P17536	3	3	3	Tropomyosin-1	TPM1		1	3	3	3	19.1	19.1	19.1	23.54	199	199	0	13.768	5717500	476460	3				203	784;2685;3391	True;True;True	810;2779;3520	2568;9864;12496	3015;11730;14873	3015;11730;14873
P17555	P17555	1	1	1	Adenylyl cyclase-associated protein	SRV2		1	1	1	1	2.1	2.1	2.1	57.521	526	526	0.0017094	2.9431	936720	39030	1				204	1097	TRUE	1131	3616	4248	4248
P17649	P17649	1	1	1	4-aminobutyrate aminotransferase	UGA1		1	1	1	1	3	3	3	52.946	471	471	0.0017123	2.9542	7448600	286480	2				205	1203	TRUE	1237	3913;3914	4585;4586	4585
P17709	P17709	9	9	9	Glucokinase-1	GLK1		1	9	9	9	31	31	31	55.377	500	500	0	48.061	186320000	7763400	15				206	804;1226;1256;1321;1349;2423;2802;3633;3831	True;True;True;True;True;True;True;True;True	832;1262;1292;1360;1389;2513;2904;3767;3970	2658;3984;4049;4050;4051;4052;4541;4660;8935;8936;8937;10425;10426;13165;13166;13857	3127;4662;4747;4748;4749;4750;5336;5485;5486;10578;10579;10580;12375;12376;12377;15660;15661;16458	3127;4662;4747;5336;5486;10578;12375;15661;16458
P17891	P17891	1	1	1	Clathrin light chain	CLC1		1	1	1	1	6.9	6.9	6.9	26.531	233	233	0	33.014	14486000	1207100	1				207	194	TRUE	196	708;709	819;820	820
P17967	P17967	9	9	9	Protein disulfide-isomerase	PDI1		1	9	9	9	22.4	22.4	22.4	58.226	522	522	0	57.304	137290000	4903300	10				208	769;1149;1255;1846;1865;2971;3127;3824;3825	True;True;True;True;True;True;True;True;True	795;1183;1291;1906;1925;3077;3241;3963;3964	2533;2534;2535;3785;4048;6829;6872;10871;11337;13843;13844	2972;2973;2974;2975;4438;4746;8115;8167;12910;13481;16440;16441;16442	2974;4438;4746;8115;8167;12910;13481;16440;16442
P18239;P18238;P04710	P18239	8;1;1	8;1;1	8;1;1	ADP,ATP carrier protein 2	PET9		3	8	8	8	30.5	30.5	30.5	34.426	318	318;307;309	0	58.766	72680000	3825300	7				209	1094;1210;1211;1612;1685;2847;3783;3809	True;True;True;True;True;True;True;True	1128;1245;1246;1665;1739;2949;3922;3948	3612;3946;3947;6023;6260;10553;13666;13755	4244;4621;4622;7130;7418;12529;16240;16340	4244;4621;4622;7130;7418;12529;16240;16340
P18562	P18562	1	1	1	Uracil phosphoribosyltransferase	FUR1		1	1	1	1	4.6	4.6	4.6	24.594	216	216	0.004918	2.536	4112000	293710	0				210	1642	TRUE	1695	6119	7253	7253
P18759	P18759	1	1	1	Vesicular-fusion protein SEC18	SEC18		1	1	1	1	1.6	1.6	1.6	84.055	758	758	0.0017065	2.9385	2619200000	67160000	1				211	1146	TRUE	1180	3777;3778;3779;3780;3781	4430;4431;4432;4433;4434	4433
P19097	P19097	46	46	46	Fatty acid synthase subunit alpha;Acyl carrier;3-oxoacyl-[acyl-carrier-protein] reductase;3-oxoacyl-[acyl-carrier-protein] synthase	FAS2		1	46	46	46	38.4	38.4	38.4	206.94	1887	1887	0	323.31	1784400000	17158000	119				212	147;163;222;281;596;630;663;670;680;743;747;807;941;970;1041;1101;1102;1115;1332;1528;1732;1974;2179;2207;2313;2338;2516;2546;2583;2586;2606;2639;2679;2682;2696;2697;3242;3293;3305;3317;3527;3674;3742;3743;3796;3797	True;True;True;True;True;True;True;True;True;True;True;True;True;True;True;True;True;True;True;True;True;True;True;True;True;True;True;True;True;True;True;True;True;True;True;True;True;True;True;True;True;True;True;True;True;True	149;165;228;287;610;644;678;687;697;767;771;835;971;1000;1073;1135;1136;1149;1371;1579;1787;2037;2249;2277;2394;2426;2608;2638;2676;2679;2699;2733;2773;2776;2791;2792;3360;3420;3432;3444;3659;3812;3881;3882;3935;3936	595;638;639;640;641;642;643;644;645;826;827;828;989;990;991;1881;1983;1984;2126;2127;2128;2171;2172;2173;2174;2204;2205;2464;2465;2474;2661;2662;2663;3128;3129;3130;3208;3209;3210;3491;3492;3493;3622;3623;3624;3625;3682;3683;3684;3685;3686;4580;4581;4582;4583;4584;5588;6474;6475;6476;7250;7251;7252;7995;7996;8061;8502;8503;8648;8649;8650;9238;9239;9369;9370;9371;9565;9566;9572;9573;9574;9575;9576…	693;737;738;739;740;741;742;743;744;958;959;960;961;1155;1156;1157;2221;2222;2341;2342;2505;2506;2507;2565;2566;2567;2568;2569;2605;2606;2897;2898;2907;3130;3131;3132;3699;3700;3701;3795;3796;3797;3798;4106;4107;4108;4255;4256;4257;4258;4259;4323;4324;4325;4326;4327;4328;4329;5386;5387;5388;5389;5390;6616;7692;7693;7694;7695;8613;8614;8615;9503;9504;9578;10079;10080;10238;10239;10240;10241;10242;…	693;741;960;1155;2221;2342;2505;2566;2605;2897;2907;3132;3699;3795;4106;4255;4257;4325;5389;6616;7693;8613;9504;9578;10079;10238;10979;11135;11364;11374;11478;11566;11712;11719;11771;11773;14001;14435;14455;14491;15295;15891;16099;16101;16290;16291
P19146	P19146	1	1	1	ADP-ribosylation factor 2	ARF2		1	1	1	1	5.5	5.5	5.5	20.657	181	181	0.0018382	3.6116	5666600	515150	0				213	2353	TRUE	2441	8683;8684	10282;10283	10283
P19262	P19262	10	10	10	Dihydrolipoyllysine-residue succinyltransferase component of 2-oxoglutarate dehydrogenase complex, mitochondrial	KGD2		1	10	10	10	27	27	27	50.43	463	463	0	93.125	182150000	7919600	17				214	251;607;721;722;782;1163;2015;2341;2559;3086	True;True;True;True;True;True;True;True;True;True	257;621;743;744;808;1197;2079;2429;2651;3198	882;1936;1937;2361;2362;2566;3821;7374;7375;7376;8654;8655;8656;9405;9406;11189	1031;2290;2291;2779;2780;3013;4480;8770;8771;8772;8773;8774;10246;10247;10248;11173;11174;13303	1031;2291;2779;2780;3013;4480;8771;10246;11173;13303
P19414	P19414	14	14	14	Aconitate hydratase, mitochondrial	ACO1		1	14	14	14	24	24	24	85.367	778	778	0	114.47	372140000	9303500	21				215	123;442;657;820;834;1109;1371;1522;2101;2365;2536;3010;3598;3762	True;True;True;True;True;True;True;True;True;True;True;True;True;True	125;453;671;848;862;1143;1413;1571;2167;2453;2628;3118;3732;3901	474;475;476;1494;1495;2032;2033;2709;2739;2740;3668;4842;5558;5559;5560;5561;7729;7730;8723;8724;9340;11008;13073;13600	556;557;558;1754;1755;2394;2395;3186;3221;3222;3223;4307;5706;6585;6586;6587;6588;9191;9192;10333;10334;10335;11099;13086;15549;16165	557;1755;2394;3186;3223;4307;5706;6586;9192;10335;11099;13086;15549;16165
P19882	P19882	12	12	12	Heat shock protein 60, mitochondrial	HSP60		1	12	12	12	24.8	24.8	24.8	60.751	572	572	0	114.35	575280000	17978000	20				216	25;235;527;1089;1218;1242;1718;1946;2875;3065;3253;3429	True;True;True;True;True;True;True;True;True;True;True;True	25;241;541;1123;1254;1278;1773;2007;2978;3174;3371;3559	53;852;1728;3606;3607;3958;3959;3960;4017;4018;6394;6395;6396;7124;7125;7126;10612;10613;11133;11134;11135;11804;11805;12598;12599;12600	57;995;2048;4234;4235;4633;4634;4635;4703;4704;4705;7581;7582;7583;8465;8466;8467;12600;12601;13238;13239;13240;14044;14045;14987;14988;14989;14990	57;995;2048;4234;4635;4704;7583;8466;12600;13239;14044;14990
P19955	P19955	1	1	1	37S ribosomal protein YMR-31, mitochondrial	YMR31		1	1	1	1	9.8	9.8	9.8	13.689	123	123	0	28.539	20288000	2536100	1				217	413	TRUE	424	1429;1430;1431	1676;1677;1678	1676
P20051	P20051	1	1	1	Dihydroorotase	URA4		1	1	1	1	7.7	7.7	7.7	40.313	364	364	0.0050761	2.8097	53466000	2970300	3				218	3616	TRUE	3750	13125;13126	15606;15607;15608	15608
P20459	P20459	2	2	2	Eukaryotic translation initiation factor 2 subunit alpha	SUI2		1	2	2	2	6.2	6.2	6.2	34.717	304	304	0.0017921	3.3422	59671000	2841500	3				219	3221;3474	True;True	3337;3605	11707;12707;12708	13934;15116;15117	13934;15116
P20606	P20606	4	4	4	Small COPII coat GTPase SAR1	SAR1		1	4	4	4	30.5	30.5	30.5	21.45	190	190	0	15.981	34906000	2685100	4				220	1850;2039;2830;3435	True;True;True;True	1910;2103;2932;3565	6837;6838;7459;10523;10524;12614;12615;12616	8127;8128;8877;12490;12491;15005;15006;15007	8127;8877;12490;15006
P20967	P20967	29	29	29	2-oxoglutarate dehydrogenase, mitochondrial	KGD1		1	29	29	29	43.9	43.9	43.9	114.41	1014	1014	0	323.31	1183700000	28870000	79				221	110;121;513;536;688;707;780;1190;1259;1285;1395;1401;1745;1746;2002;2103;2229;2603;2897;2898;2922;2980;3068;3097;3568;3763;3808;3833;3927	True;True;True;True;True;True;True;True;True;True;True;True;True;True;True;True;True;True;True;True;True;True;True;True;True;True;True;True;True	112;123;526;550;705;726;806;1224;1295;1322;1438;1444;1801;1802;2066;2169;2299;2696;3002;3003;3028;3087;3179;3210;3700;3902;3947;3972;4067	445;470;471;472;1678;1679;1680;1745;1746;2225;2311;2312;2563;2564;3886;4055;4056;4057;4058;4226;4931;4932;4933;4934;4945;4946;4947;6529;6530;6531;7325;7732;7733;8108;8109;9643;9644;9645;9646;9647;10682;10683;10684;10685;10686;10687;10688;10751;10752;10753;10895;10896;10897;10898;11151;11152;11221;11222;11223;12959;12960;12961;13601;13753;13754;13862;13863;14152;14153	522;552;553;554;1979;1980;1981;1982;1983;2069;2070;2071;2072;2627;2725;2726;3010;3011;4557;4753;4754;4755;4756;4974;5811;5812;5813;5814;5815;5829;5830;5831;5832;7757;7758;7759;8703;9194;9195;9630;9631;11468;11469;11470;11471;11472;11473;11474;11475;12679;12680;12681;12682;12683;12684;12685;12761;12762;12763;12937;12938;12939;12940;12941;12942;13261;13262;13263;13264;13337;13338;13339;13340;15407;…	522;553;1979;2070;2627;2726;3011;4557;4754;4974;5815;5829;7757;7758;8703;9194;9630;11469;12680;12685;12763;12939;13261;13338;15408;16166;16339;16466;16807
P21147	P21147	2	2	2	Acyl-CoA desaturase 1	OLE1		1	2	2	2	4.9	4.9	4.9	58.402	510	510	0	10.54	18317000	915830	1				222	33;3910	True;True	33;4049	128;14060	141;16694	141;16694
P21242	P21242	16	16	16	Probable proteasome subunit alpha type-7	PRE10		1	16	16	16	55.6	55.6	55.6	31.536	288	288	0	323.31	6941900000	495850000	84				223	367;1023;1073;1184;1185;1302;1479;1480;1941;1942;2210;2390;2396;2550;3301;3326	True;True;True;True;True;True;True;True;True;True;True;True;True;True;True;True	377;1055;1107;1218;1219;1341;1525;1526;2002;2003;2280;2480;2486;2642;3428;3453	1295;3459;3460;3461;3581;3582;3583;3584;3866;3867;3868;3869;3870;3871;3872;3873;3874;4339;4340;4341;4342;4343;4344;4345;4346;4347;4348;4349;4350;4351;4352;4353;4354;4355;4356;5305;5306;5307;5308;5309;5310;5311;5312;7097;7098;7099;7100;7101;7102;7103;7104;7105;7106;7107;8069;8070;8071;8072;8073;8074;8075;8828;8829;8830;8831;8832;8833;8834;8835;8836;8837;8838;8860;9391;9392;12150;12268	1515;4072;4073;4074;4075;4206;4207;4208;4209;4531;4532;4533;4534;4535;4536;4537;4538;4539;4540;4541;5109;5110;5111;5112;5113;5114;5115;5116;5117;5118;5119;5120;5121;5122;5123;5124;5125;5126;5127;5128;6264;6265;6266;6267;6268;6269;6270;6271;6272;6273;6274;8429;8430;8431;8432;8433;8434;8435;8436;8437;8438;8439;8440;8441;8442;8443;8444;8445;8446;8447;9588;9589;9590;9591;9592;9593;9594;10453;10454;10…	1515;4072;4206;4533;4539;5109;6267;6269;8429;8436;9592;10454;10492;11158;14451;14607
P21243	P21243	24	24	24	Proteasome subunit alpha type-1	SCL1		1	24	24	24	86.5	86.5	86.5	28.001	252	252	0	323.31	15262000000	803280000	117				224	155;348;469;911;1129;1305;1370;1787;2035;2264;2271;2367;2557;2659;2660;2775;2890;2959;3158;3228;3606;3672;3673;3852	True;True;True;True;True;True;True;True;True;True;True;True;True;True;True;True;True;True;True;True;True;True;True;True	157;356;357;480;940;1163;1344;1412;1844;2099;2334;2341;2342;2455;2649;2753;2754;2871;2872;2994;3065;3272;3344;3345;3740;3810;3811;3991	618;619;620;1237;1238;1239;1240;1241;1242;1243;1244;1245;1246;1247;1248;1249;1571;1572;1573;3018;3019;3708;3709;3710;4479;4480;4836;4837;4838;4839;4840;4841;6654;6655;6656;6657;6658;7446;7447;7448;7449;7450;7451;7452;7453;8303;8304;8305;8351;8352;8353;8354;8355;8726;9402;9403;9785;9786;9787;9788;9789;9790;9791;9792;9793;9794;9795;9796;9797;9798;9799;9800;9801;9802;10276;10277;10278;10279;10280;10…	716;717;718;1444;1445;1446;1447;1448;1449;1450;1451;1452;1453;1454;1455;1456;1457;1458;1459;1460;1461;1462;1846;1847;1848;1849;3567;3568;4352;4353;4354;5259;5260;5698;5699;5700;5701;5702;5703;5704;5705;7898;7899;7900;7901;7902;7903;8862;8863;8864;8865;8866;8867;8868;8869;8870;8871;9848;9849;9850;9907;9908;9909;9910;9911;10338;11170;11171;11636;11637;11638;11639;11640;11641;11642;11643;11644;11645…	717;1444;1849;3568;4352;5260;5702;7899;8865;9848;9909;10338;11171;11643;11654;12210;12637;12869;13640;13959;15565;15869;15875;16520	15;16;17	81;121;134
P21576	P21576	1	1	1	Vacuolar protein sorting-associated protein 1	VPS1		1	1	1	1	1.4	1.4	1.4	78.736	704	704	0.0017699	3.2777	0	0	1				225	2786	TRUE	2887	10373	12316	12316
P21801	P21801	4	4	4	Succinate dehydrogenase [ubiquinone] iron-sulfur subunit, mitochondrial	SDH2		1	4	4	4	17.3	17.3	17.3	30.231	266	266	0	38.637	35434000	2214600	3				226	497;1151;1648;2939	True;True;True;True	508;1185;1701;3045	1634;3790;6128;10791;10792;10793	1922;4443;7264;12804;12805;12806	1922;4443;7264;12804
P21954;P53982	P21954	7;3	5;1	5;1	Isocitrate dehydrogenase [NADP], mitochondrial	IDP1		2	7	5	5	23.4	20.3	20.3	48.19	428	428;420	0	9.5856	21476000	933730	4				227	294;942;1989;2419;2421;2838;3170	True;True;True;False;True;True;False	300;972;2052;2509;2511;2940;3284	1034;3131;7289;7290;8929;8933;10535;11488;11489;11490;11491;11492;11493	1205;3702;8662;8663;10572;10576;12503;13669;13670;13671;13672;13673;13674	1205;3702;8663;10572;10576;12503;13671
P22133	P22133	4	4	4	Malate dehydrogenase, cytoplasmic	MDH2		1	4	4	4	22.3	22.3	22.3	40.73	377	377	0	22.06	144350000	10310000	6				228	392;687;3599;3624	True;True;True;True	402;704;3733;3758	1373;2224;13074;13075;13076;13077;13147	1598;2626;15550;15551;15552;15553;15637	1598;2626;15553;15637
P22134	P22134	1	1	1	DNA-3-methyladenine glycosylase	MAG1		1	1	1	1	5.4	5.4	5.4	34.333	296	296	0.0017953	3.3465	187930000	9891200	3				229	2295	TRUE	2374	8468;8469	10043;10044;10045	10043
P22137	P22137	10	10	10	Clathrin heavy chain	CHC1		1	10	10	10	9.1	9.1	9.1	187.23	1653	1653	0	33.256	67305000	723710	7				230	24;193;376;514;1514;1549;1644;2849;2888;3564	True;True;True;True;True;True;True;True;True;True	24;195;386;527;1562;1600;1697;2951;2992;3696	51;52;707;1331;1681;1682;5490;5717;6121;10555;10643;10644;12954	55;56;818;1552;1984;1985;6495;6777;7255;12531;12634;12635;15402	55;818;1552;1984;6495;6777;7255;12531;12634;15402
P22138	P22138	2	2	2	DNA-directed RNA polymerase I subunit RPA135	RPA135		1	2	2	2	3.7	3.7	3.7	135.74	1203	1203	0.0049587	2.5824	18064000	340840	2				231	3111;3678	True;True	3225;3817	11279;13374	13405;15907	13405;15907
P22141	P22141	15	15	15	Proteasome subunit beta type-4	PRE1		1	15	15	15	85.9	85.9	85.9	22.516	198	198	0	323.31	5298100000	588680000	85				232	619;1125;1616;1738;1857;1858;2274;2433;2638;2694;2776;2789;2790;3056;3436	True;True;True;True;True;True;True;True;True;True;True;True;True;True;True	633;1159;1669;1794;1917;1918;2346;2523;2732;2789;2873;2890;2891;3165;3566;3567	1959;1960;1961;1962;3702;3703;6044;6045;6046;6047;6048;6049;6513;6514;6850;6851;6852;6853;6854;8360;8361;8362;8363;8364;8365;8366;8367;8368;8369;8370;8371;8372;8373;8374;8375;8974;8975;9716;9717;9718;9719;9720;9721;9895;10282;10283;10284;10379;10380;10381;10382;10383;10384;10385;10386;10387;10388;10389;10390;11105;11106;11107;11108;11109;11110;11111;11112;11113;11114;11115;12617;12618;12619;12620…	2316;2317;2318;2319;4345;4346;4347;7161;7162;7163;7164;7165;7166;7167;7168;7169;7739;7740;8140;8141;8142;8143;8144;9916;9917;9918;9919;9920;9921;9922;9923;9924;9925;9926;9927;9928;9929;9930;9931;10624;10625;10626;10627;11560;11561;11562;11563;11564;11565;11769;12217;12218;12219;12324;12325;12326;12327;12328;12329;12330;12331;12332;12333;12334;12335;12336;12337;12338;12339;13206;13207;13208;13209;…	2316;4347;7164;7739;8140;8144;9921;10626;11563;11769;12217;12331;12337;13210;15014	18;19	1;152
P22202	P22202	14	1	1	Heat shock protein SSA4	SSA4		1	14	1	1	23.7	1.7	1.7	69.65	642	642	0.005059	2.7843	0	0	1				233	267;327;893;896;1463;1464;1603;1761;1869;1981;2232;2238;2489;2873	False;False;False;False;False;False;False;False;False;False;True;False;False;False	273;334;922;925;1509;1510;1656;1817;1929;2044;2302;2308;2580;2976	930;931;932;1157;1158;1159;2960;2966;5231;5232;5233;5234;5235;5236;5237;5238;5988;6575;6576;6577;6894;7267;8114;8121;9144;9145;9146;10608;10609;10610	1089;1090;1091;1352;1353;1354;1355;3485;3493;6181;6182;6183;6184;6185;6186;6187;6188;6189;6190;7087;7810;7811;7812;7813;7814;8194;8635;9636;9643;10835;10836;10837;12594;12595;12596;12597;12598	1090;1352;3485;3493;6183;6189;7087;7812;8194;8635;9636;9643;10836;12594
P22203	P22203	3	3	3	V-type proton ATPase subunit E	VMA4		1	3	3	3	17.2	17.2	17.2	26.471	233	233	0	8.005	13387000	1029800	5				234	238;556;2062	True;True;True	244;570;2126	857;858;1798;1799;1800;7559	1002;1003;2127;2128;2129;8992	1003;2129;8992
P22217	P22217	1	1	1	Thioredoxin-1	TRX1		1	1	1	1	12.6	12.6	12.6	11.235	103	103	0	23.082	4913800	614220	1				235	3141	TRUE	3255	11375	13532	13532
P22515	P22515	8	8	8	Ubiquitin-activating enzyme E1 1	UBA1		1	8	8	8	14.8	14.8	14.8	114.26	1024	1024	0	27.6	90660000	1648400	9				236	1070;1470;2091;2242;3104;3195;3281;3458	True;True;True;True;True;True;True;True	1104;1516;2157;2312;3218;3310;3406;3589	3576;3577;5267;5268;7708;7709;8129;11264;11611;12061;12672	4200;4201;6221;6222;9166;9167;9652;13388;13820;14348;15078	4200;6222;9166;9652;13388;13820;14348;15078
P22768	P22768	3	3	3	Argininosuccinate synthase	ARG1		1	3	3	3	11.7	11.7	11.7	46.927	420	420	0	14.584	5783900	289190	3				237	1065;2007;2008	True;True;True	1099;2071;2072	3564;7336;7337	4187;8714;8715	4187;8714;8715
P22855	P22855	9	9	9	Alpha-mannosidase	AMS1		1	9	9	9	10.2	10.2	10.2	124.5	1083	1083	0	24.619	31296000	496760	7				238	415;592;2139;2151;3105;3422;3431;3712;3746	True;True;True;True;True;True;True;True;True	426;606;2206;2218;3219;3552;3561;3851;3885	1434;1877;7838;7891;7892;11265;12582;12605;13462;13550	1681;2217;9320;9386;9387;13389;14971;14995;16002;16104	1681;2217;9320;9386;13389;14971;14995;16002;16104
P22943	P22943	1	1	1	12 kDa heat shock protein	HSP12		1	1	1	1	15.6	15.6	15.6	11.693	109	109	0	27.852	10854000	1550500	3				239	1131	TRUE	1165	3712;3713	4356;4357;4358	4357
P23180	P23180	1	1	1	Probable oxidoreductase AIM17	AIM17		1	1	1	1	3.7	3.7	3.7	53.134	465	465	0	49.333	28611000	1362400	4				240	1150	TRUE	1184	3786;3787;3788;3789	4439;4440;4441;4442	4441
P23248	P23248	17	17	1	40S ribosomal protein S1-B	RPS1B		1	17	17	1	56.5	56.5	3.5	28.812	255	255	0	217	1612100000	94829000	56				241	458;888;1341;1407;1687;1781;1803;1994;1995;2154;2448;2449;2749;3669;3675;3676;3753	True;True;True;True;True;True;True;True;True;True;True;True;True;True;True;True;True	469;917;1381;1450;1741;1838;1862;2057;2058;2221;2538;2539;2844;3807;3813;3814;3892	1546;1547;1548;1549;1550;2937;2938;2939;4616;4617;4618;4619;4620;4621;4622;4623;4624;4968;4969;4970;6265;6642;6643;6719;7300;7301;7899;7900;7901;7902;7903;9009;9010;9011;9012;9013;9014;9015;9016;9017;9018;10053;10054;13332;13333;13334;13360;13361;13362;13363;13364;13365;13366;13367;13368;13576	1821;1822;1823;1824;1825;3459;3460;3461;5432;5433;5434;5435;5436;5437;5438;5439;5440;5859;5860;5861;7423;7886;7887;7977;8673;8674;9394;9395;9396;9397;9398;9399;10666;10667;10668;10669;10670;10671;10672;10673;10674;10675;10676;10677;11953;11954;15856;15857;15858;15892;15893;15894;15895;15896;15897;15898;15899;15900;15901;16137	1821;3459;5433;5859;7423;7886;7977;8673;8674;9397;10666;10670;11953;15856;15892;15896;16137
P23254	P23254	4	4	4	Transketolase 1	TKL1		1	4	4	4	9	9	9	73.805	680	680	0	45.766	32581000	1051000	5				242	903;2993;3698;3771	True;True;True;True	932;3100;3837;3910	2982;10933;10934;13429;13644	3516;12988;12989;12990;15968;16215	3516;12988;15968;16215
P23301	P23301	5	5	5	Eukaryotic translation initiation factor 5A-1	HYP2		1	5	5	5	75.8	75.8	75.8	17.114	157	157	0	104.62	38470000	4808700	10				243	232;1879;2381;2841;3493	True;True;True;True;True	238;1939;2471;2943;3624	846;847;6910;8816;10538;12760;12761	989;990;8210;10440;10441;12506;12507;12508;15180;15181	989;8210;10441;12508;15180
P23337	P23337	3	3	3	Glycogen [starch] synthase isoform 1	GSY1		1	3	3	3	9.3	9.3	9.3	80.509	708	708	0	6.8387	14281000	460690	3				244	3;490;3501	True;True;True	3;501;3632	7;1623;12782	8;1911;15209	8;1911;15209
P23542	P23542	3	3	3	Aspartate aminotransferase, cytoplasmic	AAT2		1	3	3	3	10	10	10	46.057	418	418	0	9.0509	4715400	214340	4				245	279;1882;3144	True;True;True	285;1942;3258	987;6919;11382;11383	1153;8224;13539;13540	1153;8224;13539
P23594;P23595	P23594;P23595	1;1	1;1	1;1	Serine/threonine-protein phosphatase PP2A-1 catalytic subunit;Serine/threonine-protein phosphatase PP2A-2 catalytic subunit	PPH21;PPH22	;	2	1	1	1	5.1	5.1	5.1	41.937	369	369;377	0	4.7716	4023700	223540	0				246	1410	TRUE	1453	5013	5906	5906
P23638	P23638	22	22	22	Proteasome subunit alpha type-3	PRE9		1	22	22	22	84.5	84.5	84.5	28.714	258	258	0	323.31	12667000000	904780000	231				247	149;150;151;405;1364;1416;1417;1672;1698;1790;1791;1884;2079;2265;2266;2601;3193;3334;3335;3341;3416;3827	True;True;True;True;True;True;True;True;True;True;True;True;True;True;True;True;True;True;True;True;True;True	151;152;153;415;1405;1460;1461;1725;1726;1752;1847;1848;1944;2144;2335;2336;2694;3307;3308;3461;3462;3468;3546;3966	597;598;599;600;601;602;603;604;605;606;607;608;609;610;611;612;613;1403;1404;4716;4717;4718;4719;4720;4721;4722;4723;4724;4725;4726;4727;4728;4729;4730;4731;4732;4733;4734;4735;4736;4737;4738;4739;4740;4741;4742;4743;4744;4745;4746;4747;4748;4749;4750;4751;4752;4753;4754;4755;4756;4757;4758;4759;4760;4761;4762;4763;4764;4765;4766;4767;4768;4769;4770;4771;4772;4773;4774;4775;4776;4777;4778;4779;4…	695;696;697;698;699;700;701;702;703;704;705;706;707;708;709;710;711;1639;1640;5554;5555;5556;5557;5558;5559;5560;5561;5562;5563;5564;5565;5566;5567;5568;5569;5570;5571;5572;5573;5574;5575;5576;5577;5578;5579;5580;5581;5582;5583;5584;5585;5586;5587;5588;5589;5590;5591;5592;5593;5594;5595;5596;5597;5598;5599;5600;5601;5602;5603;5604;5605;5606;5607;5608;5609;5610;5611;5612;5613;5614;5615;5616;5617;5…	696;700;703;1639;5593;5958;5969;7356;7461;7911;7924;8229;9085;9852;9884;11444;13815;14631;14635;14653;14955;16448	20	257
P23639	P23639	15	15	15	Proteasome subunit alpha type-2	PRE8		1	15	15	15	60	60	60	27.162	250	250	0	323.31	9351800000	779310000	55				248	304;305;795;796;1530;1643;1733;1734;1764;1939;2758;2819;3071;3636;3750	True;True;True;True;True;True;True;True;True;True;True;True;True;True;True	311;312;822;823;1581;1696;1788;1789;1821;2000;2853;2921;3182;3183;3770;3771;3889	1085;1086;1087;1088;2602;2603;2604;2605;2606;2607;2608;5591;5592;6120;6477;6478;6479;6480;6481;6585;6586;6587;6588;6589;6590;6591;7095;10211;10212;10213;10491;10492;10493;11155;11156;11157;13170;13171;13172;13173;13174;13175;13176;13562;13563;13564;13565;13566;13567;13568;13569;13570;13571	1269;1270;1271;1272;1273;1274;3052;3053;3054;3055;3056;3057;3058;3059;3060;3061;3062;6619;6620;7254;7696;7697;7698;7699;7700;7823;7824;7825;7826;7827;7828;7829;7830;7831;7832;8427;12135;12136;12137;12451;12452;12453;13267;13268;13269;15665;15666;15667;15668;15669;15670;15671;16120;16121;16122;16123;16124;16125;16126;16127;16128;16129;16130;16131	1269;1271;3052;3059;6619;7254;7696;7698;7828;8427;12135;12451;13267;15666;16121	21;22	57;78
P23641	P23641	3	3	3	Mitochondrial phosphate carrier protein;Mitochondrial phosphate carrier protein, N-terminally processed	MIR1		1	3	3	3	15.1	15.1	15.1	32.812	311	311	0	18.97	16545000	1034100	4				249	859;1568;2627	True;True;True	887;1620;2721	2821;2822;5808;5809;9686	3325;3326;3327;6881;6882;11516	3326;6881;11516
P23724	P23724	13	13	13	Proteasome subunit beta type-6	PRE7		1	13	13	13	56.8	56.8	56.8	26.871	241	241	0	323.31	7872800000	656070000	213				250	91;642;909;910;1304;1731;2425;2426;3445;3446;3764;3765;3877	True;True;True;True;True;True;True;True;True;True;True;True;True	92;93;656;938;939;1343;1786;2515;2516;3576;3577;3903;3904;4016	387;388;389;390;391;392;393;394;395;396;397;2006;2007;2008;2009;2010;2998;2999;3000;3001;3002;3003;3004;3005;3006;3007;3008;3009;3010;3011;3012;3013;3014;3015;3016;3017;4361;4362;4363;4364;4365;4366;4367;4368;4369;4370;4371;4372;4373;4374;4375;4376;4377;4378;4379;4380;4381;4382;4383;4384;4385;4386;4387;4388;4389;4390;4391;4392;4393;4394;4395;4396;4397;4398;4399;4400;4401;4402;4403;4404;4405;4406;…	456;457;458;459;460;461;462;463;464;465;466;2368;2369;2370;2371;2372;3533;3534;3535;3536;3537;3538;3539;3540;3541;3542;3543;3544;3545;3546;3547;3548;3549;3550;3551;3552;3553;3554;3555;3556;3557;3558;3559;3560;3561;3562;3563;3564;3565;3566;5134;5135;5136;5137;5138;5139;5140;5141;5142;5143;5144;5145;5146;5147;5148;5149;5150;5151;5152;5153;5154;5155;5156;5157;5158;5159;5160;5161;5162;5163;5164;5165;…	463;2368;3535;3547;5137;7687;10585;10596;15042;15045;16167;16179;16620	23	166
P23776	P23776	1	1	1	Glucan 1,3-beta-glucosidase I/II	EXG1		1	1	1	1	5.8	5.8	5.8	51.31	448	448	0.0017271	3.0184	9187200	510400	2				251	2136	TRUE	2203	7835	9316;9317	9317
P25043	P25043	8	8	8	Proteasome subunit beta type-2	PUP1		1	8	8	8	43.7	43.7	43.7	28.268	261	261	0	323.31	4523900000	452390000	49				252	1633;1634;1841;1842;2542;2585;3084;3697	True;True;True;True;True;True;True;True	1686;1687;1901;1902;2634;2678;3196;3836	6088;6089;6090;6091;6092;6093;6094;6095;6096;6097;6098;6099;6816;6817;6818;6819;6820;6821;6822;6823;6824;6825;9353;9354;9355;9356;9357;9358;9359;9360;9361;9362;9363;9568;9569;9570;9571;11181;11182;11183;11184;13427;13428	7215;7216;7217;7218;7219;7220;7221;7222;7223;7224;7225;7226;7227;7228;7229;8097;8098;8099;8100;8101;8102;8103;8104;8105;8106;8107;8108;8109;8110;11113;11114;11115;11116;11117;11118;11119;11120;11121;11122;11123;11124;11125;11126;11367;11368;11369;11370;13294;13295;13296;13297;13298;15966;15967	7219;7228;8097;8104;11119;11367;13297;15966
P25087	P25087	4	4	4	Sterol 24-C-methyltransferase	ERG6		1	4	4	4	14.9	14.9	14.9	43.43	383	383	0	27.488	9032200	410550	4				253	1074;1744;1912;3928	True;True;True;True	1108;1800;1972;4068	3585;6528;6998;14154	4210;7756;8316;16810	4210;7756;8316;16810
P25294	P25294	2	2	2	Protein SIS1	SIS1		1	2	2	2	5.7	5.7	5.7	37.59	352	352	0	4.1123	26800000	1914300	0				254	693;788	True;True	710;815	2232;2233;2234;2590	2634;2635;2636;3040	2634;3040
P25297	P25297	2	2	2	Inorganic phosphate transporter PHO84	PHO84		1	2	2	2	5.6	5.6	5.6	64.381	587	587	0	6.2743	6918900	364150	4				255	3074;3255	True;True	3186;3373	11164;11165;11807	13277;13278;14047;14048	13277;14047
P25343	P25343	3	3	3	Reduced viability upon starvation protein 161	RVS161		1	3	3	3	10.6	10.6	10.6	30.25	265	265	0	8.1576	9376700	520930	3				256	873;1091;3615	True;True;True	902;1125;3749	2905;3609;13123;13124	3419;4237;15604;15605	3419;4237;15604
P25349	P25349	2	2	2	Flavoprotein-like protein YCP4	YCP4		1	2	2	2	18.2	18.2	18.2	26.35	247	247	0	22.049	8767400	547960	4				257	2496;3259	True;True	2587;3377	9163;11815	10857;10858;10859;14056	10859;14056
P25367	P25367	1	1	1	[PIN+] prion protein RNQ1	RNQ1		1	1	1	1	5.7	5.7	5.7	42.579	405	405	0.0018182	3.5155	13155000	1644400	1				258	2202	TRUE	2272	8046	9559	9559
P25443	P25443	8	8	8	40S ribosomal protein S2	RPS2		1	8	8	8	41.3	41.3	41.3	27.449	254	254	0	319.38	1396100000	107390000	42				259	96;339;640;1251;1610;1730;2057;2184	True;True;True;True;True;True;True;True	98;347;654;1287;1663;1785;2121;2254	408;409;1196;1197;1198;1199;1200;2000;2001;2002;2003;2004;4039;4040;4041;6015;6016;6017;6018;6019;6020;6021;6466;6467;6468;7529;8003;8004;8005;8006;8007;8008;8009;8010	481;482;1394;1395;1396;1397;1398;2360;2361;2362;2363;2364;2365;2366;4734;4735;4736;4737;4738;4739;7121;7122;7123;7124;7125;7126;7127;7128;7683;7684;7685;7686;8957;9511;9512;9513;9514;9515;9516;9517;9518;9519;9520;9521;9522	482;1394;2360;4734;7124;7684;8957;9521
P25451	P25451	8	8	8	Proteasome subunit beta type-3	PUP3		1	8	8	8	57.6	57.6	57.6	22.605	205	205	0	323.31	6304900000	788110000	89				260	126;391;400;921;1415;1944;2736;2896	True;True;True;True;True;True;True;True	128;401;410;951;1458;1459;2005;2831;3001	481;482;483;484;1360;1361;1362;1363;1364;1365;1366;1367;1368;1369;1370;1371;1372;1393;1394;1395;3033;3034;3035;3036;3037;3038;3039;5019;5020;5021;5022;5023;5024;5025;5026;5027;5028;5029;5030;5031;5032;5033;5034;5035;5036;5037;5038;5039;5040;5041;5042;5043;5044;5045;5046;5047;5048;5049;5050;7109;7110;7111;7112;7113;7114;7115;7116;7117;7118;7119;10012;10013;10014;10015;10016;10678;10679;10680;10681	563;564;565;566;1584;1585;1586;1587;1588;1589;1590;1591;1592;1593;1594;1595;1596;1597;1627;1628;1629;3584;3585;3586;3587;3588;3589;3590;3591;5912;5913;5914;5915;5916;5917;5918;5919;5920;5921;5922;5923;5924;5925;5926;5927;5928;5929;5930;5931;5932;5933;5934;5935;5936;5937;5938;5939;5940;5941;5942;5943;5944;5945;5946;5947;5948;5949;5950;5951;5952;5953;5954;5955;5956;8449;8450;8451;8452;8453;8454;845…	563;1584;1627;3585;5945;8449;11914;12676	24	66
P25605	P25605	1	1	1	Acetolactate synthase small subunit, mitochondrial	ILV6		1	1	1	1	3.9	3.9	3.9	33.986	309	309	0.0049261	2.5547	22762000	1422600	0				261	2219	TRUE	2289	8089	9608	9608
P25613	P25613	3	3	3	Accumulation of dyads protein 2	ADY2		1	3	3	3	22.6	22.6	22.6	30.726	283	283	0	153.49	375770000	46972000	12				262	863;2649;2852	True;True;True	891;2743;2954	2829;2830;2831;2832;9737;9738;10565;10566;10567	3334;3335;3336;3337;11582;11583;11584;11585;12544;12545;12546;12547	3334;11582;12544
P25659	P25659	5	5	5	Silencing boundary-establishment protein FUB1	FUB1		1	5	5	5	24.8	24.8	24.8	26.756	250	250	0	17.087	60820000	6082000	6				263	790;791;2122;2683;2727	True;True;True;True;True	817;818;2188;2777;2822	2593;2594;7775;9856;9986;9987;9988	3043;3044;9242;11720;11877;11878;11879	3043;3044;9242;11720;11877
P25694	P25694	10	10	10	Cell division control protein 48	CDC48		1	10	10	10	21	21	21	91.995	835	835	0	78.779	110820000	2462600	20				264	4;821;1173;1228;1699;1770;1822;1922;2347;2521	True;True;True;True;True;True;True;True;True;True	4;849;1207;1264;1753;1827;1882;1983;2435;2613	8;9;10;11;2710;3842;3843;3988;6303;6304;6305;6306;6307;6607;6768;7038;7039;7040;8669;9248;9249	9;10;11;12;3187;4506;4507;4666;7467;7468;7469;7470;7471;7848;8038;8360;8361;8362;10266;10991;10992;10993	9;3187;4506;4666;7468;7848;8038;8362;10266;10992
P26321	P26321	14	14	14	60S ribosomal protein L5	RPL5		1	14	14	14	68.4	68.4	68.4	33.714	297	297	0	323.31	3330100000	277510000	65				265	40;459;649;981;993;1014;1055;1216;1246;1930;3119;3120;3457;3818	True;True;True;True;True;True;True;True;True;True;True;True;True;True	40;470;663;1011;1024;1046;1089;1252;1282;1991;3233;3234;3588;3957	141;142;143;1551;1552;1553;2020;3243;3244;3288;3289;3290;3291;3292;3293;3294;3295;3436;3437;3438;3439;3440;3441;3531;3532;3954;3955;3956;4026;4027;4028;4029;4030;4031;4032;7075;7076;7077;7078;7079;7080;7081;11300;11301;11302;11303;11304;11305;11306;11307;12671;13821;13822;13823;13824;13825;13826;13827	155;156;157;1826;1827;1828;2382;3834;3835;3882;3883;3884;3885;3886;3887;3888;3889;3890;4046;4047;4048;4049;4050;4051;4052;4147;4148;4629;4630;4631;4716;4717;4718;4719;4720;4721;4722;4723;4724;4725;4726;8404;8405;8406;8407;8408;8409;8410;8411;13428;13429;13430;13431;13432;13433;13434;13435;13436;13437;13438;15077;16414;16415;16416;16417;16418;16419;16420;16421;16422;16423	157;1828;2382;3835;3884;4047;4147;4631;4725;8404;13430;13434;15077;16414
P26570;P33329	P26570;P33329	1;1	1;1	1;1	Serine/threonine-protein phosphatase PP-Z1;Serine/threonine-protein phosphatase PP-Z2	PPZ1;PPZ2	;	2	1	1	1	1.6	1.6	1.6	77.49	692	692;710	0.0018051	3.4036	11499000	328540	1				266	1491	TRUE	1538	5365	6342	6342
P26637	P26637	3	3	3	Leucine--tRNA ligase, cytoplasmic	CDC60		1	3	3	3	5.4	5.4	5.4	124.14	1090	1090	0	13.928	19176000	325020	4				267	2675;3189;3838	True;True;True	2769;3303;3977	9841;11596;13874	11704;13803;13804;16477	11704;13803;16477
P26755	P26755	1	1	1	Replication factor A protein 3	RFA3		1	1	1	1	14.8	14.8	14.8	13.816	122	122	0	32.451	0	0	1				268	3048	TRUE	3157	11090	13187	13187
P26783	P26783	13	13	13	40S ribosomal protein S5	RPS5		1	13	13	13	53.8	53.8	53.8	25.038	225	225	0	140.92	1655600000	150510000	42				269	245;395;1342;1343;2200;2580;2652;2792;2793;2814;3220;3595;3754	True;True;True;True;True;True;True;True;True;True;True;True;True	251;405;1382;1383;2270;2673;2746;2893;2894;2916;3336;3729;3893	873;1380;4625;4626;4627;4628;4629;4630;8044;9559;9560;9561;9562;9750;9751;9752;9753;9754;9755;9756;10392;10393;10394;10395;10396;10397;10398;10399;10475;10476;10477;10478;10479;10480;10481;11706;13069;13070;13577;13578;13579	1021;1606;5441;5442;5443;5444;5445;5446;9557;11358;11359;11360;11361;11597;11598;11599;11600;11601;11602;11603;11604;11605;11606;11607;12341;12342;12343;12344;12345;12346;12347;12348;12432;12433;12434;12435;12436;12437;12438;12439;13933;15545;15546;16138;16139;16140;16141;16142;16143	1021;1606;5441;5446;9557;11358;11607;12341;12346;12432;13933;15545;16143
P26784	P26784	10	5	5	60S ribosomal protein L16-A	RPL16A		1	10	5	5	36.7	23.6	23.6	22.201	199	199	0	35.535	152800000	13891000	9				270	55;1774;2030;2621;2818;3319;3451;3452;3706;3828	True;True;False;True;False;False;True;True;False;False	56;1831;2094;2715;2920;3446;3582;3583;3845;3967	208;209;6617;6618;6619;7436;7437;7438;7439;9678;10489;10490;12248;12249;12250;12251;12252;12253;12254;12660;12661;12662;12663;13450;13851;13852;13853	242;243;7858;7859;7860;8850;8851;8852;8853;11508;12449;12450;14585;14586;14587;14588;14589;14590;14591;14592;15064;15065;15066;15067;15990;16451;16452;16453	242;7860;8851;11508;12449;14589;15064;15066;15990;16452
P26785	P26785	11	11	6	60S ribosomal protein L16-B	RPL16B		1	11	11	6	44.9	44.9	31.8	22.249	198	198	0	30.898	346140000	31467000	20				271	53;1412;1788;2030;2622;2818;3049;3050;3319;3706;3828	True;True;True;True;True;True;True;True;True;True;True	54;1455;1845;2094;2716;2920;3158;3159;3446;3845;3967	202;203;5015;5016;6659;7436;7437;7438;7439;9679;10489;10490;11091;11092;11093;11094;12248;12249;12250;12251;12252;12253;12254;13450;13851;13852;13853	229;230;5908;5909;7904;8850;8851;8852;8853;11509;12449;12450;13188;13189;13190;13191;14585;14586;14587;14588;14589;14590;14591;14592;15990;16451;16452;16453	229;5908;7904;8851;11509;12449;13188;13189;14589;15990;16452
P26786	P26786	13	13	7	40S ribosomal protein S7-A	RPS7A		1	13	13	7	71.1	71.1	46.3	21.622	190	190	0	295.67	1628200000	148020000	33				272	62;166;560;672;1344;1498;1518;1660;1887;2616;2754;3558;3879	True;True;True;True;True;True;True;True;True;True;True;True;True	63;168;574;689;1384;1545;1566;1713;1947;2710;2849;3690;4018	306;307;308;309;310;311;312;313;648;649;650;1805;2182;4631;4632;5395;5396;5397;5498;5499;5500;6164;6932;6933;9669;10199;10200;10201;10202;10203;10204;12943;12944;13996;13997	349;350;351;352;353;354;355;356;357;358;747;748;749;2134;2578;5447;5448;6383;6384;6385;6504;6505;6506;7306;8239;8240;11499;12119;12120;12121;12122;12123;12124;12125;15391;15392;16622;16623	353;748;2134;2578;5448;6383;6505;7306;8239;11499;12120;15391;16622
P27472	P27472	5	5	5	Glycogen [starch] synthase isoform 2	GSY2		1	5	5	5	12.1	12.1	12.1	80.078	705	705	0	66.535	18627000	564460	7				273	2;489;1044;1221;2290	True;True;True;True;True	2;500;1076;1257;2368	6;1622;3496;3967;8460	6;7;1910;4111;4644;10033;10034	6;1910;4111;4644;10033
P27614	P27614	4	4	4	Carboxypeptidase S	CPS1		1	4	4	4	7.3	7.3	7.3	64.596	576	576	0	6.5795	4575700	183030	2				274	1340;1398;1540;3944	True;True;True;True	1380;1441;1591;4084	4615;4940;5692;14189	5431;5822;6749;16849	5431;5822;6749;16849
P27680	P27680	2	2	2	Ubiquinone biosynthesis O-methyltransferase, mitochondrial	COQ3		1	2	2	2	8.3	8.3	8.3	36.33	312	312	0	59.777	16078000	945740	2				275	482;2530	True;True	493;2622	1603;1604;9279	1885;1886;11033	1886;11033
P27796	P27796	4	4	4	3-ketoacyl-CoA thiolase, peroxisomal	POT1		1	4	4	4	18.9	18.9	18.9	44.73	417	417	0	13.136	22043000	1102200	3				276	5;37;1208;3089	True;True;True;True	5;37;1243;3201	12;137;3943;11194	13;151;4618;13308	13;151;4618;13308
P27810	P27810	1	1	1	Alpha-1,2 mannosyltransferase KTR1	KTR1		1	1	1	1	3.3	3.3	3.3	46.022	393	393	0	6.16	568690	25850	0				277	3028	TRUE	3137	11057	13147	13147
P28240	P28240	14	14	14	Isocitrate lyase	ICL1		1	14	14	14	45.4	45.4	45.4	62.408	557	557	0	323.31	774660000	30987000	33				278	65;216;375;450;682;1042;1859;1860;1900;1921;2745;3039;3159;3174	True;True;True;True;True;True;True;True;True;True;True;True;True;True	66;222;385;461;699;1074;1919;1920;1960;1982;2840;3148;3273;3288	317;318;319;815;1326;1327;1328;1329;1330;1527;1528;1529;1530;2207;2208;2209;2210;3494;6855;6856;6857;6858;6965;6966;6967;7033;7034;7035;7036;7037;10042;11077;11466;11467;11498	362;363;364;365;943;1547;1548;1549;1550;1551;1792;1793;1794;1795;2608;2609;2610;2611;4109;8145;8146;8147;8148;8281;8282;8283;8354;8355;8356;8357;8358;8359;11942;13170;13642;13643;13679	364;943;1547;1792;2608;4109;8145;8147;8281;8354;11942;13170;13643;13679
P28241	P28241	3	3	3	Isocitrate dehydrogenase [NAD] subunit 2, mitochondrial	IDH2		1	3	3	3	20.6	20.6	20.6	39.739	369	369	0	58.418	62684000	5223700	7				279	226;761;3351	True;True;True	232;787;3479	835;2516;2517;2518;12361;12362	971;972;2954;2955;2956;2957;14710;14711	971;2954;14710
P28321	P28321	1	1	1	Monoglyceride lipase	YJU3		1	1	1	1	5.4	5.4	5.4	35.562	313	313	0	5.1307	11322000	595910	1				280	71	TRUE	72	330	377	377
P28777	P28777	2	2	2	Chorismate synthase	ARO2		1	2	2	2	9.8	9.8	9.8	40.838	376	376	0	30.036	37980000	1726400	5				281	144;529	True;True	146;543	582;583;584;1730;1731;1732	676;677;678;2050;2051;2052	676;2050
P28834	P28834	3	3	3	Isocitrate dehydrogenase [NAD] subunit 1, mitochondrial	IDH1		1	3	3	3	9.7	9.7	9.7	39.324	360	360	0	21.728	64491000	3394200	4				282	760;1550;3320	True;True;True	786;1601;3447	2514;2515;5718;12255	2952;2953;6778;14593;14594	2952;6778;14594
P29311	P29311	8	8	3	Protein BMH1	BMH1		1	8	8	3	59.6	59.6	24.7	30.091	267	267	0	261.2	416430000	27762000	20				283	508;1581;1825;2447;2576;2864;3142;3354	True;True;True;True;True;True;True;True	520;1634;1885;2537;2669;2967;3256;3482	1664;5855;5856;5857;6771;6772;9007;9008;9547;9548;9549;10588;10589;11376;11377;11378;11379;11380;12368	1961;1962;6934;6935;6936;6937;8041;8042;10664;10665;11343;11344;11345;12569;12570;13533;13534;13535;13536;13537;14717	1962;6934;8042;10665;11344;12569;13534;14717
P29453	P29453	11	2	2	60S ribosomal protein L8-B	RPL8B		1	11	2	2	47.3	5.5	5.5	28.111	256	256	0	16.514	102040000	6802400	5				284	2027;2227;2241;2478;2962;3322;3323;3611;3822;3823;3900	False;False;False;False;False;False;False;False;True;True;False	2091;2297;2311;2569;3068;3449;3450;3745;3961;3962;4039	7425;7426;7427;7428;8104;8105;8126;8127;8128;9098;9099;9100;10856;10857;12257;12258;12259;12260;13095;13096;13835;13836;13837;13838;13839;13840;13841;13842;14029;14030;14031;14032;14033;14034	8837;8838;8839;8840;8841;9626;9627;9648;9649;9650;9651;10774;10775;10776;12886;12887;14596;14597;14598;14599;15573;15574;16432;16433;16434;16435;16436;16437;16438;16439;16659;16660;16661;16662;16663;16664	8837;9626;9650;10775;12886;14596;14597;15573;16432;16439;16660
P29547	P29547	1	1	1	Elongation factor 1-gamma 1	CAM1		1	1	1	1	2.7	2.7	2.7	47.087	415	415	0.0018484	3.7169	2244500	89781	1				285	3802	TRUE	3941	13723	16306	16306
P29704	P29704	2	2	2	Squalene synthase	ERG9		1	2	2	2	9.7	9.7	9.7	51.719	444	444	0	41.086	4343700	206840	2				286	169;3302	True;True	171;3429	656;12151	759;14452	759;14452
P29952	P29952	2	2	2	Mannose-6-phosphate isomerase	PMI40		1	2	2	2	7.9	7.9	7.9	48.188	429	429	0.0081169	2.4162	16425000	656990	2				287	1441;2077	True;True	1485;2142	5125;7630	6047;6048;9083	6048;9083
P30402	P30402	1	1	1	Orotate phosphoribosyltransferase 2	URA10		1	1	1	1	11.9	11.9	11.9	24.81	227	227	0	9.6508	9451100	630070	3				288	3556	TRUE	3688	12938;12939	15384;15385;15386	15386
P30624	P30624	8	8	8	Long-chain-fatty-acid--CoA ligase 1	FAA1		1	8	8	8	17	17	17	77.865	700	700	0	26.21	65947000	1735500	10				289	130;1120;1650;1955;2213;2284;2498;3840	True;True;True;True;True;True;True;True	132;1154;1703;2017;2283;2360;2589;3979	489;490;491;3693;6130;7161;7162;7163;8078;8442;9166;13876	572;573;574;4336;7266;8514;8515;8516;9597;10014;10015;10862;16479	572;4336;7266;8514;9597;10014;10862;16479
P30656	P30656	13	13	13	Proteasome subunit beta type-5	PRE2		1	13	13	13	59.6	59.6	59.6	31.636	287	287	0	323.31	7019800000	467990000	74				290	291;292;399;781;986;1045;1069;1517;1682;1780;2018;2934;3499	True;True;True;True;True;True;True;True;True;True;True;True;True	297;298;409;807;1016;1077;1078;1103;1565;1736;1837;2082;3040;3630	1018;1019;1020;1021;1022;1023;1024;1025;1026;1387;1388;1389;1390;1391;1392;2565;3254;3255;3256;3257;3258;3259;3260;3261;3262;3263;3264;3265;3266;3267;3268;3269;3270;3271;3272;3273;3497;3498;3499;3500;3501;3502;3503;3504;3505;3574;3575;5494;5495;5496;5497;6246;6247;6248;6249;6250;6251;6252;6253;6636;6637;6638;6639;6640;6641;7380;7381;7382;10781;10782;10783;12777;12778;12779;12780	1189;1190;1191;1192;1193;1194;1195;1196;1197;1614;1615;1616;1617;1618;1619;1620;1621;1622;1623;1624;1625;1626;3012;3845;3846;3847;3848;3849;3850;3851;3852;3853;3854;3855;3856;3857;3858;3859;3860;3861;3862;3863;3864;3865;4112;4113;4114;4115;4116;4117;4118;4119;4120;4198;4199;6500;6501;6502;6503;7403;7404;7405;7406;7407;7408;7409;7410;7411;7879;7880;7881;7882;7883;7884;7885;8778;8779;8780;8781;8782…	1190;1194;1616;3012;3846;4112;4198;6503;7406;7882;8779;12794;15202	25	172
P30657	P30657	12	12	12	Proteasome subunit beta type-7	PRE4		1	12	12	12	67.7	67.7	67.7	29.443	266	266	0	323.31	10750000000	1194400000	77				291	498;1739;1792;1999;2310;2392;2393;2394;2507;3350;3788;3926	True;True;True;True;True;True;True;True;True;True;True;True	509;1795;1849;2062;2063;2391;2482;2483;2484;2599;3477;3478;3927;4065;4066	1635;1636;6515;6516;6517;6678;7307;7308;7309;7310;7311;7312;7313;7314;7315;7316;7317;7318;7319;7320;7321;7322;8499;8844;8845;8846;8847;8848;8849;8850;8851;8852;8853;8854;8855;8856;8857;8858;9215;9216;12346;12347;12348;12349;12350;12351;12352;12353;12354;12355;12356;12357;12358;12359;12360;13674;13675;13676;13677;13678;14141;14142;14143;14144;14145;14146;14147;14148;14149;14150;14151	1923;1924;1925;7741;7742;7743;7925;8680;8681;8682;8683;8684;8685;8686;8687;8688;8689;8690;8691;8692;8693;8694;8695;8696;8697;8698;8699;8700;10076;10472;10473;10474;10475;10476;10477;10478;10479;10480;10481;10482;10483;10484;10485;10486;10487;10488;10489;10950;10951;14690;14691;14692;14693;14694;14695;14696;14697;14698;14699;14700;14701;14702;14703;14704;14705;14706;14707;14708;14709;16248;16249;1…	1923;7741;7925;8692;10076;10472;10475;10481;10951;14694;16253;16799	26;27;28	93;183;214
P30902	P30902	2	2	2	ATP synthase subunit d, mitochondrial	ATP7		1	2	2	2	10.9	10.9	10.9	19.809	174	174	0	4.9891	22668000	2266800	2				292	2630;2797	True;True	2724;2898	9693;10405;10406	11524;11525;12354;12355	11525;12354
P30952;P21826	P30952	14;4	14;4	14;4	Malate synthase 1, glyoxysomal	MLS1		2	14	14	14	34.1	34.1	34.1	62.79	554	554;554	0	323.31	751790000	25060000	43				293	309;371;388;1000;1194;1325;1993;2083;2150;2251;2279;2368;2770;3807	True;True;True;True;True;True;True;True;True;True;True;True;True;True	316;381;398;1031;1228;1364;2056;2148;2217;2321;2354;2456;2866;3946	1094;1095;1096;1097;1300;1301;1353;1354;1355;1356;1357;3310;3311;3312;3892;3893;4561;4562;4563;4564;7296;7297;7298;7299;7651;7652;7889;7890;8274;8275;8276;8277;8430;8431;8727;8728;8729;10255;13751;13752	1282;1283;1284;1285;1286;1520;1521;1522;1577;1578;1579;1580;1581;3905;3906;3907;4563;4564;5363;5364;5365;5366;5367;8669;8670;8671;8672;9108;9109;9383;9384;9385;9811;9812;9813;9814;9815;9816;10001;10002;10339;10340;10341;10342;12187;16336;16337	1282;1520;1577;3905;4563;5366;8672;9109;9384;9811;10002;10339;12187;16336
P31116	P31116	3	3	3	Homoserine dehydrogenase	HOM6		1	3	3	3	17.3	17.3	17.3	38.502	359	359	0	133.23	63849000	3192400	6				294	677;3691;3911	True;True;True	694;3830;4050	2192;13410;13411;14061;14062;14063	2591;15946;15947;16695;16696;16697;16698	2591;15946;16696
P31373	P31373	5	5	5	Cystathionine gamma-lyase	CYS3		1	5	5	5	19	19	19	42.542	394	394	0	55.811	55794000	3487100	7				295	389;597;1592;2133;3047	True;True;True;True;True	399;611;1645;2200;3156	1358;1882;5961;7826;7827;11089	1582;2223;7056;9304;9305;9306;13186	1582;2223;7056;9305;13186
P31539	P31539	22	22	22	Heat shock protein 104	HSP104		1	22	22	22	26.8	26.8	26.8	102.03	908	908	0	194.91	402140000	7733400	40				296	83;114;173;204;492;532;533;1450;1871;1880;1909;2192;2602;2635;2688;2717;2773;2822;2944;3792;3800;3849	True;True;True;True;True;True;True;True;True;True;True;True;True;True;True;True;True;True;True;True;True;True	84;116;175;207;503;546;547;1494;1931;1940;1969;2262;2695;2729;2782;2812;2869;2924;3050;3931;3939;3988	373;374;375;451;452;453;454;664;665;744;1625;1740;1741;5165;5166;5167;6897;6898;6911;6995;8026;9636;9637;9638;9639;9640;9641;9642;9712;9713;9867;9961;10271;10272;10499;10500;10804;10805;13685;13686;13687;13718;13898;13899	440;441;442;443;528;529;530;531;532;767;768;865;1913;2064;2065;6094;6095;6096;8197;8198;8211;8313;9538;11461;11462;11463;11464;11465;11466;11467;11556;11557;11733;11850;12204;12205;12460;12461;12819;12820;16262;16263;16264;16298;16505;16506	443;528;767;865;1913;2064;2065;6095;8197;8211;8313;9538;11463;11557;11733;11850;12204;12460;12820;16264;16298;16505
P31688	P31688	3	3	3	Trehalose-phosphatase	TPS2		1	3	3	3	7.3	7.3	7.3	102.98	896	896	0	48.395	21787000	463550	8				297	112;3160;3397	True;True;True	114;3274;3526	448;449;11468;11469;11470;12510	525;526;13644;13645;13646;13647;13648;14889	525;13647;14889
P32074	P32074	1	1	1	Coatomer subunit gamma	SEC21		1	1	1	1	2.4	2.4	2.4	104.83	935	935	0	52.538	31379000	640390	4				298	2208	TRUE	2278	8062;8063;8064	9579;9580;9581;9582	9579
P32191	P32191	13	13	13	Glycerol-3-phosphate dehydrogenase, mitochondrial	GUT2		1	13	13	13	23.6	23.6	23.6	72.388	649	649	0	60.869	106170000	2654300	18				299	79;258;285;500;591;618;1037;1038;2078;2908;3064;3537;3579	True;True;True;True;True;True;True;True;True;True;True;True;True	80;264;291;511;605;632;1069;1070;2143;3013;3173;3669;3713	352;908;1000;1001;1002;1638;1639;1876;1956;1957;1958;3484;3485;3486;7631;10707;11132;12888;12889;13028;13029	404;1063;1168;1169;1170;1927;1928;2216;2312;2313;2314;2315;4099;4100;4101;9084;12707;13237;15331;15332;15492;15493	404;1063;1168;1928;2216;2312;4099;4100;9084;12707;13237;15331;15493
P32263	P32263	1	1	1	Pyrroline-5-carboxylate reductase	PRO3		1	1	1	1	4.5	4.5	4.5	30.131	286	286	0.0017825	3.2941	5006900	294530	0				300	6	TRUE	6	13	14	14
P32288	P32288	1	1	1	Glutamine synthetase	GLN1		1	1	1	1	4.9	4.9	4.9	41.766	370	370	0	7.6308	1322100	82630	1				301	1107	TRUE	1141	3663	4301	4301
P32316	P32316	12	12	12	Acetyl-CoA hydrolase	ACH1		1	12	12	12	35.6	35.6	35.6	58.711	526	526	0	104.17	367910000	14716000	26				302	119;354;361;586;932;974;1318;1390;1749;1947;2304;3506	True;True;True;True;True;True;True;True;True;True;True;True	121;363;371;600;962;1004;1357;1433;1805;2008;2384;3637	464;465;466;467;468;1258;1259;1285;1869;3077;3078;3079;3080;3081;3218;3219;3220;3221;3222;4537;4538;4922;6535;7127;7128;7129;8484;8485;8486;12790	545;546;547;548;549;550;1473;1474;1504;2209;3637;3638;3639;3640;3641;3807;3808;3809;3810;3811;5332;5333;5800;7763;8468;8469;8470;8471;10061;10062;10063;15218	546;1473;1504;2209;3638;3807;5333;5800;7763;8470;10062;15218
P32324	P32324	30	30	30	Elongation factor 2	EFT1		1	30	30	30	49.4	49.4	49.4	93.288	842	842	0	323.31	1589700000	34559000	72				303	36;73;86;184;185;347;542;653;958;1020;1181;1209;1490;1524;1525;1563;1564;1695;1721;1911;2249;2465;2579;2744;3082;3153;3206;3360;3646;3690	True;True;True;True;True;True;True;True;True;True;True;True;True;True;True;True;True;True;True;True;True;True;True;True;True;True;True;True;True;True	36;74;87;186;187;355;556;667;988;1052;1215;1244;1537;1573;1574;1614;1615;1749;1776;1971;2319;2555;2672;2839;3194;3267;3321;3488;3782;3829	136;335;378;379;689;690;691;692;1234;1235;1236;1753;2025;3168;3169;3170;3171;3172;3173;3450;3451;3452;3856;3857;3858;3859;3860;3861;3944;3945;5363;5364;5563;5564;5565;5760;5761;5762;5763;5764;6289;6416;6417;6997;8270;9045;9046;9556;9557;9558;10039;10040;10041;11178;11179;11447;11448;11639;11640;11641;11642;12379;12380;12381;12382;12383;13194;13408;13409	150;382;446;447;795;796;797;798;799;800;1440;1441;1442;1443;2079;2387;3743;3744;3745;3746;3747;3748;4063;4064;4065;4521;4522;4523;4524;4525;4526;4619;4620;6340;6341;6590;6591;6592;6827;6828;6829;6830;6831;7451;7613;7614;7615;8315;9807;10711;10712;11353;11354;11355;11356;11357;11938;11939;11940;11941;13291;13292;13619;13620;13621;13622;13850;13851;13852;13853;13854;14729;14730;14731;14732;14733;15…	150;382;446;795;798;1441;2079;2387;3744;4063;4523;4620;6341;6590;6591;6829;6830;7451;7614;8315;9807;10712;11354;11938;13291;13621;13853;14731;15692;15944
P32340	P32340	3	3	3	Rotenone-insensitive NADH-ubiquinone oxidoreductase, mitochondrial	NDI1		1	3	3	3	7.4	7.4	7.4	57.249	513	513	0	21.737	16041000	641650	3				304	1136;2931;3887	True;True;True	1170;3037;4026	3762;10778;14009	4412;12789;16636	4412;12789;16636
P32366	P32366	4	4	4	V-type proton ATPase subunit d	VMA6		1	4	4	4	17.1	17.1	17.1	39.79	345	345	0	40.185	30777000	1923600	8				305	15;1092;2259;2260	True;True;True;True	15;1126;2329;2330	33;3610;8294;8295;8296	36;4238;4239;4240;9838;9839;9840;9841	36;4240;9838;9840
P32377	P32377	1	1	1	Diphosphomevalonate decarboxylase	MVD1		1	1	1	1	5.3	5.3	5.3	44.115	396	396	0	39.487	22826000	1201400	3				306	1017	TRUE	1049	3444;3445	4055;4056;4057	4056
P32379	P32379	12	12	12	Proteasome subunit alpha type-5	PUP2		1	12	12	12	71.5	71.5	71.5	28.617	260	260	0	323.31	8165900000	583280000	151				307	131;579;656;1301;1639;1908;1945;2074;2549;2700;2722;3123	True;True;True;True;True;True;True;True;True;True;True;True	133;593;670;1339;1340;1692;1968;2006;2138;2139;2641;2795;2817;3237	492;493;494;495;496;497;498;499;500;501;502;503;504;505;506;507;508;509;510;511;512;513;514;515;516;517;518;519;520;521;522;523;524;525;526;527;528;529;530;531;532;533;534;535;536;537;538;539;540;541;542;543;544;545;546;547;548;549;550;551;552;553;1853;2028;2029;2030;2031;4321;4322;4323;4324;4325;4326;4327;4328;4329;4330;4331;4332;4333;4334;4335;4336;4337;4338;6112;6113;6114;6984;6985;6986;6987;6…	575;576;577;578;579;580;581;582;583;584;585;586;587;588;589;590;591;592;593;594;595;596;597;598;599;600;601;602;603;604;605;606;607;608;609;610;611;612;613;614;615;616;617;618;619;620;621;622;623;624;625;626;627;628;629;630;631;632;633;634;635;636;637;638;639;640;641;642;2190;2390;2391;2392;2393;5088;5089;5090;5091;5092;5093;5094;5095;5096;5097;5098;5099;5100;5101;5102;5103;5104;5105;5106;5107;51…	575;2190;2390;5094;7246;8302;8462;9064;11145;11783;11859;13457	29;30	78;134
P32381	P32381	4	4	4	Actin-related protein 2	ARP2		1	4	4	4	16.1	16.1	16.1	44.073	391	391	0	41.602	31204000	1733600	6				308	88;289;813;3126	True;True;True;True	89;295;841;3240	381;382;1010;1011;2675;11336	449;450;451;1181;1182;3146;13480	449;1181;3146;13480
P32387	P32387	1	1	1	54S ribosomal protein L41, mitochondrial	MRP20		1	1	1	1	3.8	3.8	3.8	30.566	263	263	0.009539	2.2094	0	0	1				309	569	TRUE	583	1828	2162	2162
P32388	P32388	1	1	1	54S ribosomal protein MRP49, mitochondrial	MRP49		1	1	1	1	11.7	11.7	11.7	16.021	137	137	0	20.122	9040100	1291400	4				310	3463	TRUE	3594	12685;12686	15091;15092;15093;15094	15091
P32445	P32445	2	2	2	Single-stranded DNA-binding protein RIM1, mitochondrial	RIM1		1	2	2	2	30.4	30.4	30.4	15.386	135	135	0	46.907	56117000	8016700	6				311	1438;2725	True;True	1482;2820	5110;5111;5112;9982;9983	6030;6031;6032;11871;11872;11873	6032;11871
P32449	P32449	1	1	1	Phospho-2-dehydro-3-deoxyheptonate aldolase, tyrosine-inhibited	ARO4		1	1	1	1	5.9	5.9	5.9	39.749	370	370	0	13.795	23691000	1579400	5				312	3572	TRUE	3704	12986;12987;12988	15435;15436;15437;15438;15439	15435
P32454	P32454	6	6	6	Aminopeptidase 2, mitochondrial	APE2		1	6	6	6	10.4	10.4	10.4	107.75	952	952	0	39.357	33195000	603540	6				313	30;588;685;1940;3708;3885	True;True;True;True;True;True	30;602;702;2001;3847;4024	125;1873;2217;2218;7096;13452;13453;14007	137;2213;2618;2619;8428;15992;15993;16634	137;2213;2618;8428;15992;16634
P32469	P32469	1	1	1	Diphthine synthase	DPH5		1	1	1	1	8	8	8	33.847	300	300	0	42.433	9843200	579010	1				314	2904	TRUE	3009	10699	12699	12699
P32473	P32473	9	9	9	Pyruvate dehydrogenase E1 component subunit beta, mitochondrial	PDB1		1	9	9	9	52.5	52.5	52.5	40.053	366	366	0	323.31	740840000	46302000	30				315	13;1143;1176;2529;2817;2941;3288;3648;3671	True;True;True;True;True;True;True;True;True	13;1177;1210;2621;2919;3047;3415;3784;3809	29;30;31;3771;3772;3773;3846;3847;9278;10486;10487;10488;10795;10796;10797;10798;10799;10800;12124;12125;12126;12127;13196;13338;13339;13340;13341	32;33;34;4423;4424;4425;4510;4511;4512;11032;12445;12446;12447;12448;12808;12809;12810;12811;12812;12813;12814;12815;14422;14423;14424;14425;15694;15862;15863;15864;15865;15866	33;4423;4510;11032;12445;12815;14423;15694;15863
P32474	P32474	1	1	1	Protein disulfide-isomerase EUG1	EUG1		1	1	1	1	3.1	3.1	3.1	58.981	517	517	0	4.2171	8998300	529310	2				316	770	TRUE	796	2536;2537	2976;2977	2977
P32496	P32496	19	19	19	26S proteasome regulatory subunit RPN12	RPN12		1	19	19	19	78.5	78.5	78.5	31.919	274	274	0	323.31	12432000000	776990000	172				317	49;50;186;187;210;342;694;695;931;1499;2003;2055;2442;2443;2471;2472;2506;2538;2828	True;True;True;True;True;True;True;True;True;True;True;True;True;True;True;True;True;True;True	50;51;188;189;213;350;711;712;713;714;961;1546;2067;2119;2532;2533;2561;2562;2563;2598;2630;2930	177;178;179;180;181;182;183;184;185;186;187;188;189;190;191;192;193;194;195;196;197;198;693;694;695;696;761;762;763;764;765;766;1212;1213;1214;1215;1216;2235;2236;2237;2238;2239;2240;2241;2242;2243;2244;2245;2246;2247;2248;2249;2250;2251;2252;2253;2254;2255;2256;2257;2258;2259;2260;2261;2262;2263;2264;2265;2266;2267;2268;2269;2270;2271;2272;3064;3065;3066;3067;3068;3069;3070;3071;3072;3073;3074;3…	200;201;202;203;204;205;206;207;208;209;210;211;212;213;214;215;216;217;218;219;220;221;222;223;224;225;801;802;803;804;883;884;885;886;887;888;1411;1412;1413;1414;1415;2637;2638;2639;2640;2641;2642;2643;2644;2645;2646;2647;2648;2649;2650;2651;2652;2653;2654;2655;2656;2657;2658;2659;2660;2661;2662;2663;2664;2665;2666;2667;2668;2669;2670;2671;2672;2673;2674;2675;2676;2677;2678;2679;2680;3619;3620;…	204;213;801;804;883;1412;2662;2665;3634;6387;8704;8950;10654;10655;10735;10756;10946;11103;12480	31;32;33;34	56;249;250;264
P32497	P32497	3	3	3	Eukaryotic translation initiation factor 3 subunit C	NIP1		1	3	3	3	4.9	4.9	4.9	93.203	812	812	0.0018797	3.8296	65655000	1427300	5				318	260;1506;2986	True;True;True	266;1553;3093	910;5419;5420;10916	1065;6409;6410;12965;12966	1065;6409;12966
P32521	P32521	4	4	4	Actin cytoskeleton-regulatory complex protein PAN1	PAN1		1	4	4	4	3.1	3.1	3.1	160.27	1480	1480	0	68.689	13904000	302270	8				319	775;1144;1145;3083	True;True;True;True	801;1178;1179;3195	2546;2547;2548;3774;3775;3776;11180	2986;2987;2988;4426;4427;4428;4429;13293	2986;4426;4429;13293
P32523	P32523	1	1	1	Pre-mRNA-processing factor 19	PRP19		1	1	1	1	2.4	2.4	2.4	56.569	503	503	0.0018657	3.8135	3982100	173130	1				320	621	TRUE	635	1965	2322	2322
P32563	P32563	6	6	6	V-type proton ATPase subunit a, vacuolar isoform	VPH1		1	6	6	6	12.3	12.3	12.3	95.528	840	840	0	33.138	30564000	926180	9				321	473;528;1508;1929;2000;3358	True;True;True;True;True;True	484;542;1555;1990;2064;3486	1581;1729;5422;5423;7073;7074;7323;12376	1860;2049;6412;6413;6414;8401;8402;8403;8701;14725	1860;2049;6412;8402;8701;14725
P32565;P47169	P32565	62;1	62;1	62;1	26S proteasome regulatory subunit RPN2	RPN2		2	62	62	62	65.7	65.7	65.7	104.23	945	945;1442	0	323.31	56503000000	1046400000	533				322	26;224;360;408;409;523;524;559;572;742;752;762;808;809;912;946;988;1005;1010;1104;1118;1135;1154;1155;1469;1628;1762;1786;1834;1866;2047;2048;2095;2203;2333;2408;2417;2534;2569;2574;2643;2713;2715;2771;2772;2876;2921;2960;3042;3381;3407;3418;3577;3704;3705;3724;3813;3814;3845;3846;3907;3908	True;True;True;True;True;True;True;True;True;True;True;True;True;True;True;True;True;True;True;True;True;True;True;True;True;True;True;True;True;True;True;True;True;True;True;True;True;True;True;True;True;True;True;True;True;True;True;True;True;True;True;True;True;True;True;True;True;True;True;True;True;True	26;230;370;419;420;537;538;573;586;765;766;777;788;836;837;941;942;976;1018;1019;1037;1042;1138;1152;1169;1188;1189;1515;1681;1818;1819;1843;1894;1926;2111;2112;2161;2273;2420;2421;2498;2507;2626;2661;2666;2667;2737;2808;2810;2867;2868;2979;2980;3026;3027;3066;3151;3510;3536;3548;3709;3710;3843;3844;3863;3952;3953;3984;3985;4046;4047	54;55;56;57;58;59;60;61;62;63;64;830;831;1280;1281;1282;1283;1284;1418;1419;1706;1707;1708;1709;1710;1711;1712;1713;1714;1715;1716;1717;1718;1719;1803;1804;1834;1835;1836;2452;2453;2454;2455;2456;2457;2458;2459;2460;2461;2462;2463;2488;2519;2520;2664;2665;2666;2667;3020;3021;3022;3023;3024;3141;3142;3143;3275;3276;3384;3393;3394;3395;3396;3397;3398;3399;3400;3401;3402;3403;3404;3405;3406;3407;340…	58;59;60;61;62;63;64;65;66;67;68;963;964;1499;1500;1501;1502;1503;1662;1663;2014;2015;2016;2017;2018;2019;2020;2021;2022;2023;2024;2025;2026;2027;2028;2029;2030;2031;2032;2033;2034;2035;2036;2037;2038;2132;2133;2169;2170;2171;2885;2886;2887;2888;2889;2890;2891;2892;2893;2894;2895;2896;2922;2958;2959;3133;3134;3135;3136;3137;3138;3569;3570;3571;3572;3573;3713;3714;3715;3867;3868;3992;4001;4002;400…	59;963;1499;1662;1663;2020;2034;2132;2170;2889;2922;2959;3133;3138;3569;3714;3867;3992;4041;4265;4333;4388;4451;4456;6204;7203;7816;7894;8065;8168;8892;8906;9180;9560;10213;10530;10547;11091;11192;11268;11573;11838;11847;12191;12200;12608;12758;12877;13180;14784;14914;14959;15457;15978;15982;16030;16355;16379;16492;16498;16684;16689	35;36;37;38;39;40;41;42;43;44	60;108;215;217;386;657;662;706;773;787
P32582	P32582	5	5	5	Cystathionine beta-synthase	CYS4		1	5	5	5	18.5	18.5	18.5	56.021	507	507	0	11.764	17623000	629390	5				323	175;690;1329;1566;3780	True;True;True;True;True	177;707;1368;1618;3919	667;668;2227;4575;5801;13663	770;771;2629;5380;6868;16237	770;2629;5380;6868;16237
P32589	P32589	12	12	11	Heat shock protein homolog SSE1	SSE1		1	12	12	11	25.3	25.3	23.2	77.365	693	693	0	81.266	193630000	5233200	19				324	420;628;1040;1113;1456;1742;2156;2217;2676;3155;3566;3867	True;True;True;True;True;True;True;True;True;True;True;True	431;642;1072;1147;1500;1798;2223;2287;2770;3269;3698;4006	1444;1979;1980;1981;3488;3489;3490;3680;5178;5179;5180;6524;6525;6526;7905;8084;8085;9842;11456;11457;12956;13960;13961	1691;2337;2338;2339;4103;4104;4105;4321;6111;6112;6113;7751;7752;7753;7754;9401;9603;9604;11705;13630;13631;15404;16582;16583	1691;2337;4103;4321;6112;7752;9401;9603;11705;13630;15404;16582
P32590	P32590	2	1	1	Heat shock protein homolog SSE2	SSE2		1	2	1	1	3.9	1.9	1.9	77.62	693	693	0	12.66	2837800	65996	1				325	627;1040	True;False	641;1072	1978;3488;3489;3490	2336;4103;4104;4105	2336;4103
P32598	P32598	1	1	1	Serine/threonine-protein phosphatase PP1-2	GLC7		1	1	1	1	4.2	4.2	4.2	35.907	312	312	0.0017889	3.332	13227000	826680	0				326	1238	TRUE	1274	4013	4699	4699
P32608	P32608	4	4	4	Retrograde regulation protein 2	RTG2		1	4	4	4	13.1	13.1	13.1	65.571	588	588	0	10.794	21839000	661800	4				327	195;246;3472;3735	True;True;True;True	197;252;3603;3874	710;874;12699;13534	821;1022;15108;16084	821;1022;15108;16084
P32610	P32610	2	2	2	V-type proton ATPase subunit D	VMA8		1	2	2	2	13.3	13.3	13.3	29.194	256	256	0	75.369	18428000	2047500	4				328	320;3583	True;True	327;3717	1135;1136;1137;13037	1328;1329;1330;15502	1329;15502
P32614	P32614	3	3	3	Fumarate reductase 1	FRD1		1	3	3	3	10.2	10.2	10.2	50.843	470	470	0	6.8245	17869000	714760	2				329	1927;2998;3889	True;True;True	1988;3105;4028	7071;10944;14012	8399;13003;16640	8399;13003;16640
P32628	P32628	4	4	4	UV excision repair protein RAD23	RAD23		1	4	4	4	12.6	12.6	12.6	42.366	398	398	0	43.747	83525000	5966100	9				330	10;321;1853;2704	True;True;True;True	10;328;1913;2799	23;1138;1139;1140;6842;6843;6844;9919;9920;9921	26;1331;1332;1333;8132;8133;8134;11798;11799;11800	26;1333;8134;11798
P32775	P32775	9	9	9	1,4-alpha-glucan-branching enzyme	GLC3		1	9	9	9	17.8	17.8	17.8	81.115	704	704	0	36.383	54391000	1510900	11				331	1537;1640;1835;2107;2387;2470;2518;2794;2924	True;True;True;True;True;True;True;True;True	1588;1693;1895;2173;2477;2560;2610;2895;3030	5659;6115;6793;6794;7741;8825;9059;9242;9243;10400;10401;10758	6701;7249;8068;8069;8070;9205;10450;10726;10982;10983;10984;12349;12350;12768	6701;7249;8068;9205;10450;10726;10984;12349;12768
P32796	P32796	8	8	8	Carnitine O-acetyltransferase, mitochondrial	CAT2		1	8	8	8	19.1	19.1	19.1	77.241	670	670	0	128.85	111000000	3083300	15				332	426;806;823;1286;2361;2995;3061;3875	True;True;True;True;True;True;True;True	437;834;851;1323;2449;3102;3170;4014	1460;1461;1462;2660;2714;2715;4227;4228;4229;8713;8714;8715;8716;10938;10939;11129;13989;13990	1713;1714;1715;3129;3191;3192;4975;4976;4977;10322;10323;10324;10325;12995;12996;13234;16614;16615	1715;3129;3192;4975;10322;12995;13234;16614
P32835;P32836	P32835;P32836	3;3	3;3	3;3	GTP-binding nuclear protein GSP1/CNR1;GTP-binding nuclear protein GSP2/CNR2	GSP1;GSP2	;	2	3	3	3	10.5	10.5	10.5	24.81	219	219;220	0	9.562	25432000	2312000	3				333	1319;1320;3025	True;True;True	1358;1359;3133	4539;4540;11051;11052	5334;5335;13141;13142	5334;5335;13141
P32861	P32861	4	4	4	UTP--glucose-1-phosphate uridylyltransferase	UGP1		1	4	4	4	12.2	12.2	12.2	55.987	499	499	0	27.768	33902000	1303900	5				334	430;652;1275;1515	True;True;True;True	441;666;1311;1563	1466;1467;2024;4110;4111;5491;5492	1720;1721;2386;4818;4819;6496;6497;6498	1720;2386;4818;6497
P32895	P32895	1	1	1	Ribose-phosphate pyrophosphokinase 1	PRS1		1	1	1	1	2.6	2.6	2.6	47.047	427	427	0.0017241	3.013	2443800	128620	1				335	773	TRUE	799	2544	2984	2984
P46654;P32905	P46654;P32905	8;8	8;8	8;8	40S ribosomal protein S0-B;40S ribosomal protein S0-A	RPS0B;RPS0A	;	2	8	8	8	59.5	59.5	59.5	27.962	252	252;252	0	201.81	2007400000	167280000	31				336	600;852;1015;1337;1447;2531;2992;3312	True;True;True;True;True;True;True;True	614;880;1047;1376;1491;2623;3099;3439	1887;1888;1889;2794;2795;2796;2797;2798;2799;3442;4599;5161;5162;9280;9281;9282;9283;9284;9285;9286;10931;10932;12170;12171;12172;12173	2229;2230;2231;3294;3295;3296;3297;3298;3299;3300;4053;5407;6088;6089;6090;6091;11034;11035;11036;11037;11038;11039;11040;11041;11042;11043;12986;12987;14472;14473;14474;14475;14476	2229;3298;4053;5407;6090;11035;12986;14473
P32939	P32939	2	2	2	GTP-binding protein YPT7	YPT7		1	2	2	2	15.9	15.9	15.9	23.042	208	208	0.0017857	3.3178	1609200	123780	1				337	830;3507	True;True	858;3638	2733;12791	3215;15219	3215;15219
P33201	P33201	2	2	2	Ribosome assembly factor MRT4	MRT4		1	2	2	2	13.6	13.6	13.6	27.058	236	236	0	5.2588	13666000	1138800	5				338	1103;3934	True;True	1137;4074	3626;14165;14166;14167	4260;4261;16821;16822;16823	4261;16821
P33204	P33204	1	1	1	Actin-related protein 2/3 complex subunit 4	ARC19		1	1	1	1	4.7	4.7	4.7	19.916	171	171	0.0096154	2.2872	8151000	905670	2				339	52	TRUE	53	200;201	227;228	228
P33297	P33297	34	34	34	26S protease regulatory subunit 6A	RPT5		1	34	34	34	77.6	77.6	77.6	48.255	434	434	0	323.31	62215000000	2488600000	297				340	212;213;242;243;256;299;335;383;543;698;699;759;1050;1268;1421;1712;1736;1818;2019;2020;2166;2326;2405;2607;2608;2633;2634;2689;2690;2893;3279;3280;3424;3536	True;True;True;True;True;True;True;True;True;True;True;True;True;True;True;True;True;True;True;True;True;True;True;True;True;True;True;True;True;True;True;True;True;True	215;216;217;218;248;249;262;306;342;343;393;557;717;718;785;1083;1084;1304;1465;1767;1791;1792;1877;1878;2083;2084;2233;2234;2408;2409;2495;2700;2701;2702;2727;2728;2783;2784;2785;2997;3402;3403;3404;3405;3554;3668	771;772;773;774;775;776;777;778;779;780;781;782;783;784;785;786;787;788;789;790;791;792;793;794;795;796;797;798;862;863;864;865;866;867;868;869;899;900;901;902;903;904;1074;1075;1076;1077;1171;1172;1173;1174;1175;1176;1177;1178;1179;1180;1181;1182;1183;1184;1185;1186;1187;1188;1189;1190;1341;1342;1343;1754;1755;1756;1757;1758;1759;1760;2275;2276;2277;2278;2279;2280;2281;2282;2283;2284;2285;2286;2…	893;894;895;896;897;898;899;900;901;902;903;904;905;906;907;908;909;910;911;912;913;914;915;916;917;918;919;920;921;922;923;924;925;926;1007;1008;1009;1010;1011;1012;1013;1014;1015;1016;1048;1049;1050;1051;1052;1053;1054;1055;1056;1057;1058;1059;1256;1257;1258;1259;1260;1261;1369;1370;1371;1372;1373;1374;1375;1376;1377;1378;1379;1380;1381;1382;1383;1384;1385;1386;1387;1388;1564;1565;1566;2080;208…	917;923;1009;1015;1052;1259;1371;1566;2084;2685;2702;2949;4142;4784;5981;7540;7730;8026;8783;8787;9433;10128;10515;11479;11486;11545;11549;11734;11761;12655;14312;14338;14979;15322	45;46;47;48;49;50;51;52;53	58;131;170;201;220;254;305;368;400
P33298	P33298	33	32	32	26S protease regulatory subunit 6B homolog	RPT3		1	33	32	32	86	86	86	47.893	428	428	0	323.31	55153000000	2397900000	442				341	44;45;318;602;603;727;750;751;838;874;875;1227;1339;1511;1519;1520;1571;1714;1886;1976;2278;2319;2320;2369;2721;2732;2733;2757;3117;3157;3588;3866;3924	True;True;True;True;True;True;True;True;True;True;True;False;True;True;True;True;True;True;True;True;True;True;True;True;True;True;True;True;True;True;True;True;True	45;46;325;616;617;749;750;775;776;866;903;904;1263;1378;1379;1558;1559;1567;1568;1569;1623;1624;1769;1946;2039;2352;2353;2400;2401;2402;2457;2458;2816;2827;2828;2852;3231;3271;3722;4005;4063	164;165;166;167;168;169;170;171;172;173;1129;1130;1131;1132;1133;1892;1893;1894;1895;1896;1897;1898;1899;1900;1901;1902;1903;1904;1905;1906;1907;1908;1909;1910;1911;1912;1913;1914;1915;1916;1917;1918;1919;1920;1921;1922;1923;1924;1925;1926;1927;1928;1929;1930;2373;2374;2375;2376;2377;2378;2379;2380;2381;2382;2383;2384;2385;2386;2387;2388;2389;2390;2391;2392;2393;2394;2395;2396;2397;2398;2399;2400…	179;180;181;182;183;184;185;186;187;188;189;190;191;192;193;194;195;196;1319;1320;1321;1322;1323;1324;1325;1326;2235;2236;2237;2238;2239;2240;2241;2242;2243;2244;2245;2246;2247;2248;2249;2250;2251;2252;2253;2254;2255;2256;2257;2258;2259;2260;2261;2262;2263;2264;2265;2266;2267;2268;2269;2270;2271;2272;2273;2274;2275;2276;2277;2278;2279;2280;2281;2282;2283;2284;2793;2794;2795;2796;2797;2798;2799;28…	184;195;1319;2236;2283;2828;2911;2919;3250;3420;3422;4664;5417;6430;6509;6529;6897;7567;8238;8625;9980;10096;10118;10367;11855;11896;11898;12130;13418;13633;15526;16580;16751	54;55;56;57;58;59;60;61	1;116;135;161;179;303;360;387
P33299	P33299	29	29	29	26S protease regulatory subunit 7 homolog	RPT1		1	29	29	29	59.7	59.7	59.7	51.982	467	467	0	323.31	32298000000	1242200000	317				342	28;105;317;717;785;832;867;868;877;1124;1378;1379;1653;1775;1777;1924;2022;2023;2147;2674;2684;2963;3092;3150;3275;3503;3578;3639;3888	True;True;True;True;True;True;True;True;True;True;True;True;True;True;True;True;True;True;True;True;True;True;True;True;True;True;True;True;True	28;107;324;737;738;811;812;860;896;897;906;1158;1420;1421;1706;1832;1834;1985;2086;2087;2214;2768;2778;3069;3204;3205;3264;3394;3395;3634;3711;3712;3774;3775;4027	68;69;70;71;72;73;74;75;76;77;78;79;80;81;82;83;84;85;86;87;88;89;90;91;92;93;94;95;96;97;98;99;100;101;102;103;104;105;106;107;108;109;110;111;112;113;114;115;116;117;118;119;120;425;426;427;428;429;430;1128;2340;2341;2342;2343;2344;2345;2569;2570;2571;2572;2573;2574;2575;2576;2577;2578;2579;2580;2581;2582;2583;2584;2585;2586;2735;2736;2737;2893;2894;2895;2896;2897;2912;2913;3701;4855;4856;4857;…	72;73;74;75;76;77;78;79;80;81;82;83;84;85;86;87;88;89;90;91;92;93;94;95;96;97;98;99;100;101;102;103;104;105;106;107;108;109;110;111;112;113;114;115;116;117;118;119;120;121;122;123;124;125;126;127;128;129;130;131;132;500;501;502;503;504;505;506;1318;2757;2758;2759;2760;2761;2762;3016;3017;3018;3019;3020;3021;3022;3023;3024;3025;3026;3027;3028;3029;3030;3031;3032;3033;3034;3035;3036;3217;3218;3219;…	75;503;1318;2762;3016;3217;3405;3406;3429;4344;5722;5724;7292;7862;7869;8364;8795;8813;9371;11700;11725;12891;13320;13614;14207;15211;15481;15678;16638	62;63;64;65;66;67	85;172;297;333;352;428
P33327	P33327	16	16	16	NAD-specific glutamate dehydrogenase	GDH2		1	16	16	16	22.6	22.6	22.6	124.33	1092	1092	0	173.67	351910000	7181900	35				343	599;625;792;900;954;1051;1510;1558;1943;2239;2371;2372;3034;3099;3263;3942	True;True;True;True;True;True;True;True;True;True;True;True;True;True;True;True	613;639;819;929;984;1085;1557;1609;2004;2309;2460;2461;3143;3212;3382;4082	1884;1885;1886;1971;1972;1973;2595;2596;2597;2977;3161;3162;3527;5425;5747;5748;7108;8122;8123;8767;8768;8769;8770;8771;8772;11068;11069;11070;11228;11863;14185;14186;14187	2225;2226;2227;2228;2328;2329;2330;3045;3046;3047;3510;3734;3735;3736;4143;6416;6814;6815;8448;9644;9645;10384;10385;10386;10387;10388;10389;10390;13158;13159;13160;13161;13162;13345;14114;16844;16845;16846;16847	2226;2328;3045;3510;3734;4143;6416;6814;8448;9644;10384;10387;13158;13345;14114;16844
P33330	P33330	3	3	3	Phosphoserine aminotransferase	SER1		1	3	3	3	13.2	13.2	13.2	43.415	395	395	0	11.342	3164900	186170	3				344	366;481;2411	True;True;True	376;492;2501	1294;1602;8900	1514;1884;10538	1514;1884;10538
P33331	P33331	1	1	1	Nuclear transport factor 2	NTF2		1	1	1	1	17.6	17.6	17.6	14.453	125	125	0.0017606	3.2231	43122000	8624500	3				345	1006	TRUE	1038	3385;3386;3387	3993;3994;3995	3995
P33416	P33416	18	18	18	Heat shock protein 78, mitochondrial	HSP78		1	18	18	18	28.7	28.7	28.7	91.335	811	811	0	133.5	358550000	7967700	35				346	124;164;433;990;1367;1598;1615;1920;1979;1980;2052;2068;2738;2760;2784;3137;3683;3798	True;True;True;True;True;True;True;True;True;True;True;True;True;True;True;True;True;True	126;166;444;1021;1409;1651;1668;1981;2042;2043;2116;2132;2833;2856;2885;3251;3822;3937	477;478;646;1477;3278;3279;3280;4830;5976;5977;6043;7032;7263;7264;7265;7266;7517;7595;7596;7597;10018;10019;10225;10370;10371;11365;13385;13386;13387;13388;13389;13713;13714;13715;13716	559;560;745;1735;3870;3871;3872;3873;3874;5691;5692;7071;7072;7159;7160;8353;8630;8631;8632;8633;8634;8944;9037;9038;9039;11916;11917;11918;12152;12313;12314;13520;15919;15920;15921;15922;15923;16293;16294;16295;16296	559;745;1735;3873;5691;7072;7160;8353;8633;8634;8944;9037;11918;12152;12314;13520;15920;16296
P34216	P34216	8	8	8	EH domain-containing and endocytosis protein 1	EDE1		1	8	8	8	9.6	9.6	9.6	150.78	1381	1381	0	187.72	78514000	1330700	17				347	1093;2116;2410;2645;2967;3011;3051;3898	True;True;True;True;True;True;True;True	1127;2182;2500;2739;3073;3119;3160;4037	3611;7767;7768;7769;8899;9731;10866;10867;11009;11095;11096;11097;14026	4241;4242;4243;9233;9234;9235;9236;10537;11575;12903;12904;12905;13087;13192;13193;13194;13195;16656	4241;9233;10537;11575;12904;13087;13193;16656
P34227	P34227	4	4	4	Mitochondrial peroxiredoxin PRX1	PRX1		1	4	4	4	17.2	17.2	17.2	29.495	261	261	0	14.329	13106000	873720	3				348	1977;2513;2514;2522	True;True;True;True	2040;2605;2606;2614	7260;9231;9232;9233;9250;9251	8627;10971;10972;10973;10994;10995	8627;10971;10972;10994
P34237	P34237	2	2	2	Protein CASP	COY1		1	2	2	2	3.4	3.4	3.4	77.513	679	679	0.0050167	2.6801	13073000	335210	3				349	39;2276	True;True	39;2349	139;140;8381	153;154;9940	154;9940
P34760;Q04120	P34760	11;1	11;1	11;1	Peroxiredoxin TSA1	TSA1		2	11	11	11	70.4	70.4	70.4	21.589	196	196;196	0	107.37	396840000	30526000	30				350	568;645;894;1140;1306;1681;1690;1765;2214;3146;3931	True;True;True;True;True;True;True;True;True;True;True	582;659;923;1174;1345;1735;1744;1822;2284;3260;4071	1820;1821;1822;1823;1824;1825;1826;1827;2013;2014;2961;2962;2963;3768;4481;4482;4483;6242;6243;6244;6245;6275;6276;6592;8079;8080;11385;11386;11387;14157;14158	2154;2155;2156;2157;2158;2159;2160;2161;2375;2376;3486;3487;3488;3489;3490;4420;5261;5262;5263;7398;7399;7400;7401;7402;7434;7435;7436;7833;9598;9599;13542;13543;13544;16813;16814	2154;2376;3488;4420;5262;7398;7434;7833;9599;13543;16813
P35691	P35691	2	2	2	Translationally-controlled tumor protein homolog	TMA19		1	2	2	2	15.6	15.6	15.6	18.741	167	167	0.0018083	3.4722	20817000	2602100	1				351	615;2132	True;True	629;2199	1951;7825	2305;9303	2305;9303
P35719	P35719	3	3	3	Uncharacterized protein MRP8	MRP8		1	3	3	3	17.8	17.8	17.8	25.097	219	219	0	33.496	16848000	1404000	3				352	736;3425;3869	True;True;True	759;3555;4008	2431;2432;12594;13963	2860;2861;14983;16585	2861;14983;16585
P38711;P35997	P38711;P35997	2;2	2;2	2;2	40S ribosomal protein S27-B;40S ribosomal protein S27-A	RPS27B;RPS27A	;	2	2	2	2	29.3	29.3	29.3	8.8653	82	82;82	0	9.5834	626240000	156560000	4				353	2159;3574	True;True	2226;3706	7908;12990;12991;12992;12993	9404;15442;15443;15444;15445;15446	9404;15442
P36008	P36008	3	3	3	Elongation factor 1-gamma 2	TEF4		1	3	3	3	10	10	10	46.52	412	412	0	7.8428	13409000	583020	3				354	1179;1377;3043	True;True;True	1213;1419;3152	3854;4854;11085	4519;5720;13181;13182	4519;5720;13181
P36010	P36010	5	5	5	Nucleoside diphosphate kinase	YNK1		1	5	5	5	41.2	41.2	41.2	17.166	153	153	0	25.24	99070000	11008000	9				355	689;1162;2515;2899;3230	True;True;True;True;True	706;1196;2607;3004;3347	2226;3819;3820;9234;9235;9236;9237;10689;10690;11733	2628;4478;4479;10974;10975;10976;10977;12686;12687;13962	2628;4479;10976;12686;13962
P36017;P36019;P36018	P36017;P36019;P36018	2;1;1	2;1;1	2;1;1	Vacuolar protein sorting-associated protein 21;GTP-binding protein YPT53;GTP-binding protein YPT52	VPS21;YPT53;YPT52	;;	3	2	2	2	15.7	15.7	15.7	23.081	210	210;220;234	0	4.8472	7630200	508680	3				356	895;1032	True;True	924;1064	2964;2965;3475;3476	3491;3492;4089;4090	3492;4089
P36022	P36022	2	2	2	Dynein heavy chain, cytoplasmic	DYN1		1	2	2	2	0.6	0.6	0.6	471.34	4092	4092	0.005042	2.7316	4741500	20437	1				357	1677;1901	True;True	1731;1961	6221;6968	7372;8284	7372;8284
P36035	P36035	1	1	1	Carboxylic acid transporter protein homolog	JEN1		1	1	1	1	5.4	5.4	5.4	69.375	616	616	0	31.647	22682000	840090	1				358	205	TRUE	208	745	866	866
P36060	P36060	2	2	2	NADH-cytochrome b5 reductase 2;NADH-cytochrome b5 reductase p34 form;NADH-cytochrome b5 reductase p32 form	MCR1		1	2	2	2	14.2	14.2	14.2	34.137	302	302	0	55.215	35633000	1979600	5				359	191;793	True;True	193;820	703;704;705;2598;2599	814;815;816;3048;3049	815;3048
P36139	P36139	4	4	4	Protein PET10	PET10		1	4	4	4	23	23	23	31.246	283	283	0	46.217	54482000	2867500	5				360	616;643;654;2871	True;True;True;True	630;657;668;2974	1952;2011;2026;10602;10603	2306;2373;2388;12585;12586;12587	2306;2373;2388;12586
P36156	P36156	6	6	6	Glutathione S-transferase omega-like 2	ECM4		1	6	6	6	21.6	21.6	21.6	43.273	370	370	0	14.479	34969000	1748500	8				361	106;1503;1544;2456;3916;3939	True;True;True;True;True;True	108;1550;1595;2546;4055;4079	431;432;5412;5702;5703;5704;9030;14083;14182	507;508;6402;6760;6761;6762;6763;10695;16728;16841	508;6402;6760;10695;16728;16841
P36517	P36517	1	1	1	54S ribosomal protein L4, mitochondrial	MRPL4		1	1	1	1	4.4	4.4	4.4	36.964	319	319	0.0018762	3.8215	4515900	265640	2				362	2884	TRUE	2988	10636	12626;12627	12627
P36519	P36519	1	1	1	54S ribosomal protein L7, mitochondrial	MRPL7		1	1	1	1	5.1	5.1	5.1	33.099	292	292	0.0095694	2.2245	6866400	381470	0				363	3260	TRUE	3378	11816	14057	14057
P36520	P36520	1	1	1	54S ribosomal protein L10, mitochondrial	MRPL10		1	1	1	1	3.7	3.7	3.7	36.347	322	322	0.0049669	2.5864	6249300	328910	1				364	3116	TRUE	3230	11290	13417	13417
P36521	P36521	1	1	1	54S ribosomal protein L11, mitochondrial	MRPL11		1	1	1	1	3.6	3.6	3.6	28.515	249	249	0.0018215	3.5233	3255000	180830	1				365	2469	TRUE	2559	9058	10725	10725
P36523	P36523	1	1	1	54S ribosomal protein L15, mitochondrial	MRPL15		1	1	1	1	4.3	4.3	4.3	28.167	253	253	0	10.175	5042400	315150	1				366	1961	TRUE	2024	7217;7218	8577;8578	8577
P36527	P36527	1	1	1	54S ribosomal protein L28, mitochondrial	MRPL28		1	1	1	1	6.8	6.8	6.8	17.342	147	147	0.0017212	3.0015	4069500	452170	0				367	1895	TRUE	1955	6954	8269	8269
P36531	P36531	1	1	1	54S ribosomal protein L36, mitochondrial	MRPL36		1	1	1	1	14.1	14.1	14.1	20.09	177	177	0.0018553	3.7313	4414900	630700	2				368	2473	TRUE	2564	9089	10764;10765	10764
P36775	P36775	6	6	6	Lon protease homolog, mitochondrial	PIM1		1	6	6	6	8.9	8.9	8.9	127.11	1133	1133	0	17.881	28450000	458880	8				369	1008;1823;2785;2920;3201;3551	True;True;True;True;True;True	1040;1883;2886;3025;3316;3683	3389;3390;3391;6769;10372;10747;11619;12931	3997;3998;3999;8039;12315;12757;13828;15376	3997;8039;12315;12757;13828;15376
P37012	P37012	3	3	3	Phosphoglucomutase 2	PGM2		1	3	3	3	7.7	7.7	7.7	63.088	569	569	0	13.056	28808000	993390	8				370	675;1458;2225	True;True;True	692;1502;2295	2188;2189;2190;5182;5183;8100	2585;2586;2587;2588;2589;6115;6116;9622	2588;6115;9622
P37291	P37291	6	6	6	Serine hydroxymethyltransferase, cytosolic	SHM2		1	6	6	6	19	19	19	52.218	469	469	0	19.258	30268000	1121000	9				371	1165;2071;3440;3594;3739;3941	True;True;True;True;True;True	1199;2135;3571;3728;3878;4081	3824;7600;7601;7602;12628;13067;13068;13540;14184	4483;9042;9043;9044;15024;15543;15544;16093;16843	4483;9044;15024;15543;16093;16843
P37292	P37292	3	3	3	Serine hydroxymethyltransferase, mitochondrial	SHM1		1	3	3	3	11.2	11.2	11.2	53.686	490	490	0	12.345	9291500	320400	2				372	1338;3438;3738	True;True;True	1377;3569;3877	4600;12625;13539	5408;15021;16092	5408;15021;16092
P37898	P37898	2	2	2	Alanine/arginine aminopeptidase	AAP1		1	2	2	2	4.1	4.1	4.1	97.661	856	856	0	6.7884	6563500	131270	2				373	828;1419	True;True	856;1463	2731;5065	3213;5978	3213;5978
P38009	P38009	5	5	3	Bifunctional purine biosynthesis protein ADE17;Phosphoribosylaminoimidazolecarboxamide formyltransferase;IMP cyclohydrolase	ADE17		1	5	5	3	13.7	13.7	9.3	65.262	592	592	0	45.764	43138000	1307200	10				374	66;384;1830;3132;3486	True;True;True;True;True	67;394;1890;3246;3617	320;321;1344;1345;1346;6782;11359;12740	366;367;1567;1568;1569;1570;8055;8056;13514;15157	366;1567;8055;13514;15157
P38011	P38011	14	14	14	Guanine nucleotide-binding protein subunit beta-like protein	ASC1		1	14	14	14	79	79	79	34.805	319	319	0	258.18	2251700000	140730000	41				375	8;217;286;343;429;472;1111;1178;1206;1662;2859;3462;3695;3938	True;True;True;True;True;True;True;True;True;True;True;True;True;True	8;223;292;351;440;483;1145;1212;1240;1715;2962;3593;3834;4078	17;18;19;20;816;1003;1217;1218;1219;1220;1221;1222;1465;1580;3670;3671;3672;3673;3674;3675;3676;3851;3852;3853;3917;3918;3919;6167;6168;6169;6170;10581;10582;12683;12684;13420;13421;13422;13423;13424;14180;14181	18;19;20;21;22;23;944;1171;1416;1417;1418;1419;1420;1421;1422;1423;1424;1719;1859;4309;4310;4311;4312;4313;4314;4315;4316;4516;4517;4518;4589;4590;4591;7309;7310;7311;7312;12562;12563;15089;15090;15957;15958;15959;15960;15961;16839;16840	19;944;1171;1416;1719;1859;4311;4516;4589;7312;12562;15089;15957;16839
P38013	P38013	2	2	2	Peroxiredoxin type-2	AHP1		1	2	2	2	29	29	29	19.114	176	176	0	128.55	57115000	6346100	6				376	811;3508	True;True	839;3639	2671;2672;2673;12792;12793;12794	3142;3143;3144;15220;15221;15222	3142;15222
P38061	P38061	5	5	5	60S ribosomal protein L32	RPL32		1	5	5	5	35.4	35.4	35.4	14.771	130	130	0	63.354	182790000	22849000	8				377	283;475;996;3380;3399	True;True;True;True;True	289;486;1027;3509;3528	996;1584;1585;1586;1587;1588;1589;3298;3299;3300;12428;12429;12512	1164;1863;1864;1865;1866;1867;1868;3893;3894;3895;14782;14783;14891	1164;1867;3893;14782;14891
P38071	P38071	2	2	2	Enoyl-[acyl-carrier protein] reductase [NADPH, B-specific], mitochondrial	ETR1		1	2	2	2	10	10	10	42.066	380	380	0	15.28	28878000	1519900	7				378	2981;3248	True;True	3088;3366	10899;11788;11789;11790	12943;14023;14024;14025;14026;14027;14028	12943;14028
P38077	P38077	3	3	3	ATP synthase subunit gamma, mitochondrial	ATP3		1	3	3	3	20.9	20.9	20.9	34.35	311	311	0	81.845	95389000	5299400	9				379	393;476;1585	True;True;True	403;487;1638	1374;1375;1590;1591;1592;5864;5865	1599;1600;1869;1870;1871;1872;6946;6947;6948;6949	1600;1870;6947
P38084	P38084	1	1	1	Leu/Val/Ile amino-acid permease	BAP2		1	1	1	1	2.1	2.1	2.1	67.769	609	609	0	5.2139	5883300	280160	1				380	1964	TRUE	2027	7224	8584	8584
P38088	P38088	3	3	3	Glycine--tRNA ligase 1, mitochondrial	GRS1		1	3	3	3	6.4	6.4	6.4	78.183	690	690	0	54.158	24026000	572040	5				381	32;1481;2327	True;True;True	32;1527;2410	127;5313;5314;5315;8554	140;6275;6276;6277;10134;10135	140;6275;10135
P38113	P38113	1	1	1	Alcohol dehydrogenase 5	ADH5		1	1	1	1	6.8	6.8	6.8	37.648	351	351	0.0049505	2.5767	0	0	2				382	303	TRUE	310	1083;1084	1267;1268	1267
P38115	P38115	8	8	8	D-arabinose dehydrogenase [NAD(P)+] heavy chain	ARA1		1	8	8	8	41.9	41.9	41.9	38.883	344	344	0	63.033	117360000	5588600	14				383	177;1299;1591;3072;3339;3533;3711;3893	True;True;True;True;True;True;True;True	179;1337;1644;3184;3466;3665;3850;4032	670;671;672;4317;4318;5960;11158;12303;12873;13459;13460;13461;14016	773;774;775;5083;5084;5085;7055;13270;14643;15314;15999;16000;16001;16645	773;5083;7055;13270;14643;15314;16001;16645
P38120	P38120	2	2	2	37S ribosomal protein S9, mitochondrial	MRPS9		1	2	2	2	7.2	7.2	7.2	31.925	278	278	0.0017452	3.1514	3334900	238210	2				384	209;1205	True;True	212;1239	760;3916	882;4588	882;4588
P38137	P38137	1	1	1	Peroxisomal-coenzyme A synthetase	PCS60		1	1	1	1	2	2	2	60.488	543	543	0.0050676	2.8053	621860	23032	4				385	3371	TRUE	3500	12412;12413;12414;12415	14765;14766;14767;14768	14768
P38166	P38166	1	1	1	Protein transport protein SFT2	SFT2		1	1	1	1	6	6	6	24.274	215	215	0.004894	2.5151	0	0	1				386	3256	TRUE	3374	11808	14049	14049
P38219	P38219	2	2	2	Obg-like ATPase 1	OLA1		1	2	2	2	7.4	7.4	7.4	44.174	394	394	0	7.5342	5362900	223450	1				387	3094;3143	True;True	3207;3257	11216;11381	13332;13538	13332;13538
P38248	P38248	2	2	2	Cell wall protein ECM33	ECM33		1	2	2	2	5.8	5.8	5.8	43.768	429	429	0	21.003	33874000	3387400	2				388	3480;3601	True;True	3611;3735	12725;13079;13080;13081	15137;15555;15556;15557	15137;15557
P38325	P38325	2	2	2	Mitochondrial outer membrane protein OM14	OM14		1	2	2	2	25.4	25.4	25.4	14.609	134	134	0	5.8204	37347000	9336600	4				389	610;1133	True;True	624;1167	1941;1942;3718	2295;2296;4363;4364	2295;4364
P38328	P38328	3	3	3	Actin-related protein 2/3 complex subunit 1	ARC40		1	3	3	3	17.2	17.2	17.2	42.474	384	384	0	50.245	20540000	978090	5				390	836;1365;2354	True;True;True	864;1406;2442	2747;4810;8685	3234;5664;5665;5666;10284	3234;5664;10284
P38333	P38333	3	3	3	Essential nuclear protein 1	ENP1		1	3	3	3	9.9	9.9	9.9	55.136	483	483	0	12.52	7203500	277060	4				391	422;776;2539	True;True;True	433;802;2631	1448;2549;9349	1695;1696;2989;11108	1696;2989;11108
P38348	P38348	18	18	18	DNA mismatch repair protein HSM3	HSM3		1	18	18	18	50.6	50.6	50.6	55.542	480	480	0	181.57	785120000	29078000	37				392	77;812;968;998;1385;1894;2005;2126;2182;2186;2234;2282;2446;2482;2767;2866;3095;3580	True;True;True;True;True;True;True;True;True;True;True;True;True;True;True;True;True;True	78;840;998;1029;1428;1954;2069;2192;2252;2256;2304;2358;2536;2573;2863;2969;3208;3714	348;349;350;2674;3202;3203;3204;3308;4891;6951;6952;6953;7331;7332;7333;7334;7785;7786;7787;7788;7999;8013;8117;8439;8440;9004;9005;9006;9107;9108;9109;10246;10247;10248;10591;11217;11218;13030	399;400;401;402;3145;3788;3789;3790;3791;3903;5763;8263;8264;8265;8266;8267;8268;8709;8710;8711;8712;9253;9254;9255;9256;9507;9525;9639;10011;10012;10661;10662;10663;10783;10784;10785;12177;12178;12179;12572;13333;13334;15494	400;3145;3788;3903;5763;8267;8712;9253;9507;9525;9639;10011;10663;10783;12177;12572;13333;15494
P38427	P38427	5	5	5	Trehalose synthase complex regulatory subunit TSL1	TSL1		1	5	5	5	6.3	6.3	6.3	123.02	1098	1098	0	13.837	54427000	1088500	7				393	669;853;1167;2293;2342	True;True;True;True;True	686;881;1201;2372;2430	2170;2800;2801;3826;3827;8466;8657;8658	2564;3301;3302;4485;4486;10041;10249;10250	2564;3301;4485;10041;10249
P38616	P38616	3	3	3	Protein YGP1	YGP1		1	3	3	3	10.7	10.7	10.7	37.327	354	354	0	25.576	56487000	4707200	5				394	2352;2829;3732	True;True;True	2440;2931;3871	8682;10522;13527;13528;13529	10281;12489;16075;16076;16077	10281;12489;16075
P38624	P38624	15	15	15	Proteasome subunit beta type-1	PRE3		1	15	15	15	75.3	75.3	75.3	23.547	215	215	0	323.31	5511800000	423980000	78				395	446;507;631;708;757;1085;1978;2124;2125;2330;2391;2429;2901;3348;3490	True;True;True;True;True;True;True;True;True;True;True;True;True;True;True	457;519;645;727;782;783;1119;2041;2190;2191;2415;2416;2481;2519;3006;3475;3621	1501;1655;1656;1657;1658;1659;1660;1661;1662;1663;1985;2313;2314;2315;2496;2497;2498;2499;2500;2501;2502;2503;2504;2505;2506;2507;2508;3601;7261;7262;7777;7778;7779;7780;7781;7782;7783;7784;8581;8582;8583;8584;8585;8586;8587;8588;8589;8590;8591;8592;8593;8594;8839;8840;8841;8842;8843;8959;8960;8961;8962;8963;8964;8965;10692;10693;10694;10695;10696;12342;12752;12753;12754;12755	1761;1949;1950;1951;1952;1953;1954;1955;1956;1957;1958;1959;1960;2343;2727;2728;2729;2730;2930;2931;2932;2933;2934;2935;2936;2937;2938;2939;2940;2941;2942;2943;2944;2945;4229;8628;8629;9245;9246;9247;9248;9249;9250;9251;9252;10164;10165;10166;10167;10168;10169;10170;10171;10172;10173;10174;10175;10176;10177;10464;10465;10466;10467;10468;10469;10470;10471;10609;10610;10611;10612;10613;10614;10615;…	1761;1950;2343;2728;2938;4229;8629;9249;9252;10173;10466;10614;12696;14686;15172	68;69	165;194
P38631	P38631	2	1	1	1,3-beta-glucan synthase component FKS1	FKS1		1	2	1	1	2.3	0.5	0.5	214.85	1876	1876	0	4.7945	3220800	44121	2				396	1582;3524	False;True	1635;3656	5858;12852	6938;6939;15290;15291	6938;15291
P38689	P38689	1	1	1	Ribose-phosphate pyrophosphokinase 3	PRS3		1	1	1	1	3.8	3.8	3.8	35.123	320	320	0.0049751	2.6018	3458600	182030	1				397	1594	TRUE	1647	5969;5970	7064;7065	7065
P38695;P32467	P38695	5;1	5;1	5;1	Probable glucose transporter HXT5	HXT5		2	5	5	5	11.1	11.1	11.1	66.251	592	592;576	0	31.608	48052000	2402600	6				398	1832;3337;3338;3744;3878	True;True;True;True;True	1892;3464;3465;3883;4017	6784;6785;6786;12299;12300;12301;12302;13548;13995	8059;8060;8061;14639;14640;14641;14642;16102;16621	8061;14639;14642;16102;16621
P38701	P38701	5	5	5	40S ribosomal protein S20	RPS20		1	5	5	5	43.8	43.8	43.8	13.907	121	121	0	25.318	94408000	11801000	6				399	705;1706;2340;3378;3837	True;True;True;True;True	724;1761;2428;3507;3976	2307;2308;6343;6344;6345;8653;12426;13873	2721;2722;7515;7516;7517;10245;14780;16476	2721;7515;10245;14780;16476
P38707	P38707	1	1	1	Asparagine--tRNA ligase, cytoplasmic	DED81		1	1	1	1	2.2	2.2	2.2	62.206	554	554	0	7.9409	2250100	80361	0				400	3294	TRUE	3421	12139	14437	14437
P38720	P38720	11	11	7	6-phosphogluconate dehydrogenase, decarboxylating 1	GND1		1	11	11	7	38.7	38.7	27.4	53.543	489	489	0	158.75	195890000	6996100	21				401	350;567;1119;1475;1926;2092;2826;2917;2932;3751;3756	True;True;True;True;True;True;True;True;True;True;True	359;581;1153;1521;1987;2158;2928;3022;3038;3890;3895	1251;1252;1253;1819;3691;3692;5292;5293;7069;7070;7710;10510;10511;10736;10737;10738;10739;10779;13572;13582	1464;1465;1466;1467;1468;2153;4334;4335;6248;6249;8397;8398;9168;12472;12473;12474;12744;12745;12746;12747;12790;16132;16146	1468;2153;4334;6249;8398;9168;12472;12747;12790;16132;16146
P38737	P38737	3	3	3	Proteasome component ECM29	ECM29		1	3	3	3	2.2	2.2	2.2	210.43	1868	1868	0	7.3207	20469000	200680	1				402	1007;1158;1546	True;True;True	1039;1192;1597	3388;3814;5709	3996;4473;6769	3996;4473;6769
P38754;P36105	P38754;P36105	7;6	7;6	7;6	60S ribosomal protein L14-B;60S ribosomal protein L14-A	RPL14B;RPL14A	;	2	7	7	7	45.7	45.7	45.7	15.153	138	138;138	0	86.103	505630000	63204000	8				403	995;1814;1815;2577;2714;3076;3725	True;True;True;True;True;True;True	1026;1873;1874;2670;2809;3188;3864	3297;6738;6739;6740;6741;6742;9550;9551;9552;9553;9955;11168;13490	3892;7999;8000;8001;8002;8003;11346;11347;11348;11349;11350;11844;13281;16032	3892;8000;8003;11348;11844;13281;16032
P38764	P38764	70	70	70	26S proteasome regulatory subunit RPN1	RPN1		1	70	70	70	78.2	78.2	78.2	109.49	993	993	0	323.31	105570000000	2154500000	911				404	60;82;380;584;585;612;620;730;766;787;935;936;965;966;1004;1067;1068;1079;1207;1277;1293;1308;1309;1327;1328;1589;1602;1678;1679;1720;1722;1737;1741;1839;1854;1923;2006;2013;2014;2026;2061;2160;2329;2362;2400;2401;2402;2501;2502;2523;2564;2623;2670;2778;2846;3066;3067;3100;3101;3147;3154;3243;3244;3324;3413;3448;3477;3652;3757;3884	True;True;True;True;True;True;True;True;True;True;True;True;True;True;True;True;True;True;True;True;True;True;True;True;True;True;True;True;True;True;True;True;True;True;True;True;True;True;True;True;True;True;True;True;True;True;True;True;True;True;True;True;True;True;True;True;True;True;True;True;True;True;True;True;True;True;True;True;True;True	61;83;390;598;599;626;634;753;792;814;965;966;995;996;1035;1036;1101;1102;1113;1241;1242;1313;1330;1331;1347;1348;1366;1367;1642;1655;1732;1733;1775;1777;1793;1797;1899;1914;1984;2070;2077;2078;2090;2125;2227;2412;2413;2414;2450;2490;2491;2492;2592;2593;2594;2615;2656;2717;2764;2876;2877;2878;2948;3175;3176;3177;3178;3213;3214;3215;3261;3268;3361;3362;3451;3542;3543;3579;3608;3788;3789;3896;4023	220;221;222;223;224;225;226;227;228;229;230;231;232;233;234;235;236;237;238;239;240;241;242;243;244;245;246;247;248;249;250;251;252;253;254;255;256;257;258;259;260;261;262;263;264;265;266;267;268;269;270;271;272;273;274;275;276;277;278;279;280;281;282;283;284;285;286;287;288;289;290;291;292;293;294;295;296;297;298;299;300;301;302;303;355;356;357;358;359;360;361;362;363;364;365;366;367;368;369;370…	255;256;257;258;259;260;261;262;263;264;265;266;267;268;269;270;271;272;273;274;275;276;277;278;279;280;281;282;283;284;285;286;287;288;289;290;291;292;293;294;295;296;297;298;299;300;301;302;303;304;305;306;307;308;309;310;311;312;313;314;315;316;317;318;319;320;321;322;323;324;325;326;327;328;329;330;331;332;333;334;335;336;337;338;339;340;341;342;343;344;345;346;407;408;409;410;411;412;413;414…	285;408;1560;2205;2208;2298;2320;2842;2965;3039;3664;3670;3763;3767;3923;4192;4195;4217;4603;4870;5015;5265;5283;5369;5373;6956;7077;7378;7379;7587;7617;7734;7748;8085;8137;8363;8713;8752;8761;8824;8976;9422;10139;10326;10496;10502;10507;10917;10926;10998;11184;11510;11693;12253;12518;13244;13257;13378;13383;13547;13627;14007;14008;14601;14933;15052;15121;15738;16147;16632	70;71;72;73;74;75;76;77;78;79;80;81;82;83	82;124;249;306;765;775;780;790;809;815;862;864;894;903
P38788	P38788	2	2	2	Ribosome-associated complex subunit SSZ1	SSZ1		1	2	2	2	8.2	8.2	8.2	58.237	538	538	0	17.721	22173000	764590	4				405	145;2349	True;True	147;2437	585;586;587;8678	679;680;681;682;10277	679;10277
P38795	P38795	7	7	7	Glutamine-dependent NAD(+) synthetase	QNS1		1	7	7	7	14.1	14.1	14.1	80.685	714	714	0	36.635	40537000	1266800	13				406	885;902;1153;2063;2691;2751;2910	True;True;True;True;True;True;True	914;931;1187;2127;2786;2846;3015	2929;2930;2981;3792;3793;3794;3795;7560;7561;9890;10057;10058;10712	3448;3449;3515;4445;4446;4447;4448;4449;8993;8994;11764;11957;11958;12716	3449;3515;4446;8993;11764;11958;12716
P38804	P38804	1	1	1	Restriction of telomere capping protein 3	RTC3		1	1	1	1	15.3	15.3	15.3	12.009	111	111	0.0017182	2.9658	4221800	603110	1				407	2162	TRUE	2229	7924	9425	9425
P38806	P38806	1	1	1	Chromatin modification-related protein YNG2	YNG2		1	1	1	1	4.3	4.3	4.3	32.086	282	282	0.004886	2.4949	106490000	7099400	0				408	3874	TRUE	4013	13987;13988	16612;16613	16612
P38820	P38820	16	16	16	Adenylyltransferase and sulfurtransferase UBA4;Adenylyltransferase UBA4;Sulfurtransferase UBA4	UBA4		1	16	16	16	44.3	44.3	44.3	49.361	440	440	0	212.51	959480000	47974000	35				409	538;570;587;617;915;1248;1987;2094;2121;2306;2307;2698;2728;3575;3835;3836	True;True;True;True;True;True;True;True;True;True;True;True;True;True;True;True	552;584;601;631;945;1284;2050;2160;2187;2387;2388;2793;2823;3707;3974;3975	1749;1829;1870;1871;1872;1953;1954;1955;3027;4034;7285;7286;7713;7714;7715;7774;8492;8493;8494;9899;9989;9990;9991;12994;12995;12996;12997;12998;12999;13871;13872	2075;2163;2210;2211;2212;2307;2308;2309;2310;2311;3577;4728;8657;8658;9171;9172;9173;9174;9175;9176;9241;10069;10070;10071;11774;11880;11881;11882;11883;15447;15448;15449;15450;15451;15452;15453;16474;16475	2075;2163;2210;2309;3577;4728;8657;9171;9241;10069;10071;11774;11883;15448;16474;16475
P38821	P38821	4	4	4	Aspartyl aminopeptidase 4	APE4		1	4	4	4	14.3	14.3	14.3	54.173	490	490	0	11.774	28399000	1290900	5				410	2211;3251;3609;3729	True;True;True;True	2281;3369;3743;3868	8076;11796;11797;11798;11799;13092;13496	9595;14035;14036;14037;14038;15570;16039	9595;14038;15570;16039
P38836	P38836	1	1	1	Putative metallocarboxypeptidase ECM14	ECM14		1	1	1	1	3	3	3	49.829	430	430	0	5.5917	6701800	319130	1				411	2887	TRUE	2991	10642	12633	12633
P38861	P38861	7	7	7	60S ribosomal export protein NMD3	NMD3		1	7	7	7	23.6	23.6	23.6	59.095	518	518	0	211.51	67050000	3192800	11				412	59;234;439;964;1587;2209;2862	True;True;True;True;True;True;True	60;240;450;994;1640;2279;2965	219;850;851;1489;3187;5869;8065;8066;8067;8068;10586	254;993;994;1749;3762;6953;9583;9584;9585;9586;9587;12567	254;993;1749;3762;6953;9584;12567
P38886	P38886	14	14	14	26S proteasome regulatory subunit RPN10	RPN10		1	14	14	14	54.1	54.1	54.1	29.747	268	268	0	323.31	21035000000	2337300000	240				413	890;1493;1613;1614;1958;2152;2174;2175;2499;2669;2782;3318;3542;3569	True;True;True;True;True;True;True;True;True;True;True;True;True;True	919;1540;1666;1667;2020;2021;2219;2242;2243;2244;2590;2763;2883;3445;3674;3701	2943;2944;2945;2946;2947;2948;2949;2950;2951;2952;2953;2954;2955;2956;5367;5368;5369;5370;5371;5372;5373;5374;5375;5376;5377;5378;5379;5380;5381;6024;6025;6026;6027;6028;6029;6030;6031;6032;6033;6034;6035;6036;6037;6038;6039;6040;6041;6042;7168;7169;7170;7171;7172;7173;7174;7175;7176;7177;7178;7179;7180;7181;7182;7183;7184;7185;7186;7187;7188;7189;7190;7191;7192;7193;7194;7195;7196;7197;7198;7199…	3467;3468;3469;3470;3471;3472;3473;3474;3475;3476;3477;3478;3479;3480;6344;6345;6346;6347;6348;6349;6350;6351;6352;6353;6354;6355;6356;6357;6358;6359;6360;6361;6362;7131;7132;7133;7134;7135;7136;7137;7138;7139;7140;7141;7142;7143;7144;7145;7146;7147;7148;7149;7150;7151;7152;7153;7154;7155;7156;7157;7158;8521;8522;8523;8524;8525;8526;8527;8528;8529;8530;8531;8532;8533;8534;8535;8536;8537;8538;8539…	3476;6344;7131;7136;8535;9389;9467;9487;10863;11686;12308;14546;15344;15416	84;85	87;236
P38891	P38891	5	5	4	Branched-chain-amino-acid aminotransferase, mitochondrial	BAT1		1	5	5	4	18.3	18.3	16	43.596	393	393	0	23.457	84516000	3841600	6				414	470;1141;1249;1877;2693	True;True;True;True;True	481;1175;1285;1937;2788	1574;3769;4035;6906;9893;9894	1850;1851;4421;4729;8206;11767;11768	1850;4421;4729;8206;11767
P38910	P38910	3	3	3	10 kDa heat shock protein, mitochondrial	HSP10		1	3	3	3	29.2	29.2	29.2	11.372	106	106	0	6.1064	17465000	2910900	3				415	381;2946;3468	True;True;True	391;3052;3599	1339;10809;10810;12693	1561;12824;12825;15101	1561;12824;15101
P38972	P38972	4	4	4	Phosphoribosylformylglycinamidine synthase	ADE6		1	4	4	4	4	4	4	148.9	1358	1358	0	17.941	18697000	274950	5				416	1876;2010;2662;2845	True;True;True;True	1936;2074;2756;2947	6905;7339;7340;9806;10545	8205;8717;8718;11663;12516	8205;8717;11663;12516
P39015	P39015	8	8	8	Suppressor protein STM1	STM1		1	8	8	8	43.6	43.6	43.6	29.995	273	273	0	38.137	104690000	8724300	11				417	595;1656;1779;2492;3018;3140;3596;3597	True;True;True;True;True;True;True;True	609;1709;1836;2583;3126;3254;3730;3731	1880;6156;6157;6158;6635;9154;9155;11024;11374;13071;13072	2220;7298;7299;7300;7878;10846;10847;13110;13530;13531;15547;15548	2220;7298;7878;10846;13110;13531;15547;15548
P39076	P39076	6	6	6	T-complex protein 1 subunit beta	CCT2		1	6	6	6	16.7	16.7	16.7	57.203	527	527	0	43.566	46896000	1617100	10				418	916;2157;2629;2966;2979;3110	True;True;True;True;True;True	946;2224;2723;3072;3086;3224	3028;7906;9690;9691;9692;10865;10893;10894;11277;11278	3578;9402;11520;11521;11522;11523;12902;12935;12936;13402;13403;13404	3578;9402;11520;12902;12936;13403
P39077	P39077	7	7	7	T-complex protein 1 subunit gamma	CCT3		1	7	7	7	17.8	17.8	17.8	58.814	534	534	0	20.238	28172000	853710	5				419	203;673;2272;2301;2413;2625;3131	True;True;True;True;True;True;True	206;690;2343;2380;2503;2719;3245	743;2183;8356;8475;8902;9684;11358	864;2579;9912;10051;10540;11514;13513	864;2579;9912;10051;10540;11514;13513
P39078	P39078	3	3	3	T-complex protein 1 subunit delta	CCT4		1	3	3	3	9.7	9.7	9.7	57.603	528	528	0	25.169	9727400	335430	3				420	1117;1434;2978	True;True;True	1151;1478;3085	3688;5101;10892	4331;6018;12934	4331;6018;12934
P39079	P39079	3	3	3	T-complex protein 1 subunit zeta	CCT6		1	3	3	3	12.8	12.8	12.8	59.923	546	546	0	10.9	13570000	521930	5				421	0;2497;3561	True;True;True	0;2588;3693	0;1;2;9164;9165;12949	0;1;2;10860;10861;15397	2;10860;15397
P39101	P39101	1	1	1	Protein CAJ1	CAJ1		1	1	1	1	4.3	4.3	4.3	44.854	391	391	0	12.476	1119200	50873	1				422	984	TRUE	1014	3252	3843	3843
P39105	P39105	2	2	2	Lysophospholipase 1	PLB1		1	2	2	2	3.6	3.6	3.6	71.667	664	664	0	8.1792	44118000	2100800	6				423	168;3727	True;True	170;3866	653;654;655;13494	754;755;756;757;758;16036	758;16036
P39522	P39522	3	3	3	Dihydroxy-acid dehydratase, mitochondrial	ILV3		1	3	3	3	8.5	8.5	8.5	62.86	585	585	0	31.726	27270000	973920	4				424	1003;3273;3450	True;True;True	1034;3392;3581	3319;11887;12658;12659	3917;3918;14147;15062;15063	3918;14147;15062
P39676	P39676	11	11	11	Flavohemoprotein	YHB1		1	11	11	11	46.4	46.4	46.4	44.646	399	399	0	68.672	181560000	10087000	17				425	369;755;851;924;925;1477;2332;2407;2463;3027;3464	True;True;True;True;True;True;True;True;True;True;True	379;780;879;954;955;1523;2419;2497;2553;3136;3595	1297;2493;2793;3043;3044;3045;3046;3047;5297;5298;8622;8887;8888;8889;9042;11056;12687	1517;2927;3293;3595;3596;3597;3598;3599;3600;6254;6255;10209;10522;10523;10524;10525;10526;10707;13146;15095	1517;2927;3293;3596;3600;6254;10209;10523;10707;13146;15095
P39708;P07262	P39708	10;4	10;4	10;4	NADP-specific glutamate dehydrogenase 2	GDH3		2	10	10	10	32.4	32.4	32.4	49.627	457	457;454	0	155.26	184510000	6589700	21				426	17;398;676;930;1018;1054;1303;1784;2503;2973	True;True;True;True;True;True;True;True;True;True	17;408;693;960;1050;1088;1342;1841;2595;3079	35;36;37;1386;2191;3061;3062;3063;3446;3447;3530;4357;4358;4359;4360;6646;9204;10876;10877	38;39;40;1613;2590;3615;3616;3617;3618;4058;4059;4060;4146;5129;5130;5131;5132;5133;7890;10931;12917;12918;12919	38;1613;2590;3618;4058;4146;5133;7890;10931;12917
P39743	P39743	1	1	1	Reduced viability upon starvation protein 167	RVS167		1	1	1	1	2.3	2.3	2.3	52.774	482	482	0.0095541	2.2145	1967400	122960	1				427	3295	TRUE	3422	12140	14438	14438
P39939;P39938	P39939;P39938	3;3	3;3	3;3	40S ribosomal protein S26-B;40S ribosomal protein S26-A	RPS26B;RPS26A	;	2	3	3	3	30.3	30.3	30.3	13.447	119	119;119	0	10.885	83510000	20878000	7				428	491;1962;2491	True;True;True	502;2025;2582	1624;7219;9148;9149;9150;9151;9152;9153	1912;8579;10839;10840;10841;10842;10843;10844;10845	1912;8579;10842
P39954	P39954	6	6	6	Adenosylhomocysteinase	SAH1		1	6	6	6	16	16	16	49.125	449	449	0	46.118	74514000	3921800	9				429	929;1495;2089;3197;3411;3604	True;True;True;True;True;True	959;1542;2155;3312;3540;3738	3057;3058;3059;3060;5383;7705;7706;11614;11615;12543;13086	3611;3612;3613;3614;6364;9163;9164;13823;13824;14925;15563	3611;6364;9164;13824;14925;15563
P39958	P39958	1	1	1	Rab GDP-dissociation inhibitor	GDI1		1	1	1	1	3.1	3.1	3.1	51.206	451	451	0	13.607	17507000	761170	1				430	239	TRUE	245	859	1004	1004
P39990	P39990	1	1	1	13 kDa ribonucleoprotein-associated protein	SNU13		1	1	1	1	19	19	19	13.569	126	126	0	10.09	73659000	10523000	4				431	75	TRUE	76	342;343;344	392;393;394;395	395
P40008	P40008	2	2	2	Protein FMP52, mitochondrial	FMP52		1	2	2	2	15.2	15.2	15.2	25.086	231	231	0	7.1798	10864000	724240	2				432	2046;3755	True;True	2110;3894	7472;13580;13581	8890;16144;16145	8890;16144
P40016	P40016	38	38	38	26S proteasome regulatory subunit RPN3	RPN3		1	38	38	38	71.7	71.7	71.7	60.392	523	523	0	323.31	48609000000	1676200000	464				433	146;215;287;288;411;423;424;445;713;714;864;865;1362;1473;1474;1488;1532;1533;1538;1795;1804;1891;1950;2088;2248;2483;2484;2504;2631;2976;2982;2988;2989;3060;3562;3685;3768;3805	True;True;True;True;True;True;True;True;True;True;True;True;True;True;True;True;True;True;True;True;True;True;True;True;True;True;True;True;True;True;True;True;True;True;True;True;True;True	148;220;221;293;294;422;434;435;456;733;734;892;893;894;1403;1519;1520;1535;1583;1584;1589;1853;1863;1951;2011;2012;2153;2154;2318;2574;2575;2596;2725;3083;3089;3095;3096;3169;3694;3824;3907;3944	588;589;590;591;592;593;594;800;801;802;803;804;805;806;807;808;809;810;811;812;813;814;1004;1005;1006;1007;1008;1009;1424;1425;1426;1427;1449;1450;1451;1452;1453;1454;1455;1456;1457;1458;1499;1500;2325;2326;2327;2328;2329;2330;2331;2332;2333;2334;2833;2834;2835;2836;2837;2838;2839;2840;2841;2842;2843;2844;2845;2846;2847;2848;2849;2850;2851;2852;2853;2854;2855;2856;2857;2858;2859;2860;2861;2862;2…	683;684;685;686;687;688;689;690;691;692;928;929;930;931;932;933;934;935;936;937;938;939;940;941;942;1172;1173;1174;1175;1176;1177;1178;1179;1180;1670;1671;1672;1673;1697;1698;1699;1700;1701;1702;1703;1704;1705;1706;1707;1708;1709;1710;1711;1759;1760;2740;2741;2742;2743;2744;2745;2746;2747;2748;2749;2750;3338;3339;3340;3341;3342;3343;3344;3345;3346;3347;3348;3349;3350;3351;3352;3353;3354;3355;3356…	685;939;1172;1179;1670;1701;1705;1759;2744;2750;3392;3401;5550;6227;6243;6338;6625;6693;6706;7932;7979;8246;8487;9127;9689;10788;10812;10934;11527;12929;12947;12968;12979;13230;15399;15928;16199;16329	86;87;88;89	232;338;422;479
P40017	P40017	2	2	2	Carnitine O-acetyltransferase YAT2	YAT2		1	2	2	2	2.8	2.8	2.8	103.33	923	923	0.0018315	3.6015	6600000	137500	0				434	883;2477	True;True	912;2568	2926;9097	3445;10773	3445;10773
P40037	P40037	4	4	4	Protein HMF1	HMF1		1	4	4	4	62	62	62	13.906	129	129	0	56.085	13492000	1927400	5				435	2216;2839;3590;3593	True;True;True;True	2286;2941;3724;3727	8082;8083;10536;13061;13066	9601;9602;12504;15537;15542	9601;12504;15537;15542
P40069	P40069	1	1	1	Importin subunit beta-4	KAP123		1	1	1	1	1.1	1.1	1.1	122.6	1113	1113	0.0049342	2.5627	1258200	24196	1				436	801	TRUE	828	2621	3081	3081
P41277;P40106	P41277;P40106	1;1	1;1	1;1	Glycerol-1-phosphate phosphohydrolase 1;Glycerol-1-phosphate phosphohydrolase 2	GPP1;GPP2	;	2	1	1	1	6	6	6	27.947	250	250;250	0	7.1176	1107500	73831	0				437	3703	TRUE	3842	13434	15974	15974
P40150	P40150	15	14	2	Heat shock protein SSB2	SSB2		1	15	14	2	33.8	32.6	3.6	66.594	613	613	0	75.545	153280000	5109300	24				438	266;329;876;891;1465;1981;2180;2673;2807;3045;3085;3179;3184;3267;3498	True;True;True;True;True;False;True;True;True;True;True;True;True;True;True	272;336;905;920;1511;2044;2250;2767;2909;3154;3197;3293;3298;3386;3629	927;928;929;1163;2911;2957;2958;5239;5240;7267;7997;9835;10443;11087;11185;11186;11187;11188;11569;11570;11571;11578;11579;11580;11869;11870;12775;12776	1086;1087;1088;1359;3428;3481;3482;6191;6192;8635;9505;11698;12395;13184;13299;13300;13301;13302;13775;13776;13777;13784;13785;13786;13787;14123;14124;15199;15200;15201	1086;1359;3428;3482;6191;8635;9505;11698;12395;13184;13302;13775;13786;14123;15199
P40185	P40185	3	3	3	Protein MMF1, mitochondrial	MMF1		1	3	3	3	35.2	35.2	35.2	15.908	145	145	0	42.005	41674000	4630500	7				439	225;2418;3600	True;True;True	231;2508;3734	832;833;834;8928;13078	965;966;967;968;969;970;10571;15554	966;10571;15554
P40212	P40212	11	11	1	60S ribosomal protein L13-B	RPL13B		1	11	11	1	36.2	36.2	14.6	22.525	199	199	0	89.709	1131200000	141400000	46				440	229;432;1095;1358;1359;2556;3226;3227;3492;3534;3535	True;True;True;True;True;True;True;True;True;True;True	235;443;1129;1399;1400;2648;3342;3343;3623;3666;3667	841;842;843;1469;1470;1471;1472;1473;1474;1475;1476;3613;4692;4693;4694;4695;4696;4697;4698;4699;9399;9400;9401;11717;11718;11719;11720;11721;11722;11723;12757;12758;12759;12874;12875;12876;12877	980;981;982;983;984;1723;1724;1725;1726;1727;1728;1729;1730;1731;1732;1733;1734;4245;5523;5524;5525;5526;5527;5528;5529;5530;5531;5532;5533;5534;5535;11167;11168;11169;13946;13947;13948;13949;13950;13951;13952;15176;15177;15178;15179;15315;15316;15317;15318	980;1726;4245;5523;5526;11167;13946;13949;15176;15315;15318
P40217	P40217	1	1	1	Eukaryotic translation initiation factor 3 subunit I	TIF34		1	1	1	1	8.6	8.6	8.6	38.755	347	347	0.0017331	3.0561	9190900	459550	1				441	3621	TRUE	3755	13140	15628	15628
P40302	P40302	20	20	20	Proteasome subunit alpha type-6	PRE5		1	20	20	20	85	85	85	25.604	234	234	0	323.31	15553000000	914870000	96				442	93;103;104;355;416;549;1369;1907;2337;2475;2512;2568;2655;2656;2779;2891;3020;3021;3252;3567	True;True;True;True;True;True;True;True;True;True;True;True;True;True;True;True;True;True;True;True	95;105;106;364;365;427;563;1411;1967;2425;2566;2604;2660;2749;2750;2879;2995;3128;3129;3370;3699	399;420;421;422;423;424;1260;1261;1262;1263;1264;1265;1266;1267;1268;1269;1435;1436;1773;1774;1775;1776;1777;4834;4835;6977;6978;6979;6980;6981;6982;6983;8643;8644;8645;8646;8647;9091;9092;9093;9094;9226;9227;9228;9229;9230;9421;9765;9766;9767;9768;9769;9770;9771;9772;9773;9774;9775;10319;10320;10321;10647;10648;10649;10650;10651;10652;10653;10654;10655;10656;11026;11027;11028;11029;11030;11031;1…	468;493;494;495;496;497;498;499;1475;1476;1477;1478;1479;1480;1481;1482;1483;1484;1485;1486;1487;1682;1683;2100;2101;2102;2103;2104;5696;5697;8294;8295;8296;8297;8298;8299;8300;8301;10233;10234;10235;10236;10237;10767;10768;10769;10770;10963;10964;10965;10966;10967;10968;10969;10970;11191;11616;11617;11618;11619;11620;11621;11622;11623;11624;11625;11626;12258;12259;12260;12638;12639;12640;12641;1…	468;493;497;1487;1682;2102;5697;8298;10234;10768;10964;11191;11617;11624;12258;12638;13113;13131;14043;15406	90	70
P40303	P40303	15	15	15	Proteasome subunit alpha type-4	PRE6		1	15	15	15	67.3	67.3	67.3	28.439	254	254	0	323.31	6807000000	453800000	62				443	200;201;401;1132;1380;1684;2199;2263;2409;2541;2551;2552;2985;3913;3914	True;True;True;True;True;True;True;True;True;True;True;True;True;True;True	203;204;411;1166;1422;1738;2269;2333;2499;2633;2643;2644;3092;4052;4053	730;731;732;733;734;735;736;737;738;739;1396;1397;3714;3715;3716;3717;4861;4862;4863;4864;4865;4866;6256;6257;6258;6259;8041;8042;8043;8299;8300;8301;8302;8897;8898;9351;9352;9393;9394;10915;14073;14074;14075;14076;14077;14078;14079;14080	843;844;845;846;847;848;849;850;851;852;853;854;855;856;857;858;859;860;1630;1631;1632;1633;4359;4360;4361;4362;5729;5730;5731;5732;5733;5734;5735;5736;7414;7415;7416;7417;9554;9555;9556;9844;9845;9846;9847;10535;10536;11111;11112;11161;11162;12964;16711;16712;16713;16714;16715;16716;16717;16718;16719;16720;16721;16722;16723;16724;16725	843;856;1631;4359;5729;7416;9554;9847;10535;11112;11161;11162;12964;16712;16724
P40319	P40319	1	1	1	Elongation of fatty acids protein 3	ELO3		1	1	1	1	5.8	5.8	5.8	39.465	345	345	0.0017391	3.0916	3892800	324400	1				444	3495	TRUE	3626	12771	15195	15195
P40327	P40327	36	36	36	26S protease regulatory subunit 4 homolog	RPT2		1	36	36	36	78	78	78	48.828	437	437	0	323.31	12116000000	504850000	192				445	404;449;726;797;1099;1168;1224;1405;1483;1500;1501;1504;1703;1715;1716;1717;1753;2115;2275;2309;2315;2434;2587;2609;2777;2821;3035;3276;3277;3282;3401;3402;3428;3513;3514;3789	True;True;True;True;True;True;True;True;True;True;True;True;True;True;True;True;True;True;True;True;True;True;True;True;True;True;True;True;True;True;True;True;True;True;True;True	414;460;748;824;1133;1202;1260;1448;1529;1547;1548;1551;1758;1770;1771;1772;1809;2181;2347;2348;2390;2396;2524;2680;2703;2874;2875;2923;3144;3396;3397;3398;3399;3407;3408;3530;3531;3558;3644;3645;3646;3928	1401;1402;1522;1523;1524;1525;1526;2371;2372;2609;2610;2611;2612;2613;2614;3619;3620;3828;3829;3830;3831;3832;3833;3978;4963;4964;4965;4966;5321;5322;5323;5324;5325;5326;5327;5328;5329;5330;5331;5332;5333;5334;5335;5336;5337;5338;5402;5403;5404;5405;5406;5407;5413;5414;5415;5416;5417;6328;6329;6330;6331;6332;6333;6334;6335;6336;6337;6338;6385;6386;6387;6388;6389;6390;6391;6392;6393;6545;6546;6547…	1637;1638;1786;1787;1788;1789;1790;1791;2790;2791;2792;3063;3064;3065;3066;3067;3068;3069;3070;3071;3072;3073;3074;4252;4253;4487;4488;4489;4490;4491;4492;4656;5851;5852;5853;5854;5855;5856;5857;6283;6284;6285;6286;6287;6288;6289;6290;6291;6292;6293;6294;6295;6296;6297;6298;6299;6300;6301;6302;6303;6304;6305;6306;6307;6308;6309;6310;6311;6312;6391;6392;6393;6394;6395;6396;6397;6403;6404;6405;6406…	1637;1786;2791;3068;4252;4487;4656;5852;6302;6391;6393;6406;7501;7572;7576;7579;7776;9231;9935;10073;10085;10628;11378;11489;12222;12459;13163;14241;14255;14351;14899;14907;14986;15238;15251;16255	91;92;93;94;95	154;173;306;326;409
P40364	P40364	7	7	7	Mitochondrial peculiar membrane protein 1	MPM1		1	7	7	7	34.5	34.5	34.5	28.47	252	252	0	84.291	268330000	20641000	21				446	452;477;866;2141;3075;3296;3297	True;True;True;True;True;True;True	463;488;895;2208;3187;3423;3424	1533;1534;1593;1594;1595;2891;2892;7842;7843;11166;11167;12141;12142;12143;12144;12145;12146	1799;1800;1873;1874;1875;3403;3404;9324;9325;9326;13279;13280;14439;14440;14441;14442;14443;14444;14445;14446;14447	1799;1873;3403;9326;13279;14439;14443
P40413	P40413	5	5	5	T-complex protein 1 subunit epsilon	CCT5		1	5	5	5	15.1	15.1	15.1	61.913	562	562	0	48.405	13483000	408570	5				447	80;719;2300;3038;3372	True;True;True;True;True	81;741;2379;3147;3501	353;2358;8474;11076;12416	405;2775;2776;10050;13169;14769	405;2775;10050;13169;14769
P40422	P40422	1	1	1	DNA-directed RNA polymerases I, II, and III subunit RPABC4	RPC10		1	1	1	1	28.6	28.6	28.6	7.7159	70	70	0.0017668	3.2754	6488000	2162700	1				448	644	TRUE	658	2012	2374	2374
P40495	P40495	2	2	2	Homoisocitrate dehydrogenase, mitochondrial	LYS12		1	2	2	2	6.5	6.5	6.5	40.068	371	371	0	4.1845	1673400	76063	2				449	746;3022	True;True	770;3130	2473;11047	2906;13136	2906;13136
P40518	P40518	2	2	2	Actin-related protein 2/3 complex subunit 5	ARC15		1	2	2	2	25.3	25.3	25.3	17.134	154	154	0.0019084	3.9614	1454400	161600	2				450	1609;2187	True;True	1662;2257	6014;8014	7120;9526	7120;9526
P40531	P40531	9	9	9	Protein GVP36	GVP36		1	9	9	9	56.4	56.4	56.4	36.67	326	326	0	69.906	174930000	9718200	12				451	638;848;2009;2163;2191;2286;2883;3264;3622	True;True;True;True;True;True;True;True;True	652;876;2073;2230;2261;2364;2987;3383;3756	1998;2785;2786;2787;7338;7925;8022;8023;8024;8025;8454;10635;11864;13141	2358;3283;3284;3285;3286;8716;9426;9534;9535;9536;9537;10027;12625;14115;15629	2358;3283;8716;9426;9535;10027;12625;14115;15629
P40555	P40555	3	3	3	Probable 26S proteasome regulatory subunit p27	NAS2		1	3	3	3	25.5	25.5	25.5	24.846	220	220	0.0019048	3.9162	11673000	972710	2				452	2781;2914;3330	True;True;True	2882;3019;3457	10363;10725;12275	12306;12731;14614	12306;12731;14614
P40582	P40582	3	3	3	Glutathione S-transferase 1	GTT1		1	3	3	3	12	12	12	26.794	234	234	0	35.095	76884000	6989500	2				453	1588;3030;3496	True;True;True	1641;3139;3627	5870;11060;11061;11062;12772;12773	6954;13150;13151;13152;15196;15197	6954;13150;15196
P40825	P40825	3	3	3	Alanine--tRNA ligase, mitochondrial	ALA1		1	3	3	3	4.6	4.6	4.6	110.06	983	983	0	13.108	13879000	220310	5				454	1449;3024;3700	True;True;True	1493;3132;3839	5164;11049;11050;13431	6093;13139;13140;15970;15971	6093;13140;15970
P40893	P40893	1	1	1	Regulation of enolase protein 1	REE1		1	1	1	1	10.6	10.6	10.6	21.966	198	198	0.0018587	3.7591	49930000	4160800	5				455	1838	TRUE	1898	6797;6798;6799	8073;8074;8075;8076;8077	8073
P40989	P40989	4	4	3	1,3-beta-glucan synthase component GSC2	GSC2		1	4	4	3	3.9	3.9	2.1	216.99	1895	1895	0	36.586	12719000	171880	6				456	479;1582;1965;2459	True;True;True;True	490;1635;2028;2549	1598;5858;7225;9033;9034	1878;6938;6939;8585;10698;10699	1878;6938;8585;10698
P41056	P41056	4	4	2	60S ribosomal protein L33-B	RPL33B		1	4	4	2	29.9	29.9	15.9	12.168	107	107	0	24.051	155390000	31078000	5				457	1393;1394;1418;3175	True;True;True;True	1436;1437;1462;3289	4927;4928;4929;4930;5064;11499	5806;5807;5808;5809;5810;5977;13680	5806;5808;5977;13680
P41057	P41057	3	3	2	40S ribosomal protein S29-A	RPS29A		1	3	3	2	55.4	55.4	35.7	6.6606	56	56	0	34.706	141520000	35381000	9				458	107;697;3414	True;True;True	109;716;3544	433;434;435;436;437;438;2274;12563;12564;12565	509;510;511;512;513;514;515;2682;14951;14952;14953	510;2682;14951
P41338	P41338	8	8	8	Acetyl-CoA acetyltransferase	ERG10		1	8	8	8	37.2	37.2	37.2	41.728	398	398	0	45.546	82308000	4115400	11				459	440;923;1240;2692;3300;3603;3608;3707	True;True;True;True;True;True;True;True	451;953;1276;2787;3427;3737;3742;3846	1490;1491;1492;3042;4015;9891;9892;12149;13085;13090;13091;13451	1750;1751;1752;3594;4701;11765;11766;14450;15562;15567;15568;15569;15991	1751;3594;4701;11765;14450;15562;15567;15991
P41735	P41735	3	3	3	5-demethoxyubiquinone hydroxylase, mitochondrial	CAT5		1	3	3	3	19.7	19.7	19.7	26.059	233	233	0	21.803	42284000	3523700	5				460	3222;3423;3625	True;True;True	3338;3553;3759	11708;12583;12584;12585;13148	13935;14972;14973;14974;15638	13935;14973;15638
P41805	P41805	14	14	14	60S ribosomal protein L10	RPL10		1	14	14	14	62	62	62	25.361	221	221	0	143.39	1372600000	124780000	55				461	308;539;582;639;1059;1638;1665;1707;1802;3240;3421;3494;3734;3848	True;True;True;True;True;True;True;True;True;True;True;True;True;True	315;553;596;653;1093;1691;1718;1762;1861;3358;3551;3625;3873;3987	1092;1093;1750;1858;1859;1860;1861;1862;1999;3547;3548;3549;3550;3551;3552;3553;6111;6180;6181;6182;6183;6346;6347;6717;6718;11765;12578;12579;12580;12581;12762;12763;12764;12765;12766;12767;12768;12769;12770;13531;13532;13533;13894;13895;13896;13897	1279;1280;1281;2076;2196;2197;2198;2199;2200;2201;2359;4166;4167;4168;4169;4170;4171;4172;4173;4174;4175;7245;7326;7327;7328;7329;7330;7518;7519;7975;7976;13997;14967;14968;14969;14970;15182;15183;15184;15185;15186;15187;15188;15189;15190;15191;15192;15193;15194;16079;16080;16081;16082;16083;16500;16501;16502;16503;16504	1279;2076;2196;2359;4166;7245;7327;7518;7976;13997;14970;15183;16079;16501
P41811	P41811	3	3	3	Coatomer subunit beta	SEC27		1	3	3	3	5.3	5.3	5.3	99.444	889	889	0	9.7154	9317600	207060	4				462	487;749;1234	True;True;True	498;774;1270	1617;1618;2477;4003	1904;1905;2910;4686	1905;2910;4686
P41921	P41921	1	1	1	Glutathione reductase	GLR1		1	1	1	1	4.3	4.3	4.3	53.44	483	483	0.0050505	2.7427	3436900	132190	2				463	31	TRUE	31	126	138;139	138
P41939	P41939	14	14	12	Isocitrate dehydrogenase [NADP] cytoplasmic	IDP2		1	14	14	12	39.6	39.6	36.4	46.562	412	412	0	155.26	820990000	29321000	46				464	295;471;632;899;943;1252;1478;2235;2419;2420;2837;2902;3170;3449	True;True;True;True;True;True;True;True;True;True;True;True;True;True	301;482;646;928;973;1288;1524;2305;2509;2510;2939;3007;3284;3580	1035;1036;1037;1575;1576;1577;1578;1579;1986;1987;2974;2975;2976;3132;3133;3134;4042;4043;4044;5299;5300;5301;5302;5303;5304;8118;8929;8930;8931;8932;10533;10534;10697;11488;11489;11490;11491;11492;11493;12655;12656;12657	1206;1207;1208;1852;1853;1854;1855;1856;1857;1858;2344;2345;3507;3508;3509;3703;3704;3705;4740;4741;4742;6256;6257;6258;6259;6260;6261;6262;6263;9640;10572;10573;10574;10575;12501;12502;12697;13669;13670;13671;13672;13673;13674;15056;15057;15058;15059;15060;15061	1208;1853;2344;3507;3704;4741;6257;9640;10572;10573;12501;12697;13671;15058
P41940	P41940	5	5	5	Mannose-1-phosphate guanyltransferase	PSA1		1	5	5	5	19.4	19.4	19.4	39.565	361	361	0	80.379	71277000	3239900	8				465	1142;1531;1824;3113;3826	True;True;True;True;True	1176;1582;1884;3227;3965	3770;5593;6770;11281;13845;13846;13847	4422;6621;6622;8040;13407;16443;16444;16445;16446	4422;6622;8040;13407;16444
P42943	P42943	5	5	5	T-complex protein 1 subunit eta	CCT7		1	5	5	5	11.3	11.3	11.3	59.735	550	550	0	16.424	27731000	792300	6				466	1036;1534;2109;3149;3628	True;True;True;True;True	1068;1585;2175;3263;3762	3482;3483;5654;5655;5656;7746;11441;13155	4097;4098;6694;6695;6696;6697;9211;13613;15645	4097;6695;9211;13613;15645
P43567	P43567	1	1	1	Alanine--glyoxylate aminotransferase 1	AGX1		1	1	1	1	5.2	5.2	5.2	41.907	385	385	0.0017513	3.1946	14320000	716010	2				467	171	TRUE	173	659;660	762;763	762
P43583	P43583	25	25	25	Proteasome activator BLM10	BLM10		1	25	25	25	16.4	16.4	16.4	245.99	2143	2143	0	323.31	322100000	3189100	39				468	23;274;345;353;701;971;1330;1472;1509;1893;1906;2075;2134;2231;2240;2255;2256;2358;2642;2935;3112;3313;3417;3559;3883	True;True;True;True;True;True;True;True;True;True;True;True;True;True;True;True;True;True;True;True;True;True;True;True;True	23;280;353;362;720;1001;1369;1518;1556;1953;1966;2140;2201;2301;2310;2325;2326;2446;2736;3041;3226;3440;3547;3691;4022	49;50;950;951;1224;1225;1226;1257;2292;2293;2294;3211;4576;5271;5424;6949;6950;6976;7627;7828;8111;8112;8113;8124;8125;8284;8285;8286;8709;8710;9728;10784;11280;12174;12569;12945;12946;14003	52;53;54;1111;1112;1113;1426;1427;1428;1429;1430;1472;2705;2706;2707;3799;5381;6225;6415;8261;8262;8293;9080;9307;9633;9634;9635;9646;9647;9825;9826;9827;10318;10319;11572;12795;13406;14477;14957;15393;15394;16629;16630	54;1112;1426;1472;2707;3799;5381;6225;6415;8262;8293;9080;9307;9635;9646;9825;9827;10318;11572;12795;13406;14477;14957;15393;16629
P43588	P43588	21	21	21	Ubiquitin carboxyl-terminal hydrolase RPN11	RPN11		1	21	21	21	66.7	66.7	66.7	34.398	306	306	0	323.31	36164000000	2127300000	211				469	221;315;410;520;816;1134;1317;1348;1350;1386;1387;1710;1966;2302;2303;2331;2687;2752;3481;3482;3684	True;True;True;True;True;True;True;True;True;True;True;True;True;True;True;True;True;True;True;True;True	227;322;421;533;534;844;1168;1356;1388;1390;1429;1430;1765;2029;2381;2382;2383;2417;2418;2781;2847;3612;3613;3823	820;821;822;823;824;825;1113;1114;1115;1116;1117;1420;1421;1422;1423;1691;1692;1693;1694;1695;1696;1697;1698;1699;1700;1701;1702;1703;2682;2683;2684;2685;2686;2687;2688;2689;2690;2691;2692;2693;2694;2695;2696;2697;3719;3720;3721;3722;3723;4532;4533;4534;4535;4536;4636;4637;4638;4639;4640;4641;4642;4643;4644;4645;4646;4647;4648;4649;4650;4651;4652;4653;4654;4655;4656;4657;4658;4659;4661;4662;4892;…	948;949;950;951;952;953;954;955;956;957;1303;1304;1305;1306;1307;1664;1665;1666;1667;1668;1669;1994;1995;1996;1997;1998;1999;2000;2001;2002;2003;2004;2005;2006;2007;2008;2009;2010;2011;3155;3156;3157;3158;3159;3160;3161;3162;3163;3164;3165;3166;3167;3168;3169;3170;3171;4365;4366;4367;4368;4369;4370;4371;4372;5324;5325;5326;5327;5328;5329;5330;5331;5454;5455;5456;5457;5458;5459;5460;5461;5462;5463…	950;1306;1667;2004;3170;4366;5326;5476;5488;5769;5776;7532;8595;10056;10060;10193;11732;11970;15139;15143;15925	96;97;98;99	103;212;214;227
P43593	P43593	38	38	38	Ubiquitin carboxyl-terminal hydrolase 6	UBP6		1	38	38	38	77.8	77.8	77.8	57.11	499	499	0	323.31	11995000000	444270000	184				470	357;501;502;522;544;702;777;778;969;972;973;1082;1280;1402;1647;1670;1689;1740;1793;2127;2461;2466;2657;2658;2759;2803;2804;2851;2895;2950;3106;3107;3342;3343;3584;3642;3677;3719	True;True;True;True;True;True;True;True;True;True;True;True;True;True;True;True;True;True;True;True;True;True;True;True;True;True;True;True;True;True;True;True;True;True;True;True;True;True	367;512;513;514;536;558;721;803;804;999;1002;1003;1116;1317;1445;1700;1723;1743;1796;1850;1851;2193;2194;2551;2556;2751;2752;2854;2855;2905;2906;2953;2999;3000;3056;3220;3221;3469;3470;3718;3778;3815;3816;3858	1275;1640;1641;1642;1643;1644;1645;1646;1647;1705;1761;1762;1763;2295;2296;2297;2298;2299;2550;2551;2552;2553;2554;2555;2556;2557;2558;2559;2560;2561;3205;3206;3207;3212;3213;3214;3215;3216;3217;3596;3597;3598;4205;4206;4207;4208;4209;4948;4949;4950;4951;4952;4953;4954;4955;4956;4957;6126;6127;6196;6267;6268;6269;6270;6271;6272;6273;6274;6518;6519;6520;6679;6680;6681;6682;7789;7790;7791;7792;7793…	1494;1929;1930;1931;1932;1933;1934;1935;1936;1937;1938;1939;1940;1941;2013;2087;2088;2089;2708;2709;2710;2711;2712;2990;2991;2992;2993;2994;2995;2996;2997;2998;2999;3000;3001;3002;3003;3004;3005;3006;3007;3792;3793;3794;3800;3801;3802;3803;3804;3805;3806;4223;4224;4225;4226;4948;4949;4950;4951;4952;5833;5834;5835;5836;5837;5838;5839;5840;5841;5842;5843;7262;7263;7343;7425;7426;7427;7428;7429;7430…	1494;1935;1938;2013;2087;2709;2991;2999;3792;3803;3806;4223;4951;5836;7262;7343;7425;7744;7927;9261;10701;10713;11627;11633;12139;12378;12385;12538;12672;12841;13390;13391;14659;14664;15504;15683;15902;16017	100;101;102;103	136;272;344;388
P43603	P43603	1	1	1	LAS seventeen-binding protein 3	LSB3		1	1	1	1	2.6	2.6	2.6	49.343	459	459	0	6.0208	15475000	672840	3				471	1577	TRUE	1630	5842;5843;5844	6920;6921;6922	6920
P43616	P43616	2	2	2	Cys-Gly metallodipeptidase DUG1	DUG1		1	2	2	2	7.7	7.7	7.7	52.871	481	481	0.0018904	3.9042	14778000	591120	3				472	646;2244	True;True	660;2314	2015;2016;8131	2377;2378;9654	2377;9654
P43635	P43635	2	1	1	Citrate synthase 3	CIT3		1	2	1	1	6.2	3.9	3.9	53.811	486	486	0	28.69	8382700	349280	2				473	1170;3519	True;False	1204;3651	3836;12840	4495;4496;15276	4495;15276
P46367	P46367	17	17	17	Potassium-activated aldehyde dehydrogenase, mitochondrial	ALD4		1	17	17	17	54.7	54.7	54.7	56.723	519	519	0	226.38	890690000	29690000	40				474	333;624;748;1243;1623;2114;2825;3031;3058;3171;3213;3466;3582;3722;3723;3842;3920	True;True;True;True;True;True;True;True;True;True;True;True;True;True;True;True;True	340;638;772;773;1279;1676;2180;2927;3140;3167;3285;3328;3597;3716;3861;3862;3981;4059	1169;1970;2475;2476;4019;4020;4021;6056;6057;6058;7764;10507;10508;10509;11063;11064;11119;11120;11121;11122;11123;11494;11495;11660;12689;12690;13032;13033;13034;13035;13036;13482;13483;13484;13485;13880;14095;14096	1366;1367;2327;2908;2909;4706;4707;4708;4709;7177;7178;7179;7180;9230;12468;12469;12470;12471;13153;13154;13224;13225;13226;13227;13228;13675;13676;13873;15097;15098;15496;15497;15498;15499;15500;15501;16022;16023;16024;16025;16026;16027;16483;16741;16742	1367;2327;2908;4706;7178;9230;12471;13153;13226;13675;13873;15097;15497;16022;16024;16483;16741	104	499
P46655	P46655	5	5	5	Glutamate--tRNA ligase, cytoplasmic	GUS1		1	5	5	5	11.3	11.3	11.3	80.842	708	708	0	9.8421	25630000	569560	4				475	435;1625;1649;2395;3767	True;True;True;True;True	446;1678;1702;2485;3906	1479;1480;6060;6129;8859;13627	1737;1738;7182;7265;10490;16198	1737;7182;7265;10490;16198
P46674	P46674	1	1	1	Nuclear mRNA export protein SAC3	SAC3		1	1	1	1	0.6	0.6	0.6	149.57	1301	1301	0.0050336	2.7272	26339000	376270	1				476	2562	TRUE	2654	9413	11182	11182
P46990	P46990	3	1	1	60S ribosomal protein L17-B	RPL17B		1	3	1	1	21.2	5.4	5.4	20.551	184	184	0.0018868	3.8306	50306000	7186600	3				477	1029;2268;3862	False;False;True	1061;2338;4001	3470;3471;3472;8337;8338;8339;8340;8341;8342;8343;8344;8345;8346;8347;8348;13946;13947;13948	4084;4085;4086;9891;9892;9893;9894;9895;9896;9897;9898;9899;9900;9901;9902;9903;16564;16565;16566	4085;9897;16566
P47018	P47018	3	3	3	Maintenance of telomere capping protein 1	MTC1		1	3	3	3	12.1	12.1	12.1	53.477	478	478	0	21.758	16803000	542030	5				478	576;1422;1444	True;True;True	590;1466;1488	1846;5069;5131;5132;5133;5134	2182;5982;6054;6055;6056;6057	2182;5982;6054
P47057	P47057	1	1	1	Sorting nexin-4	SNX4		1	1	1	1	2.6	2.6	2.6	49.002	423	423	0.0094637	2.1402	3636900	145470	1				479	3864	TRUE	4003	13951	16570	16570
P47079	P47079	6	6	6	T-complex protein 1 subunit theta	CCT8		1	6	6	6	17.4	17.4	17.4	61.662	568	568	0	88.063	48476000	1514900	10				480	241;1056;1375;3247;3298;3573	True;True;True;True;True;True	247;1090;1417;3365;3425;3705	861;3533;4850;4851;4852;11786;11787;12147;12989	1006;4149;5714;5715;5716;5717;14021;14022;14448;15440;15441	1006;4149;5714;14021;14448;15440
P47117	P47117	1	1	1	Actin-related protein 3	ARP3		1	1	1	1	4.7	4.7	4.7	49.541	449	449	0.0080645	2.3643	16618000	874640	2				481	3162	TRUE	3276	11474;11475	13653;13654	13654
P47176	P47176	2	1	1	Branched-chain-amino-acid aminotransferase, cytosolic	BAT2		1	2	1	1	8	5.6	5.6	41.624	376	376	0.0017986	3.3476	7650100	347730	1				482	817;1877	True;False	845;1937	2698;6906	3172;8206	3172;8206
P47771	P47771	1	1	1	Aldehyde dehydrogenase [NAD(P)+] 1	ALD2		1	1	1	1	5.1	5.1	5.1	55.187	506	506	0	23.085	13675000	441120	3				483	1972	TRUE	2035	7245	8606;8607;8608	8608
P47912	P47912	3	3	3	Long-chain-fatty-acid--CoA ligase 4	FAA4		1	3	3	3	5.5	5.5	5.5	77.266	694	694	0	8.872	6800800	234510	2				484	2212;2476;3187	True;True;True	2282;2567;3301	8077;9095;9096;11586	9596;10771;10772;13793	9596;10772;13793
P48015	P48015	3	3	3	Aminomethyltransferase, mitochondrial	GCV1		1	3	3	3	17.8	17.8	17.8	44.468	400	400	0	38.234	27576000	1532000	4				485	319;3285;3658	True;True;True	326;3411;3796	1134;12074;13304	1327;14363;14364;15824	1327;14363;15824
P48164	P48164	9	3	3	40S ribosomal protein S7-B	RPS7B		1	9	3	3	45.8	21.1	21.1	21.634	190	190	0	13.669	97833000	8152800	5				486	38;208;560;1344;1887;2754;3543;3558;3879	True;True;False;False;False;False;True;False;False	38;211;574;1384;1947;2849;3675;3690;4018	138;756;757;758;759;1805;4631;4632;6932;6933;10199;10200;10201;10202;10203;10204;12916;12917;12943;12944;13996;13997	152;878;879;880;881;2134;5447;5448;8239;8240;12119;12120;12121;12122;12123;12124;12125;15359;15360;15391;15392;16622;16623	152;880;2134;5448;8239;12120;15360;15391;16622
P48365	P48365	1	1	1	GTPase-activating protein GYP7	GYP7		1	1	1	1	2.4	2.4	2.4	87.305	746	746	0.004878	2.4559	0	0	1				487	3017	TRUE	3125	11023	13109	13109
P48510	P48510	4	4	4	Ubiquitin domain-containing protein DSK2	DSK2		1	4	4	4	18.5	18.5	18.5	39.345	373	373	0	23.451	76455000	8495000	4				488	2644;2680;2900;3770	True;True;True;True	2738;2774;3005;3909	9730;9851;10691;13642;13643	11574;11715;12688;16213;16214	11574;11715;12688;16213
P48570;Q12122	P48570;Q12122	2;2	2;2	2;2	Homocitrate synthase, cytosolic isozyme;Homocitrate synthase, mitochondrial	LYS20;LYS21	;	2	2	2	2	4.4	4.4	4.4	47.098	428	428;440	0	8.84	9730000	405420	1				489	1969;3839	True;True	2032;3978	7242;13875	8603;16478	8603;16478
P48589	P48589	5	5	5	40S ribosomal protein S12	RPS12		1	5	5	5	60.8	60.8	60.8	15.471	143	143	0	65.485	373480000	53355000	16				490	1078;1794;2537;2858;3138	True;True;True;True;True	1112;1852;2629;2961;3252	3589;3590;6683;6684;9341;9342;9343;10579;10580;11366;11367;11368;11369;11370;11371;11372	4214;4215;4216;7930;7931;11100;11101;11102;12560;12561;13521;13522;13523;13524;13525;13526;13527;13528	4216;7930;11100;12561;13522
P49017	P49017	5	5	5	2-methoxy-6-polyprenyl-1,4-benzoquinol methylase, mitochondrial	COQ5		1	5	5	5	28.3	28.3	28.3	34.684	307	307	0	70.272	107320000	5961900	17				491	1397;2222;2787;3557;3786	True;True;True;True;True	1440;2292;2888;3689;3925	4936;4937;4938;4939;8095;8096;10374;12940;12941;12942;13670;13671	5817;5818;5819;5820;5821;9615;9616;9617;9618;12317;12318;15387;15388;15389;15390;16244;16245	5817;9616;12318;15388;16244
P49089	P49089	3	2	2	Asparagine synthetase [glutamine-hydrolyzing] 1	ASN1		1	3	2	2	5.6	3.8	3.8	64.47	572	572	0	14.614	4834900	172680	2				492	1557;2016;3810	True;True;False	1608;2080;3949	5746;7377;13756;13757;13758	6813;8775;16341;16342;16343	6813;8775;16341
P49090	P49090	4	4	3	Asparagine synthetase [glutamine-hydrolyzing] 2	ASN2		1	4	4	3	8	8	6.3	64.592	572	572	0	19.313	22072000	817470	5				493	148;512;2756;3810	True;True;True;True	150;525;2851;3949	596;1677;10207;13756;13757;13758	694;1978;12128;16341;16342;16343	694;1978;12128;16341
P49167	P49167	4	4	4	60S ribosomal protein L38	RPL38		1	4	4	4	51.3	51.3	51.3	8.8264	78	78	0	7.6001	56178000	18726000	6				494	265;1200;2001;2595	True;True;True;True	271;1234;2065;2688	925;926;3910;7324;9596;9597;9598	1083;1084;1085;4582;8702;11401;11402;11403	1084;4582;8702;11401
P49626	P49626	15	15	2	60S ribosomal protein L4-B	RPL4B		1	15	15	2	49.2	49.2	4.4	39.062	362	362	0	243.32	3453600000	191870000	68				495	94;324;1022;1175;1466;1467;1551;2525;2743;3203;3204;3241;3434;3489;3777	True;True;True;True;True;True;True;True;True;True;True;True;True;True;True	96;331;1054;1209;1512;1513;1602;2617;2838;3318;3319;3359;3564;3620;3916	400;401;402;1147;1148;1149;1150;1151;1152;1153;3454;3455;3456;3457;3458;3845;5241;5242;5243;5244;5245;5246;5247;5248;5249;5719;5720;5721;5722;9256;9257;9258;9259;9260;9261;10035;10036;10037;10038;11621;11622;11623;11624;11625;11626;11627;11628;11629;11630;11766;12612;12613;12748;12749;12750;12751;13651;13652;13653;13654;13655;13656;13657;13658	469;470;471;472;473;1341;1342;1343;1344;1345;1346;1347;1348;4067;4068;4069;4070;4071;4509;6193;6194;6195;6196;6197;6198;6199;6200;6201;6202;6779;6780;6781;6782;11001;11002;11003;11004;11005;11006;11007;11008;11009;11010;11011;11934;11935;11936;11937;13830;13831;13832;13833;13834;13835;13836;13837;13838;13839;13840;13998;15003;15004;15166;15167;15168;15169;15170;16223;16224;16225;16226;16227;16228…	473;1347;4071;4509;6194;6202;6779;11004;11934;13830;13833;13998;15003;15168;16223
P49723	P49723	11	11	11	Ribonucleoside-diphosphate reductase small chain 2	RNR4		1	11	11	11	42.6	42.6	42.6	40.054	345	345	0	89.997	219410000	10971000	17				496	525;578;647;1024;1060;1476;1529;2206;2926;3386;3745	True;True;True;True;True;True;True;True;True;True;True	539;592;661;1056;1094;1522;1580;2276;3032;3515;3884	1720;1721;1851;1852;2017;2018;3462;3554;3555;5294;5295;5296;5589;5590;8060;10761;10762;12476;13549	2039;2040;2041;2188;2189;2379;2380;4076;4176;4177;6250;6251;6252;6253;6617;6618;9577;12771;12772;14847;16103	2041;2188;2380;4076;4177;6251;6617;9577;12772;14847;16103
P50085	P50085	2	2	2	Prohibitin-2	PHB2		1	2	2	2	10.3	10.3	10.3	34.406	310	310	0	6.8889	5852300	344250	0				497	336;3509	True;True	344;3640	1191;12795	1389;15223	1389;15223
P50086	P50086	17	17	17	Probable 26S proteasome regulatory subunit p28	NAS6		1	17	17	17	94.3	94.3	94.3	25.616	228	228	0	323.31	10466000000	805070000	169				498	54;516;975;1554;1604;1605;1693;1801;1973;2281;2600;2835;3008;3026;3617;3731;3811	True;True;True;True;True;True;True;True;True;True;True;True;True;True;True;True;True	55;529;1005;1605;1657;1658;1747;1860;2036;2356;2357;2693;2937;3115;3134;3135;3751;3870;3950	204;205;206;207;1686;3223;3224;3225;3226;3227;3228;3229;3230;3231;3232;3233;5732;5733;5734;5735;5736;5737;5738;5739;5989;5990;5991;5992;5993;5994;5995;5996;5997;5998;5999;6000;6001;6002;6003;6004;6005;6006;6007;6008;6282;6283;6712;6713;6714;6715;6716;7246;7247;7248;7249;8435;8436;8437;8438;9607;9608;9609;9610;9611;9612;9613;9614;9615;9616;9617;9618;9619;9620;9621;9622;9623;9624;9625;10530;10967;1…	231;232;233;234;235;236;237;238;239;240;241;1989;3812;3813;3814;3815;3816;3817;3818;3819;3820;3821;3822;3823;3824;6797;6798;6799;6800;6801;6802;6803;6804;6805;7088;7089;7090;7091;7092;7093;7094;7095;7096;7097;7098;7099;7100;7101;7102;7103;7104;7105;7106;7107;7108;7109;7110;7111;7112;7442;7443;7967;7968;7969;7970;7971;7972;7973;7974;8609;8610;8611;8612;10006;10007;10008;10009;10010;11413;11414;114…	239;1989;3818;6799;7095;7106;7443;7967;8610;10007;11436;12498;13045;13143;15614;16045;16347	105;106	11;59
P50087	P50087	1	1	1	MICOS subunit MIC26	MIC26		1	1	1	1	8.6	8.6	8.6	26.912	233	233	0.0018727	3.82	4473700	372810	1				499	1996	TRUE	2059	7302	8675	8675
P50095;P50094;P39567;P38697	P50095;P50094;P39567;P38697	2;2;1;1	2;2;1;1	2;2;1;1	Inosine-5-monophosphate dehydrogenase 3;Inosine-5-monophosphate dehydrogenase 4;Putative inosine-5-monophosphate dehydrogenase 1;Inosine-5-monophosphate dehydrogenase 2	IMD3;IMD4;IMD1;IMD2	;;;	4	2	2	2	5.9	5.9	5.9	56.584	523	523;524;403;523	0	13.798	22184000	1056400	3				500	765;805	True;True	791;833	2524;2525;2659	2963;2964;3128	2964;3128
P50107	P50107	1	1	1	Lactoylglutathione lyase	GLO1		1	1	1	1	4	4	4	37.208	326	326	0	19.185	1785200	111580	1				501	3077	TRUE	3189	11169	13282	13282
P50861	P50861	1	1	1	6,7-dimethyl-8-ribityllumazine synthase	RIB4		1	1	1	1	4.7	4.7	4.7	18.555	169	169	0.0094787	2.142	16069000	2008600	1				502	3505	TRUE	3636	12788;12789	15216;15217	15217
P51401	P51401	7	1	1	60S ribosomal protein L9-B	RPL9B		1	7	1	1	35.6	9.9	9.9	21.657	191	191	0	4.9657	52052000	5205200	3				503	953;1694;2386;3004;3843;3935;3936	False;False;False;False;True;False;False	983;1748;2476;3111;3982;4075;4076	3159;3160;6284;6285;6286;6287;6288;8823;8824;10960;10961;10962;13881;13882;14168;14169;14170;14171;14172;14173;14174;14175;14176	3732;3733;7444;7445;7446;7447;7448;7449;7450;10448;10449;13022;13023;13024;16484;16485;16486;16824;16825;16826;16827;16828;16829;16830;16831;16832;16833;16834	3732;7449;10448;13024;16484;16827;16830
P51601	P51601	3	3	3	GTP cyclohydrolase 1	FOL2		1	3	3	3	16.5	16.5	16.5	27.769	243	243	0	12.261	3433100	201950	3				504	455;622;2672	True;True;True	466;636;2766	1539;1966;9834	1808;1809;2323;11697	1809;2323;11697
P52286	P52286	1	1	1	Suppressor of kinetochore protein 1	SKP1		1	1	1	1	9.3	9.3	9.3	22.33	194	194	0.0094488	2.124	1987700	180700	1				505	3178	TRUE	3292	11568	13774	13774
P52910	P52910	3	2	2	Acetyl-coenzyme A synthetase 2	ACS2		1	3	2	2	7.9	6.3	6.3	75.491	683	683	0	8.0974	6494700	196810	3				506	1075;3419;3553	True;False;True	1109;3549;3685	3586;12572;12573;12574;12575;12933	4211;14960;14961;14962;14963;14964;15378;15379	4211;14960;15379
P53064	P53064	2	2	2	RNA polymerase-associated protein RTF1	RTF1		1	2	2	2	3.4	3.4	3.4	65.868	558	558	0.0018116	3.4735	39993000	1538200	3				507	810;872	True;True	838;901	2668;2669;2670;2904	3139;3140;3141;3418	3139;3418
P53090	P53090	5	5	5	Aromatic/aminoadipate aminotransferase 1	ARO8		1	5	5	5	15	15	15	56.177	500	500	0	57.646	32814000	1367300	5				508	199;829;1230;2070;2965	True;True;True;True;True	202;857;1266;2134;3071	729;2732;3990;7599;10863;10864	841;842;3214;4668;9041;12899;12900;12901	841;3214;4668;9041;12900
P53109	P53109	1	1	1	Probable metalloreductase AIM14	AIM14		1	1	1	1	2.5	2.5	2.5	65.839	570	570	0.0018416	3.6151	5868200	255140	1				509	139	TRUE	141	570	662	662
P53128	P53128	1	1	1	Methylenetetrahydrofolate reductase 2	MET13		1	1	1	1	3.5	3.5	3.5	68.559	600	600	0	5.7709	5406700	193100	1				510	2085	TRUE	2150	7656	9114	9114
P53130	P53130	1	1	1	Heterotrimeric G protein gamma subunit GPG1	GPG1		1	1	1	1	7.9	7.9	7.9	14.922	126	126	0	44.881	2162200	720730	1				511	3151	TRUE	3265	11445	13617	13617
P53152	P53152	2	2	2	Ubiquitin-conjugating enzyme variant MMS2	MMS2		1	2	2	2	24.1	24.1	24.1	15.544	137	137	0	4.1246	2994300	427760	2				512	352;1541	True;True	361;1592	1256;5693	1471;6750	1471;6750
P53184	P53184	2	2	2	Nicotinamidase	PNC1		1	2	2	2	19	19	19	24.993	216	216	0	6.0107	43336000	3939600	4				513	1080;3349	True;True	1114;3476	3592;12343;12344;12345	4218;14687;14688;14689	4218;14687
P53196	P53196	18	18	18	26S proteasome regulatory subunit RPN14	RPN14		1	18	18	18	50.1	50.1	50.1	46.382	417	417	0	231.23	1626500000	81323000	52				514	268;331;671;758;908;937;1215;1683;1863;2017;2245;2246;2468;2628;3029;3237;3483;3541	True;True;True;True;True;True;True;True;True;True;True;True;True;True;True;True;True;True	274;338;688;784;937;967;1251;1737;1923;2081;2315;2316;2558;2722;3138;3355;3614;3673	933;934;935;936;937;938;1165;2175;2176;2177;2178;2179;2180;2181;2509;2510;2511;2992;2993;2994;2995;2996;2997;3122;3953;6254;6255;6867;6868;6869;6870;7378;7379;8132;8133;8134;8135;8136;8137;8138;8139;8140;8141;8142;8143;9057;9687;9688;9689;11058;11059;11754;11755;11756;11757;11758;12737;12893	1092;1093;1094;1095;1096;1097;1098;1099;1361;2570;2571;2572;2573;2574;2575;2576;2577;2946;2947;2948;3527;3528;3529;3530;3531;3532;3693;4628;7412;7413;8162;8163;8164;8165;8776;8777;9655;9656;9657;9658;9659;9660;9661;9662;9663;9664;9665;9666;9667;9668;10724;11517;11518;11519;13148;13149;13985;13986;13987;13988;13989;15154;15336	1092;1361;2576;2946;3530;3693;4628;7412;8162;8777;9658;9665;10724;11517;13149;13985;15154;15336
P53199	P53199	1	1	1	Sterol-4-alpha-carboxylate 3-dehydrogenase, decarboxylating	ERG26		1	1	1	1	6.9	6.9	6.9	38.706	349	349	0.0096308	2.304	2075700	115320	1				515	218	TRUE	224	817	945	945
P53221	P53221	13	13	2	60S ribosomal protein L26-B	RPL26B		1	13	13	2	55.1	55.1	9.4	14.235	127	127	0	48.429	446680000	74446000	32				516	159;160;192;402;870;871;1666;1667;1957;2677;2678;2724;3585	True;True;True;True;True;True;True;True;True;True;True;True;True	161;162;194;412;899;900;1719;1720;2019;2771;2772;2819;3719	628;629;630;706;1398;1399;2899;2900;2901;2902;2903;6184;6185;6186;6187;6188;6189;6190;6191;6192;7165;7166;7167;9843;9844;9845;9846;9847;9981;13042;13043;13044	727;728;729;817;1634;1635;3413;3414;3415;3416;3417;7331;7332;7333;7334;7335;7336;7337;7338;7339;8518;8519;8520;11706;11707;11708;11709;11710;11711;11870;15509;15510;15511;15512;15513;15514	728;729;817;1635;3415;3416;7331;7339;8518;11707;11708;11870;15509
P53228	P53228	2	2	2	Transaldolase NQM1	NQM1		1	2	2	2	12.3	12.3	12.3	37.253	333	333	0	6.2156	27824000	1739000	2				517	165;1290	True;True	167;1327	647;4233	746;4981	746;4981
P53252	P53252	8	8	8	Sphingolipid long chain base-responsive protein PIL1	PIL1		1	8	8	8	38.9	38.9	38.9	38.349	339	339	0	38.526	124200000	8280000	15				518	11;183;454;1356;1406;1948;2610;3847	True;True;True;True;True;True;True;True	11;185;465;1396;1449;2009;2704;3986	24;25;26;27;687;688;1538;4682;4683;4967;7130;7131;7132;7133;9662;13893	27;28;29;30;791;792;793;794;1807;5510;5511;5858;8472;8473;8474;8475;11490;16499	27;794;1807;5511;5858;8475;11490;16499
P53295	P53295	1	1	1	Ribosome-interacting GTPase 2	RBG2		1	1	1	1	3.5	3.5	3.5	41.006	368	368	0	12.5	0	0	1				519	1237	TRUE	1273	4012	4698	4698
P53312	P53312	1	1	1	Succinyl-CoA ligase [ADP-forming] subunit beta, mitochondrial	LSC2		1	1	1	1	4.7	4.7	4.7	46.9	427	427	0	9.0737	28546000	1019500	5				520	396	TRUE	406	1381;1382;1383;1384	1607;1608;1609;1610;1611	1610
P53318	P53318	5	5	5	Ubiquinone biosynthesis monooxygenase COQ6, mitochondrial	COQ6		1	5	5	5	17.5	17.5	17.5	53.527	479	479	0	18.849	30083000	1157000	7				521	298;959;1138;2925;3254	True;True;True;True;True	305;989;1172;3031;3372	1073;3174;3175;3764;10759;10760;11806	1255;3749;3750;4415;12769;12770;14046	1255;3749;4415;12769;14046
P53319	P53319	5	1	1	6-phosphogluconate dehydrogenase, decarboxylating 2	GND2		1	5	1	1	15.9	4.7	4.7	53.922	492	492	0.0017637	3.2288	5016600	192950	0				522	349;567;1475;2092;3756	True;False;False;False;False	358;581;1521;2158;3895	1250;1819;5292;5293;7710;13582	1463;2153;6248;6249;9168;16146	1463;2153;6249;9168;16146
P53334	P53334	1	1	1	Probable family 17 glucosidase SCW4	SCW4		1	1	1	1	4.9	4.9	4.9	40.173	386	386	0.0019011	3.9133	3039000	217070	1				523	2833	TRUE	2935	10528	12496	12496
P53549	P53549	34	34	33	26S protease subunit RPT4	RPT4		1	34	34	33	67.7	67.7	67.7	49.408	437	437	0	323.31	35703000000	1700200000	372				524	196;197;310;311;407;664;665;737;738;744;803;825;1001;1002;1227;1461;1462;1725;1766;1778;2257;2355;2356;2357;2646;2739;2740;2798;2820;3188;3261;3470;3653;3782	True;True;True;True;True;True;True;True;True;True;True;True;True;True;True;True;True;True;True;True;True;True;True;True;True;True;True;True;True;True;True;True;True;True	198;199;200;317;318;417;418;679;680;681;682;760;761;768;830;831;853;1032;1033;1263;1506;1507;1508;1780;1823;1835;2327;2443;2444;2445;2740;2834;2835;2899;2922;3302;3379;3380;3601;3790;3791;3921	711;712;713;714;715;716;717;718;719;720;721;722;723;724;725;726;727;1098;1099;1100;1101;1102;1103;1104;1105;1106;1107;1408;1409;1410;1411;1412;1413;1414;1415;1416;1417;2129;2130;2131;2132;2133;2134;2135;2136;2137;2138;2139;2140;2141;2142;2143;2144;2145;2146;2147;2148;2149;2150;2151;2152;2153;2154;2155;2156;2157;2158;2159;2160;2161;2162;2163;2433;2434;2435;2436;2437;2438;2439;2440;2441;2442;2443;2…	822;823;824;825;826;827;828;829;830;831;832;833;834;835;836;837;838;839;1287;1288;1289;1290;1291;1292;1293;1294;1295;1296;1297;1648;1649;1650;1651;1652;1653;1654;1655;1656;1657;1658;1659;1660;1661;2508;2509;2510;2511;2512;2513;2514;2515;2516;2517;2518;2519;2520;2521;2522;2523;2524;2525;2526;2527;2528;2529;2530;2531;2532;2533;2534;2535;2536;2537;2538;2539;2540;2541;2542;2543;2544;2545;2546;2547;25…	831;839;1291;1295;1659;2509;2533;2865;2879;2899;3090;3200;3908;3914;4664;6131;6155;7648;7834;7873;9829;10285;10294;10313;11576;11919;11922;12358;12454;13794;14091;15105;15746;16239	107;108;109;110;111;112;113;114;115	109;156;170;266;280;306;312;325;416
P53622	P53622	3	3	3	Coatomer subunit alpha	COP1		1	3	3	3	4.7	4.7	4.7	135.61	1201	1201	0	19.194	21401000	356690	9				525	735;1137;1233	True;True;True	758;1171;1269	2430;3763;4000;4001;4002	2858;2859;4413;4414;4681;4682;4683;4684;4685	2859;4413;4682
P53633	P53633	1	1	1	Prenylated Rab acceptor 1	YIP3		1	1	1	1	6.8	6.8	6.8	19.411	176	176	0.0095238	2.1953	0	0	1				526	2311	TRUE	2392	8500	10077	10077
P53691	P53691	2	2	2	Peptidyl-prolyl cis-trans isomerase CPR6	CPR6		1	2	2	2	7	7	7	42.071	371	371	0	16.521	8830300	588690	2				527	1620;3172	True;True	1673;3286	6053;11496	7174;13677	7174;13677
P53731	P53731	3	3	3	Actin-related protein 2/3 complex subunit 2	ARC35		1	3	3	3	7.9	7.9	7.9	39.566	342	342	0	29.835	10254000	683590	3				528	161;940;2737	True;True;True	163;970;2832	631;632;3126;3127;10017	730;731;3697;3698;11915	730;3697;11915
P53912	P53912	2	2	2	Uncharacterized protein YNL134C			1	2	2	2	8.8	8.8	8.8	41.164	376	376	0	22.193	16848000	991070	6				529	857;2584	True;True	885;2677	2812;2813;2814;9567	3313;3314;3315;3316;3317;11366	3313;11366
P53978	P53978	3	1	1	Elongation factor 3B	HEF3		1	3	1	1	4.9	1.3	1.3	115.87	1044	1044	0	9.0167	37819000	756390	4				530	992;3081;3761	False;False;True	1023;3193;3900	3284;3285;3286;3287;11176;11177;13597;13598;13599	3878;3879;3880;3881;13289;13290;16161;16162;16163;16164	3879;13290;16164
P54113	P54113	3	1	1	Bifunctional purine biosynthesis protein ADE16;Phosphoribosylaminoimidazolecarboxamide formyltransferase;IMP cyclohydrolase	ADE16		1	3	1	1	6.4	2	2	65.282	591	591	0.0018692	3.8157	7699100	233310	2				531	66;1831;3132	False;True;False	67;1891;3246	320;321;6783;11359	366;367;8057;8058;13514	366;8057;13514
P54115	P54115	9	9	9	Magnesium-activated aldehyde dehydrogenase, cytosolic	ALD6		1	9	9	9	26.4	26.4	26.4	54.414	500	500	0	107.65	256800000	9171600	21				532	68;102;745;1244;1622;1652;2661;3363;3471	True;True;True;True;True;True;True;True;True	69;104;769;1280;1675;1705;2755;3491;3602	323;324;325;326;419;2469;2470;2471;2472;4022;4023;4024;6055;6133;9803;9804;9805;12387;12388;12697;12698	369;370;371;372;373;492;2902;2903;2904;2905;4710;4711;4712;4713;4714;7176;7270;11658;11659;11660;11661;11662;14737;14738;15106;15107	369;492;2904;4710;7176;7270;11661;14738;15107
P54838	P54838	3	3	3	Dihydroxyacetone kinase 1	DAK1		1	3	3	3	6.8	6.8	6.8	62.206	584	584	0	16.792	4216100	140540	3				533	2545;2879;3410	True;True;True	2637;2983;3539	9368;10630;10631;12542	11132;12620;12621;14924	11132;12620;14924
P54839	P54839	4	4	4	Hydroxymethylglutaryl-CoA synthase	ERG13		1	4	4	4	13.8	13.8	13.8	55.013	491	491	0	19.556	26826000	1073100	4				534	1043;1600;2069;3475	True;True;True;True	1075;1653;2133;3606	3495;5979;7598;12709	4110;7074;9040;15118	4110;7074;9040;15118
P54858	P54858	1	1	1	Protein DOS2	DOS2		1	1	1	1	3.2	3.2	3.2	35.964	310	310	0.0096	2.2603	0	0	1				535	427	TRUE	438	1463	1716	1716
P54964	P54964	2	2	2	Oligoribonuclease, mitochondrial	REX2		1	2	2	2	11.9	11.9	11.9	30.87	269	269	0	7.0126	23525000	1470300	6				536	1453;3249	True;True	1497;3367	5171;11791;11792;11793;11794	6100;14029;14030;14031;14032;14033	6100;14032
P60010	P60010	10	10	10	Actin	ACT1		1	10	10	10	38.1	38.1	38.1	41.689	375	375	0	107.34	529040000	26452000	34				537	230;322;323;493;1448;1635;2591;3340;3405;3895	True;True;True;True;True;True;True;True;True;True	236;329;330;504;1492;1688;2684;3467;3534;4034	844;1141;1142;1143;1144;1145;1146;1626;1627;5163;6100;6101;6102;6103;9584;9585;12304;12305;12306;12307;12308;12309;12310;12530;14018;14019;14020	985;986;987;1334;1335;1336;1337;1338;1339;1340;1914;1915;6092;7230;7231;7232;7233;11386;11387;11388;14644;14645;14646;14647;14648;14649;14650;14651;14652;14911;14912;16647;16648;16649;16650	986;1334;1340;1914;6092;7230;11386;14646;14912;16649
P61830	P61830	2	2	2	Histone H3	HHT1		1	2	2	2	30.1	30.1	30.1	15.356	136	136	0	180.17	212110000	53027000	5				538	991;3850	True;True	1022;3989	3281;3282;3283;13900;13901	3875;3876;3877;16507;16508	3876;16508
P80210	P80210	2	2	2	Adenylosuccinate synthetase	ADE12		1	2	2	2	3.5	3.5	3.5	48.279	433	433	0.0080775	2.3665	1372300	62378	1				539	712;1874	True;True	732;1934	2324;6902	2739;8202	2739;8202
P80235	P80235	3	3	3	Putative mitochondrial carnitine O-acetyltransferase	YAT1		1	3	3	3	6.1	6.1	6.1	77.765	687	687	0	23.532	16077000	472860	3				540	1845;2110;3156	True;True;True	1905;2176;3270	6828;7747;7748;11458	8114;9212;9213;13632	8114;9213;13632
Q00055	Q00055	3	3	3	Glycerol-3-phosphate dehydrogenase [NAD(+)] 1	GPD1		1	3	3	3	8.7	8.7	8.7	42.868	391	391	0	8.1727	36038000	1801900	4				541	555;922;2190	True;True;True	569;952;2260	1794;1795;1796;1797;3040;3041;8020;8021	2122;2123;2124;2125;2126;3592;3593;9532;9533	2122;3592;9533
Q00711;P47052	Q00711	5;1	5;1	5;1	Succinate dehydrogenase [ubiquinone] flavoprotein subunit, mitochondrial	SDH1		2	5	5	5	13.9	13.9	13.9	70.229	640	640;634	0	15.391	103730000	3241600	8				542	90;1192;1918;2930;3190	True;True;True;True;True	91;1226;1979;3036;3304	385;386;3888;3889;3890;7030;10775;10776;10777;11597;11598	454;455;4559;4560;4561;8351;12786;12787;12788;13805;13806	454;4561;8351;12786;13806
Q00764	Q00764	4	4	4	Alpha,alpha-trehalose-phosphate synthase [UDP-forming] 56 kDa subunit	TPS1		1	4	4	4	11.7	11.7	11.7	56.147	495	495	0	90.373	90666000	4533300	10				543	1077;1229;1949;3488	True;True;True;True	1111;1265;2010;3619	3588;3989;7134;7135;7136;7137;12745;12746;12747	4213;4667;8476;8477;8478;8479;8480;15162;15163;15164;15165	4213;4667;8476;15162
Q00955	Q00955	21	21	21	Acetyl-CoA carboxylase;Biotin carboxylase	ACC1		1	21	21	21	15.4	15.4	15.4	250.35	2233	2233	0	77.77	140360000	1105200	24				544	70;351;550;684;728;1193;1313;1457;2041;2137;2167;2176;2636;2695;2848;3359;3491;3502;3605;3640;3943	True;True;True;True;True;True;True;True;True;True;True;True;True;True;True;True;True;True;True;True;True	71;360;564;701;751;1227;1352;1501;2105;2204;2235;2245;2730;2790;2950;3487;3622;3633;3739;3776;4083	329;1254;1255;1778;1779;1780;2215;2216;2417;2418;3891;4518;5181;7463;7836;7947;7984;9714;9896;10554;12377;12378;12756;12783;13087;13186;14188	376;1469;1470;2105;2106;2107;2616;2617;2839;2840;4562;5308;6114;8881;9318;9451;9492;11558;11770;12530;14726;14727;14728;15175;15210;15564;15681;16848	376;1469;2105;2617;2840;4562;5308;6114;8881;9318;9451;9492;11558;11770;12530;14726;15175;15210;15564;15681;16848
Q01217	Q01217	1	1	1	Protein ARG5,6, mitochondrial;N-acetyl-gamma-glutamyl-phosphate reductase;Acetylglutamate kinase	ARG5,6		1	1	1	1	2	2	2	94.868	863	863	0.001845	3.6652	4142400	84538	1				545	1031	TRUE	1063	3474	4088	4088
Q01519	Q01519	2	2	2	Cytochrome c oxidase subunit 6B	COX12		1	2	2	2	25.3	25.3	25.3	9.7878	83	83	0.0017544	3.1984	4605000	767500	2				546	1116;1263	True;True	1150;1299	3687;4063	4330;4762	4330;4762
Q01532	Q01532	3	3	3	Cysteine proteinase 1, mitochondrial	LAP3		1	3	3	3	10.6	10.6	10.6	55.482	483	483	0	8.791	26337000	1012900	3				547	377;641;2237	True;True;True	387;655;2307	1332;1333;1334;2005;8120	1553;1554;1555;1556;2367;9642	1556;2367;9642
Q01574	Q01574	22	22	21	Acetyl-coenzyme A synthetase 1	ACS1		1	22	22	21	48.2	48.2	46.7	79.14	713	713	0	323.31	1131000000	32315000	54				548	84;133;307;365;467;725;1076;1236;1424;1492;1700;1769;1956;1986;2135;3200;3291;3390;3419;3455;3863;3937	True;True;True;True;True;True;True;True;True;True;True;True;True;True;True;True;True;True;True;True;True;True	85;135;314;375;478;747;1110;1272;1468;1539;1754;1755;1826;2018;2049;2202;3315;3418;3519;3549;3586;4002;4077	376;555;1091;1292;1293;1568;1569;2368;2369;2370;3587;4009;4010;4011;5076;5077;5078;5366;6308;6309;6310;6311;6312;6313;6604;6605;6606;7164;7284;7829;7830;7831;7832;7833;7834;11618;12131;12132;12133;12134;12135;12494;12495;12572;12573;12574;12575;12666;12667;13949;13950;14177;14178;14179	444;644;1277;1278;1511;1512;1513;1843;1844;2787;2788;2789;4212;4693;4694;4695;4696;4697;5991;5992;5993;6343;7472;7473;7474;7475;7476;7477;7845;7846;7847;8517;8656;9308;9309;9310;9311;9312;9313;9314;9315;13827;14429;14430;14431;14432;14433;14871;14872;14960;14961;14962;14963;14964;15071;15072;16567;16568;16569;16835;16836;16837;16838	444;644;1277;1511;1844;2787;4212;4693;5992;6343;7473;7845;8517;8656;9310;13827;14429;14871;14960;15072;16569;16835	116	196
Q01852	Q01852	1	1	1	Mitochondrial import inner membrane translocase subunit TIM44	TIM44		1	1	1	1	3	3	3	48.854	431	431	0.0016978	2.8455	1477000	54703	1				549	842	TRUE	870	2768	3259	3259
Q01855	Q01855	4	4	4	40S ribosomal protein S15	RPS15		1	4	4	4	49.3	49.3	49.3	16.002	142	142	0	183.76	589430000	84204000	18				550	74;1816;2038;2462	True;True;True;True	75;1875;2102;2552	336;337;338;339;340;341;6743;6744;6745;6746;7456;7457;7458;9040;9041	383;384;385;386;387;388;389;390;391;8004;8005;8006;8007;8008;8009;8874;8875;8876;10705;10706	385;8006;8876;10705
Q01939	Q01939	30	30	30	26S protease regulatory subunit 8 homolog	RPT6		1	30	30	30	61.7	61.7	61.7	45.271	405	405	0	323.31	39384000000	1641000000	385				551	41;42;313;659;660;678;679;718;826;827;934;1214;1331;1391;1446;1459;1460;1713;1867;2056;2344;2753;2856;3124;3125;3278;3433;3546;3607;3630	True;True;True;True;True;True;True;True;True;True;True;True;True;True;True;True;True;True;True;True;True;True;True;True;True;True;True;True;True;True	41;42;43;320;673;674;675;695;696;739;740;854;855;964;1249;1250;1370;1434;1490;1503;1504;1505;1768;1927;2120;2432;2848;2958;2959;3238;3239;3400;3401;3563;3678;3741;3764	144;145;146;147;148;149;150;151;152;153;154;155;156;157;158;159;160;1111;2037;2038;2039;2040;2041;2042;2043;2044;2045;2046;2047;2048;2049;2050;2051;2052;2053;2054;2055;2056;2057;2058;2059;2060;2061;2062;2063;2064;2065;2066;2067;2068;2069;2070;2071;2072;2073;2074;2075;2076;2077;2078;2079;2080;2081;2082;2083;2084;2085;2086;2087;2088;2089;2090;2091;2092;2093;2094;2095;2096;2097;2098;2099;2100;2101;2…	158;159;160;161;162;163;164;165;166;167;168;169;170;171;172;173;174;175;1301;2399;2400;2401;2402;2403;2404;2405;2406;2407;2408;2409;2410;2411;2412;2413;2414;2415;2416;2417;2418;2419;2420;2421;2422;2423;2424;2425;2426;2427;2428;2429;2430;2431;2432;2433;2434;2435;2436;2437;2438;2439;2440;2441;2442;2443;2444;2445;2446;2447;2448;2449;2450;2451;2452;2453;2454;2455;2456;2457;2458;2459;2460;2461;2462;24…	164;174;1301;2476;2489;2592;2603;2768;3202;3205;3655;4626;5382;5801;6066;6117;6123;7551;8172;8955;10261;11984;12554;13460;13463;14282;15001;15364;15566;15657	117;118;119;120;121;122;123;124	121;137;138;236;247;272;292;367
Q01976	Q01976	2	2	2	ADP-ribose pyrophosphatase	YSA1		1	2	2	2	10.8	10.8	10.8	26.087	231	231	0	11.089	14592000	1459200	2				552	2548;3062	True;True	2640;3171	9373;11130	11138;13235	11138;13235
Q02256	Q02256	3	3	3	Tyrosine-protein phosphatase YVH1	YVH1		1	3	3	3	8	8	8	41.185	364	364	0	5.0133	9105100	433580	4				553	994;3469;3760	True;True;True	1025;3600;3899	3296;12694;13595;13596	3891;15102;16159;16160	3891;15102;16159
Q02326	Q02326	10	10	5	60S ribosomal protein L6-A	RPL6A		1	10	10	5	55.1	55.1	26.7	19.961	176	176	0	156.3	593920000	59392000	16				554	284;593;977;1310;2398;2399;2708;3427;3589;3766	True;True;True;True;True;True;True;True;True;True	290;607;1007;1349;2488;2489;2803;3557;3723;3905	997;998;999;1878;3236;4510;4511;4512;4513;8862;8863;9936;12596;13058;13059;13060;13625;13626	1165;1166;1167;2218;3827;5299;5300;5301;5302;5303;10494;10495;11821;14985;15534;15535;15536;16196;16197	1167;2218;3827;5299;10494;10495;11821;14985;15534;16196
Q02486	Q02486	1	1	1	ARS-binding factor 2, mitochondrial	ABF2		1	1	1	1	7.7	7.7	7.7	21.561	183	183	0	5.6751	15742000	1431100	5				555	2788	TRUE	2889	10375;10376;10377;10378	12319;12320;12321;12322;12323	12319
Q02753	Q02753	6	6	1	60S ribosomal protein L21-A	RPL21A		1	6	6	1	36.2	36.2	6.9	18.242	160	160	0	20.604	537670000	76810000	9				556	253;254;372;1282;1631;3465	True;True;True;True;True;True	259;260;382;1319;1684;3596	890;891;892;893;894;1302;4213;4214;4215;6083;6084;6085;6086;12688	1039;1040;1041;1042;1043;1523;4956;4957;4958;7209;7210;7211;7212;7213;15096	1039;1042;1523;4956;7210;15096
Q02931	Q02931	1	1	1	NET1-associated nuclear protein 1	NAN1		1	1	1	1	1.8	1.8	1.8	101.24	896	896	0.0096463	2.3059	104620000	2753200	5				557	2220	TRUE	2290	8090;8091;8092;8093	9609;9610;9611;9612;9613	9613
Q02950	Q02950	1	1	1	37S ribosomal protein MRP51, mitochondrial	MRP51		1	1	1	1	3.5	3.5	3.5	39.445	344	344	0.0018018	3.3945	1211300	60566	1				558	3880	TRUE	4019	13998	16624	16624
Q03048	Q03048	2	2	2	Cofilin	COF1		1	2	2	2	21.7	21.7	21.7	15.901	143	143	0	4.973	2694000	384850	0				559	1621;2905	True;True	1674;3010	6054;10700	7175;12700	7175;12700
Q03104	Q03104	7	7	7	Meiotic sister chromatid recombination protein 1	MSC1		1	7	7	7	15.2	15.2	15.2	59.588	513	513	0	105.88	41226000	1873900	8				560	334;1934;2388;2511;2881;3530;3906	True;True;True;True;True;True;True	341;1995;2478;2603;2985;3662;4045	1170;7087;7088;8826;9225;10633;12865;14050	1368;8418;8419;8420;10451;10962;12623;15305;16683	1368;8418;10451;10962;12623;15305;16683
Q03161	Q03161	1	1	1	Glucose-6-phosphate 1-epimerase			1	1	1	1	3.4	3.4	3.4	33.955	297	297	0	8.3641	5036800	239850	2				561	978	TRUE	1008	3237;3238	3828;3829	3828
Q03201	Q03201	1	1	1	37S ribosomal protein S10, mitochondrial	RSM10		1	1	1	1	8.9	8.9	8.9	23.424	203	203	0.0017007	2.8938	0	0	1				562	3211	TRUE	3326	11654	13867	13867
Q03497	Q03497	1	1	1	Serine/threonine-protein kinase STE20	STE20		1	1	1	1	1.4	1.4	1.4	102.36	939	939	0	4.9629	0	0	1				563	214	TRUE	219	799	927	927
Q03558;P41816	Q03558;P41816	2;1	2;1	2;1	NADPH dehydrogenase 2;NADPH dehydrogenase 3	OYE2;OYE3	;	2	2	2	2	6	6	6	45.01	400	400;400	0	6.0818	29308000	1628200	5				564	906;1827	True;True	935;1887	2989;2990;6775;6776;6777	3524;3525;8046;8047;8048	3525;8046
Q03661	Q03661	4	4	4	Silent chromatin protein ESC1	ESC1		1	4	4	4	3.7	3.7	3.7	187.14	1658	1658	0	12.584	39797000	560530	6				565	202;2936;2968;3080	True;True;True;True	205;3042;3074;3192	740;741;742;10785;10786;10868;11175	861;862;863;12796;12797;12798;12906;13288	863;12796;12906;13288
Q03835	Q03835	1	1	1	Monothiol glutaredoxin-3	GRX3		1	1	1	1	5.2	5.2	5.2	28.261	250	250	0.0018349	3.6025	5981400	598140	1				566	914	TRUE	944	3026	3576	3576
Q03940	Q03940	6	6	6	RuvB-like protein 1	RVB1		1	6	6	6	19	19	19	50.452	463	463	0	27.257	41962000	1748400	6				567	174;1202;2138;3135;3772;3773	True;True;True;True;True;True	176;1236;2205;3249;3911;3912	666;3912;7837;11363;13645;13646;13647	769;4584;9319;13518;16216;16217;16218;16219	769;4584;9319;13518;16218;16219
Q12391;Q12266;Q04215;Q03964;Q12490;Q12112;Q04214	Q12391;Q12266;Q04215;Q03964;Q12490;Q12112;Q04214	2;2;2;2;2;2;2	1;1;1;1;1;1;1	1;1;1;1;1;1;1	Transposon Ty1-NL1 Gag polyprotein;Capsid protein;Gag-p4;Transposon Ty1-BL Gag polyprotein;Capsid protein;Gag-p4;Transposon Ty1-MR1 Gag polyprotein;Capsid protein;Gag-p4;Transposon Ty1-DR2 Gag polyprotein;Capsid protein;Gag-p4;Transposon Ty1-BL Gag-Pol polyprotein;Capsid protein;Ty1 protease;Integrase;Reverse transcriptase/ribonuclease H;Transposon Ty1-NL1 Gag-Pol polyprotein;Capsid protein;Ty1 p…	TY1A-NL1;TY1A-BL;TY1A-MR1;TY1A-DR2;TY1B-BL;TY1B-NL1;TY1B-MR1	;;;;;;	7	2	1	1	3.4	1.8	1.8	49.308	440	440;440;440;440;1755;1755;1755	0.0094937	2.1619	3112800	222340	0				568	1157;3395	False;True	1191;3524	3812;3813;12508	4471;4472;14887	4471;14887
Q04062	Q04062	33	33	33	26S proteasome regulatory subunit RPN9	RPN9		1	33	33	33	69	69	69	45.782	393	393	0	323.31	45296000000	2157000000	239				569	252;264;297;418;419;447;486;510;526;530;531;948;1197;1366;1553;1606;2149;2221;2247;2258;2277;2285;2305;2364;2467;2620;2666;3388;3859;3860;3871;3872;3873	True;True;True;True;True;True;True;True;True;True;True;True;True;True;True;True;True;True;True;True;True;True;True;True;True;True;True;True;True;True;True;True;True	258;270;303;304;429;430;458;497;522;523;540;544;545;978;1231;1407;1408;1604;1659;2216;2291;2317;2328;2350;2351;2361;2362;2363;2385;2386;2452;2557;2714;2760;3517;3998;3999;4010;4011;4012	883;884;885;886;887;888;889;921;922;923;924;1042;1043;1044;1045;1046;1047;1048;1049;1050;1051;1052;1053;1054;1055;1056;1057;1058;1059;1060;1061;1062;1063;1064;1065;1066;1067;1068;1069;1070;1071;1072;1440;1441;1442;1443;1502;1503;1504;1505;1506;1507;1508;1509;1510;1511;1512;1513;1514;1515;1516;1517;1518;1614;1615;1616;1666;1667;1668;1669;1670;1671;1672;1673;1722;1723;1724;1725;1726;1727;1733;1734;…	1032;1033;1034;1035;1036;1037;1038;1078;1079;1080;1081;1082;1215;1216;1217;1218;1219;1220;1221;1222;1223;1224;1225;1226;1227;1228;1229;1230;1231;1232;1233;1234;1235;1236;1237;1238;1239;1240;1241;1242;1243;1244;1245;1246;1247;1248;1249;1250;1251;1252;1253;1254;1687;1688;1689;1690;1762;1763;1764;1765;1766;1767;1768;1769;1770;1771;1772;1773;1774;1775;1776;1777;1778;1779;1780;1781;1782;1901;1902;1903…	1032;1080;1252;1687;1689;1762;1903;1967;2047;2053;2060;3723;4574;5667;6787;7116;9381;9614;9670;9837;9942;10016;10066;10328;10717;11506;11675;14856;16555;16561;16591;16593;16600	125;126;127;128;129	1;16;294;307;329
Q04067	Q04067	1	1	1	Eukaryotic translation initiation factor 3 subunit G	TIF35		1	1	1	1	2.9	2.9	2.9	30.501	274	274	0.0049423	2.569	1087300	90607	1				570	1247	TRUE	1283	4033	4727	4727
Q04305	Q04305	1	1	1	U3 small nucleolar RNA-associated protein 15	UTP15		1	1	1	1	4.3	4.3	4.3	57.686	513	513	0.0018519	3.724	4436900	201680	2				571	3265	TRUE	3384	11865	14116;14117	14117
Q04344	Q04344	1	1	1	Hit family protein 1	HNT1		1	1	1	1	10.8	10.8	10.8	17.679	158	158	0.0017361	3.0892	16315000	2039300	3				572	1951	TRUE	2013	7149;7150;7151	8500;8501;8502	8500
Q04432	Q04432	1	1	1	Glutathione-independent glyoxalase HSP31	HSP31		1	1	1	1	6.8	6.8	6.8	25.67	237	237	0	5.8569	9544600	954460	3				573	3209	TRUE	3324	11647;11648	13859;13860;13861	13860
Q04458	Q04458	3	3	3	Fatty aldehyde dehydrogenase HFD1	HFD1		1	3	3	3	10.9	10.9	10.9	59.978	532	532	0	10.477	31345000	1424800	3				574	1414;1452;2999	True;True;True	1457;1496;3106	5018;5169;5170;10945	5911;6098;6099;13004	5911;6098;13004
Q04491	Q04491	3	3	3	Protein transport protein SEC13	SEC13		1	3	3	3	15.8	15.8	15.8	33.043	297	297	0	22.832	6829100	455270	5				575	554;1967;3892	True;True;True	568;2030;4031	1793;7239;7240;14015	2121;8600;8601;16643;16644	2121;8601;16644
Q04781	Q04781	9	9	9	E3 ubiquitin-protein ligase listerin	RKR1		1	9	9	9	7.9	7.9	7.9	180.18	1562	1562	0	22.288	21134000	257740	7				576	499;1030;1413;1968;2493;2880;2964;3257;3886	True;True;True;True;True;True;True;True;True	510;1062;1456;2031;2584;2984;3070;3375;4025	1637;3473;5017;7241;9156;10632;10862;11809;11810;14008	1926;4087;5910;8602;10848;12622;12898;14050;14051;16635	1926;4087;5910;8602;10848;12622;12898;14051;16635
Q04792	Q04792	13	13	13	Glutamate decarboxylase	GAD1		1	13	13	13	31.8	31.8	31.8	65.989	585	585	0	141.56	167620000	5779900	25				577	76;394;573;917;927;1241;1870;2438;2553;3310;3398;3699;3733	True;True;True;True;True;True;True;True;True;True;True;True;True	77;404;587;947;957;1277;1930;2528;2645;3437;3527;3838;3872	345;346;347;1376;1377;1378;1379;1837;3029;3051;3052;3053;4016;6895;6896;8986;8987;8988;8989;9395;12167;12511;13430;13530	396;397;398;1601;1602;1603;1604;1605;2172;2173;3579;3604;3605;3606;4702;8195;8196;10639;10640;10641;10642;10643;11163;14469;14890;15969;16078	398;1601;2172;3579;3604;4702;8195;10639;11163;14469;14890;15969;16078
Q04947	Q04947	2	2	2	Reticulon-like protein 1	RTN1		1	2	2	2	7.1	7.1	7.1	32.916	295	295	0	13.879	11339000	596770	2				578	1813;1937	True;True	1872;1998	6737;7091	7998;8423	7998;8423
Q05016	Q05016	2	2	2	Uncharacterized oxidoreductase YMR226C			1	2	2	2	19.1	19.1	19.1	29.158	267	267	0	38.081	31884000	2452600	4				579	3479;3512	True;True	3610;3643	12724;12806;12807;12808;12809	15136;15234;15235;15236;15237	15136;15234
Q05779	Q05779	3	3	3	Ubiquinone biosynthesis protein COQ9, mitochondrial	COQ9		1	3	3	3	10.8	10.8	10.8	29.958	260	260	0	5.2957	12339000	1028200	3				580	987;1025;1852	True;True;True	1017;1057;1912	3274;3463;3464;6841	3866;4077;4078;8131	3866;4077;8131
Q05911	Q05911	3	3	3	Adenylosuccinate lyase	ADE13		1	3	3	3	11.2	11.2	11.2	54.51	482	482	0	7.601	15910000	589270	3				581	1489;1711;3720	True;True;True	1536;1766;3859	5362;6358;13480	6339;7535;16020	6339;7535;16020
Q06103	Q06103	27	27	27	26S proteasome regulatory subunit RPN7	RPN7		1	27	27	27	62.2	62.2	62.2	48.958	429	429	0	323.31	23249000000	1056800000	212				582	72;575;703;886;887;1382;1484;1567;1676;1800;1878;1881;1925;2065;2328;2348;2855;3009;3040;3041;3389;3586;3610;3713;3851;3857;3858	True;True;True;True;True;True;True;True;True;True;True;True;True;True;True;True;True;True;True;True;True;True;True;True;True;True;True	73;589;722;915;916;1424;1425;1530;1531;1619;1730;1859;1938;1941;1986;2129;2411;2436;2957;3116;3117;3149;3150;3518;3720;3744;3852;3990;3996;3997	331;332;333;334;1840;1841;1842;1843;1844;1845;2300;2931;2932;2933;2934;2935;2936;4868;4869;4870;4871;4872;4873;4874;4875;4876;4877;4878;4879;4880;4881;4882;4883;4884;4885;4886;5339;5340;5341;5342;5343;5344;5345;5346;5347;5348;5349;5350;5802;5803;5804;5805;5806;5807;6218;6219;6220;6708;6709;6710;6711;6907;6908;6909;6912;6913;6914;6915;6916;6917;6918;7052;7053;7054;7055;7056;7057;7058;7059;7060;706…	378;379;380;381;2176;2177;2178;2179;2180;2181;2713;3450;3451;3452;3453;3454;3455;3456;3457;3458;5738;5739;5740;5741;5742;5743;5744;5745;5746;5747;5748;5749;5750;5751;5752;5753;5754;5755;5756;6313;6314;6315;6316;6317;6318;6319;6320;6321;6322;6323;6324;6325;6326;6869;6870;6871;6872;6873;6874;6875;6876;6877;6878;6879;6880;7369;7370;7371;7959;7960;7961;7962;7963;7964;7965;7966;8207;8208;8209;8212;821…	380;2176;2713;3450;3451;5744;6318;6871;7369;7966;8207;8215;8382;9015;10136;10270;12552;13073;13171;13179;14858;15522;15572;16004;16509;16541;16547	130;131;132;133	59;171;197;353
Q06151	Q06151	4	4	4	m7GpppX diphosphatase	DCS1		1	4	4	4	15.4	15.4	15.4	40.769	350	350	0	27.95	16926000	735900	9				583	985;2090;2945;3212	True;True;True;True	1015;2156;3051;3327	3253;7707;10806;10807;10808;11655;11656;11657;11658;11659	3844;9165;12821;12822;12823;13868;13869;13870;13871;13872	3844;9165;12821;13871
Q06440	Q06440	5	5	5	Coronin-like protein	CRN1		1	5	5	5	9.8	9.8	9.8	72.552	651	651	0	52.945	23482000	617930	8				584	1112;1399;1523;2183;3654	True;True;True;True;True	1146;1442;1572;2253;3792	3677;3678;3679;4941;5562;8000;8001;8002;13292	4317;4318;4319;4320;5823;6589;9508;9509;9510;15809	4320;5823;6589;9508;15809
Q06494	Q06494	1	1	1	Putative pyridoxal reductase	YPR127W		1	1	1	1	7.8	7.8	7.8	38.6	345	345	0	12.69	10040000	478100	1				585	962	TRUE	992	3184	3759	3759
Q06523	Q06523	5	5	5	Uncharacterized protein YPR148C	YPR148C		1	5	5	5	14.7	14.7	14.7	49.279	435	435	0	60.868	29986000	1303700	5				586	1597;2117;2582;3308;3447	True;True;True;True;True	1650;2183;2675;3435;3578	5975;7770;9564;12161;12162;12650	7070;9237;11363;14463;14464;15051	7070;9237;11363;14463;15051
Q06625	Q06625	2	2	2	Glycogen debranching enzyme;4-alpha-glucanotransferase;Amylo-alpha-1,6-glucosidase	GDB1		1	2	2	2	3.3	3.3	3.3	174.97	1536	1536	0	7.031	5818400	76558	3				587	1376;1992	True;True	1418;2055	4853;7295	5718;5719;8668	5719;8668
Q06678	Q06678	4	4	4	54S ribosomal protein L35, mitochondrial	MRPL35		1	4	4	4	14.4	14.4	14.4	42.825	367	367	0	22.425	26696000	1271200	4				588	1035;1889;2322;3741	True;True;True;True	1067;1949;2404;3880	3481;6935;8543;13542;13543	4096;8243;10123;16095;16096;16097	4096;8243;10123;16096
Q06709	Q06709	1	1	1	Cytoplasmic 60S subunit biogenesis factor REH1	REH1		1	1	1	1	3.2	3.2	3.2	49.689	432	432	0	14.244	0	0	1				589	2647	TRUE	2741	9734	11578	11578
Q07478	Q07478	1	1	1	ATP-dependent RNA helicase SUB2	SUB2		1	1	1	1	4.3	4.3	4.3	50.308	446	446	0	59.639	19113000	910150	4				590	1539	TRUE	1590	5689;5690;5691	6745;6746;6747;6748	6745
Q07505	Q07505	2	2	2	Putative carboxymethylenebutenolidase	YDL086W		1	2	2	2	20.1	20.1	20.1	30.837	273	273	0.0018832	3.83	17653000	1357900	2				591	980;1361	True;True	1010;1402	3242;4701	3833;5537	3833;5537
Q07528	Q07528	1	1	1	Autophagy-related protein 20	ATG20		1	1	1	1	3.1	3.1	3.1	72.545	640	640	0	13.203	27227000	825050	1				592	2269	TRUE	2339	8349	9904	9904
Q07551	Q07551	5	5	5	NADPH-dependent alpha-keto amide reductase			1	5	5	5	26	26	26	35.56	312	312	0	30.04	48680000	2434000	9				593	1580;2108;2317;2412;2861	True;True;True;True;True	1633;2174;2398;2502;2964	5853;5854;7742;7743;7744;7745;8513;8901;10584;10585	6932;6933;9206;9207;9208;9209;9210;10092;10539;12565;12566	6933;9206;10092;10539;12565
Q07653	Q07653	3	3	3	Protein HBT1	HBT1		1	3	3	3	4.5	4.5	4.5	113.61	1046	1046	0	22.45	449420	7022.2	3				594	506;1267;2422	True;True;True	518;1303;2512	1654;4078;4079;8934	1948;4778;4779;10577	1948;4778;10577
Q08193	Q08193	2	2	2	1,3-beta-glucanosyltransferase GAS5	GAS5		1	2	2	2	5.6	5.6	5.6	51.869	484	484	0	4.7383	2691900	168240	1				595	1166;2612	True;True	1200;2706	3825;9665	4484;11493	4484;11493
Q08224	Q08224	4	4	4	Hydroxymethylpyrimidine/phosphomethylpyrimidine kinase THI20	THI20		1	4	4	4	10.3	10.3	10.3	61.269	551	551	0	23.115	34000000	1096800	6				596	228;740;2742;3194	True;True;True;True	234;763;2837;3309	839;840;2450;10034;11608;11609;11610	977;978;979;2883;11933;13817;13818;13819	978;2883;11933;13818
Q08412	Q08412	2	2	2	Ubiquitin-binding protein CUE5	CUE5		1	2	2	2	5.6	5.6	5.6	46.869	411	411	0.0017422	3.1177	2808200	127640	2				597	3336;3638	True;True	3463;3773	12298;13178	14638;15673	14638;15673
Q08683	Q08683	1	1	1	Anaphase-promoting complex subunit 5	APC5		1	1	1	1	1	1	1	79.274	685	685	1	-2	33404000	1012200	3	+			598	2073	TRUE	2137	7605;7606;7607	9047;9048;9049	9048	134;135	115;116
Q08723	Q08723	27	27	27	26S proteasome regulatory subunit RPN8	RPN8		1	27	27	27	82.8	82.8	82.8	38.312	338	338	0	323.31	58953000000	3102800000	322				599	270;374;515;561;564;704;733;1808;1983;2011;2012;2129;2130;2494;2495;2664;2665;2927;2928;3177;3287;3517;3629;3651;3655;3656;3912	True;True;True;True;True;True;True;True;True;True;True;True;True;True;True;True;True;True;True;True;True;True;True;True;True;True;True	276;384;528;575;578;723;756;1867;2046;2075;2076;2196;2197;2585;2586;2758;2759;3033;3034;3291;3413;3414;3649;3763;3787;3793;3794;4051	942;943;944;945;1306;1307;1308;1309;1310;1311;1312;1313;1314;1315;1316;1317;1318;1319;1320;1321;1322;1323;1324;1325;1683;1684;1685;1806;1807;1808;1809;1814;1815;1816;2301;2302;2303;2304;2305;2306;2424;2425;2426;2427;6726;6727;6728;6729;7270;7271;7272;7273;7274;7275;7276;7277;7278;7279;7280;7281;7341;7342;7343;7344;7345;7346;7347;7348;7349;7350;7351;7352;7353;7354;7355;7356;7357;7358;7359;7804;780…	1103;1104;1105;1106;1527;1528;1529;1530;1531;1532;1533;1534;1535;1536;1537;1538;1539;1540;1541;1542;1543;1544;1545;1546;1986;1987;1988;2135;2136;2137;2138;2139;2140;2146;2147;2148;2149;2150;2714;2715;2716;2717;2718;2719;2720;2848;2849;2850;2851;2852;2853;2854;2855;7984;7985;7986;7987;7988;7989;7990;8638;8639;8640;8641;8642;8643;8644;8645;8646;8647;8648;8649;8650;8651;8652;8653;8719;8720;8721;8722…	1105;1542;1987;2139;2146;2717;2855;7988;8642;8734;8737;9276;9296;10849;10854;11666;11668;12776;12780;13685;14394;15273;15648;15700;15810;15815;16700	136	274
Q08732	Q08732	1	1	1	Serine/threonine-protein kinase HRK1	HRK1		1	1	1	1	1.6	1.6	1.6	85.695	759	759	0.0095847	2.2454	0	0	1				600	2547	TRUE	2639	9372	11137	11137
Q08745;P46784	Q08745;P46784	5;4	5;4	5;4	40S ribosomal protein S10-A;40S ribosomal protein S10-B	RPS10A;RPS10B	;	2	5	5	5	58.1	58.1	58.1	12.739	105	105;105	0	69.401	1127100000	225410000	14				601	198;425;846;1445;2479	True;True;True;True;True	201;436;874;1489;2570	728;1459;2781;2782;2783;5135;5136;5137;5138;5139;5140;5141;9101	840;1712;3278;3279;3280;3281;6058;6059;6060;6061;6062;6063;6064;10777	840;1712;3278;6064;10777
Q08818	Q08818	1	1	1	Meiotic sister-chromatid recombination protein 6, mitochondrial	MSC6		1	1	1	1	3	3	3	79.946	692	692	0.0017301	3.0475	4286400	104550	2				602	2540	TRUE	2632	9350	11109;11110	11110
Q08926	Q08926	1	1	1	ULP1-interacting protein 4	UIP4		1	1	1	1	4.6	4.6	4.6	34.221	304	304	0	8.9424	1875300	110310	1				603	1351	TRUE	1391	4663	5489	5489
Q08968	Q08968	1	1	1	UPF0061 protein FMP40	FMP40		1	1	1	1	2.5	2.5	2.5	78.312	688	688	0.0050847	2.814	3258200	81455	1				604	635	TRUE	649	1992	2350	2350
Q12074	Q12074	2	2	2	Spermidine synthase	SPE3		1	2	2	2	8.9	8.9	8.9	33.324	293	293	0	5.0401	2620500	201570	2				605	250;3214	True;True	256;3329	881;11661	1030;13874	1030;13874
Q12118	Q12118	7	7	7	Small glutamine-rich tetratricopeptide repeat-containing protein 2	SGT2		1	7	7	7	35.8	35.8	35.8	37.218	346	346	0	95.234	38254000	2125200	8				606	382;606;2458;2641;2834;3540;3776	True;True;True;True;True;True;True	392;620;2548;2735;2936;3672;3915	1340;1935;9032;9726;9727;10529;12892;13650	1562;1563;2289;10697;11570;11571;12497;15335;16222	1563;2289;10697;11570;12497;15335;16222
Q12123	Q12123	1	1	1	Inactive diphosphatase DCS2	DCS2		1	1	1	1	4.8	4.8	4.8	40.94	353	353	0	19.882	14852000	618850	2				607	3229	TRUE	3346	11731;11732	13960;13961	13960
Q12154	Q12154	3	3	3	ATPase GET3	GET3		1	3	3	3	16.9	16.9	16.9	39.353	354	354	0	18.868	50213000	2789600	5				608	2590;2596;3861	True;True;True	2683;2689;4000	9581;9582;9583;9599;13945	11383;11384;11385;11404;11405;16563	11383;11405;16563
Q12164	Q12164	1	1	1	Pore membrane protein of 33 kDa	POM33		1	1	1	1	4.7	4.7	4.7	32.186	279	279	0	23.449	2643700	176240	1				609	2377	TRUE	2466	8781	10402	10402
Q12165	Q12165	1	1	1	ATP synthase subunit delta, mitochondrial	ATP16		1	1	1	1	17.5	17.5	17.5	17.02	160	160	0	4.9272	14750000	2107100	2				610	1442	TRUE	1486	5126;5127	6049;6050	6049
Q12207	Q12207	1	1	1	Non-classical export protein 2	NCE102		1	1	1	1	6.9	6.9	6.9	18.967	173	173	0.00491	2.5351	8253000	1179000	1				611	3199	TRUE	3314	11617	13826	13826
Q12230	Q12230	4	4	4	Sphingolipid long chain base-responsive protein LSP1	LSP1		1	4	4	4	16.7	16.7	16.7	38.071	341	341	0	57.723	110600000	7373400	9				612	182;862;1596;2334	True;True;True;True	184;890;1649;2422	684;685;686;2826;2827;2828;5974;8636	787;788;789;790;3331;3332;3333;7069;10226	787;3331;7069;10226
Q12250	Q12250	32	32	32	26S proteasome regulatory subunit RPN5	RPN5		1	32	32	32	69.9	69.9	69.9	51.768	445	445	0	323.31	38525000000	1541000000	329				613	34;496;571;623;626;844;845;1294;1295;1368;1565;1569;1593;1617;1626;1680;1727;1892;1913;2081;2435;2436;2500;2566;2578;2729;2730;2812;3383;3384;3385;3795	True;True;True;True;True;True;True;True;True;True;True;True;True;True;True;True;True;True;True;True;True;True;True;True;True;True;True;True;True;True;True;True	34;507;585;637;640;872;873;1332;1333;1410;1616;1617;1621;1646;1670;1679;1734;1782;1952;1973;1974;2146;2525;2526;2591;2658;2671;2824;2825;2914;3512;3513;3514;3934	129;130;131;132;1632;1633;1830;1831;1832;1833;1967;1968;1969;1974;1975;1976;1977;2771;2772;2773;2774;2775;2776;2777;2778;2779;2780;4263;4264;4265;4266;4267;4268;4269;4270;4271;4272;4273;4274;4275;4276;4277;4278;4279;4280;4281;4282;4283;4284;4285;4286;4287;4288;4289;4290;4291;4292;4293;4294;4295;4296;4297;4298;4299;4300;4301;4302;4303;4304;4305;4306;4307;4308;4831;4832;4833;5765;5766;5767;5768;576…	142;143;144;145;146;1920;1921;2164;2165;2166;2167;2168;2324;2325;2326;2331;2332;2333;2334;2335;3263;3264;3265;3266;3267;3268;3269;3270;3271;3272;3273;3274;3275;3276;3277;5024;5025;5026;5027;5028;5029;5030;5031;5032;5033;5034;5035;5036;5037;5038;5039;5040;5041;5042;5043;5044;5045;5046;5047;5048;5049;5050;5051;5052;5053;5054;5055;5056;5057;5058;5059;5060;5061;5062;5063;5064;5065;5066;5067;5068;5069…	142;1920;2168;2324;2335;3263;3275;5029;5036;5695;6845;6886;7063;7170;7186;7385;7671;8260;8319;9094;10630;10634;10877;11189;11352;11884;11890;12420;14789;14796;14819;16269	137;138	184;309
Q12265	Q12265	2	2	2	Ribose-phosphate pyrophosphokinase 5	PRS5		1	2	2	2	4.8	4.8	4.8	53.504	496	496	0	4.4474	3836600	137020	2				614	3079;3645	True;True	3191;3781	11173;11174;13193	13286;13287;15691	13287;15691
Q12305	Q12305	2	2	2	Thiosulfate sulfurtransferase RDL1, mitochondrial	RDL1		1	2	2	2	24.5	24.5	24.5	15.413	139	139	0	4.6938	6595700	942250	1				615	763;2912	True;True	789;3017	2521;10716	2960;12720	2960;12720
Q12306	Q12306	1	1	1	Ubiquitin-like protein SMT3	SMT3		1	1	1	1	21.8	21.8	21.8	11.597	101	101	0	20.6	0	0	1				616	1560	TRUE	1611	5750	6817	6817
Q12329	Q12329	5	5	5	Heat shock protein 42	HSP42		1	5	5	5	18.4	18.4	18.4	42.816	375	375	0	17.647	62741000	4481500	10				617	1292;1355;2653;2889;3368	True;True;True;True;True	1329;1395;2747;2993;3497	4241;4242;4243;4679;4680;4681;9757;10645;12403	4991;4992;4993;4994;5507;5508;5509;11608;12636;14754	4994;5507;11608;12636;14754
Q12335	Q12335	7	7	7	Protoplast secreted protein 2	PST2		1	7	7	7	78.8	78.8	78.8	20.965	198	198	0	80.713	113110000	12568000	13				618	176;919;1114;2520;3033;3186;3400	True;True;True;True;True;True;True	178;949;1148;2612;3142;3300;3529	669;3031;3681;9245;9246;9247;11066;11067;11584;11585;12513;12514	772;3582;4322;10986;10987;10988;10989;10990;13156;13157;13791;13792;14892;14893	772;3582;4322;10987;13156;13791;14892
Q12359	Q12359	1	1	1	Ammonia transport outward protein 3	ATO3		1	1	1	1	2.9	2.9	2.9	30.028	275	275	0.0018282	3.5431	5306500	1061300	0				619	118	TRUE	120	463	544	544
Q12363	Q12363	4	4	4	Transcriptional modulator WTM1	WTM1		1	4	4	4	19.2	19.2	19.2	48.382	437	437	0	62.034	121750000	6087400	12				620	901;2505;3364;3891	True;True;True;True	930;2597;3492;4030	2978;2979;2980;9210;12389;12390;12391;12392;12393;14014	3511;3512;3513;3514;10943;10944;14739;14740;14741;14742;14743;16642	3511;10943;14739;16642
Q12377	Q12377	31	31	31	26S proteasome regulatory subunit RPN6	RPN6		1	31	31	31	75.3	75.3	75.3	49.773	434	434	0	323.31	33694000000	1604500000	258				621	534;540;636;898;1423;1454;1455;1526;1527;1723;1755;1848;1849;1861;2145;2178;2379;2706;2707;2709;2710;2711;2780;2801;2909;2951;2983;3121;3122;3128;3670	True;True;True;True;True;True;True;True;True;True;True;True;True;True;True;True;True;True;True;True;True;True;True;True;True;True;True;True;True;True;True	548;554;650;927;1467;1498;1499;1575;1576;1577;1578;1778;1811;1908;1909;1921;2212;2247;2248;2468;2469;2801;2802;2804;2805;2806;2880;2881;2902;2903;3014;3057;3090;3235;3236;3242;3808	1742;1743;1751;1993;1994;1995;1996;2971;2972;2973;5070;5071;5072;5073;5074;5075;5172;5173;5174;5175;5176;5177;5566;5567;5568;5569;5570;5571;5572;5573;5574;5575;5576;5577;5578;5579;5580;5581;5582;5583;5584;5585;5586;5587;6424;6425;6426;6427;6428;6429;6430;6431;6432;6433;6434;6435;6436;6555;6556;6557;6558;6559;6560;6561;6562;6831;6832;6833;6834;6835;6836;6859;6860;6861;6862;6863;7865;7866;7867;7868…	2066;2067;2077;2351;2352;2353;2354;2355;2356;3502;3503;3504;3505;3506;5983;5984;5985;5986;5987;5988;5989;5990;6101;6102;6103;6104;6105;6106;6107;6108;6109;6110;6593;6594;6595;6596;6597;6598;6599;6600;6601;6602;6603;6604;6605;6606;6607;6608;6609;6610;6611;6612;6613;6614;6615;7622;7623;7624;7625;7626;7627;7628;7629;7630;7631;7632;7633;7634;7635;7636;7637;7638;7639;7640;7641;7642;7643;7644;7789;7790…	2066;2077;2353;3502;5984;6101;6110;6595;6613;7627;7792;8120;8125;8157;9350;9502;10406;11808;11819;11822;11826;11828;12297;12363;12712;12852;12956;13440;13445;13484;15861	139;140;141	68;271;380
Q12402	Q12402	1	1	1	Protein YOP1	YOP1		1	1	1	1	4.4	4.4	4.4	20.269	180	180	0.0049917	2.6069	7384000	923000	0				622	1516	TRUE	1564	5493	6499	6499
Q12428	Q12428	2	2	2	Probable 2-methylcitrate dehydratase	PDH1		1	2	2	2	6.6	6.6	6.6	57.683	516	516	0.005	2.6172	9374700	302410	0				623	1688;2345	True;True	1742;2433	6266;8667	7424;10264	7424;10264
Q12443	Q12443	2	2	2	Reticulon-like protein 2	RTN2		1	2	2	2	8.1	8.1	8.1	44.358	393	393	0	14.864	16817000	840860	3				624	918;3357	True;True	948;3485	3030;12375	3580;3581;14724	3581;14724
Q12447	Q12447	3	3	3	Polyamine N-acetyltransferase 1	PAA1		1	3	3	3	19.9	19.9	19.9	21.947	191	191	0	44.615	21574000	1797800	4				625	271;1624;1990	True;True;True	277;1677;2053	946;947;6059;7291	1107;1108;7181;8664	1108;7181;8664
Q12458	Q12458	1	1	1	Putative reductase 1	YPR1		1	1	1	1	5.8	5.8	5.8	34.755	312	312	0	5.1156	2476900	123850	2				626	1932	TRUE	1993	7085	8415;8416	8415
Q12464	Q12464	5	5	5	RuvB-like protein 2	RVB2		1	5	5	5	13	13	13	51.611	471	471	0	30.507	48944000	1631500	8				627	249;1027;1028;3311;3909	True;True;True;True;True	255;1059;1060;3438;4048	879;880;3468;3469;12168;12169;14058;14059	1027;1028;1029;4082;4083;14470;14471;16691;16692;16693	1029;4082;4083;14470;16693
Q12499	Q12499	1	1	1	Nucleolar protein 58	NOP58		1	1	1	1	3.3	3.3	3.3	56.956	511	511	0.0018622	3.7606	0	0	1				628	120	TRUE	122	469	551	551
Q12513	Q12513	1	1	1	Translation machinery-associated protein 17	TMA17		1	1	1	1	10	10	10	16.771	150	150	0	5.2235	6317400	701940	1				629	3134	TRUE	3248	11362	13517	13517
Q12522	Q12522	1	1	1	Eukaryotic translation initiation factor 6	TIF6		1	1	1	1	6.9	6.9	6.9	26.457	245	245	0	8.3837	6315600	902220	2				630	1148	TRUE	1182	3783;3784	4436;4437	4437
Q12680	Q12680	3	3	3	Glutamate synthase [NADH]	GLT1		1	3	3	3	2.2	2.2	2.2	238.1	2145	2145	0	6.2003	6285100	59858	3				631	141;634;2527	True;True;True	143;648;2619	574;1991;9269	666;2349;11020	666;2349;11020
Q12690	Q12690	11	1	1	60S ribosomal protein L13-A	RPL13A		1	11	1	1	36.2	14.6	14.6	22.554	199	199	0	4.6028	53588000	6698500	3				632	229;1095;1358;1359;2403;2556;3226;3227;3492;3534;3535	False;False;False;False;True;False;False;False;False;False;False	235;1129;1399;1400;2493;2648;3342;3343;3623;3666;3667	841;842;843;3613;4692;4693;4694;4695;4696;4697;4698;4699;8875;8876;8877;9399;9400;9401;11717;11718;11719;11720;11721;11722;11723;12757;12758;12759;12874;12875;12876;12877	980;981;982;983;984;4245;5523;5524;5525;5526;5527;5528;5529;5530;5531;5532;5533;5534;5535;10509;10510;10511;11167;11168;11169;13946;13947;13948;13949;13950;13951;13952;15176;15177;15178;15179;15315;15316;15317;15318	980;4245;5523;5526;10509;11167;13946;13949;15176;15315;15318
Q3E754	Q3E754	6	6	1	40S ribosomal protein S21-B	RPS21B		1	6	6	1	63.2	63.2	18.4	9.7597	87	87	0	71.675	504830000	84138000	15				633	29;142;1084;1180;2280;3055	True;True;True;True;True;True	29;144;1118;1214;2355;3164	121;122;123;124;575;576;577;578;3600;3855;8432;8433;8434;11102;11103;11104	133;134;135;136;667;668;669;670;4228;4520;10003;10004;10005;13200;13201;13202;13203;13204;13205	133;668;4228;4520;10005;13201
Q3E7Y3;P0C0W1	Q3E7Y3;P0C0W1	6;4	6;4	6;4	40S ribosomal protein S22-B;40S ribosomal protein S22-A	RPS22B;RPS22A	;	2	6	6	6	57.7	57.7	57.7	14.626	130	130;130	0	234.47	985270000	140750000	26				634	1291;1425;2594;2699;2800;3073	True;True;True;True;True;True	1328;1469;2687;2794;2901;3185	4234;4235;4236;4237;4238;4239;4240;5079;5080;9590;9591;9592;9593;9594;9595;9900;9901;9902;9903;9904;10411;11159;11160;11161;11162;11163	4982;4983;4984;4985;4986;4987;4988;4989;4990;5994;5995;11393;11394;11395;11396;11397;11398;11399;11400;11775;11776;11777;11778;11779;11780;12360;13271;13272;13273;13274;13275;13276	4983;5995;11399;11779;12360;13272
Q99312	Q99312	2	2	2	IMP-specific 5-nucleotidase 1	ISN1		1	2	2	2	12	12	12	51.329	450	450	0	9.4013	28715000	1305200	5				635	1829;2996	True;True	1889;3103	6779;6780;6781;10940	8051;8052;8053;8054;12997	8052;12997
REV__P15625	REV__P15625	1	1	1				1	1	1	1	0	0	0	57.511	503	503	0.0033956	2.8451	56420000	NaN	3		+		636	843	TRUE	871	2769;2770	3260;3261;3262	3261
REV__P18963	REV__P18963	1	1	1				1	1	1	1	0	0	0	350.98	3092	3092	1	-2	4328200	NaN	0	+	+		637	2324	TRUE	2406	8545	10125	10125	142	1731
REV__P20449	REV__P20449	1	1	1				1	1	1	1	0	0	0	53.873	482	482	0.0096774	2.3342	707690000	NaN	2		+		638	2072	TRUE	2136	7603;7604	9045;9046	9046
REV__P32567	REV__P32567	2	2	2				1	2	2	2	0	0	0	95.03	862	862	0.001912	4.027	171580000	NaN	2		+		639	2118;2165	True;True	2184;2232	7771;7929	9238;9430	9238;9430
REV__P32660;REV__Q12675	REV__P32660;REV__Q12675	2;1	2;1	2;1			;	2	2	2	2	0	0	0	177.8	1571	1571;1612	0.0050934	2.8288	15794000	NaN	2		+		640	558;2359	True;True	572;2447	1802;8711	2131;10320	2131;10320
REV__P52923	REV__P52923	1	1	1				1	1	1	1	0	0	0	41.335	378	378	0.0081301	2.426	116890000	NaN	3		+		641	1556	TRUE	1607	5743;5744;5745	6810;6811;6812	6811
REV__Q06163	REV__Q06163	1	1	1				1	1	1	1	0	0	0	102.63	884	884	0.0065041	2.4415	46398000	NaN	6		+		642	1315	TRUE	1354	4522;4523;4524;4525;4526;4527;4528	5312;5313;5314;5315;5316;5317;5318;5319	5312

## Sheet: K562 cytosol fraction 1
K562 cytosol fraction 1
Protein IDs	Majority protein IDs	Peptide counts (all)	Peptide counts (razor+unique)	Peptide counts (unique)	Protein names	Gene names	Fasta headers	Number of proteins	Peptides	Razor + unique peptides	Unique peptides	Sequence coverage [%]	Unique + razor sequence coverage [%]	Unique sequence coverage [%]	Mol. weight [kDa]	Sequence length	Sequence lengths	Q-value	Score	Intensity	iBAQ	MS/MS count	Only identified by site	Reverse	Potential contaminant	id	Peptide IDs	Peptide is razor	Mod. peptide IDs	Evidence IDs	MS/MS IDs	Best MS/MS	Oxidation (M) site IDs	Oxidation (M) site positions
F5H6N1;A0A023T6R1;P61326;Q96A72;F5H3U9;F5H6P7	F5H6N1;A0A023T6R1;P61326;Q96A72;F5H3U9;F5H6P7	3;3;3;3;2;2	3;3;3;3;2;2	3;3;3;3;2;2	Protein mago nashi homolog;Protein mago nashi homolog 2	MAGOHB;FLJ10292;MAGOH	;;;;;	6	3	3	3	47.8	47.8	47.8	10.715	90	90;148;146;148;44;102	0	21.546	11655000	1942500	6				0	3340;5487;12116	True;True;True	3344;5494;12134	3763;6255;13667	4277;4278;4279;7145;7146;15586	4278;7145;15586
A0A023T787;Q9Y5S9	A0A023T787;Q9Y5S9	1;1	1;1	1;1	RNA-binding protein 8A	RBM8;RBM8A	;	2	1	1	1	10.9	10.9	10.9	19.889	174	174;174	0.00065789	7.513	6873100	859140	1				1	9078	TRUE	9091	10309	11756	11756
A0A024DAK3;Q59EC0;P55265;D3DV75;B7Z8Y3;H0YCK3	A0A024DAK3;Q59EC0;P55265;D3DV75;B7Z8Y3;H0YCK3	2;2;2;1;1;1	2;2;2;1;1;1	2;2;2;1;1;1	Double-stranded RNA-specific adenosine deaminase	ADAR	;;;;;	6	2	2	2	2.6	2.6	2.6	136	1226	1226;1244;1226;886;970;1195	0	12.957	7484300	106920	2				2	12610;12755	True;True	12628;12773	14241;14408	16239;16441	16239;16441
A0A024QYT6;H7C1E4;P61966	A0A024QYT6;H7C1E4;P61966	1;1;1	1;1;1	1;1;1	AP-1 complex subunit sigma-1A	AP1S1	;;	3	1	1	1	10.1	10.1	10.1	18.733	158	158;191;158	0	22.428	3038100	303810	2				3	491	TRUE	494	576	659;660	659
B4DVQ5;A0A024QYU9;Q99613;A1KYQ7;B5ME19;B4DDN4;B4DVU3;B4DRU0;B4E2Z6;B3KNZ4;A0A024QYX7;Q3B7B9;H3BPE4;H3BPE3;H3BTY8	B4DVQ5;A0A024QYU9;Q99613;A1KYQ7;B5ME19;B4DDN4;B4DVU3;B4DRU0;B4E2Z6;B3KNZ4;A0A024QYX7	42;42;42;41;40;39;38;36;36;33;29;9;6;4;2	42;42;42;41;40;39;38;36;36;33;29;9;6;4;2	42;42;42;41;40;39;38;36;36;33;29;9;6;4;2	Eukaryotic translation initiation factor 3 subunit C;Eukaryotic translation initiation factor 3 subunit C-like protein	EIF3C;EIF3CL	;;;;;;;;;;	15	42	42	42	52.2	52.2	52.2	103.64	898	898;913;913;913;914;792;761;735;784;699;597;252;148;132;79	0	323.31	2638000000	62811000	58				4	578;944;1547;1605;1700;1808;1897;3284;3568;3895;4573;4574;5599;5651;5744;6542;6596;6698;7342;8892;8893;9674;10057;10327;10388;10389;10433;10670;10813;11267;11487;11532;12282;12286;12355;12762;13409;13410;14039;14298;14763;14865	True;True;True;True;True;True;True;True;True;True;True;True;True;True;True;True;True;True;True;True;True;True;True;True;True;True;True;True;True;True;True;True;True;True;True;True;True;True;True;True;True;True	581;947;1550;1608;1703;1811;1900;1901;3288;3572;3901;4579;4580;5606;5658;5752;6550;6604;6706;7350;8903;8904;9690;10074;10344;10405;10406;10450;10687;10830;11284;11505;11550;12300;12304;12373;12780;13427;13428;14058;14317;14782;14884	673;674;1100;1759;1822;1823;1929;2054;2055;2148;2149;2150;3701;4022;4401;5179;5180;6379;6434;6539;6540;7451;7512;7630;8343;8344;10091;10092;10093;10979;11399;11693;11758;11759;11808;12072;12231;12719;12966;13020;13847;13852;13931;14415;14416;15140;15141;15853;15854;16144;16675;16786;16787	773;774;775;1249;1987;2057;2058;2175;2319;2320;2321;2423;2424;2425;4201;4586;5029;5030;5915;5916;7290;7291;7350;7468;7469;8528;8598;8726;9538;9539;11511;11512;11513;11514;12509;12994;13322;13406;13407;13465;13781;13961;14514;14793;14856;14857;15787;15792;15884;16450;16451;17289;17290;18097;18098;18430;18431;19021;19022;19149;19150	773;1249;1987;2057;2175;2320;2425;4201;4586;5030;5915;5916;7291;7350;7469;8528;8598;8726;9539;11513;11514;12509;12994;13322;13406;13407;13465;13781;13961;14514;14793;14856;15787;15792;15884;16451;17289;17290;18097;18431;19021;19149	0	576
A0A024QYV8;B4DTZ1;O43303	A0A024QYV8;B4DTZ1;O43303	2;2;2	2;2;2	2;2;2	Centriolar coiled-coil protein of 110 kDa	CP110;CCP110	;;	3	2	2	2	2.6	2.6	2.6	111.24	991	991;1012;1012	0.0007391	12.399	3024900	61734	0				5	3376;13975	True;True	3380;13994	3805;15784	4328;18021	4328;18021
B2R7R5;A0A024QYY3;O60256;I3L0S1;E7EPA1;C9K0K7;Q6ZTP6;C9JJS3;I3L4G9;C9JDU5;I3L331;I3L164;C9JDH0;E7EW35	B2R7R5;A0A024QYY3;O60256;I3L0S1;E7EPA1	11;11;11;7;7;5;4;4;3;3;2;2;2;2	11;11;11;7;7;5;4;4;3;3;2;2;2;2	10;10;10;6;6;5;4;4;2;3;2;2;2;2	Phosphoribosyl pyrophosphate synthase-associated protein 2	PRPSAP2	;;;;	14	11	11	10	38.2	38.2	34.4	40.883	369	369;369;369;260;268;244;156;194;143;176;93;104;140;161	0	99.118	188690000	8203700	12				6	400;1006;1109;2675;5380;5590;7354;10767;12074;13018;14014	True;True;True;True;True;True;True;True;True;True;True	403;1009;1112;2679;5387;5597;7362;10784;12092;13036;14033	461;1168;1280;1281;3022;6130;6367;8356;12178;12179;13618;14703;15825	526;1322;1446;1447;3430;7004;7275;9554;13899;13900;13901;15525;16789;18067	526;1322;1447;3430;7004;7275;9554;13900;15525;16789;18067
A0A024QYZ6;O60645;D6RB59;Q69YP2;Q6ZNJ2;H0Y995;B2RE06;D6RBR9	A0A024QYZ6;O60645;D6RB59;Q69YP2	15;15;14;14;7;7;3;1	15;15;14;14;7;7;3;1	15;15;14;14;7;7;3;1	Exocyst complex component 3	EXOC3;DKFZp762K123	;;;	8	15	15	15	21.9	21.9	21.9	85.566	745	745;756;462;673;472;473;449;68	0	122.13	142210000	4063000	19				7	1571;1663;3065;3066;4901;6833;9412;9537;10335;10475;10476;10636;13182;14725;14872	True;True;True;True;True;True;True;True;True;True;True;True;True;True;True	1574;1666;3069;3070;4907;6841;9428;9553;10352;10492;10493;10653;13200;14744;14891	1786;1887;3447;3448;3449;5572;7780;10689;10827;11701;11856;11857;12033;14883;16633;16634;16794	2017;2127;3912;3913;3914;3915;6365;8892;8893;12190;12344;13332;13523;13524;13525;13732;16999;18976;18977;19159;19160	2017;2127;3912;3915;6365;8893;12190;12344;13332;13523;13525;13732;16999;18976;19159
J3QSE8;A0A024QZ45;Q9BX63	J3QSE8;A0A024QZ45;Q9BX63	1;1;1	1;1;1	1;1;1	Fanconi anemia group J protein	BRIP1	;;	3	1	1	1	1	1	1	112.47	994	994;1249;1249	0.0053957	6.1973	36945000	595880	1				8	5005	TRUE	5012	5701	6515	6515
A0A0D9SFK2;A0A024QZ63;Q92614;Q5QD01;B4DYM1;B4DZ32;B4E0T8;B4DFN7;B3KVF8;H0YEV9;Q9NYE8	A0A0D9SFK2;A0A024QZ63;Q92614;Q5QD01;B4DYM1;B4DZ32;B4E0T8	62;62;62;47;46;34;33;7;6;5;3	62;62;62;47;46;34;33;7;6;5;3	62;62;62;47;46;34;33;7;6;5;3	Unconventional myosin-XVIIIa	MYO18A;hCG_27198	;;;;;;	11	62	62	62	42	42	42	231.1	2038	2038;2039;2054;1581;1642;935;1181;320;285;197;191	0	323.31	884880000	8761200	71				9	411;412;724;1649;1824;1943;2541;2621;2847;3273;3983;4313;4635;5886;5919;6196;6455;6969;7082;7095;7216;7222;7243;7621;7814;8002;8058;8082;8175;8211;8397;8398;8414;9441;10097;10098;10306;10346;10465;10646;10666;10667;10668;10840;10917;10951;10952;11079;11082;11228;11574;11892;11993;12344;12884;13600;13994;14237;14269;14445;14608;14729	True;True;True;True;True;True;True;True;True;True;True;True;True;True;True;True;True;True;True;True;True;True;True;True;True;True;True;True;True;True;True;True;True;True;True;True;True;True;True;True;True;True;True;True;True;True;True;True;True;True;True;True;True;True;True;True;True;True;True;True;True;True	414;415;727;1652;1827;1947;2545;2625;2851;3277;3989;4319;4641;5894;5927;6204;6463;6977;7090;7103;7224;7230;7251;7630;7823;8011;8067;8091;8184;8220;8406;8407;8423;9457;10114;10115;10323;10363;10482;10663;10683;10684;10685;10857;10934;10968;10969;11096;11099;11245;11592;11910;12011;12362;12902;13619;14013;14256;14288;14464;14627;14748	472;473;848;1872;2071;2198;2873;2961;3208;3689;4495;4894;5246;6698;6737;7052;7053;7356;7932;8058;8072;8201;8207;8232;8671;8889;9096;9159;9160;9188;9293;9294;9333;9535;9536;9554;10721;11445;11446;11447;11671;11712;11845;12044;12045;12068;12069;12070;12260;12346;12382;12383;12522;12526;12679;13068;13421;13534;13917;13918;14553;15367;15805;16076;16110;16310;16496;16639	538;539;973;2112;2337;2475;3263;3361;3638;4188;5133;5587;5990;7648;7692;8070;8071;8417;9077;9221;9240;9380;9387;9416;9907;10152;10381;10456;10457;10488;10609;10610;10653;10880;10881;10902;12224;13045;13046;13047;13297;13346;13512;13748;13749;13750;13777;13778;13779;13994;14090;14091;14133;14134;14291;14297;14467;14911;15302;15434;15864;15865;15866;16614;17550;17551;18044;18355;18392;18393;18619;1…	538;539;973;2112;2337;2475;3263;3361;3638;4188;5133;5587;5990;7648;7692;8070;8417;9077;9221;9240;9380;9387;9416;9907;10152;10381;10457;10488;10610;10653;10880;10881;10902;12224;13045;13047;13297;13346;13512;13749;13777;13778;13779;13994;14090;14133;14134;14291;14297;14467;14911;15302;15434;15865;16614;17551;18044;18355;18393;18619;18822;18982
D6RAN6;B4DUR7;F6SKB8;D6RB24;Q53FE5;A0A024QZ81;Q9NVZ3	D6RAN6;B4DUR7;F6SKB8;D6RB24;Q53FE5;A0A024QZ81;Q9NVZ3	1;1;1;1;1;1;1	1;1;1;1;1;1;1	1;1;1;1;1;1;1	Adaptin ear-binding coat-associated protein 2	NECAP2	;;;;;;	7	1	1	1	19.8	19.8	19.8	11.325	101	101;185;194;202;263;263;263	0.00067204	7.8821	3616700	602790	2				10	8785	TRUE	8796	9957	11359;11360	11359
B4DDL2;Q8N8L9;Q6PIW8;A0A0A0MS45;J3KNI1;A0A024QZ89;Q9H9E3	B4DDL2;Q8N8L9;Q6PIW8;A0A0A0MS45;J3KNI1;A0A024QZ89;Q9H9E3	1;1;1;1;1;1;1	1;1;1;1;1;1;1	1;1;1;1;1;1;1	Conserved oligomeric Golgi complex subunit 4	COG4	;;;;;;	7	1	1	1	2.9	2.9	2.9	50.736	447	447;695;763;768;789;789;785	0.0042866	6.4215	2492100	124600	0				11	8854	TRUE	8865	10047	11464	11464
A0A024QZC0;A0A024QZB7;A0A024QZ91;Q8WWM7;H3BSK9;H3BUF6;H3BSQ5;H3BUE3	A0A024QZC0;A0A024QZB7;A0A024QZ91;Q8WWM7;H3BSK9;H3BUF6	3;3;3;3;2;2;1;1	3;3;3;3;2;2;1;1	3;3;3;3;2;2;1;1	Ataxin-2-like protein	ATXN2L	;;;;;	8	3	3	3	7.6	7.6	7.6	90.839	846	846;953;975;1075;336;1068;91;217	0	29.476	15127000	408840	4				12	5187;10644;12711	True;True;True	5194;10661;12729	5913;12042;14356	6758;13745;13746;16374	6758;13746;16374
A0A024QZB1;O15047	A0A024QZB1;O15047	3;3	3;3	3;3	Histone-lysine N-methyltransferase;Histone-lysine N-methyltransferase SETD1A	hCG_1998636;SETD1A	;	2	3	3	3	5	5	5	111.49	1010	1010;1707	0	17.569	11043000	230050	2				13	7239;11346;14989	True;True;True	7247;11364;15008	8227;12809;16925	9411;14614;19310	9411;14614;19310
A0A024QZC1;O95400	A0A024QZC1;O95400	2;2	2;2	2;2	CD2 antigen cytoplasmic tail-binding protein 2	CD2BP2	;	2	2	2	2	10.6	10.6	10.6	37.646	341	341;341	0	30.488	25009000	1923700	2				14	2095;6022	True;True	2099;6030	2373;6853	2684;7832	2684;7832
Q0QEW2;H0YHA7;A0A024QZD1;J3QQ67;Q07020;F8VUA6;G3V203;F8VYV2;B4DDY5;A0A075B7A0	Q0QEW2;H0YHA7;A0A024QZD1;J3QQ67;Q07020;F8VUA6;G3V203;F8VYV2;B4DDY5;A0A075B7A0	10;10;10;10;10;8;8;7;6;6	10;10;10;10;10;8;8;7;6;6	10;10;10;10;10;8;8;7;6;6	60S ribosomal protein L18	RPL18	;;;;;;;;;	10	10	10	10	53	53	53	18.732	164	164;167;188;190;188;130;164;133;137;138	0	149.67	904610000	150770000	13				15	922;3893;4782;5708;11036;12273;12274;12783;12784;13977	True;True;True;True;True;True;True;True;True;True	925;3899;4788;5715;11053;12291;12292;12801;12802;13996	1071;1072;1073;4399;5420;5421;5422;6500;12475;13838;13839;14441;14442;15786	1215;1216;1217;5027;6185;6186;6187;7421;14237;15777;15778;16482;16483;18023	1217;5027;6185;7421;14237;15777;15778;16482;16483;18023
A8KAQ5;A0A024QZD5;P08621;B3KPV0;M0QYR1	A8KAQ5;A0A024QZD5;P08621	9;9;9;4;2	9;9;9;4;2	9;9;9;4;2	U1 small nuclear ribonucleoprotein 70 kDa	SNRP70;SNRNP70	;;	5	9	9	9	29.5	29.5	29.5	51.495	437	437;437;437;341;94	0	116.51	103170000	6068700	9				16	1993;2412;2418;4042;4838;6266;9181;10720;10841	True;True;True;True;True;True;True;True;True	1997;2416;2422;4048;4844;6274;9197;10737;10858	2253;2729;2735;4565;5495;7131;10435;12130;12261	2538;3092;3099;5216;6271;8158;11904;13847;13995	2538;3092;3099;5216;6271;8158;11904;13847;13995
M0QYA2;A0A024QZE9;Q9NWS0;M0QXD5;M0R2P8;M0QYF4;M0R3A4;M0QZ61;M0QZZ1;M0R0J2;M0R028;M0R3A8;M0QZM3	M0QYA2;A0A024QZE9;Q9NWS0;M0QXD5;M0R2P8;M0QYF4;M0R3A4	5;5;5;4;3;3;3;1;1;1;1;1;1	5;5;5;4;3;3;3;1;1;1;1;1;1	5;5;5;4;3;3;3;1;1;1;1;1;1	PIH1 domain-containing protein 1	PIH1D1;FLJ20643	;;;;;;	13	5	5	5	32.2	32.2	32.2	30.672	273	273;290;290;236;114;164;183;54;55;82;87;115;129	0	33.537	60986000	3811600	5				17	2465;2805;2827;8552;9724	True;True;True;True;True	2469;2809;2831;8562;9741	2785;3163;3188;9707;11032	3162;3590;3591;3618;11073;12570	3162;3591;3618;11073;12570
A0A024QZF1;P37198;M0QXN5	A0A024QZF1;P37198;M0QXN5	3;3;2	3;3;2	3;3;2	Nuclear pore glycoprotein p62	hCG_19665;NUP62	;;	3	3	3	3	13	13	13	53.254	522	522;522;446	0	19.446	16806000	1680600	4				18	8713;10817;14472	True;True;True	8723;10834;14491	9876;12235;16342	11268;13965;18653;18654	11268;13965;18654
H3BS50;B3KQV1;H3BP71;A8K6K1;A0A024QZG0;O75150	H3BS50;B3KQV1;H3BP71;A8K6K1;A0A024QZG0;O75150	1;1;1;1;1;1	1;1;1;1;1;1	1;1;1;1;1;1	E3 ubiquitin-protein ligase BRE1B	RNF40	;;;;;	6	1	1	1	10.3	10.3	10.3	20.042	174	174;230;961;1000;1001;1001	0.00064935	7.1584	4654800	581850	0				19	5948	TRUE	5956	6772	7730	7730
A0A024QZH6;Q9H7N4	A0A024QZH6;Q9H7N4	3;3	3;3	3;3	Splicing factor, arginine/serine-rich 19	SR-A1;SCAF1	;	2	3	3	3	2.2	2.2	2.2	139.26	1312	1312;1312	0	18.844	9720700	216020	4				20	6912;8781;11792	True;True;True	6920;8792;11810	7866;9951;13310	8996;8997;11353;15178	8996;11353;15178
A6NH27;A0A024QZJ1;A0A024QZN5;O95229;B4DP12	A6NH27;A0A024QZJ1;A0A024QZN5;O95229;B4DP12	2;2;2;2;1	2;2;2;2;1	2;2;2;2;1	ZW10 interactor	ZWINT	;;;;	5	2	2	2	14.6	14.6	14.6	18.224	157	157;157;318;277;230	0	13.954	6165400	616540	2				21	2260;14905	True;True	2264;14924	2559;16831	2902;19201	2902;19201
A0A024QZJ7;Q16204;Q05CP8	A0A024QZJ7;Q16204;Q05CP8	2;2;1	2;2;1	2;2;1	Coiled-coil domain-containing protein 6	CCDC6	;;	3	2	2	2	12.2	12.2	12.2	53.294	474	474;474;334	0	12.92	8006100	348090	2				22	2651;13083	True;True	2655;13101	2995;14776	3402;16875	3402;16875
Q53F48;A0A024QZK8;P31942;A0A024QZP1;B4DHY1	Q53F48;A0A024QZK8;P31942;A0A024QZP1;B4DHY1	2;2;2;1;1	2;2;2;1;1	2;2;2;1;1	Heterogeneous nuclear ribonucleoprotein H3	HNRPH3;HNRNPH3	;;;;	5	2	2	2	8.4	8.4	8.4	36.925	346	346;346;346;215;238	0.00073206	12.18	5166300	344420	2				23	1160;12035	True;True	1163;12053	1335;13578	1512;15482	1512;15482
E9PM82;B3KU20;H0YCB3;A0A024QZM0;B7Z518;Q8N9N2;E9PKM6;E9PR40;E9PQZ6;H0YE76	E9PM82;B3KU20;H0YCB3;A0A024QZM0;B7Z518;Q8N9N2;E9PKM6;E9PR40;E9PQZ6;H0YE76	2;2;2;2;2;2;1;1;1;1	2;2;2;2;2;2;1;1;1;1	2;2;2;2;2;2;1;1;1;1	Activating signal cointegrator 1 complex subunit 1	ASCC1	;;;;;;;;;	10	2	2	2	23.4	23.4	23.4	14.203	124	124;275;292;357;379;400;123;139;152;176	0	14.002	11807000	1475800	2				24	3602;12932	True;True	3606;12950	4060;14607	4631;16676	4631;16676
B4DSN3;G5EA31;A0A024QZM6;P53992	B4DSN3;G5EA31;A0A024QZM6;P53992	2;2;2;2	2;2;2;2	2;2;2;2	Protein transport protein Sec24C	SEC24C	;;;	4	2	2	2	3.7	3.7	3.7	106.56	975	975;1042;1094;1094	0	13.491	4496600	109670	2				25	7190;8051	True;True	7198;8060	8172;9151	9350;10448	9350;10448
A0A024QZN2;Q8WXX5;Q2VIL4	A0A024QZN2;Q8WXX5;Q2VIL4	4;4;2	4;4;2	4;4;2	DnaJ homolog subfamily C member 9	hCG_2024613;DNAJC9	;;	3	4	4	4	30.4	30.4	30.4	29.909	260	260;260;252	0	26.981	26131000	2010100	4				26	1321;2749;9420;10189	True;True;True;True	1324;2753;9436;10206	1517;3102;10697;11540	1712;3522;12199;13152	1712;3522;12199;13152
B4DEK5;Q53FJ5;A0A024QZQ2;C9JIZ6;B4DRB7;Q59EN5;P07602	B4DEK5;Q53FJ5;A0A024QZQ2;C9JIZ6;B4DRB7;Q59EN5;P07602	1;1;1;1;1;1;1	1;1;1;1;1;1;1	1;1;1;1;1;1;1	Prosaposin;Saposin-A;Saposin-B-Val;Saposin-B;Saposin-C;Saposin-D	PSAP	;;;;;;	7	1	1	1	3.3	3.3	3.3	50.65	452	452;524;524;527;527;530;524	0.00066138	7.5829	7613300	304530	1				27	2600	TRUE	2604	2938	3335	3335
B3KPC1;A0A024QZR3;Q9BRX2	B3KPC1;A0A024QZR3;Q9BRX2	7;7;7	7;7;7	7;7;7	Protein pelota homolog	hCG_2002731;PELO	;;	3	7	7	7	19.2	19.2	19.2	43.378	385	385;385;385	0	46.199	26429000	1321400	5				28	608;3806;4851;5369;6678;8847;10567	True;True;True;True;True;True;True	611;3811;4857;5376;6686;8858;10584	708;4297;5513;6117;7605;10039;11958	811;4915;6294;6989;8697;11454;13645	811;4915;6294;6989;8697;11454;13645
Q8NDP0;A0A024QZR5;Q9Y2T2;B4DRN6;E5RJ52;P53677;H0YBM0;H0YBA0;E7ER80	Q8NDP0;A0A024QZR5;Q9Y2T2;B4DRN6	6;6;6;4;2;2;1;1;1	6;6;6;4;2;2;1;1;1	6;6;6;4;2;2;1;1;1	AP-3 complex subunit mu-1	DKFZp586G1518;AP3M1	;;;	9	6	6	6	31.3	31.3	31.3	32.976	297	297;418;418;364;287;418;48;131;268	0	49.664	40114000	2359600	7				29	2756;4343;6027;7654;12143;13907	True;True;True;True;True;True	2760;4349;6035;7663;12161;13926	3109;4928;6858;8710;13696;15709	3529;5628;5629;7837;9953;15619;17936	3529;5629;7837;9953;15619;17936
B3KPN7;A0A024QZT2;Q96KP1;Q2MDF5;B4DZI7	B3KPN7;A0A024QZT2;Q96KP1	13;13;13;1;1	13;13;13;1;1	13;13;13;1;1	Exocyst complex component 2	EXOC2	;;	5	13	13	13	16.7	16.7	16.7	104.12	924	924;924;924;140;519	0	111.25	84166000	1650300	11				30	1106;1107;2771;4056;4180;5279;5402;8728;10580;11236;11586;14394;15000	True;True;True;True;True;True;True;True;True;True;True;True;True	1109;1110;2775;4062;4186;5286;5409;8739;10597;11253;11604;14413;15019	1277;1278;3124;4579;4740;6017;6155;9895;11971;12687;13080;16247;16936	1443;1444;3545;5231;5420;6875;7031;11292;13660;14476;14924;18544;19324	1443;1444;3545;5231;5420;6875;7031;11292;13660;14476;14924;18544;19324
A0A024QZW2;Q9UMY1	A0A024QZW2;Q9UMY1	1;1	1;1	1;1	Nucleolar protein 7	NOL7	;	2	1	1	1	7.4	7.4	7.4	29.426	257	257;257	0.00064226	7.0084	3012000	430280	2				31	10396	TRUE	10413	11768	13416;13417	13416
A0A024QZW3;Q96S59;A0A024R014;O60738;R4GN91;R4GNA3	A0A024QZW3;Q96S59;A0A024R014	22;22;11;5;2;1	22;22;11;5;2;1	19;19;8;2;0;0	Ran-binding protein 9	RANBP9	;;	6	22	22	19	38.1	38.1	33.6	77.846	729	729;729;569;243;149;126	0	232.99	523030000	22741000	29				32	1697;1792;2793;2794;2904;4486;5014;5820;5821;8667;8849;8850;9173;9650;10391;10976;11834;12026;12027;12591;13507;14053	True;True;True;True;True;True;True;True;True;True;True;True;True;True;True;True;True;True;True;True;True;True	1700;1795;2797;2798;2908;4492;5021;5828;5829;8677;8860;8861;9189;9666;10408;10993;11852;12044;12045;12609;13525;14072	1926;2035;2036;3149;3150;3271;5086;5711;6625;6626;6627;9828;10041;10042;10043;10425;10426;10952;11761;11762;12408;13355;13569;13570;14219;15255;15870	2172;2295;2296;3575;3576;3708;5807;6525;7561;7562;7563;7564;11212;11456;11457;11458;11459;11892;11893;12480;13409;13410;14162;15229;15230;15471;15472;16216;17421;18114	2172;2295;3575;3576;3708;5807;6525;7561;7562;11212;11457;11459;11893;12480;13409;14162;15229;15471;15472;16216;17421;18114
A0A024QZW7;P49790	A0A024QZW7;P49790	21;21	21;21	21;21	Nuclear pore complex protein Nup153	NUP153	;	2	21	21	21	23.5	23.5	23.5	153.97	1475	1475;1475	0	161.91	116380000	1847300	21				33	1080;1419;2496;2999;3347;3744;4038;5807;6021;7936;8268;9818;10406;11340;11419;11958;12030;12031;12329;12904;12948	True;True;True;True;True;True;True;True;True;True;True;True;True;True;True;True;True;True;True;True;True	1083;1422;2500;3003;3351;3748;4044;5815;6029;7945;8277;9835;10423;11358;11437;11976;12048;12049;12347;12922;12966	1248;1621;2819;3371;3772;4223;4561;6610;6852;9026;9396;11133;11778;12803;12892;13495;13573;13574;13900;14575;14623	1409;1832;3200;3826;4288;4289;4825;5212;7545;7830;7831;10304;10722;12682;13431;14608;14709;15390;15476;15477;15478;15846;16642;16693	1409;1832;3200;3826;4289;4825;5212;7545;7830;10304;10722;12682;13431;14608;14709;15390;15477;15478;15846;16642;16693
A0A024QZY1;Q13155;B2R7M3;A8MU58;F8W950;F8WCL2	A0A024QZY1;Q13155;B2R7M3;A8MU58;F8W950	13;13;11;9;9;3	13;13;11;9;9;3	13;13;11;9;9;3	Aminoacyl tRNA synthase complex-interacting multifunctional protein 2	JTV1;AIMP2	;;;;	6	13	13	13	50.6	50.6	50.6	35.348	320	320;320;320;242;251;48	0	134.12	677250000	39838000	20				34	1404;1777;2213;7646;8902;8903;9921;9922;10012;12123;12172;13309;13805	True;True;True;True;True;True;True;True;True;True;True;True;True	1407;1780;2217;7655;8913;8914;9938;9939;10029;12141;12190;13327;13824	1605;1606;2019;2502;2503;8702;10104;10105;11249;11250;11251;11350;13674;13728;15022;15595;15596	1816;1817;2275;2827;2828;2829;9944;11525;11526;11527;12816;12817;12818;12819;12937;15593;15661;17160;17809;17810	1816;2275;2828;9944;11525;11527;12816;12817;12937;15593;15661;17160;17810
B4DZQ5;A0A024QZY5;Q13523;H0YDJ3;D3DWH5;Q15456	B4DZQ5;A0A024QZY5;Q13523;H0YDJ3	14;14;14;11;3;1	14;14;14;11;3;1	14;14;14;11;3;1	Serine/threonine-protein kinase PRP4 homolog	PRPF4B	;;;	6	14	14	14	18.5	18.5	18.5	115.43	993	993;1007;1007;587;111;46	0	102.02	60026000	1500700	14				35	55;1878;1879;3822;4219;5941;7642;7945;12188;12453;12593;12594;13142;13891	True;True;True;True;True;True;True;True;True;True;True;True;True;True	55;1881;1882;3827;4225;5949;7651;7954;12206;12471;12611;12612;13160;13910	61;2127;2128;4317;4783;6764;8698;9035;13747;14043;14221;14222;14838;15692	73;2402;2403;4939;5464;5465;7722;9940;10315;15681;16018;16218;16219;16948;17915	73;2402;2403;4939;5465;7722;9940;10315;15681;16018;16218;16219;16948;17915
Q0D2M2;B2R4S9;A8K9J7;A0A024RCL8;A0A024RCJ9;A0A024QZZ7;I6L9F7;U3KQK0;B4DR52;Q99880;Q99879;Q99877;Q93079;Q5QNW6;P62807;P58876;O60814;A0A024RCJ2;P57053;Q8N257;Q16778;P33778;P23527;P06899;Q96A08;Q6DRA6;Q6DN03	Q0D2M2;B2R4S9;A8K9J7;A0A024RCL8;A0A024RCJ9;A0A024QZZ7;I6L9F7;U3KQK0;B4DR52;Q99880;Q99879;Q99877;Q93079;Q5QNW6;P62807;P58876;O60814;A0A024RCJ2;P57053;Q8N257;Q16778;P33778;P23527;P06899	3;3;3;3;3;3;3;3;3;3;3;3;3;3;3;3;3;2;2;2;2;2;2;2;1;1;1	3;3;3;3;3;3;3;3;3;3;3;3;3;3;3;3;3;2;2;2;2;2;2;2;1;1;1	3;3;3;3;3;3;3;3;3;3;3;3;3;3;3;3;3;2;2;2;2;2;2;2;1;1;1	Histone H2B;Histone H2B type 1-L;Histone H2B type 1-M;Histone H2B type 1-N;Histone H2B type 1-H;Histone H2B type 2-F;Histone H2B type 1-C/E/F/G/I;Histone H2B type 1-D;Histone H2B type 1-K;Histone H2B type F-S;Histone H2B type 3-B;Histone H2B type 2-E;Histone H2B type 1-B;Histone H2B type 1-O;Histone H2B type 1-J	HIST1H2BC;HIST1H2BI;HIST1H2BK;HIST1H2BN;HIST1H2BD;HIST1H2BM;HIST1H2BL;HIST1H2BH;HIST2H2BF;HIST1H2BJ;H2BFS;HIST3H2BB;HIST2H2BE;HIST1H2BB;HIST1H2BO	;;;;;;;;;;;;;;;;;;;;;;;	27	3	3	3	21.4	21.4	21.4	13.834	126	126;126;126;126;126;126;138;166;166;126;126;126;126;126;126;126;126;126;126;126;126;126;126;126;127;164;193	0	29.797	93075000	13296000	3				36	3027;6893;10537	True;True;True	3031;6901;10554	3401;7845;11925	3862;8970;13612	3862;8970;13612
A0A024R029;Q9ULW3	A0A024R029;Q9ULW3	4;4	4;4	4;4	Activator of basal transcription 1	ABT1	;	2	4	4	4	15.8	15.8	15.8	31.079	272	272;272	0	25.854	18450000	1153100	7				37	3653;3740;9542;13358	True;True;True;True	3657;3744;9558;13376	4116;4216;10832;15079	4697;4812;4813;4814;12349;17221;17222	4697;4814;12349;17221
B4DE96;B4DIH9;A0A024R061;P51809;B4DMB4;B2R6P4;A0A024R074	B4DE96;B4DIH9;A0A024R061;P51809;B4DMB4;B2R6P4;A0A024R074	6;6;6;6;4;4;3	6;6;6;6;4;4;3	6;6;6;6;4;4;3	Vesicle-associated membrane protein 7	SYBL1;VAMP7	;;;;;;	7	6	6	6	51	51	51	17.379	153	153;181;220;220;119;220;260	0	42.163	22689000	3241300	6				38	335;1010;3954;7121;9405;13845	True;True;True;True;True;True	338;1013;3960;7129;9421;13864	383;1174;4460;8098;10681;15642	436;1329;5093;9268;12182;17860	436;1329;5093;9268;12182;17860
A0A024R094;D6REB4;Q9H074;D6RJF2;D6RJ02;D6R9H8	A0A024R094;D6REB4;Q9H074;D6RJF2	3;3;3;2;1;1	3;3;3;2;1;1	3;3;3;2;1;1	Polyadenylate-binding protein-interacting protein 1	PAIP1	;;;	6	3	3	3	11.8	11.8	11.8	35.014	306	306;351;479;200;168;266	0	17.597	9191700	765970	3				39	195;6992;13471	True;True;True	195;7000;13489	219;7958;15209	254;9107;9108;17365	254;9107;17365
A0A024R0C7;Q9P2B4;B1AMN7;Q9NPX3	A0A024R0C7;Q9P2B4;B1AMN7	3;3;2;1	3;3;2;1	3;3;2;1	CTTNBP2 N-terminal-like protein	CTTNBP2NL	;;	4	3	3	3	5	5	5	70.157	639	639;639;271;187	0	17.219	8098200	218870	1				40	9797;13546;14860	True;True;True	9814;13564;14879	11111;15302;16781	12656;17477;19143	12656;17477;19143
E9PLT0;Q9GZV0;A0A024R0K2;A0A024R0E2;O75534;Q8WU01;Q9UG93;Q96L66;Q9UG12	E9PLT0;Q9GZV0;A0A024R0K2;A0A024R0E2;O75534;Q8WU01;Q9UG93;Q96L66	3;3;3;3;3;2;2;2;1	3;3;3;3;3;2;2;2;1	3;3;3;3;3;2;2;2;1	Cold shock domain-containing protein E1	CSDE1;DKFZp586J0620;UNR	;;;;;;;	9	3	3	3	6.1	6.1	6.1	74.583	668	668;767;767;798;798;272;369;708;171	0	17.937	7649100	201290	4				41	4405;12503;14165	True;True;True	4411;12521;14184	4995;14116;15996	5700;16101;18263;18264	5700;16101;18264
A8K0T9;A0A024R0E5;P52907	A8K0T9;A0A024R0E5;P52907	4;4;4	4;4;4	4;4;4	F-actin-capping protein subunit alpha-1	CAPZA1	;;	3	4	4	4	27.3	27.3	27.3	32.908	286	286;286;286	0	40.799	60854000	4681100	5				42	179;2331;5499;12515	True;True;True;True	179;2335;5506;12533	199;200;2639;6268;14130	232;233;2991;7160;16117	232;2991;7160;16117
Q6PI41;A0A024R0F0;Q9NWT8	Q6PI41;A0A024R0F0;Q9NWT8	1;1;1	1;1;1	1;1;1	Aurora kinase A-interacting protein	AURKAIP1	;;	3	1	1	1	8.6	8.6	8.6	18.661	162	162;199;199	0.0048662	6.316	4532900	906580	1				43	393	TRUE	396	453	514	514
E7EN20;A0A024R0F6;Q9UPN9;H0Y612;B3KN30;B4DXI9;Q6ZSA6;B4DYZ9	E7EN20;A0A024R0F6;Q9UPN9;H0Y612;B3KN30;B4DXI9	8;8;8;7;5;4;1;1	8;8;8;7;5;4;1;1	7;7;7;6;5;4;0;0	E3 ubiquitin-protein ligase TRIM33	TRIM33	;;;;;	8	8	8	7	11.3	11.3	10.4	121.53	1119	1119;1127;1127;888;759;633;549;961	0	78.789	63887000	1252700	10				44	1218;1578;4389;7798;8136;13190;13367;14266	True;True;True;True;True;True;True;True	1221;1581;4395;7807;8145;13208;13385;14285	1398;1793;4978;8870;9248;14892;15091;16107	1580;2024;5683;10130;10560;10561;17011;17236;17237;18388	1580;2024;5683;10130;10560;17011;17237;18388
A0A024R0H2;O15235	A0A024R0H2;O15235	3;3	3;3	3;3	28S ribosomal protein S12, mitochondrial	MRPS12	;	2	3	3	3	34.8	34.8	34.8	15.173	138	138;138	0	17.695	13663000	1951900	3				45	2347;4237;6524	True;True;True	2351;4243;6532	2657;4802;7432	3012;5486;8508	3012;5486;8508
A0A024R0H6;Q8N7H5;B4DGJ5;M0QYC7	A0A024R0H6;Q8N7H5;B4DGJ5	9;9;5;1	9;9;5;1	9;9;5;1	RNA polymerase II-associated factor 1 homolog	PAF1	;;	4	9	9	9	29.4	29.4	29.4	59.975	531	531;531;288;94	0	72.209	70724000	2525900	9				46	2127;2365;4366;5019;5264;6680;10107;11482;14639	True;True;True;True;True;True;True;True;True	2131;2369;4372;5026;5271;6688;10124;11500;14658	2406;2676;4952;5717;6001;7607;11456;12960;12961;16532	2719;3034;5655;6531;6857;8699;13056;14787;14788;18863	2719;3034;5655;6531;6857;8699;13056;14787;18863
A0A024R0H7;Q9BQA1;H0Y711;B4DJP0	A0A024R0H7;Q9BQA1;H0Y711	9;9;6;3	9;9;6;3	9;9;6;3	Methylosome protein 50	WDR77	;;	4	9	9	9	46.5	46.5	46.5	36.724	342	342;342;291;112	0	70.264	339610000	30874000	15				47	433;1512;1567;3170;3248;11828;14297;14576;14927	True;True;True;True;True;True;True;True;True	436;1515;1570;3174;3252;11846;14316;14595;14946	494;1724;1780;1781;1782;3565;3659;3660;13349;16142;16143;16462;16856	562;563;1950;2010;2011;2012;2013;4050;4154;4155;15221;18428;18429;18785;18786;19231	563;1950;2011;4050;4154;15221;18429;18786;19231
Q15446;B4DXU2;B4DX02;A0A024R0J6;A0A024R0M8;B3KQI0;A0A024R0I0;Q9Y463;Q13627	Q15446;B4DXU2;B4DX02;A0A024R0J6;A0A024R0M8;B3KQI0;A0A024R0I0;Q9Y463;Q13627	1;1;1;1;1;1;1;1;1	1;1;1;1;1;1;1;1;1	1;1;1;1;1;1;1;1;1	Dual specificity tyrosine-phosphorylation-regulated kinase 1B;Dual specificity tyrosine-phosphorylation-regulated kinase 1A	DYRK1B;DYRK1A	;;;;;;;;	9	1	1	1	20.3	20.3	20.3	7.4275	64	64;374;535;589;601;629;629;629;763	0.0012594	6.7579	3262700	815660	1				48	6054	TRUE	6062	6892	7875	7875
A8K3W4;A0A024R0J9;A0A0A0MRA5;B7Z4B8;A8K6U7;Q9BUJ2;M0R3F1;A8K5K0;M0QYZ0;B3KM60;M0QZV6;M0R0K8;M0QYI8;M0R203;M0QYM5	A8K3W4;A0A024R0J9;A0A0A0MRA5;B7Z4B8;A8K6U7;Q9BUJ2;M0R3F1;A8K5K0	15;15;15;15;15;15;14;14;7;5;3;3;3;2;1	15;15;15;15;15;15;14;14;7;5;3;3;3;2;1	15;15;15;15;15;15;14;14;7;5;3;3;3;2;1	Heterogeneous nuclear ribonucleoprotein U-like protein 1	HNRPUL1;HNRNPUL1	;;;;;;;	15	15	15	15	21.6	21.6	21.6	84.821	756	756;756;766;767;856;856;641;856;371;339;118;158;172;81;90	0	135.65	131800000	3993900	15				49	274;556;2288;4691;4924;6190;6593;6689;7489;9093;9243;9868;10380;11020;12295	True;True;True;True;True;True;True;True;True;True;True;True;True;True;True	276;559;2292;4697;4931;6198;6601;6697;7498;9107;9259;9885;10397;11037;12313	312;650;2592;5308;5601;7045;7509;7620;8510;10332;10503;11187;11750;12455;13861	356;750;2938;6057;6398;8062;8595;8714;9728;11786;11982;11983;12747;13395;13396;14214;15802	356;750;2938;6057;6398;8062;8595;8714;9728;11786;11982;12747;13395;14214;15802
A0A024R0Q0;Q9H0W8;M0R0U0	A0A024R0Q0;Q9H0W8;M0R0U0	2;2;1	2;2;1	2;2;1	Protein SMG9	FLJ12886;SMG9	;;	3	2	2	2	6.2	6.2	6.2	57.65	520	520;520;157	0	15.024	8049400	383300	2				50	403;4059	True;True	406;4065	464;4582	530;5234	530;5234
B7Z6F7;A0A024R0R6;Q92797;A0A087WUE9;Q4LE61;M0R3C7;M0R039;M0R1C2;O75402;M0R180;M0QXP5	B7Z6F7;A0A024R0R6;Q92797;A0A087WUE9;Q4LE61	11;11;11;8;8;5;1;1;1;1;1	11;11;11;8;8;5;1;1;1;1;1	11;11;11;8;8;5;1;1;1;1;1	Symplekin	SYMPK;SYMPK variant protein	;;;;	11	11	11	11	19.1	19.1	19.1	141.13	1274	1274;1274;1274;1058;1073;673;50;115;131;137;142	0	91.66	66647000	965890	12				51	2318;3029;3549;7727;7844;7896;8304;10967;11314;12080;14243	True;True;True;True;True;True;True;True;True;True;True	2322;3033;3553;7736;7853;7905;8313;10984;11331;12098;14262	2626;3406;4000;8792;8924;8981;9434;12398;12773;13626;16082	2978;3867;4558;10045;10191;10253;10766;14150;14151;14574;15535;18362	2978;3867;4558;10045;10191;10253;10766;14150;14574;15535;18362
A0A024R0R9;P54920;M0R213;M0R058;M0R0I4;M0R0Y2;M0R2M1	A0A024R0R9;P54920;M0R213;M0R058;M0R0I4;M0R0Y2;M0R2M1	2;2;1;1;1;1;1	2;2;1;1;1;1;1	2;2;1;1;1;1;1	Alpha-soluble NSF attachment protein	NAPA	;;;;;;	7	2	2	2	12.9	12.9	12.9	33.232	295	295;295;83;137;139;256;268	0.00070671	11.213	7469600	414980	2				52	6167;7673	True;True	6175;7682	7019;8730	8031;9975	8031;9975
K7EM16;A0A024R0V4;P50552	K7EM16;A0A024R0V4;P50552	1;1;1	1;1;1	1;1;1	Vasodilator-stimulated phosphoprotein	VASP	;;	3	1	1	1	8.7	8.7	8.7	20.047	183	183;380;380	0.00064767	7.0977	1718900	143240	1				53	11342	TRUE	11360	12805	14610	14610
A0A024R0X0;Q9UMZ2	A0A024R0X0;Q9UMZ2	2;2	2;2	2;2	Synergin gamma	AP1GBP1;SYNRG	;	2	2	2	2	2.4	2.4	2.4	140.64	1314	1314;1314	0.00070028	10.813	8903400	143600	1				54	2735;8668	True;True	2739;8678	3088;9829	3506;11213	3506;11213
A0A087WY54;Q59GB6;A0A024R0X8;Q15649	A0A087WY54;Q59GB6;A0A024R0X8;Q15649	1;1;1;1	1;1;1;1	1;1;1;1	Zinc finger HIT domain-containing protein 3	ZNHIT3	;;;	4	1	1	1	10	10	10	10.192	90	90;129;155;155	0.0036946	6.4808	2713900	542780	1				55	11638	TRUE	11656	13140	14987	14987
A0A024R0Y2;A2NX49;B2ZZ90;Q13085	A0A024R0Y2;A2NX49;B2ZZ90;Q13085	1;1;1;1	1;1;1;1	1;1;1;1	Acetyl-CoA carboxylase 1;Biotin carboxylase	hCG_30204;ACACA	;;;	4	1	1	1	1.1	1.1	1.1	257.24	2268	2268;2339;2346;2346	0.0071386	6.148	3588200	30668	2				56	9015	TRUE	9027	10238	11677;11678	11677
B3KY11;A0A024R0Z3;Q9BUQ8;A8KA56;H0YI52;F8VVA2	B3KY11;A0A024R0Z3;Q9BUQ8;A8KA56	10;10;10;9;1;1	10;10;10;9;1;1	10;10;10;9;1;1	Probable ATP-dependent RNA helicase DDX23	DDX23	;;;	6	10	10	10	16.1	16.1	16.1	93.233	800	800;820;820;820;152;182	0	66.62	83363000	1938700	8				57	359;993;1751;2708;6494;8848;8869;9407;10918;12197	True;True;True;True;True;True;True;True;True;True	362;996;1754;2712;6502;8859;8880;9423;10935;12215	411;1152;1989;3059;7398;10040;10063;10684;12347;13756	468;1306;2241;3472;8467;11455;11481;12185;14092;15690	468;1306;2241;3472;8467;11455;11481;12185;14092;15690
F8VYL8;F8VUD2;X6RC47;X6RFT7;A0A024R115;D3DVX4;Q96HM7;Q9H1Q7	F8VYL8;F8VUD2;X6RC47;X6RFT7;A0A024R115;D3DVX4;Q96HM7;Q9H1Q7	1;1;1;1;1;1;1;1	1;1;1;1;1;1;1;1	1;1;1;1;1;1;1;1	PC-esterase domain-containing protein 1B;PC-esterase domain-containing protein 1A	PCED1B;PCED1A;FAM113B;FAM113A	;;;;;;;	8	1	1	1	20.7	20.7	20.7	6.7249	58	58;167;229;280;432;450;432;454	0.00064103	6.9862	4257800	1064400	1				58	1322	TRUE	1325	1518	1713	1713
H3BMZ4;F8VVA0;F8VQD9;A0A024R128;Q9BSB4	H3BMZ4;F8VVA0;F8VQD9;A0A024R128;Q9BSB4	1;1;1;1;1	1;1;1;1;1	1;1;1;1;1	Autophagy-related protein 101	ATG101;C12orf44	;;;;	5	1	1	1	20.2	20.2	20.2	9.5547	84	84;141;190;218;218	0.00064893	7.1262	3945800	986440	3				59	10527	TRUE	10544	11913;11914	13594;13595;13596	13595
A8K9S3;A0A024R150;Q92828	A8K9S3;A0A024R150;Q92828	1;1;1	1;1;1	1;1;1	Coronin;Coronin-2A	CORO2A	;;	3	1	1	1	2.3	2.3	2.3	59.833	525	525;525;525	0.0012642	6.7804	5022600	186020	1				60	11620	TRUE	11638	13120	14966	14966
B3KMB1;A8K984;A0A024R158;O95347;B7ZLZ7;Q05BV1;Q2KQ72;B3KM27;Q6IPS5;Q05D74;A0JLM9;Q32Q15;Q7Z2X1;Q6P712;Q5T821;A0A0C4DGE5	B3KMB1;A8K984;A0A024R158;O95347;B7ZLZ7;Q05BV1;Q2KQ72	17;17;17;17;16;13;12;7;4;3;3;3;2;2;1;1	17;17;17;17;16;13;12;7;4;3;3;3;2;2;1;1	17;17;17;17;16;13;12;7;4;3;3;3;2;2;1;1	Structural maintenance of chromosomes protein;Structural maintenance of chromosomes protein 2	SMC2L1;SMC2	;;;;;;	16	17	17	17	20.6	20.6	20.6	135.6	1197	1197;1197;1197;1197;1197;781;760;489;356;289;289;291;209;212;145;166	0	143.12	140260000	2157900	16				61	2123;3241;5715;6544;7556;8191;8665;8666;8939;10403;11120;11566;12171;12367;12521;13087;13971	True;True;True;True;True;True;True;True;True;True;True;True;True;True;True;True;True	2127;3245;5722;6552;7565;8200;8675;8676;8951;10420;11137;11584;12189;12385;12539;13105;13990	2402;3651;3652;6507;7453;8594;9312;9826;9827;10148;11775;12565;13059;13727;13945;14137;14781;15779	2714;4145;4146;7429;8530;9822;10631;11210;11211;11578;13428;14339;14901;15660;15900;16125;16881;18016	2714;4145;7429;8530;9822;10631;11210;11211;11578;13428;14339;14901;15660;15900;16125;16881;18016
A0A024R162;Q9BXL5;A8K8S6	A0A024R162;Q9BXL5;A8K8S6	5;5;4	5;5;4	5;5;4	Hemogen	HEMGN	;;	3	5	5	5	23.8	23.8	23.8	55.34	484	484;484;484	0	31.833	30314000	1515700	8				62	4696;5229;6723;10422;12557	True;True;True;True;True	4702;5236;6731;10439;12575	5316;5960;7657;11795;14177	6066;6067;6811;6812;8754;13451;16169;16170	6066;6812;8754;13451;16169
A0A024R163;O95758;X6R242	A0A024R163;O95758;X6R242	4;4;2	4;4;2	4;4;2	Polypyrimidine tract-binding protein 3	ROD1;PTBP3	;;	3	4	4	4	10.3	10.3	10.3	59.689	552	552;552;182	0	37.51	20816000	1224500	5				63	1633;2765;2872;11868	True;True;True;True	1636;2769;2876;11886	1853;3118;3237;13394	2091;3539;3669;3670;15273	2091;3539;3669;15273
A0A024R179;Q09161;X6R941	A0A024R179;Q09161	20;20;4	20;20;4	20;20;4	Nuclear cap-binding protein subunit 1	NCBP1	;	3	20	20	20	37.5	37.5	37.5	91.838	790	790;790;155	0	196.76	217970000	6410900	22				64	1403;1534;3412;3416;3761;5610;5848;7231;7232;8170;8823;9388;9880;11310;11498;11947;12281;12506;12621;14482	True;True;True;True;True;True;True;True;True;True;True;True;True;True;True;True;True;True;True;True	1406;1537;3416;3420;3766;5617;5856;7239;7240;8179;8834;9404;9897;11327;11516;11965;12299;12524;12639;14501	1604;1746;3847;3851;4244;6390;6657;8219;8220;9287;10013;10663;11200;12768;12978;13484;13846;14119;14120;14253;16354	1815;1973;4375;4380;4854;7303;7304;7598;9403;9404;10603;11424;12163;12762;14568;14807;15377;15786;16105;16106;16255;18667;18668	1815;1973;4375;4380;4854;7303;7598;9403;9404;10603;11424;12163;12762;14568;14807;15377;15786;16106;16255;18668
H0Y6W0;A8K4N2;A0A024R1C2;O95985;H7C4B0;B3KU89;B4E3G2	H0Y6W0;A8K4N2;A0A024R1C2;O95985	3;3;3;3;1;1;1	3;3;3;3;1;1;1	3;3;3;3;1;1;1	DNA topoisomerase;DNA topoisomerase 3-beta-1	TOP3B	;;;	7	3	3	3	7.4	7.4	7.4	59.27	525	525;862;862;862;168;275;282	0	32.01	10684000	356130	4				65	9894;11637;13215	True;True;True	9911;11655;13233	11217;13139;14920	12781;14986;17042;17043	12781;14986;17043
B7Z986;B7ZAT0;K9MSY5;K9MRS9;A0A024R1E6;P78395;B5MCY4;A0A0G2JRX7;E7EMH2;H7C2P3;E7EW99;B7Z7K8;A0A0G2JRX8	B7Z986;B7ZAT0;K9MSY5;K9MRS9;A0A024R1E6;P78395;B5MCY4;A0A0G2JRX7;E7EMH2;H7C2P3;E7EW99;B7Z7K8	3;3;3;3;3;3;2;2;2;2;2;2;1	3;3;3;3;3;3;2;2;2;2;2;2;1	3;3;3;3;3;3;2;2;2;2;2;2;1	Melanoma antigen preferentially expressed in tumors	PRAME	;;;;;;;;;;;	13	3	3	3	7.7	7.7	7.7	51.294	452	452;493;509;509;509;509;115;149;152;189;201;493;114	0	23.938	17549000	923610	5				66	1264;4462;4502	True;True;True	1267;4468;4508	1454;5059;5105	1642;1643;5775;5776;5828	1643;5776;5828
A0A024R1F9;Q9H1I8;H7C3Y4;Q659F6;Q53H58;Q53G98;A0A024R1E1;B1AH59	A0A024R1F9;Q9H1I8;H7C3Y4;Q659F6;Q53H58;Q53G98;A0A024R1E1	3;3;2;2;2;2;2;1	3;3;2;2;2;2;2;1	3;3;2;2;2;2;2;1	Activating signal cointegrator 1 complex subunit 2	ASCC2;DKFZp586O0223	;;;;;;	8	3	3	3	5	5	5	86.359	757	757;757;87;369;481;481;643;240	0	30.17	10662000	426500	5				67	2092;4976;6283	True;True;True	2096;4983;6291	2370;5668;7148	2681;6475;6476;8177;8178	2681;6475;8178
Q8N523;A0A024R1I7;Q9UBB9;B4DSX8;F6UQ07;F6UKU9;F6SQZ1;F6XM96;B4DPE5	Q8N523;A0A024R1I7;Q9UBB9;B4DSX8	3;3;3;2;1;1;1;1;1	3;3;3;2;1;1;1;1;1	3;3;3;2;1;1;1;1;1	Tuftelin-interacting protein 11	TFIP11	;;;	9	3	3	3	8.4	8.4	8.4	96.793	837	837;837;837;454;42;86;88;121;522	0	20.967	15417000	335150	4				68	1647;2880;3104	True;True;True	1650;2884;3108	1870;3246;3493	2110;3680;3967;3968	2110;3680;3967
B0QYC6;B0QYC7;B0QYC8;A0A024R1J3;Q00587	B0QYC6;B0QYC7;B0QYC8;A0A024R1J3;Q00587	1;1;1;1;1	1;1;1;1;1	1;1;1;1;1	Cdc42 effector protein 1	CDC42EP1	;;;;	5	1	1	1	29.2	29.2	29.2	5.0347	48	48;60;70;384;391	0.00066313	7.6275	2257000	564240	1				69	8395	TRUE	8404	9533	10878	10878
A0A024R1K7;Q04917;B2R6N6;A2IDB2;Q9H4N8;F8WEB6;A2IDB1;E7ESK7;P31947	A0A024R1K7;Q04917;B2R6N6;A2IDB2;Q9H4N8	4;4;3;2;2;1;1;1;1	3;3;2;1;1;1;1;0;0	3;3;2;1;1;1;1;0;0	14-3-3 protein eta	YWHAH	;;;;	9	4	3	3	22.8	19.9	19.9	28.218	246	246;246;246;162;176;39;72;137;248	0	19.694	9394900	587180	3				70	1304;6867;8923;14753	True;True;False;True	1307;6875;8935;14772	1495;7817;10131;16665	1687;8939;11557;19011	1687;8939;11557;19011
A0A024R1K8;Q15459;B4E091;H7C1L2;F8WC79;F8WB66	A0A024R1K8;Q15459;B4E091	18;18;14;3;1;1	18;18;14;3;1;1	18;18;14;3;1;1	Splicing factor 3A subunit 1	SF3A1	;;	6	18	18	18	33	33	33	88.885	793	793;793;690;259;38;63	0	208.58	359620000	8771200	20				71	970;1092;2682;4344;5387;7609;8052;9887;9896;10059;11021;11022;12301;12861;13862;13966;13967;14202	True;True;True;True;True;True;True;True;True;True;True;True;True;True;True;True;True;True	973;1095;2686;4350;5394;7618;8061;9904;9913;10076;11038;11039;12319;12879;13881;13985;13986;14221	1127;1261;3030;4929;6138;8657;9152;11208;11209;11219;11401;12456;12457;12458;13867;14528;15659;15773;15774;16039	1278;1425;3439;5630;7012;9888;10449;12771;12772;12773;12783;12996;14215;14216;14217;14218;15809;16584;17878;18009;18010;18313	1278;1425;3439;5630;7012;9888;10449;12772;12783;12996;14215;14218;15809;16584;17878;18009;18010;18313
A0A024R1N1;P35579;Q86XU5;B4E3S1;Q6ZNL4;Q99529;Q5BKV1;B1AH99;Q9UMJ0	A0A024R1N1;P35579;Q86XU5	74;74;49;30;19;7;7;2;1	62;62;40;21;18;7;6;1;1	60;60;38;19;18;7;6;1;1	Myosin-9	MYH9	;;	9	74	62	60	47.8	42.2	40.6	226.53	1960	1960;1960;1374;964;563;208;218;103;37	0	323.31	671220000	6454100	69				72	178;391;420;421;598;670;671;896;997;1089;1119;1628;1629;1845;1855;2841;2842;2922;2969;3510;5059;5160;5200;5201;5204;5503;5885;6200;6287;6505;6581;6592;6684;7044;7584;8115;8176;8184;8263;9024;9073;9453;9552;9593;9594;9595;9977;10079;10128;10242;10274;10464;10507;10703;10798;11709;11717;12307;12308;12347;12635;12853;12887;13286;13294;13446;13572;13573;13640;13758;14058;14098;14519;14578	False;False;False;False;True;True;True;True;True;True;True;True;True;True;True;True;True;True;True;True;True;True;True;True;True;True;True;True;False;True;True;True;True;False;True;True;True;False;True;False;True;True;True;True;True;True;True;True;True;True;True;True;True;True;True;True;True;True;True;True;True;False;True;False;True;False;True;True;True;True;True;True;False;True	178;394;423;424;601;673;674;899;1000;1092;1122;1631;1632;1848;1858;2845;2846;2926;2973;3514;5066;5167;5207;5208;5211;5510;5893;6208;6295;6513;6589;6600;6692;7052;7593;8124;8185;8193;8272;9036;9086;9469;9568;9609;9610;9611;9994;10096;10145;10259;10291;10481;10524;10720;10815;11727;11735;12325;12326;12365;12653;12871;12905;13304;13312;13464;13590;13591;13659;13777;14077;14117;14538;14597	198;450;451;481;482;696;786;787;1040;1156;1258;1292;1847;1848;1849;2093;2103;3202;3203;3289;3339;3958;5764;5881;5928;5929;5933;5934;6273;6697;7057;7153;7410;7496;7508;7613;7614;7615;8019;8625;9223;9295;9303;9390;10249;10303;10735;10842;10888;10889;10890;11308;11424;11477;11599;11637;11844;11891;12112;12215;13217;13227;13874;13875;13921;14269;14520;14556;14557;14998;15007;15180;15334;15335;15412;1…	231;511;512;548;549;798;904;905;906;1183;1310;1421;1461;2085;2086;2087;2361;2374;3632;3633;3730;3785;4507;6582;6724;6775;6776;6777;6781;6782;7167;7646;7647;8075;8076;8184;8480;8481;8482;8580;8594;8707;8708;8709;9180;9854;10533;10611;10620;10621;10716;11690;11750;12240;12359;12409;12410;12411;12887;12888;13022;13079;13220;13261;13511;13565;13829;13941;13942;15074;15086;15816;15817;15818;15870;1627…	231;512;548;549;798;904;906;1183;1310;1421;1461;2086;2087;2361;2374;3632;3633;3730;3785;4507;6582;6724;6775;6777;6781;7167;7646;8075;8184;8481;8580;8594;8707;9180;9854;10533;10611;10621;10716;11690;11750;12240;12359;12409;12410;12411;12888;13022;13079;13220;13261;13511;13565;13829;13942;15074;15086;15817;15818;15870;16275;16574;16618;17131;17143;17335;17515;17516;17603;17751;18122;18176;18713;187…
A0A024R1N4;P12956;B1AHC9;B2RDN9;B4DE32;B4E356;Q6IC76	A0A024R1N4;P12956;B1AHC9;B2RDN9;B4DE32;B4E356	38;38;36;35;34;27;10	38;38;36;35;34;27;10	38;38;36;35;34;27;10	X-ray repair cross-complementing protein 6	XRCC6	;;;;;	7	38	38	38	60.6	60.6	60.6	69.842	609	609;609;559;609;559;476;227	0	323.31	1362600000	42582000	48				73	363;1442;1741;1742;1803;2075;2107;3059;3259;3260;5536;5537;5627;5628;5735;5869;6621;6653;7340;7341;7968;8680;9439;9440;9505;10153;10664;10780;10901;11211;11355;11387;12403;12404;12574;12892;13334;13476	True;True;True;True;True;True;True;True;True;True;True;True;True;True;True;True;True;True;True;True;True;True;True;True;True;True;True;True;True;True;True;True;True;True;True;True;True;True	366;1445;1744;1745;1806;2079;2111;3063;3263;3264;5543;5544;5634;5635;5742;5877;6629;6661;7348;7349;7977;8690;9455;9456;9521;10170;10681;10797;10918;11228;11373;11405;12421;12422;12592;12910;13352;13494	415;416;1645;1646;1977;1978;2049;2351;2385;3440;3673;3674;3675;6307;6308;6309;6408;6409;6527;6679;7541;7577;8341;8342;9059;9842;10719;10720;10793;11502;12066;12194;12328;12661;12820;12856;13988;13989;13990;14199;14200;14562;15048;15049;15214	472;473;1858;1859;2229;2230;2311;2656;2697;3904;4171;4172;4173;7206;7207;7208;7209;7322;7323;7324;7454;7455;7624;8629;8668;9536;9537;10339;11226;12222;12223;12304;13106;13775;13917;14069;14447;14448;14625;14666;15951;15952;15953;16193;16194;16195;16624;16625;17187;17188;17370	472;1859;2229;2230;2311;2656;2697;3904;4171;4172;7206;7209;7323;7324;7454;7624;8629;8668;9536;9537;10339;11226;12222;12223;12304;13106;13775;13917;14069;14448;14625;14666;15951;15952;16194;16625;17188;17370
J3KT29;Q9BTQ7;A0A024R1Q8;P62829;C9JD32;B9ZVP7;J3KTJ3;J3QQT9;A4D142	J3KT29;Q9BTQ7;A0A024R1Q8;P62829;C9JD32;B9ZVP7	9;9;9;9;8;6;3;2;1	9;9;9;9;8;6;3;2;1	9;9;9;9;8;6;3;2;1	60S ribosomal protein L23	RPL23	;;;;;	9	9	9	9	48.4	48.4	48.4	13.192	122	122;134;140;140;91;114;81;34;107	0	76.036	835700000	139280000	10				74	4504;6472;6765;8000;8001;8018;8019;9586;10788	True;True;True;True;True;True;True;True;True	4510;6480;6773;8009;8010;8027;8028;9602;10805	5107;7373;7704;9093;9094;9095;9114;9115;9116;10880;12202	5830;8435;8808;10378;10379;10380;10401;10402;10403;12400;13925	5830;8435;8808;10378;10380;10402;10403;12400;13925
A0A024R1S5;O00178;F5H257;F5H716;B2RDW9	A0A024R1S5;O00178;F5H257;F5H716;B2RDW9	2;2;1;1;1	2;2;1;1;1	2;2;1;1;1	GTP-binding protein 1	GTPBP1	;;;;	5	2	2	2	3.5	3.5	3.5	71.463	660	660;669;86;152;584	0.00072516	11.969	6191700	206390	2				75	8546;14025	True;True	8556;14044	9701;15838	11067;18081	11067;18081
A0A024R1S7;Q969G3;K7EMQ8;J3QKS7;B4DGM3;H7C048;J3KS99;J3QL66;J3QKX6	A0A024R1S7;Q969G3;K7EMQ8;J3QKS7;B4DGM3;H7C048	4;4;3;3;3;2;1;1;1	4;4;3;3;3;2;1;1;1	4;4;3;3;3;2;1;1;1	SWI/SNF-related matrix-associated actin-dependent regulator of chromatin subfamily E member 1	SMARCE1	;;;;;	9	4	4	4	18.5	18.5	18.5	46.649	411	411;411;177;288;393;157;55;77;129	0	42.216	36076000	1803800	6				76	3474;7501;10551;10949	True;True;True;True	3478;7510;10568;10966	3919;8523;8524;11942;12380	4463;9741;9742;13629;14130;14131	4463;9742;13629;14131
A0A024R1Y2;A0A024R1T9;Q4LE36;P53396;Q8N9C4;K7ESG8;K7EIE7	A0A024R1Y2;A0A024R1T9;Q4LE36;P53396;Q8N9C4	39;39;39;39;25;5;3	39;39;39;39;25;5;3	39;39;39;39;25;5;3	ATP-citrate synthase	ACLY;ACLY variant protein	;;;;	7	39	39	39	49.1	49.1	49.1	119.77	1091	1091;1101;1137;1101;701;109;133	0	323.31	1504300000	25497000	46				77	307;387;388;537;541;559;1295;1598;1931;2228;2451;2576;3399;4220;4660;4915;4992;5417;6386;6614;7330;7813;7878;7990;8681;9246;9316;9663;10103;10723;11165;11343;11714;12257;12258;12510;12969;13658;13984	True;True;True;True;True;True;True;True;True;True;True;True;True;True;True;True;True;True;True;True;True;True;True;True;True;True;True;True;True;True;True;True;True;True;True;True;True;True;True	309;390;391;540;544;562;1298;1601;1935;2232;2455;2580;3403;4226;4666;4921;4999;5424;6394;6622;7338;7822;7887;7999;8691;9262;9332;9679;10120;10740;11182;11361;11732;12275;12276;12528;12987;13677;14003	351;444;445;446;627;628;632;654;1486;1814;2186;2523;2524;2771;2912;3831;4784;5275;5276;5589;5685;6171;7274;7275;7534;8330;8887;8888;8960;8961;9082;9843;10506;10583;10966;11452;12133;12614;12806;13223;13820;13821;14124;14125;14645;15431;15794	399;505;506;507;724;725;729;754;1678;2049;2463;2857;2858;2859;3143;3305;4358;5466;6021;6022;6384;6495;7047;8323;8324;8325;8621;9525;10148;10149;10150;10151;10230;10231;10232;10367;11227;11986;12073;12496;13052;13852;14395;14611;15081;15756;15757;16110;16111;16717;17623;18031	399;505;507;725;729;754;1678;2049;2463;2857;3143;3305;4358;5466;6022;6384;6495;7047;8323;8621;9525;10149;10231;10367;11227;11986;12073;12496;13052;13852;14395;14611;15081;15756;15757;16110;16717;17623;18031
A0A024R1U0;P46060;B4DY16;B4E0U0;H0Y4Q3;B0QYT5;B0QYT4;Q9BSK3;B0QYT6	A0A024R1U0;P46060;B4DY16	17;17;10;8;6;4;4;4;2	17;17;10;8;6;4;4;4;2	17;17;10;8;6;4;4;4;2	Ran GTPase-activating protein 1	RANGAP1	;;	9	17	17	17	42.4	42.4	42.4	63.541	587	587;587;532;373;253;100;133;213;37	0	153.72	397580000	14725000	15				78	1422;1523;5596;5597;5615;6709;6870;7101;7548;8725;9719;10533;11512;12016;12873;13539;14119	True;True;True;True;True;True;True;True;True;True;True;True;True;True;True;True;True	1425;1526;5603;5604;5622;6717;6878;7109;7557;8736;9736;10550;11530;12034;12891;13557;14138	1624;1735;6375;6376;6377;6396;7642;7820;8078;8586;9891;11027;11920;12995;13557;14540;15291;15292;15946	1835;1962;7285;7286;7287;7310;8739;8942;9247;9813;11285;12564;13603;14828;15459;16600;17465;17466;18201	1835;1962;7286;7287;7310;8739;8942;9247;9813;11285;12564;13603;14828;15459;16600;17465;18201
A0A024R1U2;Q7RTV0	A0A024R1U2;Q7RTV0	2;2	2;2	2;2	PHD finger-like domain-containing protein 5A	PHF5A	;	2	2	2	2	9.1	9.1	9.1	12.405	110	110;110	0	13.605	28366000	3545800	1				79	4840;4841	True;True	4846;4847	5499;5500	6276;6277	6276;6277
F8WCY6;F8WD79;F8VPW9;F8VSF8;F8VWZ7;F8VWU4;F8VVZ0;F8VUA5;F8VVK3;K7ERI8;A0A0A1HAN9;A0A024RB09;A0A024R2K1;A0A024R1U4;K7ERQ8;P61020;P20339;P51148	F8WCY6;F8WD79;F8VPW9;F8VSF8;F8VWZ7;F8VWU4;F8VVZ0;F8VUA5;F8VVK3;K7ERI8;A0A0A1HAN9;A0A024RB09;A0A024R2K1;A0A024R1U4;K7ERQ8;P61020;P20339;P51148	1;1;1;1;1;1;1;1;1;1;1;1;1;1;1;1;1;1	1;1;1;1;1;1;1;1;1;1;1;1;1;1;1;1;1;1	1;1;1;1;1;1;1;1;1;1;1;1;1;1;1;1;1;1	Ras-related protein Rab-5B;Ras-related protein Rab-5A;Ras-related protein Rab-5C	RAB5A;RAB5B;RAB5C	;;;;;;;;;;;;;;;;;	18	1	1	1	17.7	17.7	17.7	6.8159	62	62;65;73;74;79;91;100;115;124;161;215;215;215;216;282;215;215;216	0.0048514	6.2944	2966700	988900	0				80	8541	TRUE	8551	9695	11061	11061
A0A024R1V4;P61353;E4W6B6;K7ELC7;B2R4D8;K7EQQ9;Q6LCU2;K7ERY7	A0A024R1V4;P61353;E4W6B6;K7ELC7;B2R4D8;K7EQQ9	11;11;10;10;9;6;3;1	11;11;10;10;9;6;3;1	11;11;10;10;9;6;3;1	60S ribosomal protein L27	RPL27	;;;;;	8	11	11	11	61	61	61	15.798	136	136;136;126;144;136;80;40;40	0	107.13	1161000000	193500000	11				81	2161;2162;6785;9403;9404;9478;13091;14133;14251;14336;14948	True;True;True;True;True;True;True;True;True;True;True	2165;2166;6793;9419;9420;9494;13109;14152;14270;14355;14967	2444;2445;7727;10678;10679;10680;10763;10764;14785;14786;15961;16092;16185;16881	2764;2765;8834;12179;12180;12181;12271;12272;16886;16887;18220;18373;18477;19260	2764;2765;8834;12179;12181;12272;16886;18220;18373;18477;19260
B4DKR6;A0A024R1X0;O15234;J3KSY7	B4DKR6;A0A024R1X0;O15234;J3KSY7	2;2;2;1	2;2;2;1	2;2;2;1	Protein CASC3	CASC3	;;;	4	2	2	2	4.5	4.5	4.5	70.077	641	641;741;703;223	0	14.306	5211600	186130	2				82	370;11925	True;True	373;11943	424;13460	485;15349	485;15349
A0A024R1Z6;Q99536;B3KUF8;K7ESA3;K7ERT7;K7ENX2;K7EM19	A0A024R1Z6;Q99536;B3KUF8;K7ESA3	8;8;7;5;3;2;2	8;8;7;5;3;2;2	8;8;7;5;3;2;2	Synaptic vesicle membrane protein VAT-1 homolog	VAT1	;;;	7	8	8	8	33.8	33.8	33.8	41.92	393	393;393;300;125;146;151;154	0	59.888	95590000	5974400	10				83	4615;4704;7641;8054;8201;10089;13115;14282	True;True;True;True;True;True;True;True	4621;4710;7650;8063;8210;10106;13133;14301	5226;5325;8697;9154;9155;9323;11435;14811;16124	5968;6077;9938;9939;10451;10452;10643;13034;16919;18407	5968;6077;9939;10451;10643;13034;16919;18407
A0A024R201;Q9UNM6;B4DJ66;B2RBM7;Q53GN6;Q9Y6E3;A0A087WUL9;J3KNQ3;H0YD73;E9PL38;Q9UNM7;E9PQG3;E9PPD2;Q5HYL3	A0A024R201;Q9UNM6;B4DJ66;B2RBM7;Q53GN6;Q9Y6E3;A0A087WUL9;J3KNQ3;H0YD73;E9PL38	20;19;18;18;17;17;17;16;12;12;9;2;1;1	20;19;18;18;17;17;17;16;12;12;9;2;1;1	20;19;18;18;17;17;17;16;12;12;9;2;1;1	26S proteasome non-ATPase regulatory subunit 13	PSMD13	;;;;;;;;;	14	20	20	20	62.5	62.5	62.5	42.918	376	376;376;311;376;376;377;377;349;221;263;160;113;70;72	0	246.49	577740000	22221000	22				84	2036;2183;3052;3477;4361;4539;5852;6042;6430;8638;9772;10571;11711;12276;12277;13494;13649;13905;15020;15021	True;True;True;True;True;True;True;True;True;True;True;True;True;True;True;True;True;True;True;True	2040;2187;3056;3481;4367;4545;5860;6050;6438;8648;9789;10588;11729;12294;12295;13512;13668;13924;15039;15040	2300;2471;3432;3433;3923;4946;5144;6661;6878;7327;9799;11084;11962;13219;13220;13841;13842;15239;15422;15707;16959;16960	2593;2794;3896;3897;4467;5648;5874;7602;7861;8382;11178;11179;12625;13650;15076;15077;15780;15781;15782;17399;17614;17934;19350;19351	2593;2794;3896;4467;5648;5874;7602;7861;8382;11179;12625;13650;15077;15781;15782;17399;17614;17934;19350;19351
K7ENH2;K9J957;V9HWJ8;A0A024R203;P61289;J7FRP4;A0A087WTV2;B3KQ25;K7ESG5;Q6FHK7;K7EMD0;K7EPX6;K7EKR3;B7Z8D3	K7ENH2;K9J957;V9HWJ8;A0A024R203;P61289;J7FRP4;A0A087WTV2;B3KQ25;K7ESG5;Q6FHK7	3;3;3;3;3;2;2;2;2;2;1;1;1;1	3;3;3;3;3;2;2;2;2;2;1;1;1;1	3;3;3;3;3;2;2;2;2;2;1;1;1;1	Proteasome activator complex subunit 3	PSME3;HEL-S-283	;;;;;;;;;	14	3	3	3	24	24	24	20.593	179	179;231;254;265;254;170;170;193;198;254;96;110;118;130	0	18.248	9041900	1130200	1				85	6035;10812;13028	True;True;True	6043;10829;13046	6870;12230;14714	7851;13960;16800	7851;13960;16800
K7EIY6;A8K0Q1;A0A024R206;Q9BV68;U3KQF4;O60372;Q9NPN4	K7EIY6;A8K0Q1;A0A024R206;Q9BV68;U3KQF4;O60372;Q9NPN4	2;2;2;2;1;1;1	2;2;2;2;1;1;1	2;2;2;2;1;1;1	E3 ubiquitin-protein ligase RNF126	RNF126	;;;;;;	7	2	2	2	14.5	14.5	14.5	30.785	283	283;311;311;326;74;103;163	0.00072464	11.947	11048000	1381000	2				86	230;5819	True;True	231;5827	264;6624	305;7559;7560	305;7559
B7Z2R3;A0A024R225;A0A024R233;Q9UDY2;B7Z954	B7Z2R3;A0A024R225;A0A024R233;Q9UDY2;B7Z954	5;5;5;5;4	5;5;5;5;4	5;5;5;5;4	Tight junction protein ZO-2	TJP2	;;;;	5	5	5	5	9.9	9.9	9.9	115.18	1020	1020;1043;1190;1190;1108	0	33.377	14326000	251340	3				87	6880;7499;8846;12034;13913	True;True;True;True;True	6888;7508;8857;12052;13932	7830;8521;10038;13577;15716	8954;9739;11453;15481;17944	8954;9739;11453;15481;17944
A0A024R228;Q6IBN1;P61978;B4DUQ1;Q5EC54;B4DFF1;Q5T6W2;B3KU16;S4R457;S4R359	A0A024R228;Q6IBN1;P61978;B4DUQ1;Q5EC54;B4DFF1;Q5T6W2	17;17;17;16;16;15;14;5;2;2	17;17;17;16;16;15;14;5;2;2	17;17;17;16;16;15;14;5;2;2	Heterogeneous nuclear ribonucleoprotein K	HNRPK;HNRNPK	;;;;;;	10	17	17	17	55.7	55.7	55.7	51.218	463	463;464;463;439;464;459;379;223;77;100	0	178.4	352030000	15306000	16				88	777;996;4034;4524;4565;5242;5515;5516;5526;5540;5701;7209;7752;9553;10914;11920;14245	True;True;True;True;True;True;True;True;True;True;True;True;True;True;True;True;True	780;999;4040;4530;4571;5249;5522;5523;5533;5547;5708;7217;7761;9569;10931;11938;14264	905;1155;4556;5129;5170;5975;6285;6286;6296;6312;6490;8194;8819;10843;10844;10845;12343;13453;16084;16085	1036;1309;5207;5856;5904;6830;7180;7181;7193;7213;7409;9373;10074;12360;12361;12362;14087;15340;18364;18365	1036;1309;5207;5856;5904;6830;7180;7181;7193;7213;7409;9373;10074;12361;14087;15340;18364
A0A024R235;Q5VYS8;Q5VYS9	A0A024R235;Q5VYS8;Q5VYS9	2;2;1	2;2;1	2;2;1	Terminal uridylyltransferase 7	ZCCHC6	;;	3	2	2	2	1.9	1.9	1.9	166.97	1457	1457;1495;168	0.00069589	10.642	5038800	68092	1				89	2768;12682	True;True	2772;12700	3121;14322	3542;16336	3542;16336
A0A087WXM6;J3QQT2;J3KRX5;A0A024R261;A0A0A6YYL6;P18621;J3QLC8;A0A0A0MRF8;J3KRB3;A0A087WWH0;J3QS96;A0A087WY81;J3KSJ0;A4D1R6;A4D1R5	A0A087WXM6;J3QQT2;J3KRX5;A0A024R261;A0A0A6YYL6;P18621;J3QLC8;A0A0A0MRF8;J3KRB3;A0A087WWH0;J3QS96;A0A087WY81	14;14;14;14;14;14;12;12;11;11;11;7;3;2;2	14;14;14;14;14;14;12;12;11;11;11;7;3;2;2	14;14;14;14;14;14;12;12;11;11;11;7;3;2;2	60S ribosomal protein L17	RPL17;hCG_24487;RPL17-C18orf32	;;;;;;;;;;;	15	14	14	14	65.1	65.1	65.1	19.586	169	169;171;174;184;228;184;174;190;129;131;138;97;56;102;282	0	216.68	1438400000	159830000	23				90	2916;4266;4267;5777;5778;6691;9213;9214;9995;10568;11121;14066;14779;14939	True;True;True;True;True;True;True;True;True;True;True;True;True;True	2920;4272;4273;5785;5786;6699;9229;9230;10012;10585;11138;14085;14798;14958	3283;4837;4838;4839;6578;6579;7623;10469;10470;10471;10472;11330;11959;12566;12567;15887;16691;16870	3721;3722;3723;5524;5525;5526;5527;7509;7510;8717;8718;11940;11941;11942;11943;12913;13646;14340;14341;14342;18132;19040;19246	3722;5524;5525;7509;7510;8717;11941;11943;12913;13646;14342;18132;19040;19246
B3KNI2;A0A024R284;Q9UMX0;Q59FJ2;A0A024R258;B3KNI8;H0YDS0;H0YEZ9	B3KNI2;A0A024R284;Q9UMX0;Q59FJ2;A0A024R258;B3KNI8;H0YDS0	4;4;4;3;3;3;2;1	4;4;4;3;3;3;2;1	3;3;3;2;2;2;1;1	Ubiquilin-1	UBQLN1	;;;;;;	8	4	4	3	16	16	13.1	62.484	589	589;589;589;325;561;589;157;158	0	54.361	57503000	4423300	4				91	788;9194;9641;10415	True;True;True;True	791;9210;9657;10432	917;10448;10941;11788	1051;11919;12469;13443	1051;11919;12469;13443
B4DQT8;A0A024R2D4;B4E1J8;Q9NVJ2;B2R7U5;A0A024R977;Q96BM9	B4DQT8;A0A024R2D4;B4E1J8;Q9NVJ2;B2R7U5;A0A024R977;Q96BM9	4;4;4;4;2;2;2	4;4;4;4;2;2;2	4;4;4;4;2;2;2	ADP-ribosylation factor-like protein 8B;ADP-ribosylation factor-like protein 8A	ARL8B;ARL8A	;;;;;;	7	4	4	4	28.8	28.8	28.8	20.598	177	177;186;238;186;186;186;186	0	26.417	17809000	1619000	4				92	1904;2622;4648;9022	True;True;True;True	1908;2626;4654;9034	2157;2962;5262;10247	2432;3362;3363;6007;11688	2432;3363;6007;11688
D3YTB1;A0A024R2G7;F8W727;P62910;D3YTI8;D3DNC2	D3YTB1;A0A024R2G7;F8W727;P62910	9;9;9;9;2;1	9;9;9;9;2;1	9;9;9;9;2;1	60S ribosomal protein L32	RPL32	;;;	6	9	9	9	57.1	57.1	57.1	15.616	133	133;135;153;135;62;82	0	126.66	974790000	139260000	13				93	84;3442;3523;4465;4466;4956;5013;12164;12589	True;True;True;True;True;True;True;True;True	84;3446;3527;4471;4472;4963;5020;12182;12607	91;3881;3882;3971;3972;5063;5064;5641;5710;13719;14216;14217	106;4416;4417;4522;4523;4524;4525;5781;5782;6443;6524;15649;15650;16213;16214	106;4416;4525;5781;5782;6443;6524;15649;16214
A0A024R2G8;O15084;B4DIW9;B7Z6Z7;H7C4A0;Q53T07;H7C209;Q8N8A2	A0A024R2G8;O15084;B4DIW9	21;21;14;2;1;1;1;1	21;21;14;2;1;1;1;1	21;21;14;2;1;1;1;1	Serine/threonine-protein phosphatase 6 regulatory ankyrin repeat subunit A	ANKRD28	;;	8	21	21	21	29.1	29.1	29.1	112.96	1053	1053;1053;722;507;316;525;791;993	0	205.45	177180000	4921700	23				94	508;1224;1804;1806;3901;4089;5991;6538;7857;8232;9524;10095;11883;12190;12237;12287;12807;12813;14429;14633;14634	True;True;True;True;True;True;True;True;True;True;True;True;True;True;True;True;True;True;True;True;True	511;1227;1807;1809;3907;4095;5999;6546;7866;8241;9540;10112;11901;12208;12255;12305;12825;12831;14448;14652;14653	595;1404;2050;2052;4407;4617;4618;6819;6820;7447;8937;9356;10813;11442;11443;13410;13749;13799;13853;14467;14473;16292;16524;16525	683;1586;2312;2313;2316;5036;5275;5276;7792;7793;8524;10206;10677;12327;13042;13043;15291;15683;15735;15793;16514;16523;18598;18854;18855	683;1586;2313;2316;5036;5275;7793;8524;10206;10677;12327;13042;15291;15683;15735;15793;16514;16523;18598;18854;18855
A0A024R2L1;Q8TAF3	A0A024R2L1;Q8TAF3	3;3	3;3	3;3	WD repeat-containing protein 48	WDR48	;	2	3	3	3	6.1	6.1	6.1	76.21	677	677;677	0	17.886	15315000	450430	0				95	8305;8620;13472	True;True;True	8314;8630;13490	9435;9780;15210	10767;11159;17366	10767;11159;17366
C9J9K3;A0A024R2P0;A0A0C4DG17;P08865;A0A024R7P5;Q96RS2;F8WD59;A0A024RCF2	C9J9K3;A0A024R2P0;A0A0C4DG17;P08865;A0A024R7P5;Q96RS2;F8WD59	18;18;18;18;13;12;9;1	18;18;18;18;13;12;9;1	18;18;18;18;13;12;9;1	40S ribosomal protein SA	RPSA;LOC388524	;;;;;;	8	18	18	18	71.9	71.9	71.9	29.404	263	263;295;300;295;199;295;116;161	0	285.76	8987600000	691350000	38				96	188;553;2527;2528;3194;3456;3457;3733;3856;6694;6695;7884;7885;11190;11322;11323;14971;14972	True;True;True;True;True;True;True;True;True;True;True;True;True;True;True;True;True;True	188;556;2531;2532;3198;3460;3461;3737;3861;3862;6702;6703;7893;7894;11207;11339;11340;11341;14990;14991	210;211;646;2853;2854;2855;2856;3594;3898;3899;3900;3901;4208;4209;4355;4356;4357;4358;4359;4360;4361;7626;7627;8968;8969;12640;12782;12783;12784;12785;16907;16908	244;245;745;3238;3239;3240;3241;3242;3243;4083;4436;4437;4438;4439;4440;4441;4442;4443;4803;4804;4978;4979;4980;4981;4982;4983;4984;4985;4986;8721;8722;10239;10240;14424;14584;14585;14586;14587;14588;19290;19291	245;745;3238;3241;4083;4437;4442;4803;4980;8721;8722;10239;10240;14424;14584;14588;19290;19291	1;2	10;174
B2RDZ9;A0A024R2P7;Q15024;B4DIU0	B2RDZ9;A0A024R2P7;Q15024	4;4;4;1	4;4;4;1	4;4;4;1	Exosome complex component RRP42	EXOSC7	;;	4	4	4	4	18.9	18.9	18.9	31.874	291	291;291;291;164	0	31	33571000	1865000	5				97	4543;13432;13631;13697	True;True;True;True	4549;13450;13650;13716	5148;15165;15402;15476	5878;17316;17317;17590;17676	5878;17316;17590;17676
A0A024R2Q4;P61313;B4DLP4;E7EQV9;E7ENU7;B4DEN1;E7EX53;E7ERA2;A4D1Q5;Q96S84	A0A024R2Q4;P61313;B4DLP4;E7EQV9;E7ENU7	10;10;7;7;7;4;4;2;2;1	10;10;7;7;7;4;4;2;2;1	10;10;7;7;7;4;4;2;2;1	Ribosomal protein L15;60S ribosomal protein L15	RPL15	;;;;	10	10	10	10	38.7	38.7	38.7	24.146	204	204;204;164;174;175;108;133;59;204;204	0	99.449	881770000	80161000	13				98	597;3303;3377;3878;4096;4097;6469;9640;10906;14713	True;True;True;True;True;True;True;True;True;True	600;3307;3381;3884;4102;4103;6477;9656;10923;14732	695;3720;3721;3806;4384;4626;4627;7370;10939;10940;12334;12335;16619	797;4223;4224;4329;5012;5285;5286;8432;12467;12468;14075;14076;18961	797;4224;4329;5012;5285;5286;8432;12467;14076;18961
Q53R15;A0A024R2Q5;P05976;P08590	Q53R15;A0A024R2Q5;P05976;P08590	1;1;1;1	1;1;1;1	1;1;1;1	Myosin light chain 1/3, skeletal muscle isoform;Myosin light chain 3	MYL1;MYL3	;;;	4	1	1	1	11.4	11.4	11.4	15.603	140	140;195;194;195	0	16.921	67368000	7485300	1				99	13346	TRUE	13364	15062	17204	17204
H7BXY3;A0A024R2T6;Q7L2E3	H7BXY3;A0A024R2T6;Q7L2E3	4;4;4	4;4;4	4;4;4	Putative ATP-dependent RNA helicase DHX30	DHX30	;;	3	4	4	4	5.5	5.5	5.5	130.55	1166	1166;1194;1194	0	23.862	12043000	162740	4				100	557;739;1235;6412	True;True;True;True	560;742;1238;6420	651;864;1418;7308	751;991;1602;1603;8361	751;991;1603;8361
A8KAH7;A0A024R2W3;P13861;H7C1L0;H7C330;C9J830;A0A0K0K1I3;H7C4A9;O60380	A8KAH7;A0A024R2W3;P13861;H7C1L0	13;13;13;7;4;2;2;1;1	13;13;13;7;4;2;2;1;1	10;10;10;5;3;2;2;1;0	cAMP-dependent protein kinase type II-alpha regulatory subunit	PRKAR2A	;;;	9	13	13	10	41.3	41.3	31.2	45.504	404	404;404;404;200;92;114;161;99;112	0	105.68	111200000	4633500	13				101	122;176;913;4482;4535;4604;6080;6585;8096;8830;9435;9502;10425	True;True;True;True;True;True;True;True;True;True;True;True;True	122;176;916;4488;4541;4610;6088;6593;8105;8841;9451;9518;10442	136;196;1060;5081;5140;5212;6920;6921;7501;9202;10021;10714;10790;11799	160;228;229;1204;5801;5869;5953;7908;7909;8586;10508;11433;12216;12301;13455;13456	160;229;1204;5801;5869;5953;7908;8586;10508;11433;12216;12301;13456
A0A024R2Z6;Q9BVP2;C9JYH9;C9JZT7;B4DMU5	A0A024R2Z6;Q9BVP2	7;7;1;1;1	7;7;1;1;1	7;7;1;1;1	Guanine nucleotide-binding protein-like 3	GNL3	;	5	7	7	7	19.9	19.9	19.9	60.572	537	537;549;96;134;138	0	75.152	41016000	1577500	7				102	2886;7091;10176;11341;11778;13522;13523	True;True;True;True;True;True;True	2890;7099;10193;11359;11796;13540;13541	3252;8067;11526;12804;13294;15273;15274	3686;9233;13138;14609;15159;17441;17442;17443	3686;9233;13138;14609;15159;17441;17443
A0A024R305;Q92560;F8W6N3;C9J7L9;H0Y8E8	A0A024R305;Q92560;F8W6N3	4;4;3;1;1	4;4;3;1;1	4;4;3;1;1	Ubiquitin carboxyl-terminal hydrolase;Ubiquitin carboxyl-terminal hydrolase BAP1	BAP1	;;	5	4	4	4	7.5	7.5	7.5	80.361	729	729;729;711;112;253	0	35.882	16435000	513610	5				103	3571;8020;12743;13714	True;True;True;True	3575;8029;12761;13733	4025;9117;14396;15497	4589;10404;16425;16426;17699	4589;10404;16426;17699
A0A024R326;Q6IPI1;P47914;F8WF43;C9IYI4	A0A024R326;Q6IPI1;P47914	5;5;5;1;1	5;5;5;1;1	5;5;5;1;1	60S ribosomal protein L29	RPL29	;;	5	5	5	5	23.6	23.6	23.6	17.553	157	157;161;159;37;60	0	33.999	457530000	114380000	6				104	953;6978;11878;11879;14589	True;True;True;True;True	956;6986;11896;11897;14608	1109;7941;7942;13404;13405;13406;16475	1258;9088;9089;15284;15285;15286;18801	1258;9088;15284;15285;18801
A0A024R333;Q6UXN9;C9JBU3	A0A024R333;Q6UXN9	3;3;1	3;3;1	3;3;1	WD repeat-containing protein 82	TMEM113;WDR82	;	3	3	3	3	22	22	22	35.079	313	313;313;74	0	18.574	21511000	1265400	5				105	4667;11802;14959	True;True;True	4673;11820;14978	5283;13321;16894	6029;15190;15191;19275;19276	6029;15190;19276
A0A024R355;Q8IV48;E5RIV7;B4DWF4	A0A024R355;Q8IV48;E5RIV7;B4DWF4	2;2;1;1	2;2;1;1	2;2;1;1	3-5 exoribonuclease 1	THEX1;ERI1	;;;	4	2	2	2	7.4	7.4	7.4	40.063	349	349;349;99;136	0.00069881	10.767	2563200	150770	1				106	3422;6711	True;True	3426;6719	3859;7644	4390;8741	4390;8741
F8W7U8;A0A024R395;P49959;Q05D78;F5GXT0;Q9BS79;F5H742;F5H256	F8W7U8;A0A024R395;P49959;Q05D78	22;22;22;19;9;7;6;6	22;22;22;19;9;7;6;6	22;22;22;19;9;7;6;6	Double-strand break repair protein MRE11A	MRE11A	;;;	8	22	22	22	42.6	42.6	42.6	80.521	707	707;708;708;517;221;206;111;127	0	259.96	492760000	14493000	34				107	1569;1740;2364;4357;4614;4848;5186;5192;6928;6929;7322;7509;9289;9787;10053;10204;12020;12647;12648;13202;14170;14178	True;True;True;True;True;True;True;True;True;True;True;True;True;True;True;True;True;True;True;True;True;True	1572;1743;2368;4363;4620;4854;5193;5199;6936;6937;7330;7518;9305;9804;10070;10221;12038;12665;12666;13220;14189;14197	1784;1976;2675;4942;5225;5509;5510;5912;5920;7883;7884;7885;8320;8321;8537;8538;10553;11099;11393;11555;11556;13561;14283;14284;14905;14906;16002;16003;16011	2015;2228;3033;5644;5967;6289;6290;6291;6757;6766;6767;9018;9019;9020;9512;9513;9514;9758;9759;12038;12642;12985;13169;13170;15463;16290;16291;17025;17026;17027;18270;18271;18272;18273;18282	2015;2228;3033;5644;5967;6290;6757;6766;9018;9020;9512;9758;12038;12642;12985;13170;15463;16290;16291;17025;18271;18282
H0YDD4;B4DJX1;Q86YI5;A0A024R3D8;P10515;B4DS43;E9PEJ4;Q01991;B4DLQ2;Q16791	H0YDD4;B4DJX1;Q86YI5;A0A024R3D8;P10515;B4DS43;E9PEJ4;Q01991;B4DLQ2	7;7;7;7;7;6;6;4;4;1	7;7;7;7;7;6;6;4;4;1	7;7;7;7;7;6;6;4;4;1	Acetyltransferase component of pyruvate dehydrogenase complex;Dihydrolipoyllysine-residue acetyltransferase component of pyruvate dehydrogenase complex, mitochondrial	DLAT	;;;;;;;;	10	7	7	7	25.5	25.5	25.5	51.201	479	479;591;647;647;647;418;542;220;428;273	0	47.696	84935000	3266700	5				108	2184;4143;8171;9326;13206;13207;13926	True;True;True;True;True;True;True	2188;4149;8180;9342;13224;13225;13945	2472;4698;9288;10594;14910;14911;15730	2795;5370;10604;12085;17031;17032;17960	2795;5370;10604;12085;17031;17032;17960
A0A024R3R0;Q7Z7F7	A0A024R3R0;Q7Z7F7	1;1	1;1	1;1	39S ribosomal protein L55, mitochondrial	MRPL55	;	2	1	1	1	13.3	13.3	13.3	15.128	128	128;128	0.00067843	8.1716	3706800	463350	1				109	10884	TRUE	10901	12310	14050	14050
A0A024R3R6;B4E3T7;B4E206;Q8WUM0	A0A024R3R6;B4E3T7;B4E206;Q8WUM0	3;3;3;3	3;3;3;3	3;3;3;3	Nuclear pore complex protein Nup133	NUP133	;;;	4	3	3	3	6.8	6.8	6.8	110.51	981	981;1090;1140;1156	0	28.624	15661000	319620	3				110	6844;8316;14350	True;True;True	6852;8325;14369	7793;9448;16199	8907;10784;18492	8907;10784;18492
B4E0E1;B2R5W3;A0A024R3T8;P09874	B4E0E1;B2R5W3;A0A024R3T8;P09874	3;3;3;3	3;3;3;3	3;3;3;3	Poly [ADP-ribose] polymerase 1	PARP1	;;;	4	3	3	3	4.4	4.4	4.4	111.13	993	993;1014;1014;1014	0	18.588	7354100	150080	4				111	8886;11180;11665	True;True;True	8897;11197;11683	10084;12630;13170	11504;14413;15023;15024	11504;14413;15024
A0A0A0MSG5;B8ZZZ7;A0A024R3V0;Q9NUQ6	A0A0A0MSG5;B8ZZZ7;A0A024R3V0;Q9NUQ6	2;2;2;2	2;2;2;2	2;2;2;2	SPATS2-like protein	SPATS2L;DNAPTP6	;;;	4	2	2	2	6.1	6.1	6.1	52.425	475	475;498;558;558	0	15.231	3424100	122290	2				112	3574;9172	True;True	3578;9188	4028;10424	4592;11891	4592;11891
A0A024R3W7;P24534;A4D1M6;F2Z2G2;C9JZW3;F8WF65	A0A024R3W7;P24534;A4D1M6	7;7;5;2;2;1	6;6;4;2;2;1	6;6;4;2;2;1	Elongation factor 1-beta	EEF1B2;LOC392793	;;	6	7	6	6	48.4	44.4	44.4	24.763	225	225;225;225;68;123;29	0	92.232	577560000	48130000	8				113	590;3985;8563;11470;11976;11977;12175	False;True;True;True;True;True;True	593;3991;8573;11488;11994;11995;12193	687;4498;9720;12948;13515;13516;13517;13731	789;5136;11089;14773;15411;15412;15413;15414;15664	789;5136;11089;14773;15411;15413;15664
A0A024R3X4;P10809;B7Z597;B3GQS7;B7Z5E7;B7Z4F6;Q53SE2;E7EXB4;E7ESH4;B7Z532;C9JL25;B9VPB4;C9JCQ4;B9VP19;Q53QD5;C9JL19;C9J0S9;B9VP24	A0A024R3X4;P10809;B7Z597;B3GQS7;B7Z5E7;B7Z4F6	30;30;27;27;25;23;14;13;12;11;6;5;4;4;3;3;1;1	30;30;27;27;25;23;14;13;12;11;6;5;4;4;3;3;1;1	30;30;27;27;25;23;14;13;12;11;6;5;4;4;3;3;1;1	60 kDa heat shock protein, mitochondrial	HSPD1	;;;;;	18	30	30	30	67.4	67.4	67.4	61.054	573	573;573;564;569;517;550;233;221;234;245;175;184;94;184;55;83;58;185	0	315.78	840850000	26277000	28				114	141;742;919;1396;1658;1659;3870;4646;4697;5401;5834;5835;5970;6433;6629;8566;9219;9685;10747;11431;11434;12239;12656;12679;12680;13043;13411;13420;13421;14161	True;True;True;True;True;True;True;True;True;True;True;True;True;True;True;True;True;True;True;True;True;True;True;True;True;True;True;True;True;True	141;745;922;1399;1661;1662;3876;4652;4703;5408;5842;5843;5978;6441;6637;8576;9235;9701;10764;11449;11452;12257;12674;12697;12698;13061;13429;13438;13439;14180	156;867;1066;1067;1597;1881;1882;4376;5260;5317;6154;6640;6641;6642;6795;7330;7551;9723;10478;10992;12158;12905;12908;13802;14293;14319;14320;14730;15142;15151;15152;15153;15991	181;994;1210;1211;1807;2121;2122;5004;6004;6068;7030;7578;7579;7580;7759;8386;8640;11092;11093;11952;12523;13879;14724;14727;15738;16301;16333;16334;16818;17291;17301;17302;17303;18256	181;994;1210;1807;2121;2122;5004;6004;6068;7030;7578;7580;7759;8386;8640;11093;11952;12523;13879;14724;14727;15738;16301;16333;16334;16818;17291;17301;17303;18256
A0A024R3X9;Q9Y3A3;B4DM50;A8K012;S4R3N1	A0A024R3X9;Q9Y3A3;B4DM50;A8K012;S4R3N1	4;4;3;3;3	4;4;3;3;3	4;4;3;3;3	MOB-like protein phocein	PREI3;MOB4;HSPE1-MOB4	;;;;	5	4	4	4	34.2	34.2	34.2	26.032	225	225;225;126;193;261	0	23.814	19655000	1786900	4				115	965;1977;5366;10141	True;True;True;True	968;1981;5373;10158	1122;2236;6113;6114;11490	1273;2518;6985;6986;13094	1273;2518;6985;13094
B8ZZJ0;B8ZZ67;B9A032;A0A024R3Z2;B8ZZN6;P63165	B8ZZJ0;B8ZZ67;B9A032;A0A024R3Z2;B8ZZN6;P63165	2;2;2;2;2;2	2;2;2;2;2;2	2;2;2;2;2;2	Small ubiquitin-related modifier 1	SUMO1	;;;;;	6	2	2	2	15.5	15.5	15.5	6.6846	58	58;62;77;101;146;101	0	13.647	8453100	2817700	2				116	6531;7554	True;True	6539;7563	7439;8592	8515;9820	8515;9820
H7C0R2;C9JG97;A0A024R410;C9JEH3;Q13685	H7C0R2;C9JG97;A0A024R410;C9JEH3;Q13685	1;1;1;1;1	1;1;1;1;1	1;1;1;1;1	Angio-associated migratory cell protein	AAMP	;;;;	5	1	1	1	6.9	6.9	6.9	19.999	189	189;415;434;435;434	0.00068966	9.5412	2034800	678250	1				117	1562	TRUE	1565	1774	2004	2004
B4DZT1;A0A024R464;Q9H8Y5;B4E0V1;B8ZZS4	B4DZT1;A0A024R464;Q9H8Y5;B4E0V1;B8ZZS4	2;2;2;1;1	2;2;2;1;1	2;2;2;1;1	Ankyrin repeat and zinc finger domain-containing protein 1	ANKZF1	;;;;	5	2	2	2	9.2	9.2	9.2	41.591	370	370;726;726;216;516	0	12.834	7305700	365280	0				118	649;1505	True;True	652;1508	755;1716	864;1941	864;1941
A0A024R468;A6NN50;O75147;A8MSZ8	A0A024R468;A6NN50;O75147;A8MSZ8	5;5;5;3	5;5;5;3	5;5;5;3	Obscurin-like protein 1	CHPF;OBSL1	;;;	4	5	5	5	8.8	8.8	8.8	113.24	1025	1025;1804;1896;612	0	28.081	17145000	357180	4				119	6504;6815;9220;13254;14250	True;True;True;True;True	6512;6823;9236;13272;14269	7409;7760;10479;14964;16091	8479;8871;11953;17094;18372	8479;8871;11953;17094;18372
A0A024R473;Q9H9J2	A0A024R473;Q9H9J2	3;3	3;3	3;3	39S ribosomal protein L44, mitochondrial	MRPL44	;	2	3	3	3	16.9	16.9	16.9	37.535	332	332;332	0	18.748	10968000	645190	3				120	7425;9581;10471	True;True;True	7434;9597;10488	8441;10875;11852	9652;12395;13519	9652;12395;13519
B7Z600;Q53S54;A0A024R475;Q13618;A0A087WTG3	B7Z600;Q53S54;A0A024R475;Q13618	3;3;3;3;1	3;3;3;3;1	3;3;3;3;1	Cullin-3	CUL3	;;;	5	3	3	3	9.5	9.5	9.5	63.309	550	550;746;768;768;342	0	18.738	19547000	610850	2				121	825;11788;13812	True;True;True	828;11806;13831	960;13306;15604	1097;15173;17818	1097;15173;17818
A0A024R4A0;P19338;B3KTP9;B3KM80;Q6ZS99;Q9BQ02;H7BY16;C9JYW2;C9JLB1;C9J1H7;C9JWL1	A0A024R4A0;P19338;B3KTP9;B3KM80;Q6ZS99;Q9BQ02;H7BY16	34;34;32;31;30;21;18;3;3;3;3	34;34;32;31;30;21;18;3;3;3;3	34;34;32;31;30;21;18;3;3;3;3	Nucleolin	NCL	;;;;;;	11	34	34	34	45.1	45.1	45.1	76.613	710	710;710;633;536;603;482;296;141;151;166;170	0	323.31	3084200000	88120000	47				122	538;666;818;1164;2294;2302;2303;2304;3368;3369;3987;4331;4681;6102;6299;6300;6661;6749;6800;9555;9765;10214;11479;11480;11515;11521;12320;12445;12446;12732;13302;13361;14164;14179	True;True;True;True;True;True;True;True;True;True;True;True;True;True;True;True;True;True;True;True;True;True;True;True;True;True;True;True;True;True;True;True;True;True	541;669;821;1167;2298;2306;2307;2308;3372;3373;3993;4337;4687;6110;6307;6308;6669;6757;6808;9571;9782;10231;11497;11498;11533;11539;12338;12463;12464;12750;13320;13379;14183;14198	629;781;782;952;1341;2598;2606;2607;2608;2609;3795;3796;3797;4500;4915;5297;5298;6948;7167;7168;7169;7170;7585;7586;7685;7744;10847;10848;11076;11568;12957;12958;12998;12999;13007;13890;13891;14033;14034;14035;14385;15015;15082;15083;15995;16012;16013	726;898;899;900;1088;1518;2944;2952;2953;2954;2955;4316;4317;4318;5138;5612;5613;5614;6046;6047;7946;8202;8203;8204;8205;8676;8677;8787;8854;12365;12366;12617;13183;14783;14784;14785;14831;14832;14841;15833;15834;16005;16006;16007;16413;16414;17152;17226;17227;18262;18283;18284	726;899;1088;1518;2944;2952;2953;2955;4317;4318;5138;5612;6047;7946;8203;8204;8677;8787;8854;12366;12617;13183;14784;14785;14832;14841;15834;16005;16006;16414;17152;17227;18262;18283
A0A024R4A5;I1E4Y6;Q6Y7W6;B4DRT8;E7ESB6;B4DZM1;C9JHW1;C9JH78;C9IYH5;F8WCD5;C9JPV7;C9JXQ0;C9J0V6;C9JHT0;C9JRZ2;B4DLU7	A0A024R4A5;I1E4Y6;Q6Y7W6;B4DRT8;E7ESB6;B4DZM1;C9JHW1	8;8;8;6;6;6;5;2;2;1;1;1;1;1;1;1	8;8;8;6;6;6;5;2;2;1;1;1;1;1;1;1	8;8;8;6;6;6;5;2;2;1;1;1;1;1;1;1	PERQ amino acid-rich with GYF domain-containing protein 2	TNRC15;GIGYF2	;;;;;;	16	8	8	8	9.1	9.1	9.1	149.94	1298	1298;1321;1299;786;836;872;720;90;119;92;93;99;106;112;115;140	0	54.077	34763000	681640	9				123	88;5362;7981;9138;10803;13932;14467;14657	True;True;True;True;True;True;True;True	88;5369;7990;9154;10820;13951;14486;14676	95;6108;9073;10384;12221;15736;16336;16553	110;111;6977;10358;11848;13948;17967;18647;18887	110;6977;10358;11848;13948;17967;18647;18887
Q53F76;A0A024R4C1;Q9BUI4;E9PHH9;Q9BT08	Q53F76;A0A024R4C1;Q9BUI4;E9PHH9;Q9BT08	7;7;7;6;5	7;7;7;6;5	7;7;7;6;5	DNA-directed RNA polymerase III subunit RPC3	POLR3C	;;;;	5	7	7	7	21	21	21	60.603	534	534;534;534;411;411	0	45.35	20184000	672800	7				124	630;6852;6998;8994;11330;12735;14967	True;True;True;True;True;True;True	633;6860;7006;9006;11348;12753;14986	733;7801;7965;10213;12793;14388;16902	837;8917;9117;9118;11649;14597;16417;19285	837;8917;9118;11649;14597;16417;19285
B1AKP7;G3V162;A0A087X260;A0A087WYY0;A0A0A0N0L3;A0A024R4E2;Q13148;A0A0A0N0N3;A0A087WX29;A0A0A0N0M3;K7EN94;A0A087WXQ5;K7EJM5;A0A087WV68;B4DRW3;K7EJ99;A0A0A0MSV7;A0A087WZC9;A0A087WW61;A0A087WX67;A0A087WXV3;A0A087WTZ4;K7EL26;A0A087WZM1;A0A087WYE7	B1AKP7;G3V162;A0A087X260;A0A087WYY0;A0A0A0N0L3;A0A024R4E2;Q13148;A0A0A0N0N3;A0A087WX29;A0A0A0N0M3;K7EN94;A0A087WXQ5;K7EJM5;A0A087WV68;B4DRW3	5;5;5;5;5;5;5;4;4;4;4;3;3;3;3;2;2;2;2;2;2;1;1;1;1	5;5;5;5;5;5;5;4;4;4;4;3;3;3;3;2;2;2;2;2;2;1;1;1;1	5;5;5;5;5;5;5;4;4;4;4;3;3;3;3;2;2;2;2;2;2;1;1;1;1	TAR DNA-binding protein 43	TARDBP;TDP43	;;;;;;;;;;;;;;	25	5	5	5	42	42	42	33.462	295	295;298;301;304;372;414;414;243;243;269;275;200;201;212;330;80;84;127;138;149;175;61;65;78;89	0	41.09	28615000	2201200	6				125	1497;4188;8503;12972;14143	True;True;True;True;True	1500;4194;8513;12990;14162	1706;4749;9654;14648;15972	1929;5429;11014;16721;18232;18233	1929;5429;11014;16721;18233
A0A024R4E5;Q00341;B2R5V9;H0Y394;B4DKR8;Q6ZS03;Q96CF6;H7C0A4;Q2HJC8;Q5HYC5;C9JIZ1;Q6ZN49;C9J5E5;C9JZI8;C9JHZ8;C9JES8;C9JHS7;H7C2D1;H7BZC3;C9JT62;C9JK79;C9JQ82;C9JBS3;C9JEJ8;C9JHN6;H7C3D0	A0A024R4E5;Q00341;B2R5V9;H0Y394;B4DKR8;Q6ZS03;Q96CF6	40;40;38;28;25;21;20;17;13;11;10;9;8;7;6;6;5;5;4;3;3;1;1;1;1;1	40;40;38;28;25;21;20;17;13;11;10;9;8;7;6;6;5;5;4;3;3;1;1;1;1;1	40;40;38;28;25;21;20;17;13;11;10;9;8;7;6;6;5;5;4;3;3;1;1;1;1;1	Vigilin	HDLBP	;;;;;;	26	40	40	40	44.9	44.9	44.9	141.44	1268	1268;1268;1268;973;757;847;898;332;589;248;224;577;221;164;141;147;126;308;267;96;128;53;69;79;81;126	0	323.31	731930000	11090000	51				126	315;904;1035;1130;1131;1250;1558;1635;1789;1823;2012;2284;2327;2615;3860;3950;4394;4775;5303;5724;5760;5761;5847;5881;6068;7104;8208;8513;8769;8770;11384;12339;12421;12536;12688;13006;13219;13531;13612;14726	True;True;True;True;True;True;True;True;True;True;True;True;True;True;True;True;True;True;True;True;True;True;True;True;True;True;True;True;True;True;True;True;True;True;True;True;True;True;True;True	317;907;1038;1133;1134;1253;1561;1638;1792;1826;2016;2288;2331;2619;3866;3956;4400;4781;5310;5731;5768;5769;5855;5889;6076;7112;8217;8523;8780;8781;11402;12357;12439;12554;12706;13024;13237;13549;13631;14745	360;361;1050;1200;1303;1304;1437;1770;1856;1857;2032;2070;2272;2588;2635;2955;4365;4456;4983;5413;6044;6516;6558;6559;6656;6693;6908;8081;9330;9665;9939;9940;12853;13912;14008;14009;14155;14329;14690;14924;15282;15283;15381;16635	411;412;1193;1358;1472;1473;1474;1622;2000;2094;2095;2096;2291;2292;2336;2560;2934;2987;3354;3355;4990;4991;5089;5688;6176;6177;6906;7442;7488;7489;7597;7642;7893;9250;10650;11027;11341;11342;14662;15859;15974;15975;16146;16343;16774;17048;17049;17453;17454;17455;17456;17457;17567;18978	411;1193;1358;1473;1474;1622;2000;2094;2292;2336;2560;2934;2987;3355;4990;5089;5688;6177;6906;7442;7488;7489;7597;7642;7893;9250;10650;11027;11341;11342;14662;15859;15975;16146;16343;16774;17049;17454;17567;18978
M0QZR8;Q59FA0;A0A024R4F4;M0R2B7;P28340;M0R2I8;Q308M6	M0QZR8;Q59FA0;A0A024R4F4;M0R2B7;P28340;M0R2I8;Q308M6	2;2;2;2;2;1;1	2;2;2;2;2;1;1	2;2;2;2;2;1;1	DNA polymerase;DNA polymerase delta catalytic subunit	POLD1	;;;;;;	7	2	2	2	5	5	5	111.68	1009	1009;1011;1107;1133;1107;202;1133	0.00069541	10.531	5917300	107590	2				127	14007;14428	True;True	14026;14447	15818;16291	18059;18597	18059;18597
A0A024R4G1;Q8N1G4;J3KRP5	A0A024R4G1;Q8N1G4	29;29;1	29;29;1	29;29;1	Leucine-rich repeat-containing protein 47	LRRC47	;	3	29	29	29	69	69	69	63.472	583	583;583;50	0	323.31	1754400000	60496000	34				128	13;53;245;920;921;1263;2190;2772;2820;4351;4419;7219;7375;7376;8200;8245;9225;10302;10653;10986;10994;11019;12203;12633;13688;13739;14217;14292;14775	True;True;True;True;True;True;True;True;True;True;True;True;True;True;True;True;True;True;True;True;True;True;True;True;True;True;True;True;True	13;53;247;923;924;1266;2194;2776;2824;4357;4425;7227;7383;7384;8209;8254;9241;10319;10670;11003;11011;11036;12221;12651;13707;13758;14236;14311;14794	14;59;281;1068;1069;1070;1452;1453;2478;3125;3178;4936;5012;8204;8378;8379;8380;9321;9322;9369;10484;11667;12053;12418;12427;12428;12454;13762;14267;15464;15465;15524;16055;16136;16687	15;71;322;1212;1213;1214;1640;1641;2803;3546;3608;5637;5718;9383;9384;9577;9578;9579;10641;10642;10694;11958;13293;13760;14173;14182;14183;14213;15696;16272;17661;17662;17663;17728;18330;18421;19036	15;71;322;1212;1213;1640;2803;3546;3608;5637;5718;9384;9577;9578;10642;10694;11958;13293;13760;14173;14183;14213;15696;16272;17663;17728;18330;18421;19036
Q15918;Q8N981;Q8N692;Q8N506;Q3MI94;Q6ZP55;B2R8D6;G3V1M0;A0A024R7T5;J3KR62;B4DX96;A8K1C6;A8K8A2;J3KR51;A0A087WSW4;A8K8T4;A0A024R4J0;A0A087WXT7;A0A087WVZ7;Q9H963;Q8N782;Q8NCK3;Q9Y5A6;P0CJ79;A2RRD8;Q5VIY5;Q7L2R6;Q9NV72;Q96NL3;Q96N58;Q6ZN06;A6NHJ4;Q0VGE8;P17035;Q86XN6;Q9P0L1;Q9UJW7;Q8NB50;Q8N4W9;Q96IR2;Q05481	Q15918;Q8N981;Q8N692;Q8N506;Q3MI94;Q6ZP55;B2R8D6;G3V1M0;A0A024R7T5;J3KR62;B4DX96;A8K1C6;A8K8A2;J3KR51;A0A087WSW4;A8K8T4;A0A024R4J0;A0A087WXT7;A0A087WVZ7;Q9H963;Q8N782;Q8NCK3;Q9Y5A6;P0CJ79;A2RRD8;Q5VIY5;Q7L2R6;Q9NV72;Q96NL3;Q96N58;Q6ZN06;A6NHJ4;Q0VGE8;P17035;Q86XN6;Q9P0L1;Q9UJW7;Q8NB50;Q8N4W9;Q96IR2;Q05481	1;1;1;1;1;1;1;1;1;1;1;1;1;1;1;1;1;1;1;1;1;1;1;1;1;1;1;1;1;1;1;1;1;1;1;1;1;1;1;1;1	1;1;1;1;1;1;1;1;1;1;1;1;1;1;1;1;1;1;1;1;1;1;1;1;1;1;1;1;1;1;1;1;1;1;1;1;1;1;1;1;1	1;1;1;1;1;1;1;1;1;1;1;1;1;1;1;1;1;1;1;1;1;1;1;1;1;1;1;1;1;1;1;1;1;1;1;1;1;1;1;1;1	Putative zinc finger protein 702;Zinc finger protein 525;Zinc finger protein 485;Zinc finger and SCAN domain-containing protein 21;Zinc finger protein 888;Zinc finger protein 320;Zinc finger protein 468;Zinc finger protein 765;Zinc finger protein 701;Zinc finger protein 599;Zinc finger protein 578;Zinc finger protein 813;Zinc finger protein 860;Zinc finger protein 816;Zinc finger protein 28;Zinc …	ZSCAN21;ZNF578;DKFZp686G16228;ZNF485;ZNF525;ZNF600;LOC125893;ZNF761;ZNF229;ZNF702P;ZNF888;ZNF320;ZNF468;ZNF765;ZNF701;ZNF599;ZNF813;ZNF860;ZNF816;ZNF28;ZKSCAN7;ZFP62;ZNF808;ZNF845;ZNF91	;;;;;;;;;;;;;;;;;;;;;;;;;;;;;;;;;;;;;;;;	41	1	1	1	8.8	8.8	8.8	23.394	205	205;212;220;229;394;397;402;436;441;443;448;469;473;479;508;522;651;746;819;129;197;441;473;500;509;522;523;531;588;590;617;632;651;718;746;754;825;900;903;970;1191	0.0048426	6.287	4234200	384920	1				129	7420	TRUE	7429	8435	9645	9645
A0A024R4M0;P46781;B5MCT8;C9JM19;B7Z732;A5D904;F2Z3C0;A8MXK4	A0A024R4M0;P46781;B5MCT8;C9JM19;B7Z732;A5D904	12;12;11;11;11;9;2;2	12;12;11;11;11;9;2;2	12;12;11;11;11;9;2;2	40S ribosomal protein S9	RPS9	;;;;;	8	12	12	12	29.9	29.9	29.9	22.591	194	194;194;139;156;157;113;77;79	0	116.53	973060000	88460000	16				130	2777;2778;5284;5434;5435;7064;7065;7168;8930;10835;10836;11825	True;True;True;True;True;True;True;True;True;True;True;True	2781;2782;5291;5441;5442;7072;7073;7176;8942;10852;10853;11843	3131;3132;3133;6022;6189;6190;6191;6192;8039;8040;8148;10138;12254;12255;13345	3554;3555;3556;6880;7067;7068;7069;7070;9200;9201;9202;9322;11565;13987;13988;15216	3554;3555;6880;7067;7069;9201;9202;9322;11565;13987;13988;15216
M0R0F0;A0A024R4Q8;P46782;Q53G25;M0R0R2;M0QZN2;Q59EK8	M0R0F0;A0A024R4Q8;P46782;Q53G25;M0R0R2;M0QZN2	10;10;10;9;9;5;1	10;10;10;9;9;5;1	10;10;10;9;9;5;1	40S ribosomal protein S5;40S ribosomal protein S5, N-terminally processed	RPS5	;;;;;	7	10	10	10	64.5	64.5	64.5	22.391	200	200;204;204;204;225;134;107	0	266.33	892520000	89252000	13				131	4559;4729;6206;8443;10962;10963;11072;12509;14480;14799	True;True;True;True;True;True;True;True;True;True	4565;4735;6214;8452;8453;10979;10980;11089;12527;14499;14818	5164;5357;5358;7063;9587;9588;12393;12394;12515;14123;16351;16352;16712	5895;6113;6114;8082;10940;10941;14145;14146;14284;16109;18664;18665;19065	5895;6114;8082;10941;14145;14146;14284;16109;18664;19065	3;4	77;78
A0A024R4R3;O75175;B7Z6J7;H0Y5X7;H7C3F5;Q6ZMJ6;H7C148;H7C5J4;A0A0G2JPP0;A0A0G2JN65	A0A024R4R3;O75175;B7Z6J7;H0Y5X7;H7C3F5;Q6ZMJ6	6;6;5;3;3;3;2;1;1;1	6;6;5;3;3;3;2;1;1;1	6;6;5;3;3;3;2;1;1;1	CCR4-NOT transcription complex subunit 3	CNOT3;FLJ00420	;;;;;	10	6	6	6	10.8	10.8	10.8	81.871	753	753;753;718;288;571;613;375;88;93;96	0	42.645	49282000	2593800	5				132	48;68;6781;7453;8957;14832	True;True;True;True;True;True	48;68;6789;7462;8969;14851	54;75;7723;8472;10169;16751	66;89;8828;9685;11600;19110	66;89;8828;9685;11600;19110
B4DU91;A0A024R4S1;Q9Y6I3	B4DU91;A0A024R4S1;Q9Y6I3	5;5;5	5;5;5	5;5;5	Epsin-1	EPN1	;;	3	5	5	5	26.1	26.1	26.1	55.832	536	536;576;576	0	55.311	47820000	3415700	7				133	4542;6734;8155;8364;12241	True;True;True;True;True	4548;6742;8164;8373;12259	5147;7670;9270;9499;9500;13804	5877;8770;8771;10585;10842;10843;10844;15740	5877;8770;10585;10844;15740
A0A024R4X1;Q6FIA3;Q9UNF0;B0QYG7;B0QYG8	A0A024R4X1;Q6FIA3;Q9UNF0;B0QYG7;B0QYG8	2;2;2;1;1	2;2;2;1;1	2;2;2;1;1	Protein kinase C and casein kinase substrate in neurons protein 2	PACSIN2	;;;;	5	2	2	2	4.6	4.6	4.6	50.02	435	435;445;486;152;155	0	13.532	2542400	121070	1				134	25;1330	True;True	25;1333	27;1526	29;1722	29;1722
A0A024R4X7;Q9UKX7	A0A024R4X7;Q9UKX7	2;2	2;2	2;2	Nuclear pore complex protein Nup50	hCG_1989366;NUP50	;	2	2	2	2	7.5	7.5	7.5	50.144	468	468;468	0	16.485	8804000	314430	2				135	8179;14758	True;True	8188;14777	9298;16670	10614;19016	10614;19016
G5E933;A0A024R4Z9;O95248	G5E933;A0A024R4Z9;O95248	2;2;2	2;2;2	2;2;2	Myotubularin-related protein 5	SBF1	;;	3	2	2	2	2.6	2.6	2.6	208.44	1868	1868;1893;1867	0	13.523	4997400	57442	4				136	6853;14333	True;True	6861;14352	7802;16182	8918;8919;8920;18474	8919;18474
A0A024R534;O94776;Q86TR6;F8VSM3;A0A024R6P5;E7ESY4;Q13330;Q59FW1;H0Y4T7	A0A024R534;O94776	18;18;2;2;2;2;2;1;1	18;18;2;2;2;2;2;1;1	14;14;0;0;0;0;0;0;0	Metastasis-associated protein MTA2	MTA2	;	9	18	18	14	33.4	33.4	29.8	75.022	668	668;668;177;228;629;703;715;511;511	0	139.35	198400000	4408900	20				137	634;635;1344;1620;1770;1774;2414;4099;5025;9730;10051;10202;10393;11551;14300;14301;14624;14641	True;True;True;True;True;True;True;True;True;True;True;True;True;True;True;True;True;True	637;638;1347;1623;1773;1777;2418;4105;5032;9747;10068;10219;10410;11569;14319;14320;14643;14660	737;738;739;1541;1838;2010;2014;2015;2731;4629;5723;11039;11390;11553;11765;13043;16146;16147;16514;16534;16535	841;842;843;844;1739;2075;2264;2269;2270;3094;5288;6537;12577;12982;13167;13413;14882;18433;18434;18841;18865;18866	841;843;1739;2075;2264;2270;3094;5288;6537;12577;12982;13167;13413;14882;18433;18434;18841;18866
B4DU88;B4DNC6;A0A087WTZ5;E9PJ81;E9PRQ7;A0A024R598;A0A024R539;Q04323	B4DU88;B4DNC6;A0A087WTZ5;E9PJ81;E9PRQ7;A0A024R598;A0A024R539;Q04323	1;1;1;1;1;1;1;1	1;1;1;1;1;1;1;1	1;1;1;1;1;1;1;1	UBX domain-containing protein 1	UBXN1;LOC51035	;;;;;;;	8	1	1	1	11.8	11.8	11.8	15.031	136	136;181;238;290;293;297;312;297	0.00063573	6.8823	676170	112690	1				138	262	TRUE	264	299	340	340
A0A024R542;Q9C0C2;B3KXS7;E9PKK0;Q86TK2	A0A024R542;Q9C0C2;B3KXS7	15;15;10;1;1	15;15;10;1;1	15;15;10;1;1	182 kDa tankyrase-1-binding protein	TNKS1BP1	;;	5	15	15	15	15.7	15.7	15.7	181.79	1729	1729;1729;1075;243;311	0	131.36	79143000	899350	15				139	947;1533;2073;2517;3894;3921;4537;10397;11296;11501;11817;13124;14072;14231;14945	True;True;True;True;True;True;True;True;True;True;True;True;True;True;True	950;1536;2077;2521;3900;3927;4543;10414;11313;11519;11835;13142;14091;14250;14964	1103;1745;2349;2842;4400;4427;5142;11769;12752;12981;13337;14820;15894;16070;16877	1252;1972;2654;3226;5028;5058;5872;13418;13419;14550;14810;15208;16929;18140;18349;19255	1252;1972;2654;3226;5028;5058;5872;13419;14550;14810;15208;16929;18140;18349;19255
F5GX77;A0A024R565;Q9UI30	F5GX77;A0A024R565;Q9UI30	2;2;2	2;2;2	2;2;2	Multifunctional methyltransferase subunit TRM112-like protein	TRMT112;HSPC152	;;	3	2	2	2	23.6	23.6	23.6	11.972	106	106;125;125	0	16.362	12077000	1725200	2				140	5227;7865	True;True	5234;7874	5958;8947	6808;10217	6808;10217
A0A024R588;A0A024R566;B4DJU4;A0A024R5D9;A0A024R572;Q15637;B4DX42;B4DSE4;C9J792	A0A024R588;A0A024R566;B4DJU4;A0A024R5D9;A0A024R572;Q15637;B4DX42;B4DSE4	5;5;5;5;5;5;4;4;1	5;5;5;5;5;5;4;4;1	5;5;5;5;5;5;4;4;1	Splicing factor 1	SF1	;;;;;;;	9	5	5	5	11.5	11.5	11.5	59.711	548	548;571;630;638;639;639;433;452;62	0	36.745	17627000	1036900	6				141	1353;5699;10084;13852;14075	True;True;True;True;True	1356;5706;10101;13871;14094	1551;6488;11430;15649;15897	1752;1753;7407;13028;17867;18143	1753;7407;13028;17867;18143
A0A024R578;Q13405;E9PI78;H0YDP7;E9PNF1;Q59GE9	A0A024R578;Q13405;E9PI78;H0YDP7;E9PNF1;Q59GE9	2;2;1;1;1;1	2;2;1;1;1;1	2;2;1;1;1;1	39S ribosomal protein L49, mitochondrial	MRPL49	;;;;;	6	2	2	2	16.3	16.3	16.3	19.198	166	166;166;99;127;140;143	0	26.069	15531000	1411900	0				142	3754;12837	True;True	3759;12855	4236;14500	4844;16553	4844;16553
F5H6X6;B4DSM6;A0A024R592;V9HWJ0;B4DJ30;Q14697;B4DIW2;E9PKU7	F5H6X6;B4DSM6;A0A024R592;V9HWJ0;B4DJ30;Q14697;B4DIW2;E9PKU7	2;2;2;2;2;2;1;1	2;2;2;2;2;2;1;1	1;1;1;1;1;1;0;0	Neutral alpha-glucosidase AB	GANAB;HEL-S-164nA	;;;;;;;	8	2	2	1	3.8	3.8	1.8	96.215	847	847;847;847;944;995;944;830;852	0.00073855	12.394	5901300	159500	2				143	3325;14928	True;True	3329;14947	3747;16857	4255;19232	4255;19232
E9PQD0;E9PS30;E9PLI6;E9PS76;A0A024R5B9;Q8N9N8	E9PQD0;E9PS30;E9PLI6;E9PS76;A0A024R5B9;Q8N9N8	1;1;1;1;1;1	1;1;1;1;1;1	1;1;1;1;1;1	Probable RNA-binding protein EIF1AD	EIF1AD;MGC11102	;;;;;	6	1	1	1	25	25	25	7.3314	64	64;78;113;114;165;165	0	23.137	4600300	1533400	2				144	12804	TRUE	12822	14464	16509;16510	16510
A0A024R5G7;H3BUY0;B4DXI4;Q7Z2W9	A0A024R5G7;H3BUY0;B4DXI4;Q7Z2W9	1;1;1;1	1;1;1;1	1;1;1;1	39S ribosomal protein L21, mitochondrial	MRPL21	;;;	4	1	1	1	15.8	15.8	15.8	13.746	120	120;195;280;205	0.00069252	10.15	6490300	927190	1				145	13762	TRUE	13781	15550	17755	17755
Q8N6B4;B5BU72;A0A024R5L7;A8K5U9;A0A024R5P1;Q13492;H0YE97;H0YEY8;B4DLM1;H0YCY1;H0YD48;H0YEF7;H0YEH1	Q8N6B4;B5BU72;A0A024R5L7;A8K5U9;A0A024R5P1;Q13492;H0YE97;H0YEY8;B4DLM1;H0YCY1;H0YD48;H0YEF7;H0YEH1	2;2;2;2;2;2;1;1;1;1;1;1;1	2;2;2;2;2;2;1;1;1;1;1;1;1	2;2;2;2;2;2;1;1;1;1;1;1;1	Phosphatidylinositol-binding clathrin assembly protein	MLL/CALM fusion;PICALM	;;;;;;;;;;;;	13	2	2	2	5.2	5.2	5.2	63.389	599	599;610;610;652;652;652;134;215;237;244;264;302;308	0.0007446	12.583	6764700	338240	1				146	1197;9271	True;True	1200;9287	1376;10533	1557;12016	1557;12016
A0A087WY61;A0A024R5M9;Q4LE64;Q14980;A0A024R5G4;Q59HB8;Q7Z757;Q96HN5;H0YFY6;F5H4J1;A8K394;Q3SYK8;F5H6Y5;Q9UPG3;K4DIE0;F5H763;Q86XH4;Q9UNL7	A0A087WY61;A0A024R5M9;Q4LE64;Q14980;A0A024R5G4;Q59HB8;Q7Z757	29;29;29;29;25;23;18;14;14;11;10;9;9;3;2;1;1;1	29;29;29;29;25;23;18;14;14;11;10;9;9;3;2;1;1;1	29;29;29;29;25;23;18;14;14;11;10;9;9;3;2;1;1;1	Nuclear mitotic apparatus protein 1	NUMA1;NUMA1 variant protein	;;;;;;	18	29	29	29	17.8	17.8	17.8	236.16	2099	2099;2101;2121;2115;1536;1585;1193;963;964;851;852;691;691;173;353;220;235;294	0	241.66	146180000	1249400	32				147	82;240;278;292;365;441;968;2052;2695;2697;2828;5017;5022;5268;6426;6606;7112;7343;8053;8186;9747;10029;10240;11762;11763;11829;11830;13216;13314	True;True;True;True;True;True;True;True;True;True;True;True;True;True;True;True;True;True;True;True;True;True;True;True;True;True;True;True;True	82;242;280;294;368;444;971;2056;2699;2701;2832;5024;5029;5275;6434;6614;7120;7351;8062;8195;9764;10046;10257;11780;11781;11847;11848;13234;13332	89;275;316;332;418;502;1125;2327;3044;3046;3189;5715;5720;6005;7323;7524;8089;8345;9153;9305;9306;11057;11368;11597;13277;13278;13350;13351;14921;15027	104;316;361;379;475;476;573;1276;2630;3455;3457;3458;3619;6529;6534;6862;6863;8378;8610;9259;9540;10450;10623;10624;12596;12597;12957;12958;13217;15142;15143;15222;15223;15224;17044;17165	104;316;361;379;476;573;1276;2630;3455;3458;3619;6529;6534;6863;8378;8610;9259;9540;10450;10623;12596;12958;13217;15142;15143;15222;15224;17044;17165
A0A024R5P5;A0A0G2JR20;A0A0C4DG71;B4DLQ4;A0A0G2JQM2;B4DRG8;A0A0G2JR50;B4DRD9;Q86SQ7	A0A024R5P5;A0A0G2JR20;A0A0C4DG71;B4DLQ4;A0A0G2JQM2;B4DRG8;A0A0G2JR50;B4DRD9;Q86SQ7	1;1;1;1;1;1;1;1;1	1;1;1;1;1;1;1;1;1	1;1;1;1;1;1;1;1;1	Serologically defined colon cancer antigen 8	SDCCAG8	;;;;;;;;	9	1	1	1	3.6	3.6	3.6	41.1	362	362;409;414;525;525;568;568;713;713	0.00066181	7.6008	3025500	159240	1				148	2948	TRUE	2952	3316	3760	3760
A0A024R5Q1;Q9NX55	A0A024R5Q1;Q9NX55	3;3	3;3	3;3	Huntingtin-interacting protein K	hCG_2003792;HYPK	;	2	3	3	3	34.1	34.1	34.1	14.665	129	129;129	0	37.24	18581000	3096900	3				149	2524;11671;14142	True;True;True	2528;11689;14161	2850;13176;15971	3235;15030;18231	3235;15030;18231
A0A024R5S5;O75822;H0YGJ7;H0YLP3	A0A024R5S5;O75822	16;16;4;4	16;16;4;4	16;16;4;4	Eukaryotic translation initiation factor 3 subunit J	EIF3S1;EIF3J	;	4	16	16	16	52.3	52.3	52.3	29.062	258	258;258;106;117	0	156.61	1039300000	74235000	19				150	1;2;2141;3039;6019;6367;6551;6552;6687;7093;7094;7756;8108;8109;10825;13811	True;True;True;True;True;True;True;True;True;True;True;True;True;True;True;True	1;2;2145;3043;6027;6375;6559;6560;6695;7101;7102;7765;8117;8118;10842;13830	1;2;2420;3418;6850;7250;7460;7461;7618;8069;8070;8071;8824;9215;9216;9217;12244;15603	1;2;3;2736;3881;7828;8299;8539;8540;8712;9236;9237;9238;9239;10080;10523;10524;10525;10526;13975;17817	2;3;2736;3881;7828;8299;8539;8540;8712;9237;9239;10080;10523;10526;13975;17817
B4DZ50;B4DZP2;H0YNP8;F5GY10;B4DH96;A0A024R5T1;A0A024R5Z0;Q99081;H3BRK2;H3BNF4;Q9NQY2;B4DGI9;B4DZH5	B4DZ50;B4DZP2;H0YNP8;F5GY10;B4DH96;A0A024R5T1;A0A024R5Z0;Q99081;H3BRK2;H3BNF4;Q9NQY2;B4DGI9;B4DZH5	2;2;2;2;2;2;2;2;1;1;1;1;1	2;2;2;2;2;2;2;2;1;1;1;1;1	2;2;2;2;2;2;2;2;1;1;1;1;1	Transcription factor 12	TCF12	;;;;;;;;;;;;	13	2	2	2	15.3	15.3	15.3	32.509	294	294;316;339;536;536;682;706;682;44;48;69;666;681	0	12.747	9887900	823990	2				151	8778;14074	True;True	8789;14093	9948;15896	11350;18142	11350;18142
H3BPF2;B3KP47;A0A024R5U8;Q9UHA3	H3BPF2;B3KP47;A0A024R5U8;Q9UHA3	1;1;1;1	1;1;1;1	1;1;1;1	Probable ribosome biogenesis protein RLP24	RSL24D1;C15orf15	;;;	4	1	1	1	21.7	21.7	21.7	9.9347	83	83;163;163;163	0.0025	6.629	2345800	1172900	2				152	1515	TRUE	1518	1727	1953;1954	1953
A0A024R5W0;Q15751;H0YNB1;B4DKS2;H0YKW7;H0YL74;H0YMH0	A0A024R5W0;Q15751	30;30;5;5;3;3;1	30;30;5;5;3;3;1	30;30;5;5;3;3;1	Probable E3 ubiquitin-protein ligase HERC1	HERC1	;	7	30	30	30	9.2	9.2	9.2	532.22	4861	4861;4861;691;721;145;153;47	0	216.54	129740000	614860	27				153	1013;1394;1653;1888;2047;3009;3159;4661;4813;6014;6782;7444;7488;7770;7789;8599;8800;9139;9162;9515;9865;10405;11918;12007;12592;13152;13277;14343;14397;14419	True;True;True;True;True;True;True;True;True;True;True;True;True;True;True;True;True;True;True;True;True;True;True;True;True;True;True;True;True;True	1016;1397;1656;1891;2051;3013;3163;4667;4819;6022;6790;7453;7497;7779;7798;8609;8811;9155;9178;9531;9882;10422;11936;12025;12610;13170;13295;14362;14416;14438	1177;1595;1876;2139;2321;3381;3554;5277;5462;6844;7724;8463;8509;8841;8861;9757;9988;9989;10385;10412;10803;11184;11777;13451;13548;14220;14850;14989;16192;16250;16277	1333;1805;2116;2414;2624;3838;4038;6023;6235;7822;8829;8830;9675;9727;10099;10120;11133;11394;11395;11396;11849;11879;12315;12744;13430;15338;15450;16217;16962;17122;18484;18547;18579;18580	1333;1805;2116;2414;2624;3838;4038;6023;6235;7822;8830;9675;9727;10099;10120;11133;11394;11849;11879;12315;12744;13430;15338;15450;16217;16962;17122;18484;18547;18580
Q9H072;A0A024R5X7;O76031	Q9H072;A0A024R5X7;O76031	2;2;2	2;2;2	2;2;2	ATP-dependent Clp protease ATP-binding subunit clpX-like, mitochondrial	DKFZp586J151;CLPX	;;	3	2	2	2	5.1	5.1	5.1	58.095	533	533;633;633	0.00074405	12.578	2660100	78239	1				154	1863;11746	True;True	1866;11764	2111;13260	2383;15122	2383;15122
H0YML6;H0YLD7;H0YLW1;H0YLT5;H0YKM6;H0YMB7;H0YKB0;A0A024R5Y1;Q9NZD8	H0YML6;H0YLD7;H0YLW1;H0YLT5;H0YKM6;H0YMB7;H0YKB0;A0A024R5Y1;Q9NZD8	1;1;1;1;1;1;1;1;1	1;1;1;1;1;1;1;1;1	1;1;1;1;1;1;1;1;1	Maspardin	SPG21	;;;;;;;;	9	1	1	1	47.5	47.5	47.5	4.6262	40	40;53;71;102;129;141;150;308;308	0.0012626	6.7793	3244400	1081500	1				155	5543	TRUE	5550	6316	7217	7217
H3BMH2;H3BSC1;A0A024R5Z8;B4DMN1;P62491;Q15907;B4DQU5	H3BMH2;H3BSC1;A0A024R5Z8;B4DMN1;P62491;Q15907;B4DQU5	2;2;2;2;2;2;1	2;2;2;2;2;2;1	2;2;2;2;2;2;1	Ras-related protein Rab-11A;Ras-related protein Rab-11B	RAB11A;RAB11B	;;;;;;	7	2	2	2	16.8	16.8	16.8	17.668	155	155;198;216;261;216;218;146	0	14.888	7587800	632320	3				156	1701;3737	True;True	1704;3741	1930;4213	2176;2177;4808	2177;4808
Q7Z612;A0A024R608;P05386;Q6ICQ4;Q6FG99	Q7Z612;A0A024R608;P05386;Q6ICQ4	4;4;4;3;1	4;4;4;3;1	4;4;4;3;1	60S acidic ribosomal protein P1	RPLP1	;;;	5	4	4	4	85	85	85	11.399	113	113;114;114;114;114	0	266.81	1953600000	651210000	8				157	62;626;627;1135	True;True;True;True	62;629;630;1138	68;69;727;728;729;730;1308	81;82;83;830;831;832;833;834;1478	82;832;834;1478
H3BTA2;A0A024R625;P60510;Q5U086;H3BV22;I3L4X0	H3BTA2;A0A024R625;P60510;Q5U086;H3BV22	9;9;9;8;7;1	9;9;9;8;7;1	7;7;7;6;5;1	Serine/threonine-protein phosphatase;Serine/threonine-protein phosphatase 4 catalytic subunit	PPP4C	;;;;	6	9	9	7	48.3	48.3	42.7	30.561	267	267;307;307;307;203;120	0	82.667	58927000	4532900	10				158	454;1414;5341;6656;10040;10178;10179;13278;14663	True;True;True;True;True;True;True;True;True	457;1417;5348;6664;10057;10195;10196;13296;14682	535;1616;6084;7580;11379;11528;11529;14990;16560	612;1827;6950;6951;8671;12971;13140;13141;17123;18895	612;1827;6951;8671;12971;13140;13141;17123;18895
A0A024R643;Q49AG4;G3V1J5;A8QI98;Q9Y2L1	A0A024R643;Q49AG4;G3V1J5;A8QI98;Q9Y2L1	1;1;1;1;1	1;1;1;1;1	1;1;1;1;1	Exosome complex exonuclease RRP44	KIAA1008;DIS3	;;;;	5	1	1	1	1.6	1.6	1.6	79.113	694	694;796;796;958;958	0.0037037	6.514	0	0	1				159	1103	TRUE	1106	1273	1439	1439
A0A024R663;Q86UP2;G3V4Y7;B7Z6P3;H0YJV5;H0YJZ8;G3V5P0;G3V5G2;B3KWP6	A0A024R663;Q86UP2	19;19;9;4;3;2;2;2;2	19;19;9;4;3;2;2;2;2	19;19;9;4;3;2;2;2;2	Kinectin	KTN1	;	9	19	19	19	17.3	17.3	17.3	156.27	1357	1357;1357;595;334;91;153;160;162;290	0	132.89	115060000	1386300	24				160	717;1265;2594;2634;3433;7613;7683;7684;7929;8079;8207;8276;10328;10496;12089;12110;12856;13976;13990	True;True;True;True;True;True;True;True;True;True;True;True;True;True;True;True;True;True;True	720;1268;2598;2638;3437;7622;7692;7693;7938;8088;8216;8285;10345;10513;12107;12128;12874;13995;14009	841;1455;2932;2978;3872;8663;8740;8741;8742;9018;9185;9329;9405;11694;11879;13638;13661;14523;15785;15801	965;1644;3328;3382;3383;4405;9897;9985;9986;9987;9988;9989;10294;10484;10485;10649;10731;10732;13323;13551;13552;15548;15579;16577;16578;18022;18039	965;1644;3328;3382;4405;9897;9985;9987;10294;10484;10649;10731;13323;13551;15548;15579;16578;18022;18039
A0A024R684;A0A024R681;B2RCI6;A0A024R6C4;A0A024R6F4;P49757;Q86SW5;G3V3R1;G3V3Z8;G3V4S6;G3V433;G3V3M5;Q86SW6	A0A024R684;A0A024R681;B2RCI6;A0A024R6C4;A0A024R6F4;P49757;Q86SW5;G3V3R1;G3V3Z8	3;3;3;3;3;3;2;2;2;1;1;1;1	3;3;3;3;3;3;2;2;2;1;1;1;1	3;3;3;3;3;3;2;2;2;1;1;1;1	Protein numb homolog	NUMB	;;;;;;;;	13	3	3	3	6.1	6.1	6.1	64.526	592	592;603;640;640;651;651;242;258;507;67;80;223;233	0	25.281	11499000	547570	3				161	4360;10751;14192	True;True;True	4366;10768;14211	4945;12162;16028	5647;13883;18301	5647;13883;18301
A0A024R6C9;P36957;Q6IBS5;Q86TQ8;Q86TW7;Q86SW4;Q6LEQ7;Q16187;H0YJF9;G3V3F0;B7Z6J1	A0A024R6C9;P36957;Q6IBS5;Q86TQ8;Q86TW7;Q86SW4	7;7;6;5;4;4;2;2;1;1;1	7;7;6;5;4;4;2;2;1;1;1	7;7;6;5;4;4;2;2;1;1;1	Dihydrolipoyllysine-residue succinyltransferase component of 2-oxoglutarate dehydrogenase complex, mitochondrial	DLST	;;;;;	11	7	7	7	30.5	30.5	30.5	48.755	453	453;453;453;307;251;279;108;451;74;104;166	0	49.112	89512000	3891800	8				162	272;592;1052;1585;7539;9810;13332	True;True;True;True;True;True;True	274;595;1055;1588;7548;9827;13350	310;690;1217;1801;8574;11125;15046	354;792;1376;2032;9800;9801;12673;17185	354;792;1376;2032;9800;12673;17185
G3V459;A0A024R6D1;Q8TD19	G3V459;A0A024R6D1;Q8TD19	1;1;1	1;1;1	1;1;1	Serine/threonine-protein kinase Nek9	NEK9	;;	3	1	1	1	16.3	16.3	16.3	11.491	104	104;979;979	0.006575	6.1824	3256400	542740	0				163	374	TRUE	377	428	489	489
A0A024R6D4;P84090;G3V279	A0A024R6D4;P84090;G3V279	2;2;1	2;2;1	2;2;1	Enhancer of rudimentary homolog	ERH	;;	3	2	2	2	22.1	22.1	22.1	12.259	104	104;104;71	0	28.917	97277000	19455000	3				164	6157;11425	True;True	6165;11443	7009;12898;12899	8019;14715;14716;14717	8019;14717
A0A024R6D8;Q13243;Q59EK7;B4DJK0;B4DUA4;G3V5K8;Q86U32;B5BUD8	A0A024R6D8;Q13243;Q59EK7;B4DJK0;B4DUA4	10;10;8;5;5;4;3;1	10;10;8;5;5;4;3;1	10;10;8;5;5;4;3;1	Serine/arginine-rich splicing factor 5	SFRS5;SRSF5	;;;;	8	10	10	10	37.5	37.5	37.5	31.263	272	272;272;326;124;138;99;145;107	0	93.116	243470000	30434000	10				165	3988;3989;5572;7955;9230;9950;10715;14127;14128;14933	True;True;True;True;True;True;True;True;True;True	3994;3995;5579;7964;9246;9967;10732;14146;14147;14952	4501;4502;6348;9046;10489;11280;12125;15954;15955;16862	5139;5140;5141;7253;10326;11963;12854;13842;18210;18211;19237	5139;5140;7253;10326;11963;12854;13842;18210;18211;19237
B3KN45;A0A024R6H0;Q9P2I0;B3KMI0;H0YJF4	B3KN45;A0A024R6H0;Q9P2I0;B3KMI0;H0YJF4	10;10;10;7;5	10;10;10;7;5	10;10;10;7;5	Cleavage and polyadenylation specificity factor subunit 2	CPSF2	;;;;	5	10	10	10	27.4	27.4	27.4	78.191	690	690;782;782;644;269	0	80.985	53465000	1370900	12				166	564;3485;4092;4935;4974;5523;7380;10263;11585;13702	True;True;True;True;True;True;True;True;True;True	567;3489;4098;4942;4981;5530;7388;10280;11603;13721	659;3932;4621;5616;5665;5666;6293;8384;11624;13079;15484	759;4476;5279;5280;6416;6472;6473;7190;9584;13247;13248;14923;17684	759;4476;5279;6416;6472;7190;9584;13247;14923;17684
A0A024R6K1;O75909;G3V2Q3;G3V5E1;G3V235	A0A024R6K1;O75909;G3V2Q3;G3V5E1	3;3;2;2;1	3;3;2;2;1	3;3;2;2;1	Cyclin-K	CCNK	;;;	5	3	3	3	11.6	11.6	11.6	64.239	580	580;580;227;378;109	0	21.401	22559000	1127900	3				167	1821;6634;11639	True;True;True	1824;6642;11657	2068;7556;13141	2334;8645;14988	2334;8645;14988
A0A024R6K3;Q86TU7;Q6NXR6;C9K0W5	A0A024R6K3;Q86TU7;Q6NXR6	5;5;3;1	5;5;3;1	5;5;3;1	Histone-lysine N-methyltransferase setd3	SETD3	;;	4	5	5	5	11.1	11.1	11.1	67.256	594	594;594;292;81	0	35.145	37369000	1067700	5				168	239;1743;2578;5371;14574	True;True;True;True;True	241;1746;2582;5378;14593	274;1979;2914;6119;16460	315;2231;3308;6991;18783	315;2231;3308;6991;18783
A0A024R6M2;Q6IN85;G3V5Z3;H0YIY8;G3V5A2;G3V4R3;G3V231;H0YJN6;Q8N6W1	A0A024R6M2;Q6IN85;G3V5Z3;H0YIY8	11;11;10;7;5;3;3;3;1	11;11;10;7;5;3;3;3;1	9;9;8;6;4;2;2;3;1	Serine/threonine-protein phosphatase 4 regulatory subunit 3A	KIAA2010;SMEK1	;;;	9	11	11	9	18.2	18.2	15.4	93.895	820	820;833;706;543;190;99;150;199;52	0	82.044	75408000	1933500	11				169	279;648;3440;4578;5504;7085;7562;9791;11114;11302;12709	True;True;True;True;True;True;True;True;True;True;True	281;651;3444;4584;5511;7093;7571;9808;11131;11319;12727	317;754;3879;5184;6274;8061;8601;11103;12559;12758;14354	362;863;4413;4414;5920;7168;9224;9225;9829;12646;14332;14557;16372	362;863;4414;5920;7168;9224;9829;12646;14332;14557;16372
G3V274;A8K5J7;A0A024R6M6;Q9UL15	G3V274;A8K5J7;A0A024R6M6;Q9UL15	2;2;2;2	2;2;2;2	2;2;2;2	BAG family molecular chaperone regulator 5	BAG5	;;;	4	2	2	2	17.5	17.5	17.5	23.98	211	211;447;447;447	0.00073421	12.253	7941400	661790	2				170	6669;10251	True;True	6677;10268	7595;11608	8686;8687;13229	8686;13229
Q86TU0;A0A024R6M9;H0YN33;Q9BW66	Q86TU0;A0A024R6M9;H0YN33;Q9BW66	1;1;1;1	1;1;1;1	1;1;1;1	Cyclin-dependent kinase 2-interacting protein	CINP	;;;	4	1	1	1	13.7	13.7	13.7	24.263	212	212;212;213;212	0.00067797	8.1426	3921500	356500	2				171	2702	TRUE	2706	3053	3465;3466	3466
A0A024R6N2;Q9Y5S2;Q86TR8;H0YLY0	A0A024R6N2;Q9Y5S2;Q86TR8;H0YLY0	2;2;1;1	1;1;1;1	1;1;1;1	Non-specific serine/threonine protein kinase;Serine/threonine-protein kinase MRCK beta	CDC42BPB	;;;	4	2	1	1	1.7	1.1	1.1	194.31	1711	1711;1711;530;666	0.0082742	6.0872	3822100	46049	1				172	7134;9707	False;True	7142;9724	8111;11015	9281;12550	9281;12550
Q6IBU0;A0A024R6Q1;P55010;H0YLZ1;Q32Q19;Q05DF3;H0YN40;H0YK29;H0YK11;H0YMJ8;H0YM54;B4DEN3	Q6IBU0;A0A024R6Q1;P55010	7;7;7;3;3;3;3;2;2;2;2;2	7;7;7;3;3;3;3;2;2;2;2;2	7;7;7;3;3;3;3;2;2;2;2;2	Eukaryotic translation initiation factor 5	EIF5	;;	12	7	7	7	18.6	18.6	18.6	49.151	431	431;431;431;146;163;166;200;51;68;101;109;193	0	41.831	45107000	2050300	7				173	3768;10999;11201;12127;13046;13590;13892	True;True;True;True;True;True;True	3773;11016;11218;12145;13064;13609;13911	4251;12433;12651;13678;14734;15357;15693	4862;4863;14190;14436;15598;16822;17540;17916	4862;14190;14436;15598;16822;17540;17916
A0A024R6S1;O60884;T2DN57;A0A087WT48;T2DPK5	A0A024R6S1;O60884	8;8;2;2;1	8;8;2;2;1	8;8;2;2;1	DnaJ homolog subfamily A member 2	DNAJA2	;	5	8	8	8	33.3	33.3	33.3	45.745	412	412;412;128;134;131	0	47.926	95552000	4343300	9				174	1667;2493;5415;5632;5998;5999;10225;10705	True;True;True;True;True;True;True;True	1670;2497;5422;5639;6006;6007;10242;10722	1892;2816;6169;6413;6828;6829;11581;12114	2134;3197;7045;7328;7803;7804;7805;13199;13200;13831	2134;3197;7045;7328;7804;7805;13199;13831
B2R6U8;A0A024R6W2;O43809;Q5HYH5;H3BND3;H3BV41	B2R6U8;A0A024R6W2;O43809;Q5HYH5;H3BND3	11;11;11;6;6;4	11;11;11;6;6;4	11;11;11;6;6;4	Cleavage and polyadenylation specificity factor subunit 5	NUDT21;DKFZp313O211	;;;;	6	11	11	11	59.5	59.5	59.5	26.215	227	227;227;227;105;149;71	0	130.15	302020000	21573000	10				175	6517;7196;8035;8038;8482;9079;12548;12549;12550;13023;14716	True;True;True;True;True;True;True;True;True;True;True	6525;7204;8044;8047;8492;9092;12566;12567;12568;13041;14735	7423;8179;9133;9137;9629;10310;10311;14167;14168;14169;14708;14709;16623	8497;9357;10424;10430;10986;11757;11758;16159;16160;16161;16794;16795;18966	8497;9357;10424;10430;10986;11757;16159;16160;16161;16794;18966
B4E3H4;A0A024R6X4;Q58EX7	B4E3H4;A0A024R6X4;Q58EX7	1;1;1	1;1;1	1;1;1	Puratrophin-1	PLEKHG4	;;	3	1	1	1	2.3	2.3	2.3	110.94	998	998;1191;1191	0.0006812	8.3357	3494200	77648	1				176	680	TRUE	683	797	918	918
J3QLD5;E7EUN9;B4DKP8;A0A024R6Z7;Q9NX74	J3QLD5;E7EUN9;B4DKP8;A0A024R6Z7;Q9NX74	1;1;1;1;1	1;1;1;1;1	1;1;1;1;1	tRNA-dihydrouridine(20) synthase [NAD(P)+]-like	DUS2;DUS2L	;;;;	5	1	1	1	5.3	5.3	5.3	23.047	208	208;458;458;493;493	0.0048309	6.2553	4702100	361700	1				177	9924	TRUE	9941	11253	12822	12822
A0A024R704;P78362;H7C5L6;H7C521;F8WBW4;C9J2M4;C9JWF7	A0A024R704;P78362;H7C5L6	6;6;3;2;1;1;1	5;5;2;1;1;1;1	5;5;2;1;1;1;1	SRSF protein kinase 2;SRSF protein kinase 2 N-terminal;SRSF protein kinase 2 C-terminal	SRPK2	;;	7	6	5	5	11.6	9.9	9.9	77.526	688	688;688;295;204;147;160;231	0	33.527	22231000	766570	3				178	29;2988;5154;7596;8110;8697	True;True;False;True;True;True	29;2992;5161;7605;8119;8707	31;3359;5875;8641;9218;9859	34;3811;6718;9870;9871;10527;11246	34;3811;6718;9871;10527;11246
B4DIN7;A0A024R711;O00308;B4DHF6	B4DIN7;A0A024R711;O00308;B4DHF6	2;2;2;1	2;2;2;1	2;2;2;1	E3 ubiquitin-protein ligase;NEDD4-like E3 ubiquitin-protein ligase WWP2	WWP2	;;;	4	2	2	2	3.3	3.3	3.3	86.741	757	757;870;870;488	0.00072307	11.914	2146900	53673	1				179	325;9863	True;True	328;9880	373;11182	424;12742	424;12742
B3KY43;Q6DHZ2;A0A024R712;P31323;Q75MP1	B3KY43;Q6DHZ2;A0A024R712;P31323;Q75MP1	5;5;5;5;4	2;2;2;2;2	2;2;2;2;2	cAMP-dependent protein kinase type II-beta regulatory subunit	PRKAR2B	;;;;	5	5	2	2	17.3	7.2	7.2	44.866	405	405;418;418;418;306	0	17.939	10537000	478950	2				180	4482;4535;5009;8096;9189	False;False;True;False;True	4488;4541;5016;8105;9205	5081;5140;5705;9202;10443	5801;5869;6519;10508;11912	5801;5869;6519;10508;11912
B4DFL1;E9PEX6;B4DMK9;A0A024R713;P09622	B4DFL1;E9PEX6;B4DMK9;A0A024R713;P09622	7;7;7;7;7	7;7;7;7;7	7;7;7;7;7	Dihydrolipoyl dehydrogenase;Dihydrolipoyl dehydrogenase, mitochondrial	DLD	;;;;	5	7	7	7	24.8	24.8	24.8	48.899	459	459;486;486;509;509	0	54.947	57621000	2881000	7				181	803;5803;9520;11229;13235;13431;13719	True;True;True;True;True;True;True	806;5811;9536;11246;13253;13449;13738	934;6606;10808;12680;14944;15164;15502	1069;7540;12322;14468;17070;17315;17704	1069;7540;12322;14468;17070;17315;17704
A0A024R734;O94916;J3KRL6	A0A024R734;O94916;J3KRL6	6;6;4	6;6;4	6;6;4	Nuclear factor of activated T-cells 5	NFAT5	;;	3	6	6	6	6.8	6.8	6.8	157.98	1455	1455;1531;143	0	45.097	34497000	1112800	6				182	6107;7099;11397;12862;13639;13943	True;True;True;True;True;True	6115;7107;11415;12880;13658;13962	6953;8076;12866;14529;15411;15748	7951;9245;14676;16585;17602;17980	7951;9245;14676;16585;17602;17980
A0A024R753;Q9NW13;B4DJ90;H7C5G8;C9JE21;C9JAA9	A0A024R753;Q9NW13;B4DJ90	8;8;4;2;2;1	8;8;4;2;2;1	8;8;4;2;2;1	RNA-binding protein 28	RBM28	;;	6	8	8	8	16.7	16.7	16.7	85.737	759	759;759;387;186;204;283	0	60.997	47910000	1294900	6				183	1448;3575;3990;4478;6084;7483;9574;11268	True;True;True;True;True;True;True;True	1451;3579;3996;4484;6092;7492;9590;11285	1653;4029;4503;5077;6927;8504;10868;12720	1868;4593;5142;5797;7916;9722;12386;14515	1868;4593;5142;5797;7916;9722;12386;14515
A0A024R784;O15164;A0A087X1V3	A0A024R784;O15164;A0A087X1V3	3;3;2	2;2;1	2;2;1	Transcription intermediary factor 1-alpha	TRIM24	;;	3	3	2	2	6.6	5.5	5.5	113.02	1016	1016;1050;1012	0	14.588	5154100	92038	4				184	1578;7975;14793	False;True;True	1581;7984;14812	1793;9067;16705	2024;10348;10349;19057;19058	2024;10349;19058
B2R6H7;A0A024R794;C9J7E5;Q9Y5L0;B3KMX1;B3KM69;E9PFH4	B2R6H7;A0A024R794;C9J7E5;Q9Y5L0;B3KMX1;B3KM69;E9PFH4	2;2;2;2;1;1;1	2;2;2;2;1;1;1	2;2;2;2;1;1;1	Transportin-3	TNPO3	;;;;;;	7	2	2	2	3.8	3.8	3.8	104.23	923	923;923;957;923;480;523;857	0	13.284	4303400	100080	4				185	11886;12105	True;True	11904;12123	13413;13655	15294;15570;15571;15572	15294;15572
Q6FG59;A0A024R7B7;Q16543;K7EQA9;K7EKQ2;K7EL68;A1L0W4	Q6FG59;A0A024R7B7;Q16543;K7EQA9;K7EKQ2;K7EL68	4;4;4;3;3;2;1	4;4;4;3;3;2;1	4;4;4;3;3;2;1	Hsp90 co-chaperone Cdc37;Hsp90 co-chaperone Cdc37, N-terminally processed	CDC37	;;;;;	7	4	4	4	15.6	15.6	15.6	44.453	378	378;378;378;230;353;184;110	0	26.029	23443000	1674500	5				186	1064;8076;10585;11722	True;True;True;True	1067;8085;10602;11740	1229;9182;11977;13233	1389;10481;13666;13667;15093	1389;10481;13667;15093
A0A024R7C0;Q14145;K7EJ49;K7EJD8;K7ESE0;K7EQX2	A0A024R7C0;Q14145;K7EJ49;K7EJD8;K7ESE0	4;4;2;2;2;1	4;4;2;2;2;1	4;4;2;2;2;1	Kelch-like ECH-associated protein 1	KEAP1	;;;;	6	4	4	4	7.9	7.9	7.9	69.666	624	624;624;212;213;279;172	0	28.878	19673000	562100	2				187	2913;7520;7886;14242	True;True;True;True	2917;7529;7895;14261	3280;8550;8970;16081	3718;9772;10241;18361	3718;9772;10241;18361
K7ES61;A0A024R7C5;Q9BYD3;X6RAY8;K7ELQ0;K7EKI4;K7ELF1;K7EJ73	K7ES61;A0A024R7C5;Q9BYD3;X6RAY8;K7ELQ0;K7EKI4;K7ELF1	7;7;7;6;5;4;4;1	7;7;7;6;5;4;4;1	7;7;7;6;5;4;4;1	39S ribosomal protein L4, mitochondrial	MRPL4	;;;;;;	8	7	7	7	40	40	40	33.792	300	300;311;311;357;220;127;163;119	0	55.082	45566000	3254700	7				188	5016;6757;6926;7023;10958;13433;14379	True;True;True;True;True;True;True	5023;6765;6934;7031;10975;13451;14398	5713;5714;7694;7881;7997;12389;15166;16231	6527;6528;8797;9014;9015;9158;14141;17318;18526	6527;8797;9015;9158;14141;17318;18526
A0A024R7C7;Q12906;F4ZW64;A8K590;F4ZW65;Q59GP7;B4DFG4;K7EKJ9;K7EQR9;B4DDF3;K7EKY0;K7ER69;K7EJ09;K7EPG3;K7ERM6;K7ENK6;K7EM82;K7ELV3	A0A024R7C7;Q12906;F4ZW64;A8K590;F4ZW65;Q59GP7;B4DFG4	26;26;25;25;24;17;15;8;7;6;4;4;3;2;2;2;2;1	26;26;25;25;24;17;15;8;7;6;4;4;3;2;2;2;2;1	2;2;2;2;2;2;0;0;2;0;0;0;0;0;0;0;0;0	Interleukin enhancer-binding factor 3	ILF3	;;;;;;	18	26	26	2	34.5	34.5	1.9	95.337	894	894;894;702;702;706;450;506;254;180;288;158;161;122;73;77;79;99;116	0	253.68	859600000	23233000	33				189	1339;2373;2390;2676;2902;3771;3772;3917;4296;4679;5072;5381;6264;6841;7996;9209;9782;10936;11448;11449;13666;13667;13696;13725;13726;14581	True;True;True;True;True;True;True;True;True;True;True;True;True;True;True;True;True;True;True;True;True;True;True;True;True;True	1342;2377;2394;2680;2906;3776;3777;3923;4302;4685;5079;5388;6272;6849;8005;9225;9799;10953;11466;11467;13685;13686;13715;13744;13745;14600	1536;2684;2706;3023;3268;3269;4254;4255;4423;4875;4876;5295;5779;5780;6131;7128;7790;9088;10465;11094;12366;12924;12925;12926;15440;15441;15474;15475;15508;15509;16467	1733;3043;3067;3431;3705;3706;4867;4868;5054;5567;5568;6043;6599;6600;6601;6602;7005;8155;8904;10373;11936;12636;14113;14745;14746;14747;17633;17634;17635;17673;17674;17675;17711;17712;18792	1733;3043;3067;3431;3706;4867;4868;5054;5567;6043;6601;7005;8155;8904;10373;11936;12636;14113;14745;14746;17633;17635;17674;17711;17712;18792
B4DRY5;A0A024R7F7;Q4LE60;O14787;A0A075B780;Q05D48;B3KPC8;K7ESG1	B4DRY5;A0A024R7F7;Q4LE60;O14787;A0A075B780;Q05D48;B3KPC8	12;12;12;11;7;7;6;2	8;8;8;8;6;6;5;2	8;8;8;8;6;6;5;2	Transportin-2	TNPO2;TNPO2 variant protein	;;;;;;	8	12	8	8	25.3	18.6	18.6	99.665	880	880;887;1051;897;766;771;699;117	0	53.892	43756000	1121900	7				190	823;1584;3124;5648;7368;9434;9533;11393;11428;12663;12843;13089	False;True;True;True;False;False;True;True;True;False;True;True	826;1587;3128;5655;7376;9450;9549;11411;11446;12681;12861;13107	958;1800;3516;6431;8371;10712;10713;10823;12862;12902;14300;14507;14783	1095;2031;3991;7347;9570;12214;12215;12339;14672;14720;16310;16561;16883;16884	1095;2031;3991;7347;9570;12214;12339;14672;14720;16310;16561;16884
M0R2S2;A5PKY0;B4DQX5;A0A024R7G6;M0R165;A8K5P4;B4DME4;Q9UBC2	M0R2S2;A5PKY0;B4DQX5;A0A024R7G6;M0R165;A8K5P4;B4DME4;Q9UBC2	1;1;1;1;1;1;1;1	1;1;1;1;1;1;1;1	1;1;1;1;1;1;1;1	Epidermal growth factor receptor substrate 15-like 1	EPS15L1	;;;;;;;	8	1	1	1	4.3	4.3	4.3	49.856	447	447;600;644;754;756;756;767;864	0.0018797	6.6774	1865500	69092	1				191	12852	TRUE	12870	14519	16573	16573
A8K8B9;A0A024R7J0;P17612;Q15136;B7ZA00;A0A087WVC4;B2RB89;A0A0A0MS54;B4E2L0;P22694;B7Z708;K7ERP6;B1APF7;B1APG1;B1APG0;B1APG2;B1APF8;B1APF9;B1APG3;K7EMV1	A8K8B9;A0A024R7J0;P17612;Q15136;B7ZA00;A0A087WVC4;B2RB89;A0A0A0MS54;B4E2L0;P22694	8;8;8;5;5;5;5;5;5;5;3;3;2;2;2;2;2;2;2;1	8;8;8;5;5;5;5;5;5;5;3;3;2;2;2;2;2;2;2;1	8;8;8;5;5;5;5;5;5;5;3;3;2;2;2;2;2;2;2;1	cAMP-dependent protein kinase catalytic subunit alpha;cAMP-dependent protein kinase catalytic subunit beta	PRKACA;KIN27;PRKACB	;;;;;;;;;	20	8	8	8	25.9	25.9	25.9	39.879	343	343;351;351;207;314;338;351;357;398;351;230;251;186;197;206;209;214;245;264;25	0	54.142	39871000	2345400	8				192	1982;4876;6805;7599;9540;9541;14038;14366	True;True;True;True;True;True;True;True	1986;4882;6813;7608;9556;9557;14057;14385	2241;5543;7749;8644;8645;10830;10831;15852;16217	2525;6329;8859;9874;9875;9876;12347;12348;18096;18512	2525;6329;8859;9874;12347;12348;18096;18512
[truncated: 1,517 more rows]

## Sheet: K562 cytosol fraction 2a
K562 cytosol fraction 2a
[truncated: 216 more rows]

## Sheet: K562 cytosol fraction 2b
K562 cytosol fraction 2b
[truncated: 1,242 more rows]

## Sheet: K562 cytosol fraction 3
Supplementary table 5					K562 cytosol fraction 3
[truncated: 848 more rows]

[truncated: 4 more sheets: K562 cytosol fraction 4, K562 cytosol fraction 5, K562 cytosol fraction 6, K562 cytosol fraction 7]
